# Supplementary material for: TRIM28 modulates nuclear receptor signaling to regulate uterine function
Source: Nat Commun. 2023 Aug 1;14:4605. doi: 10.1038/s41467-023-40395-7 (PMC10393996; doi:10.1038/s41467-023-40395-7)
Supplement: Supplementary file 4 — Supplementary Data 1 [file 41467_2023_40395_MOESM4_ESM.xlsx]

## Sheet: RIME
PR Detection for RIME Final Assay 31598, Samples report created on 05/17/2018
Experiment: PR Detection for RIME Final Assay 31598
	Peak List Generator: unknown
		Version: unknown
		Charge States Calculated: unknown
		Deisotoped: unknown
		Textual Annotation: unknown
	Database Set: 1 Database
		Database Name: the Activ_motiv_human database
			Version: unknown
			Taxonomy: All Entries
			Number of Proteins: 143208
		Does database contain common contaminants?: unknown
	Search Engine Set: 1 Search Engine
		Search Engine: X! Tandem
			Version: X! Tandem Alanine (2017.2.1.4)
			Samples: All Samples
			Fragment Tolerance: 20 PPM (Monoisotopic)
			Parent Tolerance: 20 PPM (Monoisotopic)
			Fixed Modifications:
			Variable Modifications: -18 on n (Glu->pyro-Glu), -17 on n (Ammonia-loss), -17 on n (Gln->pyro-Glu), +1 on NQ (Deamidated), +16 on MW (Oxidation), +32 on MW (Dioxidation)
			Database: the Activ_motiv_human database (unknown version, 143208 entries)
			Digestion Enzyme: Trypsin
			Max Missed Cleavages: 1
			Probability Model:
				GPM22200016940: LFDR Model, Classifier data: Bayes, Good (87%) m:6.60/s:4.27 m:40.0/s:17.2 m:6.60/s:4.27 m:0.503/s:0.202 m:0.497/s:0.142, Bad (13%) m:-0.425/s:0.660 m:14.3/s:3.01 m:-0.425/s:0.660 m:0.120/s:0.112 m:0.204/s:0.0907 [all charge states]
				GPM22200016941: LFDR Model, Classifier data: Bayes, Good (87%) m:6.57/s:4.26 m:39.8/s:17.1 m:6.57/s:4.26 m:0.500/s:0.205 m:0.496/s:0.143, Bad (13%) m:-0.444/s:0.649 m:14.0/s:2.93 m:-0.444/s:0.649 m:0.121/s:0.112 m:0.203/s:0.0872 [all charge states]
				GPM22200017150: LFDR Model, Classifier data: Bayes, Good (73%) m:6.73/s:4.12 m:39.9/s:16.0 m:6.73/s:4.12 m:0.486/s:0.224 m:0.473/s:0.126, Bad (27%) m:-0.468/s:0.732 m:13.2/s:2.95 m:-0.468/s:0.732 m:0.154/s:0.127 m:0.191/s:0.0786 [all charge states]
				GPM22200017151: LFDR Model, Classifier data: Bayes, Good (79%) m:6.55/s:4.10 m:39.2/s:15.9 m:6.55/s:4.10 m:0.485/s:0.215 m:0.480/s:0.125, Bad (21%) m:-0.453/s:0.660 m:13.4/s:2.90 m:-0.453/s:0.660 m:0.146/s:0.124 m:0.196/s:0.0784 [all charge states]
	Scaffold: Version: Scaffold_4.8.6
		Modification Metadata Set: 2334 modifications
			Source: C:\Program Files\Scaffold 4\parameters\unimod.xml
			Comment:
		Protein Grouping Strategy: Experiment-wide grouping with protein cluster analysis
		Peptide Thresholds: 50.0% minimum and
		Protein Thresholds: 5.0% minimum and 2 peptides minimum
		Peptide FDR: 0.0% (Decoy)
		Protein FDR: 0.1% (Decoy)
		GO Annotation Source(s):
		Alternate ID Source(s):
									Total Spectrum Count	Total Spectrum Count	Total Spectrum Count	Total Spectrum Count
PR Detection for RIME Final Assay 31598									Uncategorized Sample	Uncategorized Sample	Uncategorized Sample	Uncategorized Sample
#	Visible?	Starred?	Identified Proteins (1215)	Accession Number	Alternate ID	Molecular Weight	Protein Grouping Ambiguity	Taxonomy	IgG Control -R1	IgG Control -R2	3D decidualized HESC (PR)- R1	3D decidualized HESC (PR)- R2
2	TRUE	Empty	Immunoglobulin G-binding protein G OS=Streptococcus sp. group G GN=spg PE=1 SV=1	sp|P19909|SPG2_STRSG		63 kDa		unknown	341	391	1167	1075	3.42229	2.74936
3.1	TRUE	Empty	Myosin-9 OS=Homo sapiens GN=MYH9 PE=1 SV=4	sp|P35579|MYH9_HUMAN		227 kDa	TRUE	unknown	1113	1069	348	491	0.312668	0.459308
4.1	TRUE	Empty	Vimentin OS=Homo sapiens GN=VIM PE=1 SV=4	sp|P08670|VIME_HUMAN		54 kDa	TRUE	unknown	597	670	436	457	0.730318	0.68209
13	TRUE	Empty	Neuroblast differentiation-associated protein AHNAK OS=Homo sapiens GN=AHNAK PE=1 SV=2	sp|Q09666|AHNK_HUMAN		629 kDa		unknown	221	168	23	50	0.104072	0.297619
10.1	TRUE	Empty	Plectin OS=Homo sapiens GN=PLEC PE=1 SV=3	sp|Q15149|PLEC_HUMAN		532 kDa	TRUE	unknown	197	191	36	76	0.182741	0.397906
11.1	TRUE	Empty	Talin-1 OS=Homo sapiens GN=TLN1 PE=1 SV=3	sp|Q9Y490|TLN1_HUMAN		270 kDa	TRUE	unknown	219	184	37	65	0.16895	0.353261
7.1	TRUE	Empty	Alpha-actinin-4 OS=Homo sapiens GN=ACTN4 PE=1 SV=2	sp|O43707|ACTN4_HUMAN		105 kDa	TRUE	unknown	274	254	78	107	0.284672	0.42126
1.1	TRUE	Empty	Actin, cytoplasmic 1 OS=Homo sapiens GN=ACTB PE=1 SV=1	sp|P60709|ACTB_HUMAN		42 kDa	TRUE	unknown	1332	1312	464	754	0.348348	0.574695
14	TRUE	Empty	Glyceraldehyde-3-phosphate dehydrogenase OS=Homo sapiens GN=GAPDH PE=1 SV=3	sp|P04406|G3P_HUMAN		36 kDa	TRUE	unknown	140	124	56	70	0.4	0.564516
17	TRUE	Empty	Transgelin OS=Homo sapiens GN=TAGLN PE=1 SV=4	sp|Q01995|TAGL_HUMAN		23 kDa	TRUE	unknown	125	124	46	65	0.368	0.524194
19.1	TRUE	Empty	Palladin OS=Homo sapiens GN=PALLD PE=1 SV=3	sp|Q8WX93|PALLD_HUMAN		151 kDa	TRUE	unknown	123	109	25	47	0.203252	0.431193
20	TRUE	Empty	Cationic trypsin OS=Bos taurus PE=1 SV=3	sp|P00760|TRY1_BOVIN		26 kDa	TRUE	unknown	28	41	108	104	3.85714	2.53659
21	TRUE	Empty	Moesin OS=Homo sapiens GN=MSN PE=1 SV=3	sp|P26038|MOES_HUMAN		68 kDa	TRUE	unknown	136	133	16	33	0.117647	0.24812
22	TRUE	Empty	Zyxin OS=Homo sapiens GN=ZYX PE=1 SV=1	sp|Q15942|ZYX_HUMAN		61 kDa		unknown	117	109	26	44	0.222222	0.40367
5.1	TRUE	Empty	Tropomyosin alpha-4 chain OS=Homo sapiens GN=TPM4 PE=1 SV=3	sp|P67936|TPM4_HUMAN		29 kDa	TRUE	unknown	305	295	94	143	0.308197	0.484746
23	TRUE	Empty	Prelamin-A/C OS=Homo sapiens GN=LMNA PE=1 SV=1	sp|P02545|LMNA_HUMAN		74 kDa	TRUE	unknown	101	93	24	45	0.237624	0.483871
25	TRUE	Empty	PDZ and LIM domain protein 7 OS=Homo sapiens GN=PDLIM7 PE=1 SV=1	sp|Q9NR12|PDLI7_HUMAN		50 kDa		unknown	94	97	26	43	0.276596	0.443299
27	TRUE	Empty	Elongation factor 2 OS=Homo sapiens GN=EEF2 PE=1 SV=4	sp|P13639|EF2_HUMAN		95 kDa	TRUE	unknown	89	77	22	43	0.247191	0.558442
29	TRUE	Empty	Vinculin OS=Homo sapiens GN=VCL PE=1 SV=4	sp|P18206|VINC_HUMAN		124 kDa		unknown	80	83	18	34	0.225	0.409639
30.1	TRUE	Empty	Alpha-enolase OS=Homo sapiens GN=ENO1 PE=1 SV=2	sp|P06733|ENOA_HUMAN		47 kDa	TRUE	unknown	70	75	26	37	0.371429	0.493333
33.1	TRUE	Empty	Protein-glutamine gamma-glutamyltransferase 2 OS=Homo sapiens GN=TGM2 PE=1 SV=2	sp|P21980|TGM2_HUMAN		77 kDa	TRUE	unknown	69	72	26	34	0.376812	0.472222
34	TRUE	Empty	Filamin-C OS=Homo sapiens GN=FLNC PE=1 SV=3	sp|Q14315|FLNC_HUMAN		291 kDa	TRUE	unknown	95	85	22	39	0.231579	0.458824
35	TRUE	Empty	LIM domain and actin-binding protein 1 OS=Homo sapiens GN=LIMA1 PE=1 SV=1	sp|Q9UHB6|LIMA1_HUMAN		85 kDa		unknown	67	73	15	22	0.223881	0.30137
36	TRUE	Empty	PDZ and LIM domain protein 1 OS=Homo sapiens GN=PDLIM1 PE=1 SV=4	sp|O00151|PDLI1_HUMAN		36 kDa		unknown	87	76	20	34	0.229885	0.447368
37	TRUE	Empty	PDZ and LIM domain protein 5 OS=Homo sapiens GN=PDLIM5 PE=1 SV=5	sp|Q96HC4|PDLI5_HUMAN		64 kDa		unknown	78	75	11	23	0.141026	0.306667
39	TRUE	Empty	Myosin-10 OS=Homo sapiens GN=MYH10 PE=1 SV=3	sp|P35580|MYH10_HUMAN		229 kDa	TRUE	unknown	191	172	38	68	0.198953	0.395349
41	TRUE	Empty	Heat shock protein beta-1 OS=Homo sapiens GN=HSPB1 PE=1 SV=2	sp|P04792|HSPB1_HUMAN		23 kDa		unknown	58	52	28	33	0.482759	0.634615
40.1	TRUE	Empty	Cytoskeleton-associated protein 4 OS=Homo sapiens GN=CKAP4 PE=1 SV=2	sp|Q07065|CKAP4_HUMAN		66 kDa	TRUE	unknown	61	50	16	27	0.262295	0.54
31.1	TRUE	Empty	Peptidyl-prolyl cis-trans isomerase A OS=Homo sapiens GN=PPIA PE=1 SV=2	sp|P62937|PPIA_HUMAN		18 kDa	TRUE	unknown	62	55	23	23	0.370968	0.418182
24.1	TRUE	Empty	Heat shock cognate 71 kDa protein OS=Homo sapiens GN=HSPA8 PE=1 SV=1	sp|P11142|HSP7C_HUMAN		71 kDa	TRUE	unknown	90	81	43	57	0.477778	0.703704
16.1	TRUE	Empty	Elongation factor 1-alpha 1 OS=Homo sapiens GN=EEF1A1 PE=1 SV=1	tr|A0A087WVQ9|A0A087WVQ9_HUMAN		48 kDa	TRUE	unknown	101	96	37	51	0.366337	0.53125
47	TRUE	Empty	LIM and SH3 domain protein 1 OS=Homo sapiens GN=LASP1 PE=1 SV=2	sp|Q14847|LASP1_HUMAN		30 kDa		unknown	57	55	11	16	0.192982	0.290909
49	TRUE	Empty	Drebrin OS=Homo sapiens GN=DBN1 PE=1 SV=4	sp|Q16643|DREB_HUMAN		71 kDa		unknown	49	57	7	14	0.142857	0.245614
50	TRUE	Empty	WD repeat-containing protein 1 OS=Homo sapiens GN=WDR1 PE=1 SV=4	sp|O75083|WDR1_HUMAN		66 kDa		unknown	44	50	18	22	0.409091	0.44
53	TRUE	Empty	Cytoplasmic dynein 1 heavy chain 1 OS=Homo sapiens GN=DYNC1H1 PE=1 SV=5	sp|Q14204|DYHC1_HUMAN		532 kDa		unknown	34	29	2	11	0.0588235	0.37931
5.2	TRUE	Empty	Tropomyosin alpha-3 chain OS=Homo sapiens GN=TPM3 PE=1 SV=1	tr|J3KN67|J3KN67_HUMAN		33 kDa	TRUE	unknown	200	189	60	85	0.3	0.449735
52	TRUE	Empty	Profilin-1 OS=Homo sapiens GN=PFN1 PE=1 SV=2	sp|P07737|PROF1_HUMAN		15 kDa		unknown	41	40	27	27	0.658537	0.675
60	TRUE	Empty	Fatty acid synthase OS=Homo sapiens GN=FASN PE=1 SV=3	sp|P49327|FAS_HUMAN (+1)		273 kDa		unknown	40	36	7	19	0.175	0.527778
6.1	TRUE	Empty	Caldesmon OS=Homo sapiens GN=CALD1 PE=1 SV=3	sp|Q05682|CALD1_HUMAN		93 kDa	TRUE	unknown	569	568	155	244	0.272408	0.429577
56	TRUE	Empty	Annexin A1 OS=Homo sapiens GN=ANXA1 PE=1 SV=2	sp|P04083|ANXA1_HUMAN		39 kDa		unknown	46	43	18	18	0.391304	0.418605
42.1	TRUE	Empty	Myosin light polypeptide 6 OS=Homo sapiens GN=MYL6 PE=1 SV=1	tr|F8W1R7|F8W1R7_HUMAN (+1)		16 kDa	TRUE	unknown	73	72	30	37	0.410959	0.513889
38.1	TRUE	Empty	Clathrin heavy chain 1 OS=Homo sapiens GN=CLTC PE=1 SV=5	sp|Q00610|CLH1_HUMAN		192 kDa	TRUE	unknown	59	49	27	38	0.457627	0.77551
45.1	TRUE	Empty	Ig gamma chain C region OS=Oryctolagus cuniculus PE=1 SV=1	sp|P01870|IGHG_RABIT		35 kDa	TRUE	unknown	23	25	20	16	0.869565	0.64
55.1	TRUE	Empty	Phosphoglycerate kinase 1 OS=Homo sapiens GN=PGK1 PE=1 SV=3	sp|P00558|PGK1_HUMAN		45 kDa	TRUE	unknown	42	44	10	21	0.238095	0.477273
43.1	TRUE	Empty	sp|P04264|K2C1_HUMAN Keratin, type II cytoskeletal 1 OS=Homo sapiens GN=KRT1 PE=1...	sp|P04264|K2C1_HUMAN		?	TRUE	unknown	14	15	3	94	0.214286	6.26667
62	TRUE	Empty	ATP-citrate synthase OS=Homo sapiens GN=ACLY PE=1 SV=3	sp|P53396|ACLY_HUMAN		121 kDa		unknown	35	31	10	12	0.285714	0.387097
63	TRUE	Empty	Delta-1-pyrroline-5-carboxylate synthase OS=Homo sapiens GN=ALDH18A1 PE=1 SV=2	sp|P54886|P5CS_HUMAN		87 kDa		unknown	24	22	31	29	1.29167	1.31818
65	TRUE	Empty	Myosin light chain kinase, smooth muscle OS=Homo sapiens GN=MYLK PE=1 SV=4	sp|Q15746|MYLK_HUMAN		211 kDa		unknown	36	31	2	12	0.0555556	0.387097
67	TRUE	Empty	ATP synthase subunit alpha, mitochondrial OS=Homo sapiens GN=ATP5A1 PE=1 SV=1	sp|P25705|ATPA_HUMAN		60 kDa	TRUE	unknown	29	28	11	11	0.37931	0.392857
58.1	TRUE	Empty	Gelsolin OS=Homo sapiens GN=GSN PE=1 SV=1	sp|P06396|GELS_HUMAN (+2)		86 kDa	TRUE	unknown	34	38	11	20	0.323529	0.526316
72	TRUE	Empty	Collagen alpha-1(I) chain OS=Homo sapiens GN=COL1A1 PE=1 SV=5	sp|P02452|CO1A1_HUMAN		139 kDa	TRUE	unknown	36	29	7	11	0.194444	0.37931
59.1	TRUE	Empty	Vasodilator-stimulated phosphoprotein OS=Homo sapiens GN=VASP PE=1 SV=3	sp|P50552|VASP_HUMAN		40 kDa	TRUE	unknown	54	46	4	12	0.0740741	0.26087
74	TRUE	Empty	Src substrate cortactin OS=Homo sapiens GN=CTTN PE=1 SV=2	sp|Q14247|SRC8_HUMAN		62 kDa		unknown	36	39	5	8	0.138889	0.205128
77	TRUE	Empty	PDZ and LIM domain protein 4 OS=Homo sapiens GN=PDLIM4 PE=1 SV=2	sp|P50479|PDLI4_HUMAN		35 kDa		unknown	38	39	8	13	0.210526	0.333333
78	TRUE	Empty	Staphylococcal nuclease domain-containing protein 1 OS=Homo sapiens GN=SND1 PE=1 SV=1	sp|Q7KZF4|SND1_HUMAN		102 kDa		unknown	31	30	9	19	0.290323	0.633333
80	TRUE	Empty	Heterogeneous nuclear ribonucleoprotein K OS=Homo sapiens GN=HNRNPK PE=1 SV=1	sp|P61978|HNRPK_HUMAN		51 kDa		unknown	18	17	23	21	1.27778	1.23529
85	TRUE	Empty	Fibronectin OS=Homo sapiens GN=FN1 PE=1 SV=4	sp|P02751|FINC_HUMAN		263 kDa		unknown	36	30	4	10	0.111111	0.333333
69.1	TRUE	Empty	Major vault protein OS=Homo sapiens GN=MVP PE=1 SV=4	sp|Q14764|MVP_HUMAN		99 kDa	TRUE	unknown	12	13	34	30	2.83333	2.30769
12.1	TRUE	Empty	Pyruvate kinase PKM OS=Homo sapiens GN=PKM PE=1 SV=4	sp|P14618|KPYM_HUMAN		58 kDa	TRUE	unknown	174	159	72	97	0.413793	0.610063
51.1	TRUE	Empty	L-lactate dehydrogenase A chain OS=Homo sapiens GN=LDHA PE=1 SV=2	sp|P00338|LDHA_HUMAN		37 kDa	TRUE	unknown	29	28	7	15	0.241379	0.535714
87	TRUE	Empty	Histone H2B type 1-M OS=Homo sapiens GN=HIST1H2BM PE=1 SV=3	sp|Q99879|H2B1M_HUMAN (+8)		14 kDa	TRUE	unknown	27	26	14	21	0.518519	0.807692
88	TRUE	Empty	T-complex protein 1 subunit gamma OS=Homo sapiens GN=CCT3 PE=1 SV=4	sp|P49368|TCPG_HUMAN		61 kDa		unknown	26	24	9	13	0.346154	0.541667
91	TRUE	Empty	Transgelin-2 (Fragment) OS=Homo sapiens GN=TAGLN2 PE=1 SV=1	tr|X6RJP6|X6RJP6_HUMAN		21 kDa		unknown	27	30	10	13	0.37037	0.433333
89	TRUE	Empty	Adenylyl cyclase-associated protein 1 OS=Homo sapiens GN=CAP1 PE=1 SV=5	sp|Q01518|CAP1_HUMAN		52 kDa		unknown	35	30	1	9	0.0285714	0.3
9.1	TRUE	Empty	Tubulin beta chain OS=Homo sapiens GN=TUBB PE=1 SV=2	sp|P07437|TBB5_HUMAN		50 kDa	TRUE	unknown	156	154	72	83	0.461538	0.538961
81.1	TRUE	Empty	Transketolase OS=Homo sapiens GN=TKT PE=1 SV=3	sp|P29401|TKT_HUMAN		68 kDa	TRUE	unknown	32	21	13	16	0.40625	0.761905
98	TRUE	Empty	Nucleoside diphosphate kinase OS=Homo sapiens GN=NME1-NME2 PE=1 SV=1	tr|Q32Q12|Q32Q12_HUMAN		33 kDa		unknown	28	27	7	13	0.25	0.481481
93	TRUE	Empty	Integrin-linked protein kinase OS=Homo sapiens GN=ILK PE=1 SV=2	sp|Q13418|ILK_HUMAN (+1)		51 kDa		unknown	28	29	6	8	0.214286	0.275862
94	TRUE	Empty	Cysteine and glycine-rich protein 1 OS=Homo sapiens GN=CSRP1 PE=1 SV=3	sp|P21291|CSRP1_HUMAN		21 kDa		unknown	33	32	2	5	0.0606061	0.15625
5.3	TRUE	Empty	Tropomyosin alpha-1 chain OS=Homo sapiens GN=TPM1 PE=1 SV=2	sp|P09493|TPM1_HUMAN		33 kDa	TRUE	unknown	278	270	91	137	0.327338	0.507407
99	TRUE	Empty	Coronin-1C OS=Homo sapiens GN=CORO1C PE=1 SV=1	sp|Q9ULV4|COR1C_HUMAN		53 kDa	TRUE	unknown	29	25	5	11	0.172414	0.44
101	TRUE	Empty	Protein phosphatase 1 regulatory subunit 12A OS=Homo sapiens GN=PPP1R12A PE=1 SV=1	sp|O14974|MYPT1_HUMAN		115 kDa		unknown	29	22	1	2	0.0344828	0.0909091
102	TRUE	Empty	78 kDa glucose-regulated protein OS=Homo sapiens GN=HSPA5 PE=1 SV=2	sp|P11021|GRP78_HUMAN		72 kDa	TRUE	unknown	30	25	6	14	0.2	0.56
103	TRUE	Empty	Heat shock protein beta-6 OS=Homo sapiens GN=HSPB6 PE=1 SV=2	sp|O14558|HSPB6_HUMAN		17 kDa		unknown	21	23	12	16	0.571429	0.695652
104	TRUE	Empty	ATP synthase subunit beta, mitochondrial OS=Homo sapiens GN=ATP5B PE=1 SV=3	sp|P06576|ATPB_HUMAN		57 kDa		unknown	23	20	14	15	0.608696	0.75
105	TRUE	Empty	Ubiquitin carboxyl-terminal hydrolase isozyme L1 OS=Homo sapiens GN=UCHL1 PE=1 SV=2	sp|P09936|UCHL1_HUMAN (+1)		25 kDa		unknown	23	22	8	11	0.347826	0.5
57.1	TRUE	Empty	Cofilin-1 OS=Homo sapiens GN=CFL1 PE=1 SV=3	sp|P23528|COF1_HUMAN		19 kDa	TRUE	unknown	45	41	15	22	0.333333	0.536585
106	TRUE	Empty	T-complex protein 1 subunit beta OS=Homo sapiens GN=CCT2 PE=1 SV=4	sp|P78371|TCPB_HUMAN		57 kDa		unknown	28	25	6	10	0.214286	0.4
108	TRUE	Empty	Septin-9 OS=Homo sapiens GN=SEPT9 PE=1 SV=2	sp|Q9UHD8|SEPT9_HUMAN		65 kDa		unknown	30	22	5	7	0.166667	0.318182
5.4	TRUE	Empty	Tropomyosin 1 (Alpha), isoform CRA_m OS=Homo sapiens GN=TPM1 PE=1 SV=1	tr|H7BYY1|H7BYY1_HUMAN		29 kDa	TRUE	unknown	218	201	60	99	0.275229	0.492537
110	TRUE	Empty	Calponin-3 OS=Homo sapiens GN=CNN3 PE=1 SV=1	sp|Q15417|CNN3_HUMAN		36 kDa	TRUE	unknown	25	26	6	13	0.24	0.5
111	TRUE	Empty	Collagen alpha-2(I) chain OS=Homo sapiens GN=COL1A2 PE=1 SV=7	sp|P08123|CO1A2_HUMAN		129 kDa		unknown	21	19	5	10	0.238095	0.526316
75.1	TRUE	Empty	Peroxiredoxin-1 OS=Homo sapiens GN=PRDX1 PE=1 SV=1	sp|Q06830|PRDX1_HUMAN		22 kDa	TRUE	unknown	33	34	11	17	0.333333	0.5
76.1	TRUE	Empty	Serum albumin OS=Bos taurus GN=ALB PE=1 SV=4	sp|P02769|ALBU_BOVIN		69 kDa	TRUE	unknown	30	28	8	9	0.266667	0.321429
119	TRUE	Empty	Fascin OS=Homo sapiens GN=FSCN1 PE=1 SV=3	sp|Q16658|FSCN1_HUMAN		55 kDa		unknown	20	22	5	10	0.25	0.454545
120	TRUE	Empty	60S ribosomal protein L7 OS=Homo sapiens GN=RPL7 PE=1 SV=1	sp|P18124|RL7_HUMAN		29 kDa		unknown	15	14	2	8	0.133333	0.571429
100.1	TRUE	Empty	Actin-related protein 3 OS=Homo sapiens GN=ACTR3 PE=1 SV=3	sp|P61158|ARP3_HUMAN (+1)		47 kDa	TRUE	unknown	29	25	4	6	0.137931	0.24
118.1	TRUE	Empty	KN motif and ankyrin repeat domain-containing protein 2 OS=Homo sapiens GN=KANK2 PE=1 SV=1	sp|Q63ZY3|KANK2_HUMAN		91 kDa	TRUE	unknown	22	23	0	3	0	0.130435
86.1	TRUE	Empty	Serpin H1 OS=Homo sapiens GN=SERPINH1 PE=1 SV=2	sp|P50454|SERPH_HUMAN		46 kDa	TRUE	unknown	31	27	7	19	0.225806	0.703704
1.2	TRUE	Empty	Actin, alpha skeletal muscle OS=Homo sapiens GN=ACTA1 PE=1 SV=1	sp|P68133|ACTS_HUMAN		42 kDa	TRUE	unknown	941	949	359	582	0.381509	0.613277
15.1	TRUE	Empty	Annexin A2 OS=Homo sapiens GN=ANXA2 PE=1 SV=2	sp|P07355|ANXA2_HUMAN		39 kDa	TRUE	unknown	133	128	47	71	0.353383	0.554688
128	TRUE	Empty	40S ribosomal protein S3 OS=Homo sapiens GN=RPS3 PE=1 SV=2	sp|P23396|RS3_HUMAN		27 kDa		unknown	17	18	6	12	0.352941	0.666667
129	TRUE	Empty	T-complex protein 1 subunit zeta OS=Homo sapiens GN=CCT6A PE=1 SV=3	sp|P40227|TCPZ_HUMAN		58 kDa		unknown	21	19	7	10	0.333333	0.526316
130	TRUE	Empty	T-complex protein 1 subunit theta OS=Homo sapiens GN=CCT8 PE=1 SV=4	sp|P50990|TCPQ_HUMAN		60 kDa		unknown	22	19	8	13	0.363636	0.684211
114.1	TRUE	Empty	Stress-70 protein, mitochondrial OS=Homo sapiens GN=HSPA9 PE=1 SV=2	sp|P38646|GRP75_HUMAN		74 kDa	TRUE	unknown	13	12	13	15	1	1.25
131	TRUE	Empty	60S ribosomal protein L13 OS=Homo sapiens GN=RPL13 PE=1 SV=4	sp|P26373|RL13_HUMAN		24 kDa		unknown	17	14	1	7	0.0588235	0.5
132	TRUE	Empty	sp|P35527|K1C9_HUMAN Keratin, type I cytoskeletal 9 OS=Homo sapiens GN=KRT9 PE=1...	sp|P35527|K1C9_HUMAN		?		unknown	3	1	0	47	0	47
134	TRUE	Empty	Nucleophosmin OS=Homo sapiens GN=NPM1 PE=1 SV=2	sp|P06748|NPM_HUMAN		33 kDa		unknown	15	12	3	5	0.2	0.416667
136	TRUE	Empty	Dolichyl-diphosphooligosaccharide--protein glycosyltransferase subunit 1 OS=Homo sapiens GN=RPN1 PE=1 SV=1	sp|P04843|RPN1_HUMAN		69 kDa		unknown	16	15	2	4	0.125	0.266667
139	TRUE	Empty	Nestin OS=Homo sapiens GN=NES PE=1 SV=2	sp|P48681|NEST_HUMAN		177 kDa		unknown	10	11	3	1	0.3	0.0909091
138	TRUE	Empty	T-complex protein 1 subunit alpha OS=Homo sapiens GN=TCP1 PE=1 SV=1	sp|P17987|TCPA_HUMAN		60 kDa		unknown	21	18	8	9	0.380952	0.5
140	TRUE	Empty	T-complex protein 1 subunit delta OS=Homo sapiens GN=CCT4 PE=1 SV=4	sp|P50991|TCPD_HUMAN		58 kDa		unknown	15	18	5	9	0.333333	0.5
71.1	TRUE	Empty	Lipoma-preferred partner OS=Homo sapiens GN=LPP PE=1 SV=1	tr|A0A087WZF1|A0A087WZF1_HUMAN		63 kDa	TRUE	unknown	29	28	4	8	0.137931	0.285714
122.1	TRUE	Empty	Unconventional myosin-Ic OS=Homo sapiens GN=MYO1C PE=1 SV=4	sp|O00159|MYO1C_HUMAN (+1)		122 kDa	TRUE	unknown	17	13	4	5	0.235294	0.384615
143	TRUE	Empty	Coatomer subunit alpha OS=Homo sapiens GN=COPA PE=1 SV=2	sp|P53621|COPA_HUMAN		138 kDa		unknown	15	17	5	10	0.333333	0.588235
95.1	TRUE	Empty	Dihydropyrimidinase-related protein 2 OS=Homo sapiens GN=DPYSL2 PE=1 SV=1	sp|Q16555|DPYL2_HUMAN (+1)		62 kDa	TRUE	unknown	43	36	9	15	0.209302	0.416667
145	TRUE	Empty	Alpha-parvin OS=Homo sapiens GN=PARVA PE=1 SV=1	sp|Q9NVD7|PARVA_HUMAN		42 kDa		unknown	19	21	2	5	0.105263	0.238095
149	TRUE	Empty	Four and a half LIM domains protein 2 OS=Homo sapiens GN=FHL2 PE=1 SV=1	tr|J3KNW4|J3KNW4_HUMAN		44 kDa		unknown	15	16	5	6	0.333333	0.375
148	TRUE	Empty	Actin filament-associated protein 1 OS=Homo sapiens GN=AFAP1 PE=1 SV=2	sp|Q8N556|AFAP1_HUMAN		81 kDa		unknown	23	19	2	3	0.0869565	0.157895
113.1	TRUE	Empty	Glutathione S-transferase P OS=Homo sapiens GN=GSTP1 PE=1 SV=2	sp|P09211|GSTP1_HUMAN		23 kDa	TRUE	unknown	19	23	10	13	0.526316	0.565217
54.1	TRUE	Empty	Nexilin OS=Homo sapiens GN=NEXN PE=1 SV=1	sp|Q0ZGT2|NEXN_HUMAN		81 kDa	TRUE	unknown	46	38	3	7	0.0652174	0.184211
151	TRUE	Empty	Plasminogen activator inhibitor 1 RNA-binding protein OS=Homo sapiens GN=SERBP1 PE=1 SV=2	sp|Q8NC51|PAIRB_HUMAN		45 kDa		unknown	12	13	1	5	0.0833333	0.384615
115.1	TRUE	Empty	60S ribosomal protein L6 OS=Homo sapiens GN=RPL6 PE=1 SV=3	sp|Q02878|RL6_HUMAN		33 kDa	TRUE	unknown	16	15	5	16	0.3125	1.06667
196	TRUE	Empty	E3 ubiquitin-protein ligase UBR4 OS=Homo sapiens GN=UBR4 PE=1 SV=1	sp|Q5T4S7|UBR4_HUMAN		574 kDa		unknown	1	0	1	2	1	#DIV/0!
156	TRUE	Empty	Bifunctional glutamate/proline--tRNA ligase OS=Homo sapiens GN=EPRS PE=1 SV=5	sp|P07814|SYEP_HUMAN		171 kDa		unknown	15	13	0	1	0	0.0769231
154	TRUE	Empty	Multifunctional protein ADE2 OS=Homo sapiens GN=PAICS PE=1 SV=3	sp|P22234|PUR6_HUMAN (+1)		47 kDa		unknown	12	10	13	11	1.08333	1.1
157	TRUE	Empty	40S ribosomal protein S8 OS=Homo sapiens GN=RPS8 PE=1 SV=2	sp|P62241|RS8_HUMAN (+1)		24 kDa		unknown	15	11	3	12	0.2	1.09091
155	TRUE	Empty	Radixin OS=Homo sapiens GN=RDX PE=1 SV=1	sp|P35241|RADI_HUMAN		69 kDa	TRUE	unknown	41	42	4	8	0.097561	0.190476
16.2	TRUE	Empty	Elongation factor 1-alpha 2 OS=Homo sapiens GN=EEF1A2 PE=1 SV=1	sp|Q05639|EF1A2_HUMAN		50 kDa	TRUE	unknown	65	65	31	39	0.476923	0.6
158	TRUE	Empty	1,4-alpha-glucan-branching enzyme OS=Homo sapiens GN=GBE1 PE=1 SV=3	sp|Q04446|GLGB_HUMAN		80 kDa		unknown	13	17	5	6	0.384615	0.352941
166	TRUE	Empty	Glutaminase kidney isoform, mitochondrial OS=Homo sapiens GN=GLS PE=1 SV=1	sp|O94925|GLSK_HUMAN		73 kDa	TRUE	unknown	0	0	28	25	#DIV/0!	#DIV/0!
161	TRUE	Empty	NAD(P)H dehydrogenase [quinone] 1 OS=Homo sapiens GN=NQO1 PE=1 SV=1	sp|P15559|NQO1_HUMAN		31 kDa		unknown	16	14	5	5	0.3125	0.357143
162	TRUE	Empty	Elongation factor 1-gamma OS=Homo sapiens GN=EEF1G PE=1 SV=3	sp|P26641|EF1G_HUMAN		50 kDa		unknown	12	12	4	11	0.333333	0.916667
24.2	TRUE	Empty	Heat shock-related 70 kDa protein 2 OS=Homo sapiens GN=HSPA2 PE=1 SV=1	sp|P54652|HSP72_HUMAN		70 kDa	TRUE	unknown	46	44	26	32	0.565217	0.727273
167	TRUE	Empty	60S ribosomal protein L12 OS=Homo sapiens GN=RPL12 PE=1 SV=1	sp|P30050|RL12_HUMAN		18 kDa		unknown	12	12	5	7	0.416667	0.583333
168	TRUE	Empty	T-complex protein 1 subunit epsilon OS=Homo sapiens GN=CCT5 PE=1 SV=1	sp|P48643|TCPE_HUMAN		60 kDa		unknown	17	14	3	5	0.176471	0.357143
171	TRUE	Empty	Transforming growth factor beta-1-induced transcript 1 protein OS=Homo sapiens GN=TGFB1I1 PE=1 SV=2	sp|O43294|TGFI1_HUMAN		50 kDa		unknown	15	18	4	7	0.266667	0.388889
175	TRUE	Empty	Transitional endoplasmic reticulum ATPase OS=Homo sapiens GN=VCP PE=1 SV=4	sp|P55072|TERA_HUMAN		89 kDa		unknown	10	7	6	9	0.6	1.28571
174	TRUE	Empty	60S ribosomal protein L14 OS=Homo sapiens GN=RPL14 PE=1 SV=4	sp|P50914|RL14_HUMAN		23 kDa		unknown	14	16	1	8	0.0714286	0.5
176	TRUE	Empty	60S ribosomal protein L11 OS=Homo sapiens GN=RPL11 PE=1 SV=2	sp|P62913|RL11_HUMAN		20 kDa		unknown	12	13	4	6	0.333333	0.461538
46.1	TRUE	Empty	14-3-3 protein zeta/delta OS=Homo sapiens GN=YWHAZ PE=1 SV=1	sp|P63104|1433Z_HUMAN		28 kDa	TRUE	unknown	25	19	8	16	0.32	0.842105
177	TRUE	Empty	Protein transport protein Sec31A OS=Homo sapiens GN=SEC31A PE=1 SV=1	tr|D6REX3|D6REX3_HUMAN (+1)		136 kDa	TRUE	unknown	16	11	6	6	0.375	0.545455
180	TRUE	Empty	Ezrin OS=Homo sapiens GN=EZR PE=1 SV=4	sp|P15311|EZRI_HUMAN (+1)		69 kDa	TRUE	unknown	43	41	4	6	0.0930233	0.146341
182	TRUE	Empty	Serine hydroxymethyltransferase, mitochondrial OS=Homo sapiens GN=SHMT2 PE=1 SV=3	sp|P34897|GLYM_HUMAN		56 kDa		unknown	7	7	10	10	1.42857	1.42857
116.1	TRUE	Empty	Septin-2 OS=Homo sapiens GN=SEPT2 PE=1 SV=1	sp|Q15019|SEPT2_HUMAN		41 kDa	TRUE	unknown	26	24	7	8	0.269231	0.333333
181	TRUE	Empty	Myosin regulatory light polypeptide 9 OS=Homo sapiens GN=MYL9 PE=1 SV=4	sp|P24844|MYL9_HUMAN		20 kDa	TRUE	unknown	25	22	9	13	0.36	0.590909
164.1	TRUE	Empty	Coatomer subunit gamma-1 OS=Homo sapiens GN=COPG1 PE=1 SV=1	sp|Q9Y678|COPG1_HUMAN		98 kDa	TRUE	unknown	15	17	2	7	0.133333	0.411765
126.1	TRUE	Empty	60 kDa heat shock protein, mitochondrial OS=Homo sapiens GN=HSPD1 PE=1 SV=2	sp|P10809|CH60_HUMAN		61 kDa	TRUE	unknown	18	15	8	13	0.444444	0.866667
186	TRUE	Empty	Spectrin alpha chain, non-erythrocytic 1 OS=Homo sapiens GN=SPTAN1 PE=1 SV=1	tr|A0A0D9SF54|A0A0D9SF54_HUMAN (+1)		283 kDa		unknown	12	12	1	1	0.0833333	0.0833333
189.1	TRUE	Empty	Catenin delta-1 OS=Homo sapiens GN=CTNND1 PE=1 SV=2	tr|C9JZR2|C9JZR2_HUMAN		105 kDa	TRUE	unknown	5	4	0	2	0	0.5
192	TRUE	Empty	60S ribosomal protein L10a OS=Homo sapiens GN=RPL10A PE=1 SV=2	sp|P62906|RL10A_HUMAN		25 kDa		unknown	14	12	5	8	0.357143	0.666667
146.1	TRUE	Empty	Integrin beta-1 OS=Homo sapiens GN=ITGB1 PE=1 SV=2	sp|P05556|ITB1_HUMAN		88 kDa	TRUE	unknown	18	19	4	3	0.222222	0.157895
205.1	TRUE	Empty	Protein transport protein Sec23A OS=Homo sapiens GN=SEC23A PE=1 SV=2	sp|Q15436|SC23A_HUMAN (+1)		86 kDa	TRUE	unknown	15	12	4	6	0.266667	0.5
195	TRUE	Empty	Stress-induced-phosphoprotein 1 OS=Homo sapiens GN=STIP1 PE=1 SV=1	sp|P31948|STIP1_HUMAN		63 kDa		unknown	16	10	2	3	0.125	0.3
32.1	TRUE	Empty	Endoplasmin OS=Homo sapiens GN=HSP90B1 PE=1 SV=1	sp|P14625|ENPL_HUMAN		92 kDa	TRUE	unknown	17	14	2	6	0.117647	0.428571
200	TRUE	Empty	Trypsin-1 OS=Homo sapiens GN=PRSS1 PE=1 SV=1	sp|P07477|TRY1_HUMAN (+2)		27 kDa	TRUE	unknown	3	5	12	12	4	2.4
193	TRUE	Empty	Glucose-6-phosphate 1-dehydrogenase OS=Homo sapiens GN=G6PD PE=1 SV=4	sp|P11413|G6PD_HUMAN		59 kDa		unknown	15	11	1	4	0.0666667	0.363636
194	TRUE	Empty	Leiomodin-1 OS=Homo sapiens GN=LMOD1 PE=1 SV=3	sp|P29536|LMOD1_HUMAN		67 kDa		unknown	11	10	0	1	0	0.1
204	TRUE	Empty	Heterogeneous nuclear ribonucleoprotein A3 OS=Homo sapiens GN=HNRNPA3 PE=1 SV=2	sp|P51991|ROA3_HUMAN		40 kDa		unknown	7	4	10	13	1.42857	3.25
18.1	TRUE	Empty	Synaptopodin-2 OS=Homo sapiens GN=SYNPO2 PE=1 SV=2	sp|Q9UMS6|SYNP2_HUMAN		118 kDa	TRUE	unknown	135	137	23	40	0.17037	0.291971
202	TRUE	Empty	40S ribosomal protein S2 OS=Homo sapiens GN=RPS2 PE=1 SV=2	sp|P15880|RS2_HUMAN		31 kDa		unknown	12	12	4	8	0.333333	0.666667
142.1	TRUE	Empty	Plastin-3 OS=Homo sapiens GN=PLS3 PE=1 SV=4	sp|P13797|PLST_HUMAN (+1)		71 kDa	TRUE	unknown	18	17	3	6	0.166667	0.352941
203	TRUE	Empty	40S ribosomal protein S9 OS=Homo sapiens GN=RPS9 PE=1 SV=3	sp|P46781|RS9_HUMAN		23 kDa		unknown	6	6	1	3	0.166667	0.5
208	TRUE	Empty	Annexin A5 OS=Homo sapiens GN=ANXA5 PE=1 SV=2	sp|P08758|ANXA5_HUMAN		36 kDa		unknown	15	12	4	8	0.266667	0.666667
83.1	TRUE	Empty	Heterogeneous nuclear ribonucleoproteins A2/B1 OS=Homo sapiens GN=HNRNPA2B1 PE=1 SV=2	sp|P22626|ROA2_HUMAN		37 kDa	TRUE	unknown	16	15	25	31	1.5625	2.06667
209	TRUE	Empty	40S ribosomal protein S14 OS=Homo sapiens GN=RPS14 PE=1 SV=3	sp|P62263|RS14_HUMAN		16 kDa		unknown	13	11	6	9	0.461538	0.818182
1.3	TRUE	Empty	Beta-actin-like protein 2 OS=Homo sapiens GN=ACTBL2 PE=1 SV=2	sp|Q562R1|ACTBL_HUMAN		42 kDa	TRUE	unknown	284	286	137	222	0.482394	0.776224
210	TRUE	Empty	Thymosin beta-4 OS=Homo sapiens GN=TMSB4X PE=1 SV=2	sp|P62328|TYB4_HUMAN		5 kDa		unknown	16	17	0	4	0	0.235294
8.1	TRUE	Empty	Filamin-A OS=Homo sapiens GN=FLNA PE=1 SV=4	sp|P21333|FLNA_HUMAN		281 kDa	TRUE	unknown	405	397	128	191	0.316049	0.481108
216	TRUE	Empty	40S ribosomal protein S18 OS=Homo sapiens GN=RPS18 PE=1 SV=3	sp|P62269|RS18_HUMAN		18 kDa		unknown	8	6	4	12	0.5	2
124.1	TRUE	Empty	Septin-11 OS=Homo sapiens GN=SEPT11 PE=1 SV=3	sp|Q9NVA2|SEP11_HUMAN (+2)		49 kDa	TRUE	unknown	18	20	3	8	0.166667	0.4
219	TRUE	Empty	Chloride intracellular channel protein 4 OS=Homo sapiens GN=CLIC4 PE=1 SV=4	sp|Q9Y696|CLIC4_HUMAN		29 kDa	TRUE	unknown	14	10	2	3	0.142857	0.3
215	TRUE	Empty	60S ribosomal protein L5 OS=Homo sapiens GN=RPL5 PE=1 SV=3	sp|P46777|RL5_HUMAN		34 kDa		unknown	15	7	2	5	0.133333	0.714286
213	TRUE	Empty	Actin-related protein 2/3 complex subunit 2 OS=Homo sapiens GN=ARPC2 PE=1 SV=1	sp|O15144|ARPC2_HUMAN		34 kDa		unknown	11	15	2	6	0.181818	0.4
218	TRUE	Empty	Myoferlin OS=Homo sapiens GN=MYOF PE=1 SV=1	sp|Q9NZM1|MYOF_HUMAN		235 kDa	TRUE	unknown	15	13	1	4	0.0666667	0.307692
214	TRUE	Empty	Immunoglobulin G-binding protein A OS=Staphylococcus aureus GN=spa PE=1 SV=1	sp|P38507|SPA_STAAU		55 kDa		unknown	0	0	15	12	#DIV/0!	#DIV/0!
217	TRUE	Empty	Constitutive coactivator of peroxisome proliferator-activated receptor gamma OS=Homo sapiens GN=FAM120B PE=1 SV=1	sp|Q96EK7|F120B_HUMAN (+2)		104 kDa		unknown	0	0	15	13	#DIV/0!	#DIV/0!
222	TRUE	Empty	Peroxiredoxin-2 OS=Homo sapiens GN=PRDX2 PE=1 SV=5	sp|P32119|PRDX2_HUMAN		22 kDa	TRUE	unknown	18	17	5	8	0.277778	0.470588
223	TRUE	Empty	40S ribosomal protein S13 OS=Homo sapiens GN=RPS13 PE=1 SV=2	sp|P62277|RS13_HUMAN		17 kDa		unknown	13	11	3	7	0.230769	0.636364
107.1	TRUE	Empty	Calmodulin-2 OS=Homo sapiens GN=CALM2 PE=1 SV=1	sp|P0DP24|CALM2_HUMAN (+1)		17 kDa	TRUE	unknown	25	20	8	12	0.32	0.6
225	TRUE	Empty	Peroxiredoxin-6 OS=Homo sapiens GN=PRDX6 PE=1 SV=3	sp|P30041|PRDX6_HUMAN		25 kDa		unknown	12	10	4	6	0.333333	0.6
227	TRUE	Empty	Histone H4 OS=Homo sapiens GN=HIST1H4A PE=1 SV=2	sp|P62805|H4_HUMAN		11 kDa		unknown	10	10	6	9	0.6	0.9
51.2	TRUE	Empty	L-lactate dehydrogenase B chain OS=Homo sapiens GN=LDHB PE=1 SV=2	sp|P07195|LDHB_HUMAN		37 kDa	TRUE	unknown	14	14	1	5	0.0714286	0.357143
259	TRUE	Empty	Ankycorbin OS=Homo sapiens GN=RAI14 PE=1 SV=2	sp|Q9P0K7|RAI14_HUMAN		110 kDa	TRUE	unknown	11	10	0	0	0	0
64.1	TRUE	Empty	Calponin-1 OS=Homo sapiens GN=CNN1 PE=1 SV=2	sp|P51911|CNN1_HUMAN		33 kDa	TRUE	unknown	39	37	9	13	0.230769	0.351351
184.1	TRUE	Empty	Nuclease-sensitive element-binding protein 1 (Fragment) OS=Homo sapiens GN=YBX1 PE=1 SV=1	tr|H0Y449|H0Y449_HUMAN		42 kDa	TRUE	unknown	12	9	2	4	0.166667	0.444444
229	TRUE	Empty	Protein S100-A6 OS=Homo sapiens GN=S100A6 PE=1 SV=1	sp|P06703|S10A6_HUMAN		10 kDa		unknown	7	6	3	1	0.428571	0.166667
230	TRUE	Empty	60S ribosomal protein L35 OS=Homo sapiens GN=RPL35 PE=1 SV=2	sp|P42766|RL35_HUMAN		15 kDa		unknown	11	7	1	5	0.0909091	0.714286
178.1	TRUE	Empty	Eukaryotic translation initiation factor 4B OS=Homo sapiens GN=EIF4B PE=1 SV=2	sp|P23588|IF4B_HUMAN (+1)		69 kDa	TRUE	unknown	16	14	0	3	0	0.214286
231	TRUE	Empty	Leucine zipper protein 1 OS=Homo sapiens GN=LUZP1 PE=1 SV=2	sp|Q86V48|LUZP1_HUMAN		120 kDa		unknown	13	9	0	1	0	0.111111
234	TRUE	Empty	Peptidyl-prolyl cis-trans isomerase B OS=Homo sapiens GN=PPIB PE=1 SV=2	sp|P23284|PPIB_HUMAN		24 kDa		unknown	6	7	7	6	1.16667	0.857143
73.1	TRUE	Empty	Vigilin OS=Homo sapiens GN=HDLBP PE=1 SV=2	sp|Q00341|VIGLN_HUMAN (+1)		141 kDa	TRUE	unknown	31	30	5	9	0.16129	0.3
235	TRUE	Empty	Rho GDP-dissociation inhibitor 1 OS=Homo sapiens GN=ARHGDIA PE=1 SV=3	sp|P52565|GDIR1_HUMAN (+2)		23 kDa		unknown	12	11	2	4	0.166667	0.363636
256	TRUE	Empty	Coatomer subunit delta OS=Homo sapiens GN=ARCN1 PE=1 SV=1	sp|P48444|COPD_HUMAN (+1)		57 kDa		unknown	13	6	1	2	0.0769231	0.333333
236	TRUE	Empty	60S ribosomal protein L15 OS=Homo sapiens GN=RPL15 PE=1 SV=2	sp|P61313|RL15_HUMAN		24 kDa		unknown	13	9	1	4	0.0769231	0.444444
173.1	TRUE	Empty	Catenin alpha-1 OS=Homo sapiens GN=CTNNA1 PE=1 SV=1	sp|P35221|CTNA1_HUMAN		100 kDa	TRUE	unknown	16	13	1	2	0.0625	0.153846
233	TRUE	Empty	cAMP-dependent protein kinase type I-alpha regulatory subunit OS=Homo sapiens GN=PRKAR1A PE=1 SV=1	sp|P10644|KAP0_HUMAN		43 kDa		unknown	15	12	1	5	0.0666667	0.416667
244	TRUE	Empty	Ras suppressor protein 1 OS=Homo sapiens GN=RSU1 PE=1 SV=3	sp|Q15404|RSU1_HUMAN		32 kDa		unknown	13	10	0	2	0	0.2
239	TRUE	Empty	Programmed cell death 6-interacting protein OS=Homo sapiens GN=PDCD6IP PE=1 SV=1	sp|Q8WUM4|PDC6I_HUMAN		96 kDa		unknown	14	11	0	1	0	0.0909091
32.2	TRUE	Empty	Heat shock protein HSP 90-alpha OS=Homo sapiens GN=HSP90AA1 PE=1 SV=5	sp|P07900|HS90A_HUMAN		85 kDa	TRUE	unknown	26	24	12	17	0.461538	0.708333
32.3	TRUE	Empty	Heat shock protein HSP 90-beta OS=Homo sapiens GN=HSP90AB1 PE=1 SV=4	sp|P08238|HS90B_HUMAN		83 kDa	TRUE	unknown	38	40	13	28	0.342105	0.7
243	TRUE	Empty	40S ribosomal protein S7 OS=Homo sapiens GN=RPS7 PE=1 SV=1	sp|P62081|RS7_HUMAN		22 kDa		unknown	8	8	4	6	0.5	0.75
66.1	TRUE	Empty	Ras GTPase-activating-like protein IQGAP1 OS=Homo sapiens GN=IQGAP1 PE=1 SV=1	sp|P46940|IQGA1_HUMAN		189 kDa	TRUE	unknown	31	28	2	6	0.0645161	0.214286
242	TRUE	Empty	Pyruvate dehydrogenase E1 component subunit beta, mitochondrial OS=Homo sapiens GN=PDHB PE=1 SV=3	sp|P11177|ODPB_HUMAN		39 kDa		unknown	4	1	1	2	0.25	2
43.2	TRUE	Empty	sp|P35908|K22E_HUMAN Keratin, type II cytoskeletal 2 epidermal OS=Homo sapiens GN=KRT2...	sp|P35908|K22E_HUMAN		?	TRUE	unknown	4	15	4	29	1	1.93333
336	TRUE	Empty	tRNA-splicing ligase RtcB homolog OS=Homo sapiens GN=RTCB PE=1 SV=1	sp|Q9Y3I0|RTCB_HUMAN		55 kDa		unknown	3	1	1	3	0.333333	3
278	TRUE	Empty	Complement C3 OS=Homo sapiens GN=C3 PE=1 SV=2	sp|P01024|CO3_HUMAN		187 kDa		unknown	0	0	4	3	#DIV/0!	#DIV/0!
254	TRUE	Empty	Splicing factor, proline- and glutamine-rich OS=Homo sapiens GN=SFPQ PE=1 SV=2	sp|P23246|SFPQ_HUMAN		76 kDa	TRUE	unknown	5	2	8	6	1.6	3
248	TRUE	Empty	Trifunctional enzyme subunit alpha, mitochondrial OS=Homo sapiens GN=HADHA PE=1 SV=2	sp|P40939|ECHA_HUMAN		83 kDa		unknown	6	4	2	3	0.333333	0.75
249	TRUE	Empty	Elongation factor Tu, mitochondrial OS=Homo sapiens GN=TUFM PE=1 SV=2	sp|P49411|EFTU_HUMAN		50 kDa	TRUE	unknown	8	6	6	6	0.75	1
250	TRUE	Empty	Mitochondrial 10-formyltetrahydrofolate dehydrogenase OS=Homo sapiens GN=ALDH1L2 PE=1 SV=2	sp|Q3SY69|AL1L2_HUMAN		102 kDa	TRUE	unknown	5	6	9	9	1.8	1.5
70.1	TRUE	Empty	sp|P13645|K1C10_HUMAN Keratin, type I cytoskeletal 10 OS=Homo sapiens GN=KRT10 PE=1...	sp|P13645|K1C10_HUMAN		?	TRUE	unknown	2	14	4	28	2	2
251	TRUE	Empty	Caveolae-associated protein 1 OS=Homo sapiens GN=CAVIN1 PE=1 SV=1	sp|Q6NZI2|CAVN1_HUMAN		43 kDa		unknown	13	8	2	3	0.153846	0.375
252	TRUE	Empty	Synaptopodin OS=Homo sapiens GN=SYNPO PE=1 SV=2	sp|Q8N3V7|SYNPO_HUMAN		99 kDa		unknown	15	12	1	2	0.0666667	0.166667
220.1	TRUE	Empty	Ubiquitin-like modifier-activating enzyme 1 OS=Homo sapiens GN=UBA1 PE=1 SV=3	sp|P22314|UBA1_HUMAN		118 kDa	TRUE	unknown	15	9	1	2	0.0666667	0.222222
71.2	TRUE	Empty	Lipoma-preferred partner (Fragment) OS=Homo sapiens GN=LPP PE=1 SV=1	tr|C9J1K7|C9J1K7_HUMAN		10 kDa	TRUE	unknown	14	16	2	8	0.142857	0.5
4.2	TRUE	Empty	Neurofilament medium polypeptide OS=Homo sapiens GN=NEFM PE=1 SV=3	sp|P07197|NFM_HUMAN (+1)		102 kDa	TRUE	unknown	15	16	7	9	0.466667	0.5625
11.2	TRUE	Empty	Talin-2 OS=Homo sapiens GN=TLN2 PE=1 SV=4	sp|Q9Y4G6|TLN2_HUMAN		272 kDa	TRUE	unknown	22	17	3	4	0.136364	0.235294
121.1	TRUE	Empty	F-actin-capping protein subunit alpha-1 OS=Homo sapiens GN=CAPZA1 PE=1 SV=3	sp|P52907|CAZA1_HUMAN		33 kDa	TRUE	unknown	15	15	6	6	0.4	0.4
258	TRUE	Empty	Dihydropyrimidinase-related protein 3 OS=Homo sapiens GN=DPYSL3 PE=1 SV=1	sp|Q14195|DPYL3_HUMAN		62 kDa	TRUE	unknown	20	14	7	10	0.35	0.714286
257	TRUE	Empty	40S ribosomal protein S11 OS=Homo sapiens GN=RPS11 PE=1 SV=3	sp|P62280|RS11_HUMAN (+1)		18 kDa		unknown	7	9	2	4	0.285714	0.444444
255	TRUE	Empty	60S ribosomal protein L28 OS=Homo sapiens GN=RPL28 PE=1 SV=3	sp|P46779|RL28_HUMAN		16 kDa		unknown	6	5	1	5	0.166667	1
253	TRUE	Empty	Collagen alpha-1(III) chain OS=Homo sapiens GN=COL3A1 PE=1 SV=4	sp|P02461|CO3A1_HUMAN		139 kDa	TRUE	unknown	6	7	0	2	0	0.285714
270	TRUE	Empty	Tight junction protein ZO-1 OS=Homo sapiens GN=TJP1 PE=1 SV=1	tr|A0A087X0K9|A0A087X0K9_HUMAN		188 kDa		unknown	9	7	0	0	0	0
238.1	TRUE	Empty	Non-POU domain-containing octamer-binding protein OS=Homo sapiens GN=NONO PE=1 SV=4	sp|Q15233|NONO_HUMAN		54 kDa	TRUE	unknown	3	3	6	4	2	1.33333
199.1	TRUE	Empty	40S ribosomal protein S6 OS=Homo sapiens GN=RPS6 PE=1 SV=1	sp|P62753|RS6_HUMAN		29 kDa	TRUE	unknown	13	9	4	8	0.307692	0.888889
265	TRUE	Empty	Coatomer subunit beta' OS=Homo sapiens GN=COPB2 PE=1 SV=2	sp|P35606|COPB2_HUMAN		102 kDa		unknown	11	9	2	2	0.181818	0.222222
264	TRUE	Empty	Tryptophan--tRNA ligase, cytoplasmic OS=Homo sapiens GN=WARS PE=1 SV=2	sp|P23381|SYWC_HUMAN		53 kDa		unknown	5	5	1	1	0.2	0.2
296	TRUE	Empty	Ninein OS=Homo sapiens GN=NIN PE=1 SV=1	tr|C9J066|C9J066_HUMAN		238 kDa	TRUE	unknown	2	3	1	2	0.5	0.666667
169.1	TRUE	Empty	Heterogeneous nuclear ribonucleoprotein F OS=Homo sapiens GN=HNRNPF PE=1 SV=3	sp|P52597|HNRPF_HUMAN		46 kDa	TRUE	unknown	5	1	10	9	2	9
137.1	TRUE	Empty	Heterogeneous nuclear ribonucleoprotein A1 OS=Homo sapiens GN=HNRNPA1 PE=1 SV=5	sp|P09651|ROA1_HUMAN (+1)		39 kDa	TRUE	unknown	14	12	13	14	0.928571	1.16667
46.2	TRUE	Empty	14-3-3 protein beta/alpha OS=Homo sapiens GN=YWHAB PE=1 SV=3	sp|P31946|1433B_HUMAN		28 kDa	TRUE	unknown	19	15	7	10	0.368421	0.666667
276	TRUE	Empty	60S acidic ribosomal protein P0 OS=Homo sapiens GN=RPLP0 PE=1 SV=1	sp|P05388|RLA0_HUMAN		34 kDa		unknown	9	7	2	3	0.222222	0.428571
269	TRUE	Empty	60S ribosomal protein L3 OS=Homo sapiens GN=RPL3 PE=1 SV=2	sp|P39023|RL3_HUMAN		46 kDa	TRUE	unknown	4	7	1	6	0.25	0.857143
277	TRUE	Empty	Prohibitin-2 OS=Homo sapiens GN=PHB2 PE=1 SV=2	sp|Q99623|PHB2_HUMAN (+1)		33 kDa		unknown	5	10	1	3	0.2	0.3
141.1	TRUE	Empty	Alanine--tRNA ligase, cytoplasmic OS=Homo sapiens GN=AARS PE=1 SV=2	sp|P49588|SYAC_HUMAN		107 kDa	TRUE	unknown	17	22	1	5	0.0588235	0.227273
96.1	TRUE	Empty	Ribosome-binding protein 1 OS=Homo sapiens GN=RRBP1 PE=1 SV=4	sp|Q9P2E9|RRBP1_HUMAN (+1)		152 kDa	TRUE	unknown	30	19	0	8	0	0.421053
163.1	TRUE	Empty	40S ribosomal protein S4, X isoform OS=Homo sapiens GN=RPS4X PE=1 SV=2	sp|P62701|RS4X_HUMAN		30 kDa	TRUE	unknown	10	8	5	8	0.5	1
6.2	TRUE	Empty	Caldesmon OS=Homo sapiens GN=CALD1 PE=1 SV=1	tr|E9PGZ1|E9PGZ1_HUMAN		62 kDa	TRUE	unknown	501	495	137	215	0.273453	0.434343
301	TRUE	Empty	ATP-dependent RNA helicase A OS=Homo sapiens GN=DHX9 PE=1 SV=4	sp|Q08211|DHX9_HUMAN		141 kDa		unknown	2	1	7	5	3.5	5
289	TRUE	Empty	CAD protein OS=Homo sapiens GN=CAD PE=1 SV=3	sp|P27708|PYR1_HUMAN		243 kDa		unknown	4	4	1	2	0.25	0.5
281	TRUE	Empty	Serine/arginine repetitive matrix protein 2 OS=Homo sapiens GN=SRRM2 PE=1 SV=2	sp|Q9UQ35|SRRM2_HUMAN		300 kDa		unknown	1	2	1	1	1	0.5
312	TRUE	Empty	Spectrin beta chain, non-erythrocytic 4 OS=Homo sapiens GN=SPTBN4 PE=1 SV=2	sp|Q9H254|SPTN4_HUMAN (+1)		289 kDa	TRUE	unknown	7	6	3	3	0.428571	0.5
295	TRUE	Empty	Catenin beta-1 OS=Homo sapiens GN=CTNNB1 PE=1 SV=1	tr|B4DGU4|B4DGU4_HUMAN		85 kDa		unknown	7	5	0	0	0	0
283	TRUE	Empty	Chloride intracellular channel protein 1 OS=Homo sapiens GN=CLIC1 PE=1 SV=4	sp|O00299|CLIC1_HUMAN		27 kDa	TRUE	unknown	8	9	6	6	0.75	0.666667
237.1	TRUE	Empty	Importin subunit beta-1 OS=Homo sapiens GN=KPNB1 PE=1 SV=2	sp|Q14974|IMB1_HUMAN		97 kDa	TRUE	unknown	12	9	2	4	0.166667	0.444444
127.1	TRUE	Empty	Heterogeneous nuclear ribonucleoproteins C1/C2 OS=Homo sapiens GN=HNRNPC PE=1 SV=1	tr|B2R5W2|B2R5W2_HUMAN (+3)		32 kDa	TRUE	unknown	4	5	15	14	3.75	2.8
288	TRUE	Empty	ATP-dependent RNA helicase DDX1 OS=Homo sapiens GN=DDX1 PE=1 SV=2	sp|Q92499|DDX1_HUMAN		82 kDa		unknown	5	7	3	4	0.6	0.571429
159.1	TRUE	Empty	Protein disulfide-isomerase A3 OS=Homo sapiens GN=PDIA3 PE=1 SV=4	sp|P30101|PDIA3_HUMAN		57 kDa	TRUE	unknown	15	16	2	7	0.133333	0.4375
285	TRUE	Empty	Adenosylhomocysteinase OS=Homo sapiens GN=AHCY PE=1 SV=4	sp|P23526|SAHH_HUMAN		48 kDa		unknown	9	8	2	4	0.222222	0.5
287	TRUE	Empty	Coactosin-like protein OS=Homo sapiens GN=COTL1 PE=1 SV=3	sp|Q14019|COTL1_HUMAN		16 kDa		unknown	9	5	0	1	0	0.2
284	TRUE	Empty	Galectin-3 OS=Homo sapiens GN=LGALS3 PE=1 SV=5	sp|P17931|LEG3_HUMAN		26 kDa		unknown	7	13	1	2	0.142857	0.153846
286	TRUE	Empty	Ubiquitin carboxyl-terminal hydrolase 5 OS=Homo sapiens GN=USP5 PE=1 SV=2	sp|P45974|UBP5_HUMAN		96 kDa		unknown	6	5	0	0	0	0
224.1	TRUE	Empty	Stathmin OS=Homo sapiens GN=STMN1 PE=1 SV=3	sp|P16949|STMN1_HUMAN		17 kDa	TRUE	unknown	11	9	0	1	0	0.111111
300	TRUE	Empty	Utrophin OS=Homo sapiens GN=UTRN PE=1 SV=2	sp|P46939|UTRO_HUMAN		394 kDa		unknown	6	6	0	0	0	0
292	TRUE	Empty	60S ribosomal protein L7a OS=Homo sapiens GN=RPL7A PE=1 SV=2	sp|P62424|RL7A_HUMAN		30 kDa		unknown	6	8	2	9	0.333333	1.125
61.1	TRUE	Empty	Microtubule-associated protein OS=Homo sapiens GN=MAP4 PE=1 SV=1	tr|E7EVA0|E7EVA0_HUMAN		245 kDa	TRUE	unknown	36	33	2	9	0.0555556	0.272727
299	TRUE	Empty	UMP-CMP kinase OS=Homo sapiens GN=CMPK1 PE=1 SV=3	sp|P30085|KCY_HUMAN		22 kDa		unknown	6	8	2	0	0.333333	0
290	TRUE	Empty	Arginine--tRNA ligase, cytoplasmic OS=Homo sapiens GN=RARS PE=1 SV=2	sp|P54136|SYRC_HUMAN		75 kDa		unknown	10	9	1	1	0.1	0.111111
294	TRUE	Empty	Serine-threonine kinase receptor-associated protein OS=Homo sapiens GN=STRAP PE=1 SV=1	sp|Q9Y3F4|STRAP_HUMAN		38 kDa		unknown	9	9	1	2	0.111111	0.222222
293	TRUE	Empty	Hsp90 co-chaperone Cdc37 OS=Homo sapiens GN=CDC37 PE=1 SV=1	sp|Q16543|CDC37_HUMAN		44 kDa		unknown	9	10	1	3	0.111111	0.3
135.1	TRUE	Empty	Poly(rC)-binding protein 1 OS=Homo sapiens GN=PCBP1 PE=1 SV=2	sp|Q15365|PCBP1_HUMAN		37 kDa	TRUE	unknown	11	13	4	5	0.363636	0.384615
307	TRUE	Empty	Pyruvate carboxylase, mitochondrial OS=Homo sapiens GN=PC PE=1 SV=2	sp|P11498|PYC_HUMAN		130 kDa		unknown	3	2	3	4	1	2
303	TRUE	Empty	Filamin-binding LIM protein 1 (Fragment) OS=Homo sapiens GN=FBLIM1 PE=1 SV=1	tr|E7EWE8|E7EWE8_HUMAN		16 kDa		unknown	11	10	1	1	0.0909091	0.1
298	TRUE	Empty	Myosin regulatory light chain 12B OS=Homo sapiens GN=MYL12B PE=1 SV=2	sp|O14950|ML12B_HUMAN (+2)		20 kDa	TRUE	unknown	23	20	5	8	0.217391	0.4
302	TRUE	Empty	EH domain-containing protein 2 OS=Homo sapiens GN=EHD2 PE=1 SV=2	sp|Q9NZN4|EHD2_HUMAN		61 kDa	TRUE	unknown	8	12	1	2	0.125	0.166667
306	TRUE	Empty	40S ribosomal protein SA OS=Homo sapiens GN=RPSA PE=1 SV=4	sp|P08865|RSSA_HUMAN (+2)		33 kDa		unknown	8	6	3	5	0.375	0.833333
383	TRUE	Empty	Lamin-B1 OS=Homo sapiens GN=LMNB1 PE=1 SV=2	sp|P20700|LMNB1_HUMAN		66 kDa	TRUE	unknown	11	8	1	4	0.0909091	0.5
309	TRUE	Empty	Coatomer subunit beta OS=Homo sapiens GN=COPB1 PE=1 SV=3	sp|P53618|COPB_HUMAN		107 kDa		unknown	7	4	0	3	0	0.75
305	TRUE	Empty	Glucose-6-phosphate isomerase OS=Homo sapiens GN=GPI PE=1 SV=4	sp|P06744|G6PI_HUMAN		63 kDa		unknown	8	9	0	2	0	0.222222
308	TRUE	Empty	Histone H1.5 OS=Homo sapiens GN=HIST1H1B PE=1 SV=3	sp|P16401|H15_HUMAN		23 kDa	TRUE	unknown	12	7	0	5	0	0.714286
322	TRUE	Empty	A-kinase anchor protein 2 OS=Homo sapiens GN=AKAP2 PE=1 SV=3	sp|Q9Y2D5|AKAP2_HUMAN		95 kDa		unknown	8	6	0	0	0	0
319	TRUE	Empty	40S ribosomal protein S16 OS=Homo sapiens GN=RPS16 PE=1 SV=2	sp|P62249|RS16_HUMAN		16 kDa		unknown	4	4	3	5	0.75	1.25
316	TRUE	Empty	60S ribosomal protein L13a OS=Homo sapiens GN=RPL13A PE=1 SV=2	sp|P40429|RL13A_HUMAN		24 kDa		unknown	5	7	2	4	0.4	0.571429
317	TRUE	Empty	Glycine--tRNA ligase OS=Homo sapiens GN=GARS PE=1 SV=3	sp|P41250|GARS_HUMAN		83 kDa		unknown	8	6	2	2	0.25	0.333333
315	TRUE	Empty	Prolyl 4-hydroxylase subunit alpha-1 OS=Homo sapiens GN=P4HA1 PE=1 SV=2	sp|P13674|P4HA1_HUMAN		61 kDa		unknown	7	7	3	2	0.428571	0.285714
320	TRUE	Empty	60S ribosomal protein L8 OS=Homo sapiens GN=RPL8 PE=1 SV=2	sp|P62917|RL8_HUMAN (+1)		28 kDa		unknown	5	5	1	4	0.2	0.8
46.3	TRUE	Empty	14-3-3 protein epsilon OS=Homo sapiens GN=YWHAE PE=1 SV=1	sp|P62258|1433E_HUMAN		29 kDa	TRUE	unknown	11	14	4	8	0.363636	0.571429
318	TRUE	Empty	Serine--tRNA ligase, cytoplasmic OS=Homo sapiens GN=SARS PE=1 SV=3	sp|P49591|SYSC_HUMAN (+1)		59 kDa		unknown	5	5	1	2	0.2	0.4
321	TRUE	Empty	Transgelin-3 OS=Homo sapiens GN=TAGLN3 PE=1 SV=2	sp|Q9UI15|TAGL3_HUMAN		22 kDa	TRUE	unknown	7	8	1	2	0.142857	0.25
359	TRUE	Empty	Matrin-3 OS=Homo sapiens GN=MATR3 PE=1 SV=2	sp|P43243|MATR3_HUMAN (+1)		95 kDa		unknown	2	0	6	5	3	#DIV/0!
90.1	TRUE	Empty	ATP-dependent RNA helicase DDX3X OS=Homo sapiens GN=DDX3X PE=1 SV=3	sp|O00571|DDX3X_HUMAN		73 kDa	TRUE	unknown	24	22	6	8	0.25	0.363636
9.2	TRUE	Empty	Tubulin beta-2A chain OS=Homo sapiens GN=TUBB2A PE=1 SV=1	sp|Q13885|TBB2A_HUMAN		50 kDa	TRUE	unknown	123	121	50	61	0.406504	0.504132
9.3	TRUE	Empty	Tubulin beta-6 chain OS=Homo sapiens GN=TUBB6 PE=1 SV=1	sp|Q9BUF5|TBB6_HUMAN		50 kDa	TRUE	unknown	71	69	32	41	0.450704	0.594203
262.1	TRUE	Empty	Aldehyde dehydrogenase, mitochondrial OS=Homo sapiens GN=ALDH2 PE=1 SV=2	sp|P05091|ALDH2_HUMAN		56 kDa	TRUE	unknown	3	4	1	2	0.333333	0.5
328	TRUE	Empty	Prohibitin OS=Homo sapiens GN=PHB PE=1 SV=1	sp|P35232|PHB_HUMAN		30 kDa		unknown	8	8	1	4	0.125	0.5
330	TRUE	Empty	Cytoskeleton-associated protein 5 OS=Homo sapiens GN=CKAP5 PE=1 SV=3	sp|Q14008|CKAP5_HUMAN		226 kDa		unknown	2	2	0	0	0	0
333	TRUE	Empty	Progesterone receptor OS=Homo sapiens GN=PGR PE=1 SV=4	sp|P06401|PRGR_HUMAN		99 kDa		unknown	0	0	10	7	#DIV/0!	#DIV/0!
353	TRUE	Empty	FERM, ARHGEF and pleckstrin domain-containing protein 1 OS=Homo sapiens GN=FARP1 PE=1 SV=1	sp|Q9Y4F1|FARP1_HUMAN (+1)		119 kDa		unknown	5	6	0	0	0	0
172.1	TRUE	Empty	Dynamin-1 OS=Homo sapiens GN=DNM1 PE=1 SV=1	tr|A0A1B0GUX5|A0A1B0GUX5_HUMAN		35 kDa	TRUE	unknown	0	1	3	2	#DIV/0!	2
92.1	TRUE	Empty	Heterogeneous nuclear ribonucleoprotein M OS=Homo sapiens GN=HNRNPM PE=1 SV=3	sp|P52272|HNRPM_HUMAN (+1)		78 kDa	TRUE	unknown	15	9	19	19	1.26667	2.11111
334	TRUE	Empty	Ubiquitin-40S ribosomal protein S27a OS=Homo sapiens GN=RPS27A PE=1 SV=2	sp|P62979|RS27A_HUMAN		18 kDa		unknown	6	4	4	6	0.666667	1.5
332	TRUE	Empty	Actin-related protein 2/3 complex subunit 5 OS=Homo sapiens GN=ARPC5 PE=1 SV=3	sp|O15511|ARPC5_HUMAN		16 kDa		unknown	9	9	1	3	0.111111	0.333333
343	TRUE	Empty	Acetyl-CoA acetyltransferase, mitochondrial OS=Homo sapiens GN=ACAT1 PE=1 SV=1	sp|P24752|THIL_HUMAN		45 kDa		unknown	1	1	7	6	7	6
347	TRUE	Empty	Lamin-B2 OS=Homo sapiens GN=LMNB2 PE=1 SV=4	sp|Q03252|LMNB2_HUMAN		70 kDa	TRUE	unknown	12	10	0	5	0	0.5
274.1	TRUE	Empty	ATP-dependent 6-phosphofructokinase, platelet type OS=Homo sapiens GN=PFKP PE=1 SV=2	sp|Q01813|PFKAP_HUMAN		86 kDa	TRUE	unknown	9	7	0	1	0	0.142857
335	TRUE	Empty	Prolow-density lipoprotein receptor-related protein 1 OS=Homo sapiens GN=LRP1 PE=1 SV=2	sp|Q07954|LRP1_HUMAN		505 kDa		unknown	3	1	0	0	0	0
373	TRUE	Empty	TRIO and F-actin-binding protein OS=Homo sapiens GN=TRIOBP PE=1 SV=3	sp|Q9H2D6|TARA_HUMAN		261 kDa		unknown	2	1	0	0	0	0
351	TRUE	Empty	Testin OS=Homo sapiens GN=TES PE=1 SV=1	sp|Q9UGI8|TES_HUMAN		48 kDa		unknown	5	7	0	0	0	0
342	TRUE	Empty	High mobility group protein B1 OS=Homo sapiens GN=HMGB1 PE=1 SV=3	sp|P09429|HMGB1_HUMAN		25 kDa		unknown	5	3	4	4	0.8	1.33333
271.1	TRUE	Empty	Glutamine--fructose-6-phosphate aminotransferase [isomerizing] 1 OS=Homo sapiens GN=GFPT1 PE=1 SV=3	sp|Q06210|GFPT1_HUMAN		79 kDa	TRUE	unknown	9	10	2	4	0.222222	0.4
344	TRUE	Empty	Dolichyl-diphosphooligosaccharide--protein glycosyltransferase 48 kDa subunit OS=Homo sapiens GN=DDOST PE=1 SV=4	sp|P39656|OST48_HUMAN		51 kDa		unknown	7	5	1	3	0.142857	0.6
346	TRUE	Empty	60S ribosomal protein L19 OS=Homo sapiens GN=RPL19 PE=1 SV=1	sp|P84098|RL19_HUMAN (+2)		23 kDa		unknown	8	7	1	2	0.125	0.285714
9.4	TRUE	Empty	Uncharacterized protein OS=Homo sapiens PE=1 SV=1	tr|A0A0B4J269|A0A0B4J269_HUMAN		88 kDa	TRUE	unknown	86	85	48	53	0.55814	0.623529
345	TRUE	Empty	Tyrosine--tRNA ligase, cytoplasmic OS=Homo sapiens GN=YARS PE=1 SV=4	sp|P54577|SYYC_HUMAN		59 kDa		unknown	7	7	1	1	0.142857	0.142857
341	TRUE	Empty	Protein disulfide-isomerase OS=Homo sapiens GN=P4HB PE=1 SV=3	sp|P07237|PDIA1_HUMAN (+1)		57 kDa		unknown	7	4	0	1	0	0.25
349	TRUE	Empty	PRKC apoptosis WT1 regulator protein OS=Homo sapiens GN=PAWR PE=1 SV=1	sp|Q96IZ0|PAWR_HUMAN		37 kDa		unknown	9	11	0	2	0	0.181818
350	TRUE	Empty	Vacuolar protein sorting-associated protein 35 OS=Homo sapiens GN=VPS35 PE=1 SV=2	sp|Q96QK1|VPS35_HUMAN		92 kDa		unknown	6	5	0	1	0	0.2
348	TRUE	Empty	Eukaryotic translation initiation factor 3 subunit A OS=Homo sapiens GN=EIF3A PE=1 SV=1	sp|Q14152|EIF3A_HUMAN		167 kDa		unknown	7	2	0	0	0	0
361	TRUE	Empty	Ig heavy chain V-A1 region BS-5 OS=Oryctolagus cuniculus PE=1 SV=1	sp|P01826|HV1A_RABIT		12 kDa		unknown	3	6	3	7	1	1.16667
261.1	TRUE	Empty	Far upstream element-binding protein 2 OS=Homo sapiens GN=KHSRP PE=1 SV=4	sp|Q92945|FUBP2_HUMAN (+1)		73 kDa	TRUE	unknown	2	2	7	12	3.5	6
360	TRUE	Empty	Thymosin beta-10 OS=Homo sapiens GN=TMSB10 PE=1 SV=2	sp|P63313|TYB10_HUMAN		5 kDa		unknown	8	8	0	4	0	0.5
363	TRUE	Empty	Argininosuccinate synthase OS=Homo sapiens GN=ASS1 PE=1 SV=2	sp|P00966|ASSY_HUMAN		47 kDa		unknown	6	7	0	1	0	0.142857
386	TRUE	Empty	Leucine--tRNA ligase, cytoplasmic OS=Homo sapiens GN=LARS PE=1 SV=2	sp|Q9P2J5|SYLC_HUMAN		134 kDa		unknown	5	4	0	0	0	0
374	TRUE	Empty	Gamma-adducin OS=Homo sapiens GN=ADD3 PE=1 SV=1	sp|Q9UEY8|ADDG_HUMAN		79 kDa		unknown	8	9	0	0	0	0
150.1	TRUE	Empty	GTP-binding nuclear protein Ran OS=Homo sapiens GN=RAN PE=1 SV=3	sp|P62826|RAN_HUMAN (+1)		24 kDa	TRUE	unknown	15	14	9	10	0.6	0.714286
369	TRUE	Empty	Heterogeneous nuclear ribonucleoprotein D0 OS=Homo sapiens GN=HNRNPD PE=1 SV=1	sp|Q14103|HNRPD_HUMAN (+1)		38 kDa	TRUE	unknown	6	7	6	7	1	1
183.1	TRUE	Empty	T-complex protein 1 subunit eta OS=Homo sapiens GN=CCT7 PE=1 SV=2	sp|Q99832|TCPH_HUMAN		59 kDa	TRUE	unknown	15	11	2	5	0.133333	0.454545
398	TRUE	Empty	Signal transducer and activator of transcription 3 OS=Homo sapiens GN=STAT3 PE=1 SV=2	sp|P40763|STAT3_HUMAN		88 kDa		unknown	4	3	1	2	0.25	0.666667
121.2	TRUE	Empty	F-actin-capping protein subunit alpha-2 OS=Homo sapiens GN=CAPZA2 PE=1 SV=3	sp|P47755|CAZA2_HUMAN		33 kDa	TRUE	unknown	11	12	3	2	0.272727	0.166667
365	TRUE	Empty	Galectin-1 OS=Homo sapiens GN=LGALS1 PE=1 SV=2	sp|P09382|LEG1_HUMAN		15 kDa		unknown	7	5	2	4	0.285714	0.8
371	TRUE	Empty	Cysteine and glycine-rich protein 2 OS=Homo sapiens GN=CSRP2 PE=1 SV=3	sp|Q16527|CSRP2_HUMAN		21 kDa		unknown	7	7	1	3	0.142857	0.428571
246.1	TRUE	Empty	Heat shock 70 kDa protein 1A OS=Homo sapiens GN=HSPA1A PE=1 SV=1	sp|P0DMV8|HS71A_HUMAN (+1)		70 kDa	TRUE	unknown	22	15	5	10	0.227273	0.666667
368	TRUE	Empty	Isoleucine--tRNA ligase, cytoplasmic OS=Homo sapiens GN=IARS PE=1 SV=2	sp|P41252|SYIC_HUMAN (+2)		145 kDa		unknown	6	7	0	1	0	0.142857
364	TRUE	Empty	Integrin alpha-5 OS=Homo sapiens GN=ITGA5 PE=1 SV=2	sp|P08648|ITA5_HUMAN		115 kDa		unknown	6	5	0	2	0	0.4
366	TRUE	Empty	Protein kinase C alpha type OS=Homo sapiens GN=PRKCA PE=1 SV=4	sp|P17252|KPCA_HUMAN		77 kDa		unknown	5	4	0	0	0	0
370	TRUE	Empty	Protein disulfide-isomerase A6 OS=Homo sapiens GN=PDIA6 PE=1 SV=1	sp|Q15084|PDIA6_HUMAN		48 kDa		unknown	9	8	0	2	0	0.25
357.1	TRUE	Empty	Dihydrolipoyllysine-residue succinyltransferase component of 2-oxoglutarate dehydrogenase complex, mitochondrial OS=Homo sapiens GN=DLST PE=1 SV=4	sp|P36957|ODO2_HUMAN		49 kDa	TRUE	unknown	5	4	0	3	0	0.75
376	TRUE	Empty	Protein transport protein sec16 OS=Homo sapiens GN=SEC16A PE=1 SV=1	tr|F1T0I1|F1T0I1_HUMAN (+1)		249 kDa		unknown	3	0	1	1	0.333333	#DIV/0!
367	TRUE	Empty	ATP-dependent 6-phosphofructokinase, liver type OS=Homo sapiens GN=PFKL PE=1 SV=6	sp|P17858|PFKAL_HUMAN		85 kDa	TRUE	unknown	5	9	0	1	0	0.111111
372	TRUE	Empty	eIF-2-alpha kinase activator GCN1 OS=Homo sapiens GN=GCN1 PE=1 SV=6	sp|Q92616|GCN1_HUMAN		293 kDa		unknown	6	3	0	0	0	0
385	TRUE	Empty	Epidermal growth factor receptor kinase substrate 8 OS=Homo sapiens GN=EPS8 PE=1 SV=1	sp|Q12929|EPS8_HUMAN		92 kDa		unknown	5	6	0	0	0	0
375	TRUE	Empty	Neurabin-2 OS=Homo sapiens GN=PPP1R9B PE=1 SV=1	tr|D3DTX6|D3DTX6_HUMAN		89 kDa		unknown	8	5	0	0	0	0
362	TRUE	Empty	Cold shock domain-containing protein E1 OS=Homo sapiens GN=CSDE1 PE=1 SV=2	sp|O75534|CSDE1_HUMAN		89 kDa		unknown	8	6	0	0	0	0
387	TRUE	Empty	Glutaredoxin-1 OS=Homo sapiens GN=GLRX PE=1 SV=2	sp|P35754|GLRX1_HUMAN		12 kDa		unknown	2	1	4	5	2	5
388	TRUE	Empty	Alcohol dehydrogenase [NADP(+)] OS=Homo sapiens GN=AKR1A1 PE=1 SV=3	sp|P14550|AK1A1_HUMAN		37 kDa		unknown	2	3	1	2	0.5	0.666667
338.1	TRUE	Empty	LIM and senescent cell antigen-like-containing domain protein OS=Homo sapiens GN=LIMS4 PE=1 SV=1	tr|A0A0J9YXC7|A0A0J9YXC7_HUMAN		46 kDa	TRUE	unknown	9	8	0	4	0	0.5
381	TRUE	Empty	Isocitrate dehydrogenase [NADP] cytoplasmic OS=Homo sapiens GN=IDH1 PE=1 SV=2	sp|O75874|IDHC_HUMAN		47 kDa	TRUE	unknown	5	4	0	3	0	0.75
179.1	TRUE	Empty	Kinesin-1 heavy chain OS=Homo sapiens GN=KIF5B PE=1 SV=1	sp|P33176|KINH_HUMAN		110 kDa	TRUE	unknown	11	11	0	2	0	0.181818
382	TRUE	Empty	Actin-binding LIM protein 3 OS=Homo sapiens GN=ABLIM3 PE=1 SV=3	sp|O94929|ABLM3_HUMAN (+1)		78 kDa		unknown	8	10	0	1	0	0.1
389	TRUE	Empty	Thioredoxin OS=Homo sapiens GN=TXN PE=1 SV=3	sp|P10599|THIO_HUMAN		12 kDa		unknown	2	2	0	1	0	0.5
424	TRUE	Empty	Cytochrome b-c1 complex subunit 2, mitochondrial OS=Homo sapiens GN=UQCRC2 PE=1 SV=3	sp|P22695|QCR2_HUMAN		48 kDa		unknown	4	5	0	1	0	0.2
384	TRUE	Empty	Alpha-adducin OS=Homo sapiens GN=ADD1 PE=1 SV=2	sp|P35611|ADDA_HUMAN (+1)		81 kDa		unknown	6	6	0	1	0	0.166667
399	TRUE	Empty	Malate dehydrogenase, mitochondrial OS=Homo sapiens GN=MDH2 PE=1 SV=3	sp|P40926|MDHM_HUMAN		36 kDa		unknown	3	2	6	3	2	1.5
396	TRUE	Empty	X-ray repair cross-complementing protein 5 OS=Homo sapiens GN=XRCC5 PE=1 SV=3	sp|P13010|XRCC5_HUMAN		83 kDa		unknown	3	2	5	4	1.66667	2
405	TRUE	Empty	Probable ATP-dependent RNA helicase DDX5 OS=Homo sapiens GN=DDX5 PE=1 SV=1	sp|P17844|DDX5_HUMAN		69 kDa	TRUE	unknown	3	2	4	4	1.33333	2
406	TRUE	Empty	40S ribosomal protein S12 OS=Homo sapiens GN=RPS12 PE=1 SV=3	sp|P25398|RS12_HUMAN		15 kDa		unknown	6	4	3	2	0.5	0.5
401	TRUE	Empty	40S ribosomal protein S26 OS=Homo sapiens GN=RPS26 PE=1 SV=3	sp|P62854|RS26_HUMAN		13 kDa		unknown	3	2	1	2	0.333333	1
400	TRUE	Empty	60S ribosomal protein L23 OS=Homo sapiens GN=RPL23 PE=1 SV=1	sp|P62829|RL23_HUMAN		15 kDa		unknown	5	6	1	6	0.2	1
395	TRUE	Empty	Bifunctional 3'-phosphoadenosine 5'-phosphosulfate synthase 2 OS=Homo sapiens GN=PAPSS2 PE=1 SV=2	sp|O95340|PAPS2_HUMAN		70 kDa		unknown	4	7	1	2	0.25	0.285714
402	TRUE	Empty	Peptidyl-prolyl cis-trans isomerase FKBP3 OS=Homo sapiens GN=FKBP3 PE=1 SV=1	sp|Q00688|FKBP3_HUMAN		25 kDa		unknown	5	6	1	2	0.2	0.333333
394	TRUE	Empty	UDP-glucose 6-dehydrogenase OS=Homo sapiens GN=UGDH PE=1 SV=1	sp|O60701|UGDH_HUMAN		55 kDa		unknown	8	4	0	2	0	0.5
397	TRUE	Empty	Gap junction alpha-1 protein OS=Homo sapiens GN=GJA1 PE=1 SV=2	sp|P17302|CXA1_HUMAN		43 kDa		unknown	2	0	6	6	3	#DIV/0!
403	TRUE	Empty	Thyroid receptor-interacting protein 6 OS=Homo sapiens GN=TRIP6 PE=1 SV=3	sp|Q15654|TRIP6_HUMAN		50 kDa		unknown	10	4	0	1	0	0.25
429	TRUE	Empty	Prostaglandin reductase 1 OS=Homo sapiens GN=PTGR1 PE=1 SV=2	sp|Q14914|PTGR1_HUMAN		36 kDa		unknown	4	5	0	1	0	0.2
358.1	TRUE	Empty	Fibrillin-1 OS=Homo sapiens GN=FBN1 PE=1 SV=3	sp|P35555|FBN1_HUMAN		312 kDa	TRUE	unknown	2	1	0	0	0	0
404	TRUE	Empty	MICOS complex subunit MIC60 OS=Homo sapiens GN=IMMT PE=1 SV=1	sp|Q16891|MIC60_HUMAN (+2)		84 kDa		unknown	10	6	0	0	0	0
434	TRUE	Empty	ELKS/Rab6-interacting/CAST family member 1 OS=Homo sapiens GN=ERC1 PE=1 SV=1	sp|Q8IUD2|RB6I2_HUMAN (+2)		128 kDa	TRUE	unknown	2	1	0	0	0	0
123.1	TRUE	Empty	Actin-related protein 2 OS=Homo sapiens GN=ACTR2 PE=1 SV=1	sp|P61160|ARP2_HUMAN		45 kDa	TRUE	unknown	17	20	5	9	0.294118	0.45
414	TRUE	Empty	60S ribosomal protein L31 OS=Homo sapiens GN=RPL31 PE=1 SV=1	sp|P62899|RL31_HUMAN		14 kDa		unknown	4	2	3	3	0.75	1.5
144.1	TRUE	Empty	40S ribosomal protein S3a OS=Homo sapiens GN=RPS3A PE=1 SV=2	sp|P61247|RS3A_HUMAN		30 kDa	TRUE	unknown	19	14	2	7	0.105263	0.5
418	TRUE	Empty	Coronin-1B OS=Homo sapiens GN=CORO1B PE=1 SV=1	sp|Q9BR76|COR1B_HUMAN		54 kDa	TRUE	unknown	4	5	1	2	0.25	0.4
412	TRUE	Empty	40S ribosomal protein S5 OS=Homo sapiens GN=RPS5 PE=1 SV=4	sp|P46782|RS5_HUMAN (+2)		23 kDa		unknown	5	6	2	2	0.4	0.333333
410	TRUE	Empty	Aldose reductase OS=Homo sapiens GN=AKR1B1 PE=1 SV=3	sp|P15121|ALDR_HUMAN		36 kDa		unknown	3	5	2	2	0.666667	0.4
409	TRUE	Empty	Heterogeneous nuclear ribonucleoprotein L OS=Homo sapiens GN=HNRNPL PE=1 SV=2	sp|P14866|HNRPL_HUMAN		64 kDa		unknown	3	1	4	4	1.33333	4
419	TRUE	Empty	Obg-like ATPase 1 OS=Homo sapiens GN=OLA1 PE=1 SV=1	tr|J3KQ32|J3KQ32_HUMAN		47 kDa		unknown	3	4	0	3	0	0.75
416	TRUE	Empty	Cytoplasmic dynein 1 intermediate chain 2 OS=Homo sapiens GN=DYNC1I2 PE=1 SV=3	sp|Q13409|DC1I2_HUMAN		71 kDa		unknown	7	4	0	2	0	0.5
417	TRUE	Empty	Cullin-associated NEDD8-dissociated protein 1 OS=Homo sapiens GN=CAND1 PE=1 SV=2	sp|Q86VP6|CAND1_HUMAN		136 kDa		unknown	5	3	0	2	0	0.666667
430	TRUE	Empty	Eukaryotic translation initiation factor 4H OS=Homo sapiens GN=EIF4H PE=1 SV=5	sp|Q15056|IF4H_HUMAN		27 kDa		unknown	7	4	2	0	0.285714	0
415	TRUE	Empty	Brain acid soluble protein 1 OS=Homo sapiens GN=BASP1 PE=1 SV=2	sp|P80723|BASP1_HUMAN		23 kDa		unknown	7	7	0	2	0	0.285714
413	TRUE	Empty	40S ribosomal protein S15 OS=Homo sapiens GN=RPS15 PE=1 SV=2	sp|P62841|RS15_HUMAN (+2)		17 kDa		unknown	8	7	0	1	0	0.142857
411	TRUE	Empty	Bifunctional purine biosynthesis protein PURH OS=Homo sapiens GN=ATIC PE=1 SV=3	sp|P31939|PUR9_HUMAN		65 kDa		unknown	4	6	0	1	0	0.166667
408	TRUE	Empty	Vinexin OS=Homo sapiens GN=SORBS3 PE=1 SV=2	sp|O60504|VINEX_HUMAN		75 kDa		unknown	6	5	0	0	0	0
487	TRUE	Empty	Switch-associated protein 70 OS=Homo sapiens GN=SWAP70 PE=1 SV=1	sp|Q9UH65|SWP70_HUMAN (+1)		69 kDa		unknown	2	2	0	0	0	0
448	TRUE	Empty	182 kDa tankyrase-1-binding protein OS=Homo sapiens GN=TNKS1BP1 PE=1 SV=4	sp|Q9C0C2|TB182_HUMAN		182 kDa		unknown	4	2	0	0	0	0
352.1	TRUE	Empty	RuvB-like 1 OS=Homo sapiens GN=RUVBL1 PE=1 SV=1	sp|Q9Y265|RUVB1_HUMAN		50 kDa	TRUE	unknown	4	5	4	5	1	1
7.2	TRUE	Empty	Alpha-actinin-1 OS=Homo sapiens GN=ACTN1 PE=1 SV=1	tr|H9KV75|H9KV75_HUMAN		95 kDa	TRUE	unknown	287	265	70	115	0.243902	0.433962
5.5	TRUE	Empty	Tropomyosin beta chain OS=Homo sapiens GN=TPM2 PE=1 SV=1	tr|Q5TCU3|Q5TCU3_HUMAN		33 kDa	TRUE	unknown	301	297	89	144	0.295681	0.484848
425	TRUE	Empty	Peroxiredoxin-5, mitochondrial OS=Homo sapiens GN=PRDX5 PE=1 SV=4	sp|P30044|PRDX5_HUMAN		22 kDa		unknown	3	2	3	5	1	2.5
147.1	TRUE	Empty	Rab GDP dissociation inhibitor beta OS=Homo sapiens GN=GDI2 PE=1 SV=2	sp|P50395|GDIB_HUMAN		51 kDa	TRUE	unknown	14	12	3	8	0.214286	0.666667
426	TRUE	Empty	Destrin OS=Homo sapiens GN=DSTN PE=1 SV=3	sp|P60981|DEST_HUMAN (+1)		19 kDa	TRUE	unknown	9	9	2	4	0.222222	0.444444
7.3	TRUE	Empty	Alpha-actinin-2 OS=Homo sapiens GN=ACTN2 PE=1 SV=1	sp|P35609|ACTN2_HUMAN		104 kDa	TRUE	unknown	51	44	11	19	0.215686	0.431818
125.1	TRUE	Empty	Tropomodulin-3 OS=Homo sapiens GN=TMOD3 PE=1 SV=1	sp|Q9NYL9|TMOD3_HUMAN		40 kDa	TRUE	unknown	21	21	0	5	0	0.238095
447	TRUE	Empty	Far upstream element-binding protein 1 OS=Homo sapiens GN=FUBP1 PE=1 SV=3	sp|Q96AE4|FUBP1_HUMAN (+1)		68 kDa	TRUE	unknown	3	0	4	4	1.33333	#DIV/0!
3.2	TRUE	Empty	Myosin-11 OS=Homo sapiens GN=MYH11 PE=1 SV=3	sp|P35749|MYH11_HUMAN		227 kDa	TRUE	unknown	108	102	29	40	0.268519	0.392157
422	TRUE	Empty	Vesicle-trafficking protein SEC22b OS=Homo sapiens GN=SEC22B PE=1 SV=4	sp|O75396|SC22B_HUMAN		25 kDa		unknown	5	4	0	1	0	0.25
421	TRUE	Empty	Asparagine--tRNA ligase, cytoplasmic OS=Homo sapiens GN=NARS PE=1 SV=1	sp|O43776|SYNC_HUMAN		63 kDa		unknown	4	2	0	1	0	0.5
427	TRUE	Empty	60S ribosomal protein L38 OS=Homo sapiens GN=RPL38 PE=1 SV=2	sp|P63173|RL38_HUMAN		8 kDa		unknown	5	6	0	4	0	0.666667
432	TRUE	Empty	THO complex subunit 4 OS=Homo sapiens GN=ALYREF PE=1 SV=3	sp|Q86V81|THOC4_HUMAN		27 kDa		unknown	5	3	0	2	0	0.666667
428	TRUE	Empty	Beta-2-syntrophin OS=Homo sapiens GN=SNTB2 PE=1 SV=1	sp|Q13425|SNTB2_HUMAN		58 kDa	TRUE	unknown	7	6	0	1	0	0.166667
423	TRUE	Empty	Phosphoglycerate mutase 1 OS=Homo sapiens GN=PGAM1 PE=1 SV=2	sp|P18669|PGAM1_HUMAN		29 kDa		unknown	7	7	0	1	0	0.142857
442	TRUE	Empty	Procollagen-lysine,2-oxoglutarate 5-dioxygenase 1 OS=Homo sapiens GN=PLOD1 PE=1 SV=2	sp|Q02809|PLOD1_HUMAN		84 kDa		unknown	5	3	0	0	0	0
433	TRUE	Empty	Lupus La protein OS=Homo sapiens GN=SSB PE=1 SV=2	sp|P05455|LA_HUMAN		47 kDa		unknown	0	0	2	1	#DIV/0!	#DIV/0!
553	TRUE	Empty	Platelet-derived growth factor receptor beta OS=Homo sapiens GN=PDGFRB PE=1 SV=1	sp|P09619|PGFRB_HUMAN		124 kDa		unknown	2	3	0	0	0	0
446	TRUE	Empty	Leucine-rich repeat-containing protein 47 OS=Homo sapiens GN=LRRC47 PE=1 SV=1	sp|Q8N1G4|LRC47_HUMAN		63 kDa		unknown	3	3	0	0	0	0
431	TRUE	Empty	Kinectin OS=Homo sapiens GN=KTN1 PE=1 SV=1	sp|Q86UP2|KTN1_HUMAN		156 kDa		unknown	5	3	0	0	0	0
3.3	TRUE	Empty	Myosin-14 OS=Homo sapiens GN=MYH14 PE=1 SV=2	sp|Q7Z406|MYH14_HUMAN		228 kDa	TRUE	unknown	58	55	22	26	0.37931	0.472727
441	TRUE	Empty	40S ribosomal protein S24 OS=Homo sapiens GN=RPS24 PE=1 SV=1	sp|P62847|RS24_HUMAN		15 kDa		unknown	6	3	2	3	0.333333	1
450	TRUE	Empty	S-formylglutathione hydrolase OS=Homo sapiens GN=ESD PE=1 SV=2	sp|P10768|ESTD_HUMAN (+1)		31 kDa		unknown	3	2	1	3	0.333333	1.5
451	TRUE	Empty	60S ribosomal protein L21 OS=Homo sapiens GN=RPL21 PE=1 SV=2	sp|P46778|RL21_HUMAN		19 kDa		unknown	3	4	1	1	0.333333	0.25
449	TRUE	Empty	Enhancer of rudimentary homolog OS=Homo sapiens GN=ERH PE=1 SV=1	sp|P84090|ERH_HUMAN		12 kDa		unknown	4	2	3	3	0.75	1.5
464	TRUE	Empty	60S ribosomal protein L24 OS=Homo sapiens GN=RPL24 PE=1 SV=1	sp|P83731|RL24_HUMAN		18 kDa		unknown	5	5	1	1	0.2	0.2
187.1	TRUE	Empty	Nucleolin (Fragment) OS=Homo sapiens GN=NCL PE=1 SV=8	tr|H7BY16|H7BY16_HUMAN		32 kDa	TRUE	unknown	2	2	3	2	1.5	1
5.6	TRUE	Empty	Tropomyosin alpha-4 chain (Fragment) OS=Homo sapiens GN=TPM4 PE=1 SV=1	tr|K7ERG3|K7ERG3_HUMAN		19 kDa	TRUE	unknown	211	200	61	93	0.2891	0.465
452	TRUE	Empty	Dolichyl-diphosphooligosaccharide--protein glycosyltransferase subunit STT3A OS=Homo sapiens GN=STT3A PE=1 SV=2	sp|P46977|STT3A_HUMAN		81 kDa		unknown	3	3	1	3	0.333333	1
443	TRUE	Empty	Protein flightless-1 homolog OS=Homo sapiens GN=FLII PE=1 SV=2	sp|Q13045|FLII_HUMAN		145 kDa		unknown	4	3	0	1	0	0.333333
380.1	TRUE	Empty	Transportin-1 OS=Homo sapiens GN=TNPO1 PE=1 SV=2	sp|Q92973|TNPO1_HUMAN		102 kDa	TRUE	unknown	3	2	0	1	0	0.5
444	TRUE	Empty	26S proteasome non-ATPase regulatory subunit 5 OS=Homo sapiens GN=PSMD5 PE=1 SV=3	sp|Q16401|PSMD5_HUMAN		56 kDa		unknown	4	1	0	1	0	1
4.3	TRUE	Empty	Glial fibrillary acidic protein (Fragment) OS=Homo sapiens GN=GFAP PE=1 SV=2	tr|K7EPT8|K7EPT8_HUMAN		8 kDa	TRUE	unknown	12	10	1	0	0.0833333	0
440	TRUE	Empty	40S ribosomal protein S20 OS=Homo sapiens GN=RPS20 PE=1 SV=1	sp|P60866|RS20_HUMAN		13 kDa		unknown	6	6	0	0	0	0
445	TRUE	Empty	Phostensin OS=Homo sapiens GN=PPP1R18 PE=1 SV=1	sp|Q6NYC8|PPR18_HUMAN (+1)		68 kDa		unknown	7	4	0	0	0	0
458.1	TRUE	Empty	CD44 antigen OS=Homo sapiens GN=CD44 PE=1 SV=3	sp|P16070|CD44_HUMAN		82 kDa	TRUE	unknown	3	2	0	0	0	0
38.2	TRUE	Empty	Clathrin heavy chain 2 OS=Homo sapiens GN=CLTCL1 PE=1 SV=2	sp|P53675|CLH2_HUMAN		187 kDa	TRUE	unknown	0	0	7	11	#DIV/0!	#DIV/0!
226.1	TRUE	Empty	40S ribosomal protein S19 OS=Homo sapiens GN=RPS19 PE=1 SV=2	sp|P39019|RS19_HUMAN		16 kDa	TRUE	unknown	10	9	2	9	0.2	1
462	TRUE	Empty	60S ribosomal protein L9 OS=Homo sapiens GN=RPL9 PE=1 SV=1	sp|P32969|RL9_HUMAN (+1)		22 kDa		unknown	4	4	2	2	0.5	0.5
469	TRUE	Empty	Sialic acid synthase OS=Homo sapiens GN=NANS PE=1 SV=2	sp|Q9NR45|SIAS_HUMAN		40 kDa		unknown	3	2	4	3	1.33333	1.5
97.1	TRUE	Empty	Eukaryotic initiation factor 4A-I OS=Homo sapiens GN=EIF4A1 PE=1 SV=1	sp|P60842|IF4A1_HUMAN		46 kDa	TRUE	unknown	19	21	6	10	0.315789	0.47619
475	TRUE	Empty	Fructose-bisphosphate aldolase C OS=Homo sapiens GN=ALDOC PE=1 SV=2	sp|P09972|ALDOC_HUMAN		39 kDa	TRUE	unknown	6	4	2	7	0.333333	1.75
212.1	TRUE	Empty	Carbonyl reductase [NADPH] 1 OS=Homo sapiens GN=CBR1 PE=1 SV=3	sp|P16152|CBR1_HUMAN		30 kDa	TRUE	unknown	9	6	2	4	0.222222	0.666667
201.1	TRUE	Empty	Actin-related protein 2/3 complex subunit 1B OS=Homo sapiens GN=ARPC1B PE=1 SV=3	sp|O15143|ARC1B_HUMAN		41 kDa	TRUE	unknown	9	11	3	3	0.333333	0.272727
467	TRUE	Empty	Leucine-rich repeat-containing protein 59 OS=Homo sapiens GN=LRRC59 PE=1 SV=1	sp|Q96AG4|LRC59_HUMAN		35 kDa		unknown	4	2	1	3	0.25	1.5
473	TRUE	Empty	60S ribosomal protein L27a OS=Homo sapiens GN=RPL27A PE=1 SV=2	sp|P46776|RL27A_HUMAN		17 kDa		unknown	3	1	2	3	0.666667	3
323.1	TRUE	Empty	Dolichyl-diphosphooligosaccharide--protein glycosyltransferase subunit 2 OS=Homo sapiens GN=RPN2 PE=1 SV=3	sp|P04844|RPN2_HUMAN		69 kDa	TRUE	unknown	11	7	1	5	0.0909091	0.714286
471	TRUE	Empty	40S ribosomal protein S25 OS=Homo sapiens GN=RPS25 PE=1 SV=1	sp|P62851|RS25_HUMAN		14 kDa		unknown	5	3	2	4	0.4	1.33333
474	TRUE	Empty	Protein S100-A11 OS=Homo sapiens GN=S100A11 PE=1 SV=2	sp|P31949|S10AB_HUMAN		12 kDa		unknown	5	5	1	2	0.2	0.4
466	TRUE	Empty	Lysine--tRNA ligase OS=Homo sapiens GN=KARS PE=1 SV=3	sp|Q15046|SYK_HUMAN		68 kDa		unknown	3	2	0	1	0	0.5
7.4	TRUE	Empty	Alpha-actinin-3 OS=Homo sapiens GN=ACTN3 PE=1 SV=1	tr|A0A087WSZ2|A0A087WSZ2_HUMAN		108 kDa	TRUE	unknown	30	27	9	11	0.3	0.407407
461	TRUE	Empty	60S ribosomal protein L35a OS=Homo sapiens GN=RPL35A PE=1 SV=2	sp|P18077|RL35A_HUMAN		13 kDa		unknown	3	4	0	1	0	0.25
460	TRUE	Empty	Nucleoprotein TPR OS=Homo sapiens GN=TPR PE=1 SV=3	sp|P12270|TPR_HUMAN		267 kDa		unknown	3	0	1	1	0.333333	#DIV/0!
70.2	TRUE	Empty	Keratin, type I cytoskeletal 14 OS=Homo sapiens GN=KRT14 PE=1 SV=4	sp|P02533|K1C14_HUMAN		52 kDa	TRUE	unknown	0	6	2	19	#DIV/0!	3.16667
459	TRUE	Empty	Calumenin OS=Homo sapiens GN=CALU PE=1 SV=2	sp|O43852|CALU_HUMAN		37 kDa		unknown	6	2	0	2	0	1
463	TRUE	Empty	ATP-binding cassette sub-family E member 1 OS=Homo sapiens GN=ABCE1 PE=1 SV=1	sp|P61221|ABCE1_HUMAN		67 kDa		unknown	5	5	0	1	0	0.2
472	TRUE	Empty	Phosphoacetylglucosamine mutase OS=Homo sapiens GN=PGM3 PE=1 SV=1	tr|A0A087WT27|A0A087WT27_HUMAN (+1)		49 kDa		unknown	2	1	0	0	0	0
465	TRUE	Empty	28 kDa heat- and acid-stable phosphoprotein OS=Homo sapiens GN=PDAP1 PE=1 SV=1	sp|Q13442|HAP28_HUMAN		21 kDa		unknown	6	4	0	0	0	0
314.1	TRUE	Empty	Glycogen phosphorylase, brain form OS=Homo sapiens GN=PYGB PE=1 SV=5	sp|P11216|PYGB_HUMAN		97 kDa	TRUE	unknown	5	2	0	0	0	0
468	TRUE	Empty	RNA-binding protein 14 OS=Homo sapiens GN=RBM14 PE=1 SV=2	sp|Q96PK6|RBM14_HUMAN		69 kDa		unknown	0	0	3	3	#DIV/0!	#DIV/0!
470	TRUE	Empty	Glutaminase kidney isoform, mitochondrial OS=Homo sapiens GN=GLS PE=1 SV=1	tr|B8ZZA8|B8ZZA8_HUMAN		19 kDa	TRUE	unknown	0	0	10	8	#DIV/0!	#DIV/0!
559	TRUE	Empty	Annexin OS=Homo sapiens GN=ANXA4 PE=1 SV=1	tr|B4E1S2|B4E1S2_HUMAN (+1)		16 kDa		unknown	3	2	0	0	0	0
476	TRUE	Empty	Histidine triad nucleotide-binding protein 1 OS=Homo sapiens GN=HINT1 PE=1 SV=1	tr|D6RC06|D6RC06_HUMAN (+4)		7 kDa		unknown	7	8	0	0	0	0
144.2	TRUE	Empty	40S ribosomal protein S3a (Fragment) OS=Homo sapiens GN=RPS3A PE=1 SV=1	tr|H0Y8L7|H0Y8L7_HUMAN		22 kDa	TRUE	unknown	12	8	1	5	0.0833333	0.625
211.1	TRUE	Empty	Eukaryotic translation initiation factor 5A-1 OS=Homo sapiens GN=EIF5A PE=1 SV=2	sp|P63241|IF5A1_HUMAN (+2)		17 kDa	TRUE	unknown	9	10	6	7	0.666667	0.7
153.1	TRUE	Empty	Polyadenylate-binding protein 1 OS=Homo sapiens GN=PABPC1 PE=1 SV=2	sp|P11940|PABP1_HUMAN		71 kDa	TRUE	unknown	8	7	2	3	0.25	0.428571
7.5	TRUE	Empty	Alpha-actinin-1 OS=Homo sapiens GN=ACTN1 PE=1 SV=2	sp|P12814|ACTN1_HUMAN		103 kDa	TRUE	unknown	311	294	82	134	0.263666	0.455782
272.1	TRUE	Empty	60S ribosomal protein L10 OS=Homo sapiens GN=RPL10 PE=1 SV=4	sp|P27635|RL10_HUMAN		25 kDa	TRUE	unknown	4	4	0	3	0	0.75
489	TRUE	Empty	AP-2 complex subunit beta OS=Homo sapiens GN=AP2B1 PE=1 SV=1	sp|P63010|AP2B1_HUMAN (+1)		105 kDa	TRUE	unknown	2	3	1	1	0.5	0.333333
482	TRUE	Empty	Proteasome subunit alpha type-1 OS=Homo sapiens GN=PSMA1 PE=1 SV=1	sp|P25786|PSA1_HUMAN (+1)		30 kDa		unknown	3	4	1	1	0.333333	0.25
500	TRUE	Empty	Ubiquitin-associated protein 2-like OS=Homo sapiens GN=UBAP2L PE=1 SV=2	sp|Q14157|UBP2L_HUMAN		115 kDa		unknown	5	3	1	1	0.2	0.333333
488	TRUE	Empty	60S ribosomal protein L29 OS=Homo sapiens GN=RPL29 PE=1 SV=2	sp|P47914|RL29_HUMAN		18 kDa		unknown	3	4	1	2	0.333333	0.5
187.2	TRUE	Empty	Nucleolin OS=Homo sapiens GN=NCL PE=1 SV=3	sp|P19338|NUCL_HUMAN		77 kDa	TRUE	unknown	4	2	5	2	1.25	1
90.2	TRUE	Empty	ATP-dependent RNA helicase DDX3Y OS=Homo sapiens GN=DDX3Y PE=1 SV=2	sp|O15523|DDX3Y_HUMAN		73 kDa	TRUE	unknown	15	12	4	6	0.266667	0.5
486	TRUE	Empty	Phenylalanine--tRNA ligase beta subunit OS=Homo sapiens GN=FARSB PE=1 SV=3	sp|Q9NSD9|SYFB_HUMAN		66 kDa		unknown	3	6	0	1	0	0.166667
484	TRUE	Empty	Cell division control protein 42 homolog OS=Homo sapiens GN=CDC42 PE=1 SV=2	sp|P60953|CDC42_HUMAN		21 kDa		unknown	5	4	0	1	0	0.25
455.1	TRUE	Empty	Heat shock 70 kDa protein 6 OS=Homo sapiens GN=HSPA6 PE=1 SV=2	sp|P17066|HSP76_HUMAN		71 kDa	TRUE	unknown	13	14	10	14	0.769231	1
485	TRUE	Empty	40S ribosomal protein S23 OS=Homo sapiens GN=RPS23 PE=1 SV=3	sp|P62266|RS23_HUMAN (+1)		16 kDa		unknown	6	4	0	2	0	0.5
507	TRUE	Empty	X-ray repair cross-complementing protein 6 OS=Homo sapiens GN=XRCC6 PE=1 SV=2	sp|P12956|XRCC6_HUMAN (+1)		70 kDa		unknown	1	0	1	3	1	#DIV/0!
483	TRUE	Empty	Annexin A11 OS=Homo sapiens GN=ANXA11 PE=1 SV=1	sp|P50995|ANX11_HUMAN		54 kDa		unknown	4	2	0	0	0	0
172.2	TRUE	Empty	Dynamin-1 OS=Homo sapiens GN=DNM1 PE=1 SV=1	tr|A0A0D9SFB1|A0A0D9SFB1_HUMAN		94 kDa	TRUE	unknown	2	1	3	2	1.5	2
207.1	TRUE	Empty	Sorbin and SH3 domain-containing protein 1 OS=Homo sapiens GN=SORBS1 PE=1 SV=3	sp|Q9BX66|SRBS1_HUMAN		143 kDa	TRUE	unknown	11	12	0	0	0	0
481	TRUE	Empty	General vesicular transport factor p115 OS=Homo sapiens GN=USO1 PE=1 SV=2	sp|O60763|USO1_HUMAN		108 kDa		unknown	3	2	0	0	0	0
221.1	TRUE	Empty	Keratin, type II cytoskeletal 79 OS=Homo sapiens GN=KRT79 PE=1 SV=2	sp|Q5XKE5|K2C79_HUMAN		58 kDa	TRUE	unknown	0	1	0	0	#DIV/0!	0
125.2	TRUE	Empty	Tropomodulin-3 OS=Homo sapiens GN=TMOD3 PE=1 SV=1	tr|H0YNJ8|H0YNJ8_HUMAN		24 kDa	TRUE	unknown	15	14	0	0	0	0
44.1	TRUE	Empty	Fructose-bisphosphate aldolase A OS=Homo sapiens GN=ALDOA PE=1 SV=2	sp|P04075|ALDOA_HUMAN (+1)		39 kDa	TRUE	unknown	55	52	27	30	0.490909	0.576923
165.1	TRUE	Empty	Triosephosphate isomerase OS=Homo sapiens GN=TPI1 PE=1 SV=3	sp|P60174|TPIS_HUMAN		31 kDa	TRUE	unknown	14	10	3	4	0.214286	0.4
117.1	TRUE	Empty	Ras-related protein Rab-10 OS=Homo sapiens GN=RAB10 PE=1 SV=1	sp|P61026|RAB10_HUMAN		23 kDa	TRUE	unknown	4	3	2	3	0.5	1
232.1	TRUE	Empty	60S ribosomal protein L23a OS=Homo sapiens GN=RPL23A PE=1 SV=1	sp|P62750|RL23A_HUMAN		18 kDa	TRUE	unknown	14	12	2	5	0.142857	0.416667
268.1	TRUE	Empty	Serine/threonine-protein phosphatase 2A 65 kDa regulatory subunit A alpha isoform OS=Homo sapiens GN=PPP2R1A PE=1 SV=4	sp|P30153|2AAA_HUMAN		65 kDa	TRUE	unknown	10	8	1	2	0.1	0.25
337.1	TRUE	Empty	ADP-ribosylation factor 4 OS=Homo sapiens GN=ARF4 PE=1 SV=3	sp|P18085|ARF4_HUMAN		21 kDa	TRUE	unknown	3	3	2	5	0.666667	1.66667
499	TRUE	Empty	Phosphatidylethanolamine-binding protein 1 OS=Homo sapiens GN=PEBP1 PE=1 SV=3	sp|P30086|PEBP1_HUMAN		21 kDa		unknown	4	4	1	2	0.25	0.5
505	TRUE	Empty	Threonine--tRNA ligase, cytoplasmic OS=Homo sapiens GN=TARS PE=1 SV=3	sp|P26639|SYTC_HUMAN		83 kDa		unknown	3	1	1	1	0.333333	1
498	TRUE	Empty	Thioredoxin-dependent peroxide reductase, mitochondrial OS=Homo sapiens GN=PRDX3 PE=1 SV=3	sp|P30048|PRDX3_HUMAN		28 kDa		unknown	3	3	1	1	0.333333	0.333333
510	TRUE	Empty	Macrophage migration inhibitory factor OS=Homo sapiens GN=MIF PE=1 SV=4	sp|P14174|MIF_HUMAN		12 kDa		unknown	2	5	3	3	1.5	0.6
506	TRUE	Empty	Dihydrolipoyl dehydrogenase, mitochondrial OS=Homo sapiens GN=DLD PE=1 SV=2	sp|P09622|DLDH_HUMAN (+1)		54 kDa		unknown	1	2	0	1	0	0.5
504	TRUE	Empty	Asparagine synthetase [glutamine-hydrolyzing] OS=Homo sapiens GN=ASNS PE=1 SV=4	sp|P08243|ASNS_HUMAN		64 kDa		unknown	2	1	0	1	0	1
325.1	TRUE	Empty	Peptidyl-prolyl cis-trans isomerase FKBP10 OS=Homo sapiens GN=FKBP10 PE=1 SV=1	sp|Q96AY3|FKB10_HUMAN		64 kDa	TRUE	unknown	6	7	0	2	0	0.285714
503	TRUE	Empty	Calpain small subunit 1 OS=Homo sapiens GN=CAPNS1 PE=1 SV=1	sp|P04632|CPNS1_HUMAN (+1)		28 kDa		unknown	2	3	0	1	0	0.333333
494	TRUE	Empty	Sorting nexin-3 OS=Homo sapiens GN=SNX3 PE=1 SV=3	sp|O60493|SNX3_HUMAN		19 kDa		unknown	4	4	0	3	0	0.75
508	TRUE	Empty	Ras-related protein Rab-5C OS=Homo sapiens GN=RAB5C PE=1 SV=2	sp|P51148|RAB5C_HUMAN		23 kDa	TRUE	unknown	4	4	0	2	0	0.5
509	TRUE	Empty	Protein/nucleic acid deglycase DJ-1 OS=Homo sapiens GN=PARK7 PE=1 SV=2	sp|Q99497|PARK7_HUMAN (+1)		20 kDa		unknown	3	3	0	1	0	0.333333
522	TRUE	Empty	BAG family molecular chaperone regulator 3 OS=Homo sapiens GN=BAG3 PE=1 SV=3	sp|O95817|BAG3_HUMAN		62 kDa		unknown	5	4	0	1	0	0.25
495	TRUE	Empty	Complement C4-A OS=Homo sapiens GN=C4A PE=1 SV=2	sp|P0C0L4|CO4A_HUMAN (+3)		193 kDa		unknown	0	0	2	0	#DIV/0!	#DIV/0!
70.3	TRUE	Empty	Keratin, type I cytoskeletal 16 OS=Homo sapiens GN=KRT16 PE=1 SV=4	sp|P08779|K1C16_HUMAN		51 kDa	TRUE	unknown	0	6	2	23	#DIV/0!	3.83333
493.1	TRUE	Empty	E3 SUMO-protein ligase RanBP2 OS=Homo sapiens GN=RANBP2 PE=1 SV=2	sp|P49792|RBP2_HUMAN		358 kDa	TRUE	unknown	2	2	0	0	0	0
496	TRUE	Empty	Translationally-controlled tumor protein OS=Homo sapiens GN=TPT1 PE=1 SV=1	sp|P13693|TCTP_HUMAN (+2)		20 kDa		unknown	3	1	0	0	0	0
497	TRUE	Empty	Calreticulin OS=Homo sapiens GN=CALR PE=1 SV=1	sp|P27797|CALR_HUMAN		48 kDa		unknown	7	4	0	0	0	0
393.1	TRUE	Empty	Cyclin-dependent-like kinase 5 OS=Homo sapiens GN=CDK5 PE=1 SV=3	sp|Q00535|CDK5_HUMAN		33 kDa	TRUE	unknown	0	0	2	3	#DIV/0!	#DIV/0!
501	TRUE	Empty	Cytosolic non-specific dipeptidase OS=Homo sapiens GN=CNDP2 PE=1 SV=2	sp|Q96KP4|CNDP2_HUMAN		53 kDa		unknown	4	7	0	0	0	0
581	TRUE	Empty	Proliferation-associated protein 2G4 OS=Homo sapiens GN=PA2G4 PE=1 SV=3	sp|Q9UQ80|PA2G4_HUMAN		44 kDa		unknown	4	4	0	0	0	0
502	TRUE	Empty	EH domain-containing protein 1 OS=Homo sapiens GN=EHD1 PE=1 SV=2	sp|Q9H4M9|EHD1_HUMAN (+1)		61 kDa	TRUE	unknown	5	4	0	0	0	0
9.5	TRUE	Empty	Tubulin beta-4B chain OS=Homo sapiens GN=TUBB4B PE=1 SV=1	sp|P68371|TBB4B_HUMAN		50 kDa	TRUE	unknown	138	137	64	73	0.463768	0.532847
525	TRUE	Empty	Nicotinamide N-methyltransferase OS=Homo sapiens GN=NNMT PE=1 SV=1	sp|P40261|NNMT_HUMAN		30 kDa		unknown	4	2	2	3	0.5	1.5
241.1	TRUE	Empty	Phosphoenolpyruvate carboxykinase [GTP], mitochondrial OS=Homo sapiens GN=PCK2 PE=1 SV=3	sp|Q16822|PCKGM_HUMAN		71 kDa	TRUE	unknown	1	1	10	11	10	11
542	TRUE	Empty	2,4-dienoyl-CoA reductase, mitochondrial OS=Homo sapiens GN=DECR1 PE=1 SV=1	sp|Q16698|DECR_HUMAN		36 kDa		unknown	1	1	2	1	2	1
377.1	TRUE	Empty	Actin-related protein 2/3 complex subunit 3 OS=Homo sapiens GN=ARPC3 PE=1 SV=3	sp|O15145|ARPC3_HUMAN		21 kDa	TRUE	unknown	8	6	0	2	0	0.333333
526	TRUE	Empty	Proteasome subunit alpha type-6 OS=Homo sapiens GN=PSMA6 PE=1 SV=1	sp|P60900|PSA6_HUMAN (+1)		27 kDa		unknown	3	2	1	2	0.333333	1
541	TRUE	Empty	Non-histone chromosomal protein HMG-17 OS=Homo sapiens GN=HMGN2 PE=1 SV=3	sp|P05204|HMGN2_HUMAN		9 kDa		unknown	3	3	2	1	0.666667	0.333333
527	TRUE	Empty	Transforming protein RhoA OS=Homo sapiens GN=RHOA PE=1 SV=1	sp|P61586|RHOA_HUMAN		22 kDa		unknown	3	1	0	0	0	0
521	TRUE	Empty	Citrate synthase, mitochondrial OS=Homo sapiens GN=CS PE=1 SV=2	sp|O75390|CISY_HUMAN (+1)		52 kDa		unknown	3	2	0	2	0	1
531	TRUE	Empty	Probable ATP-dependent RNA helicase DDX17 OS=Homo sapiens GN=DDX17 PE=1 SV=2	sp|Q92841|DDX17_HUMAN (+2)		80 kDa	TRUE	unknown	3	2	6	5	2	2.5
263.1	TRUE	Empty	60S ribosomal protein L26 OS=Homo sapiens GN=RPL26 PE=1 SV=1	sp|P61254|RL26_HUMAN		17 kDa	TRUE	unknown	6	6	0	5	0	0.833333
456.1	TRUE	Empty	Stomatin-like protein 2, mitochondrial OS=Homo sapiens GN=STOML2 PE=1 SV=1	sp|Q9UJZ1|STML2_HUMAN		39 kDa	TRUE	unknown	2	0	3	5	1.5	#DIV/0!
519	TRUE	Empty	Importin-5 OS=Homo sapiens GN=IPO5 PE=1 SV=4	sp|O00410|IPO5_HUMAN (+1)		124 kDa	TRUE	unknown	3	3	0	2	0	0.666667
535	TRUE	Empty	Coatomer protein complex, subunit epsilon, isoform CRA_g OS=Homo sapiens GN=COPE PE=1 SV=1	tr|M0QXB4|M0QXB4_HUMAN		37 kDa		unknown	4	4	0	1	0	0.25
197.1	TRUE	Empty	Histone H1.4 OS=Homo sapiens GN=HIST1H1E PE=1 SV=2	sp|P10412|H14_HUMAN		22 kDa	TRUE	unknown	15	11	0	3	0	0.272727
479.1	TRUE	Empty	40S ribosomal protein S21 OS=Homo sapiens GN=RPS21 PE=1 SV=1	sp|P63220|RS21_HUMAN (+1)		9 kDa	TRUE	unknown	4	6	0	1	0	0.166667
523	TRUE	Empty	Aspartate--tRNA ligase, cytoplasmic OS=Homo sapiens GN=DARS PE=1 SV=2	sp|P14868|SYDC_HUMAN		57 kDa		unknown	4	0	1	1	0.25	#DIV/0!
532	TRUE	Empty	CTTNBP2 N-terminal-like protein OS=Homo sapiens GN=CTTNBP2NL PE=1 SV=2	sp|Q9P2B4|CT2NL_HUMAN		70 kDa		unknown	4	3	0	1	0	0.333333
228.1	TRUE	Empty	Perilipin-3 (Fragment) OS=Homo sapiens GN=PLIN3 PE=1 SV=8	tr|K7EL96|K7EL96_HUMAN		18 kDa	TRUE	unknown	3	2	0	1	0	0.5
529	TRUE	Empty	Aspartyl/asparaginyl beta-hydroxylase OS=Homo sapiens GN=ASPH PE=1 SV=3	sp|Q12797|ASPH_HUMAN		86 kDa		unknown	5	5	0	0	0	0
533	TRUE	Empty	Nck-associated protein 1 OS=Homo sapiens GN=NCKAP1 PE=1 SV=1	sp|Q9Y2A7|NCKP1_HUMAN		129 kDa		unknown	5	3	0	0	0	0
536	TRUE	Empty	Aconitate hydratase, mitochondrial OS=Homo sapiens GN=ACO2 PE=1 SV=2	sp|Q99798|ACON_HUMAN (+1)		85 kDa		unknown	2	0	2	0	1	#DIV/0!
539	TRUE	Empty	Alpha-aminoadipic semialdehyde synthase, mitochondrial OS=Homo sapiens GN=AASS PE=1 SV=1	sp|Q9UDR5|AASS_HUMAN		102 kDa		unknown	0	0	2	2	#DIV/0!	#DIV/0!
537	TRUE	Empty	Nuclear protein localization protein 4 homolog OS=Homo sapiens GN=NPLOC4 PE=1 SV=3	sp|Q8TAT6|NPL4_HUMAN		68 kDa		unknown	2	2	0	0	0	0
530	TRUE	Empty	MICAL-like protein 2 OS=Homo sapiens GN=MICALL2 PE=1 SV=1	sp|Q8IY33|MILK2_HUMAN		98 kDa		unknown	3	3	0	0	0	0
538	TRUE	Empty	Insulin receptor substrate 1 OS=Homo sapiens GN=IRS1 PE=1 SV=1	sp|P35568|IRS1_HUMAN		132 kDa		unknown	2	1	0	0	0	0
540	TRUE	Empty	Nascent polypeptide-associated complex subunit alpha, muscle-specific form OS=Homo sapiens GN=NACA PE=1 SV=1	sp|E9PAV3|NACAM_HUMAN		205 kDa		unknown	2	0	0	1	0	#DIV/0!
520	TRUE	Empty	Band 4.1-like protein 2 OS=Homo sapiens GN=EPB41L2 PE=1 SV=1	sp|O43491|E41L2_HUMAN		113 kDa		unknown	4	2	0	0	0	0
534	TRUE	Empty	Sorting nexin-9 OS=Homo sapiens GN=SNX9 PE=1 SV=1	sp|Q9Y5X1|SNX9_HUMAN		67 kDa		unknown	0	0	5	4	#DIV/0!	#DIV/0!
517.1	TRUE	Empty	Heat shock 70 kDa protein 4 OS=Homo sapiens GN=HSPA4 PE=1 SV=4	sp|P34932|HSP74_HUMAN		94 kDa	TRUE	unknown	5	2	0	0	0	0
524	TRUE	Empty	60S ribosomal protein L22 OS=Homo sapiens GN=RPL22 PE=1 SV=2	sp|P35268|RL22_HUMAN (+2)		15 kDa		unknown	4	7	0	0	0	0
620	TRUE	Empty	Protein kinase C and casein kinase substrate in neurons protein 2 OS=Homo sapiens GN=PACSIN2 PE=1 SV=2	sp|Q9UNF0|PACN2_HUMAN (+1)		56 kDa		unknown	2	1	0	0	0	0
528	TRUE	Empty	Basement membrane-specific heparan sulfate proteoglycan core protein OS=Homo sapiens GN=HSPG2 PE=1 SV=4	sp|P98160|PGBM_HUMAN		469 kDa		unknown	2	1	0	0	0	0
560	TRUE	Empty	RNA-binding protein FUS OS=Homo sapiens GN=FUS PE=1 SV=1	sp|P35637|FUS_HUMAN (+1)		53 kDa	TRUE	unknown	1	0	2	0	2	#DIV/0!
10.2	TRUE	Empty	Epiplakin OS=Homo sapiens GN=EPPK1 PE=1 SV=2	tr|A0A075B730|A0A075B730_HUMAN (+1)		553 kDa	TRUE	unknown	0	0	1	3	#DIV/0!	#DIV/0!
9.6	TRUE	Empty	Tubulin beta-8 chain OS=Homo sapiens GN=TUBB8 PE=1 SV=2	sp|Q3ZCM7|TBB8_HUMAN		50 kDa	TRUE	unknown	54	48	26	0	0.481481	0
198.1	TRUE	Empty	D-3-phosphoglycerate dehydrogenase OS=Homo sapiens GN=PHGDH PE=1 SV=4	sp|O43175|SERA_HUMAN (+2)		57 kDa	TRUE	unknown	9	7	2	5	0.222222	0.714286
28.1	TRUE	Empty	Filamin-B OS=Homo sapiens GN=FLNB PE=1 SV=2	sp|O75369|FLNB_HUMAN		278 kDa	TRUE	unknown	121	100	21	38	0.173554	0.38
555	TRUE	Empty	Heterogeneous nuclear ribonucleoprotein H3 OS=Homo sapiens GN=HNRNPH3 PE=1 SV=2	sp|P31942|HNRH3_HUMAN		37 kDa		unknown	2	1	0	1	0	1
291.1	TRUE	Empty	Alpha-centractin OS=Homo sapiens GN=ACTR1A PE=1 SV=1	sp|P61163|ACTZ_HUMAN		43 kDa	TRUE	unknown	6	5	2	5	0.333333	1
172.3	TRUE	Empty	Dynamin-2 OS=Homo sapiens GN=DNM2 PE=1 SV=2	sp|P50570|DYN2_HUMAN		98 kDa	TRUE	unknown	3	1	7	4	2.33333	4
551	TRUE	Empty	Isocitrate dehydrogenase [NADP], mitochondrial OS=Homo sapiens GN=IDH2 PE=1 SV=2	sp|P48735|IDHP_HUMAN		51 kDa	TRUE	unknown	2	1	2	2	1	2
554	TRUE	Empty	Trifunctional enzyme subunit beta, mitochondrial OS=Homo sapiens GN=HADHB PE=1 SV=3	sp|P55084|ECHB_HUMAN (+1)		51 kDa		unknown	2	1	3	2	1.5	2
378.1	TRUE	Empty	RuvB-like 2 OS=Homo sapiens GN=RUVBL2 PE=1 SV=3	sp|Q9Y230|RUVB2_HUMAN		51 kDa	TRUE	unknown	7	7	1	2	0.142857	0.285714
558	TRUE	Empty	40S ribosomal protein S29 OS=Homo sapiens GN=RPS29 PE=1 SV=2	sp|P62273|RS29_HUMAN		7 kDa		unknown	2	1	0	0	0	0
66.2	TRUE	Empty	Ras GTPase-activating-like protein IQGAP1 OS=Homo sapiens GN=IQGAP1 PE=1 SV=1	tr|H0YLE8|H0YLE8_HUMAN		125 kDa	TRUE	unknown	21	18	2	4	0.0952381	0.222222
117.2	TRUE	Empty	Ras-related protein Rab-1A OS=Homo sapiens GN=RAB1A PE=1 SV=3	sp|P62820|RAB1A_HUMAN		23 kDa	TRUE	unknown	8	6	2	3	0.25	0.5
313.1	TRUE	Empty	Nucleosome assembly protein 1-like 1 (Fragment) OS=Homo sapiens GN=NAP1L1 PE=1 SV=1	tr|F8VXI6|F8VXI6_HUMAN		25 kDa	TRUE	unknown	6	4	0	4	0	1
46.4	TRUE	Empty	14-3-3 protein eta OS=Homo sapiens GN=YWHAH PE=1 SV=4	sp|Q04917|1433F_HUMAN		28 kDa	TRUE	unknown	7	8	0	4	0	0.5
548	TRUE	Empty	Fumarate hydratase, mitochondrial OS=Homo sapiens GN=FH PE=1 SV=3	sp|P07954|FUMH_HUMAN		55 kDa		unknown	4	3	0	2	0	0.666667
550	TRUE	Empty	Mitogen-activated protein kinase 1 OS=Homo sapiens GN=MAPK1 PE=1 SV=3	sp|P28482|MK01_HUMAN		41 kDa	TRUE	unknown	6	3	0	2	0	0.666667
552	TRUE	Empty	Twinfilin-1 OS=Homo sapiens GN=TWF1 PE=1 SV=3	sp|Q12792|TWF1_HUMAN		40 kDa		unknown	4	1	0	1	0	1
549	TRUE	Empty	Valine--tRNA ligase OS=Homo sapiens GN=VARS PE=1 SV=4	sp|P26640|SYVC_HUMAN		140 kDa		unknown	2	3	1	0	0.5	0
58.2	TRUE	Empty	Gelsolin (Fragment) OS=Homo sapiens GN=GSN PE=1 SV=1	tr|Q5T0I0|Q5T0I0_HUMAN		29 kDa	TRUE	unknown	7	9	0	4	0	0.444444
556	TRUE	Empty	Solute carrier family 2, facilitated glucose transporter member 1 OS=Homo sapiens GN=SLC2A1 PE=1 SV=2	sp|P11166|GTR1_HUMAN		54 kDa		unknown	4	4	0	1	0	0.25
4.4	TRUE	Empty	Keratin, type II cuticular Hb4 OS=Homo sapiens GN=KRT84 PE=2 SV=2	sp|Q9NSB2|KRT84_HUMAN		65 kDa	TRUE	unknown	6	6	3	3	0.5	0.5
4.5	TRUE	Empty	Keratin, type II cytoskeletal 73 OS=Homo sapiens GN=KRT73 PE=1 SV=1	sp|Q86Y46|K2C73_HUMAN		59 kDa	TRUE	unknown	4	0	0	2	0	#DIV/0!
557	TRUE	Empty	Dynamin-like 120 kDa protein, mitochondrial OS=Homo sapiens GN=OPA1 PE=1 SV=3	sp|O60313|OPA1_HUMAN (+1)		112 kDa		unknown	0	0	2	2	#DIV/0!	#DIV/0!
439.1	TRUE	Empty	Rho-associated protein kinase 2 OS=Homo sapiens GN=ROCK2 PE=1 SV=4	sp|O75116|ROCK2_HUMAN		161 kDa	TRUE	unknown	4	3	0	0	0	0
585	TRUE	Empty	AH receptor-interacting protein OS=Homo sapiens GN=AIP PE=1 SV=2	sp|O00170|AIP_HUMAN		38 kDa		unknown	2	2	0	0	0	0
589	TRUE	Empty	Spectrin beta chain, non-erythrocytic 2 OS=Homo sapiens GN=SPTBN2 PE=1 SV=3	sp|O15020|SPTN2_HUMAN		271 kDa	TRUE	unknown	0	2	0	0	#DIV/0!	0
212.2	TRUE	Empty	Carbonyl reductase [NADPH] 3 OS=Homo sapiens GN=CBR3 PE=1 SV=3	sp|O75828|CBR3_HUMAN		31 kDa	TRUE	unknown	4	3	0	0	0	0
185.1	TRUE	Empty	RNA-binding motif protein, X chromosome OS=Homo sapiens GN=RBMX PE=1 SV=3	sp|P38159|RBMX_HUMAN		42 kDa	TRUE	unknown	6	5	3	6	0.5	1.2
82.1	TRUE	Empty	Fermitin family homolog 2 OS=Homo sapiens GN=FERMT2 PE=1 SV=1	sp|Q96AC1|FERM2_HUMAN		78 kDa	TRUE	unknown	34	25	4	12	0.117647	0.48
112.1	TRUE	Empty	Heterogeneous nuclear ribonucleoprotein U OS=Homo sapiens GN=HNRNPU PE=1 SV=6	sp|Q00839|HNRPU_HUMAN		91 kDa	TRUE	unknown	13	8	11	8	0.846154	1
79.1	TRUE	Empty	Annexin A6 OS=Homo sapiens GN=ANXA6 PE=1 SV=3	sp|P08133|ANXA6_HUMAN		76 kDa	TRUE	unknown	36	27	3	10	0.0833333	0.37037
6.3	TRUE	Empty	Caldesmon OS=Homo sapiens GN=CALD1 PE=1 SV=1	tr|E7EX44|E7EX44_HUMAN		64 kDa	TRUE	unknown	528	527	145	227	0.274621	0.43074
583	TRUE	Empty	Heterogeneous nuclear ribonucleoprotein H (Fragment) OS=Homo sapiens GN=HNRNPH1 PE=1 SV=1	tr|D6RBM0|D6RBM0_HUMAN		24 kDa	TRUE	unknown	4	3	10	10	2.5	3.33333
46.5	TRUE	Empty	14-3-3 protein theta (Fragment) OS=Homo sapiens GN=YWHAQ PE=1 SV=1	tr|E9PG15|E9PG15_HUMAN		17 kDa	TRUE	unknown	6	5	4	6	0.666667	1.2
582	TRUE	Empty	Protein SGT1 homolog OS=Homo sapiens GN=SUGT1 PE=1 SV=3	sp|Q9Y2Z0|SGT1_HUMAN		41 kDa		unknown	3	3	1	1	0.333333	0.333333
392.1	TRUE	Empty	TAR DNA-binding protein 43 OS=Homo sapiens GN=TARDBP PE=1 SV=1	sp|Q13148|TADBP_HUMAN		45 kDa	TRUE	unknown	4	1	3	4	0.75	4
4.6	TRUE	Empty	Keratin, type II cytoskeletal 8 OS=Homo sapiens GN=KRT8 PE=1 SV=7	sp|P05787|K2C8_HUMAN		54 kDa	TRUE	unknown	13	11	10	18	0.769231	1.63636
580	TRUE	Empty	Putative histone H2B type 2-C OS=Homo sapiens GN=HIST2H2BC PE=5 SV=3	sp|Q6DN03|H2B2C_HUMAN (+1)		21 kDa	TRUE	unknown	3	4	1	1	0.333333	0.25
1.4	TRUE	Empty	Putative beta-actin-like protein 3 OS=Homo sapiens GN=POTEKP PE=5 SV=1	sp|Q9BYX7|ACTBM_HUMAN		42 kDa	TRUE	unknown	298	288	85	152	0.285235	0.527778
591	TRUE	Empty	Heterogeneous nuclear ribonucleoprotein R OS=Homo sapiens GN=HNRNPR PE=1 SV=1	sp|O43390|HNRPR_HUMAN		71 kDa	TRUE	unknown	2	4	5	5	2.5	1.25
57.2	TRUE	Empty	Cofilin-2 OS=Homo sapiens GN=CFL2 PE=1 SV=1	sp|Q9Y281|COF2_HUMAN		19 kDa	TRUE	unknown	20	19	7	11	0.35	0.578947
390.1	TRUE	Empty	Cullin-4B OS=Homo sapiens GN=CUL4B PE=1 SV=4	sp|Q13620|CUL4B_HUMAN (+1)		104 kDa	TRUE	unknown	5	3	1	2	0.2	0.666667
587	TRUE	Empty	Vesicle-fusing ATPase OS=Homo sapiens GN=NSF PE=1 SV=3	sp|P46459|NSF_HUMAN (+1)		83 kDa		unknown	2	3	0	2	0	0.666667
513.1	TRUE	Empty	Leucine-rich PPR motif-containing protein, mitochondrial OS=Homo sapiens GN=LRPPRC PE=1 SV=3	sp|P42704|LPPRC_HUMAN		158 kDa	TRUE	unknown	2	2	1	1	0.5	0.5
622	TRUE	Empty	2-oxoglutarate dehydrogenase, mitochondrial OS=Homo sapiens GN=OGDH PE=1 SV=3	sp|Q02218|ODO1_HUMAN (+3)		116 kDa		unknown	2	1	1	1	0.5	1
436.1	TRUE	Empty	Ribonuclease inhibitor OS=Homo sapiens GN=RNH1 PE=1 SV=2	sp|P13489|RINI_HUMAN		50 kDa	TRUE	unknown	4	3	1	1	0.25	0.333333
576	TRUE	Empty	60S ribosomal protein L27 OS=Homo sapiens GN=RPL27 PE=1 SV=2	sp|P61353|RL27_HUMAN (+1)		16 kDa		unknown	2	2	0	3	0	1.5
584	TRUE	Empty	Ribosome maturation protein SBDS OS=Homo sapiens GN=SBDS PE=1 SV=4	sp|Q9Y3A5|SBDS_HUMAN (+1)		29 kDa		unknown	3	2	0	2	0	1
579	TRUE	Empty	Filamin A-interacting protein 1-like OS=Homo sapiens GN=FILIP1L PE=1 SV=2	sp|Q4L180|FIL1L_HUMAN (+1)		130 kDa		unknown	2	3	0	1	0	0.333333
577	TRUE	Empty	Neutral amino acid transporter B(0) OS=Homo sapiens GN=SLC1A5 PE=1 SV=2	sp|Q15758|AAAT_HUMAN		57 kDa		unknown	4	3	0	1	0	0.333333
574	TRUE	Empty	Eukaryotic translation initiation factor 2 subunit 3 OS=Homo sapiens GN=EIF2S3 PE=1 SV=3	sp|P41091|IF2G_HUMAN		51 kDa		unknown	4	2	0	1	0	0.5
575	TRUE	Empty	Protein ERGIC-53 OS=Homo sapiens GN=LMAN1 PE=1 SV=2	sp|P49257|LMAN1_HUMAN		58 kDa		unknown	2	2	0	0	0	0
5.7	TRUE	Empty	Tropomyosin alpha-4 chain (Fragment) OS=Homo sapiens GN=TPM4 PE=1 SV=1	tr|K7ELP0|K7ELP0_HUMAN		8 kDa	TRUE	unknown	26	27	0	11	0	0.407407
578	TRUE	Empty	Serine/arginine-rich splicing factor 7 OS=Homo sapiens GN=SRSF7 PE=1 SV=1	sp|Q16629|SRSF7_HUMAN (+2)		27 kDa	TRUE	unknown	0	0	4	5	#DIV/0!	#DIV/0!
573	TRUE	Empty	26S proteasome regulatory subunit 7 OS=Homo sapiens GN=PSMC2 PE=1 SV=3	sp|P35998|PRS7_HUMAN		49 kDa		unknown	2	2	0	0	0	0
586	TRUE	Empty	Unconventional myosin-Ib OS=Homo sapiens GN=MYO1B PE=1 SV=3	sp|O43795|MYO1B_HUMAN (+1)		132 kDa		unknown	2	2	0	0	0	0
457.1	TRUE	Empty	Microtubule-associated protein 1A OS=Homo sapiens GN=MAP1A PE=1 SV=6	sp|P78559|MAP1A_HUMAN (+1)		305 kDa	TRUE	unknown	2	2	0	0	0	0
570	TRUE	Empty	Cytoplasmic dynein 1 light intermediate chain 2 OS=Homo sapiens GN=DYNC1LI2 PE=1 SV=1	sp|O43237|DC1L2_HUMAN		54 kDa		unknown	5	3	0	0	0	0
571	TRUE	Empty	AP-2 complex subunit alpha-1 OS=Homo sapiens GN=AP2A1 PE=1 SV=3	sp|O95782|AP2A1_HUMAN		108 kDa		unknown	3	2	0	0	0	0
572	TRUE	Empty	Calpain-2 catalytic subunit OS=Homo sapiens GN=CAPN2 PE=1 SV=6	sp|P17655|CAN2_HUMAN		80 kDa		unknown	3	2	0	0	0	0
590	TRUE	Empty	Guanylate-binding protein 2 OS=Homo sapiens GN=GBP2 PE=1 SV=3	sp|P32456|GBP2_HUMAN		67 kDa	TRUE	unknown	1	2	0	0	0	0
4.7	TRUE	Empty	Peripherin OS=Homo sapiens GN=PRPH PE=1 SV=2	sp|P41219|PERI_HUMAN		54 kDa	TRUE	unknown	57	52	40	34	0.701754	0.653846
588	TRUE	Empty	Tyrosine-protein phosphatase non-receptor type 11 OS=Homo sapiens GN=PTPN11 PE=1 SV=2	sp|Q06124|PTN11_HUMAN		68 kDa		unknown	2	0	0	0	0	#DIV/0!
592	TRUE	Empty	Spectrin beta chain, erythrocytic OS=Homo sapiens GN=SPTB PE=1 SV=5	sp|P11277|SPTB1_HUMAN		246 kDa	TRUE	unknown	1	2	0	0	0	0
568.1	TRUE	Empty	Unconventional myosin-Ie OS=Homo sapiens GN=MYO1E PE=1 SV=2	sp|Q12965|MYO1E_HUMAN		127 kDa	TRUE	unknown	2	2	0	0	0	0
70.4	TRUE	Empty	Keratin, type I cytoskeletal 28 OS=Homo sapiens GN=KRT28 PE=1 SV=2	sp|Q7Z3Y7|K1C28_HUMAN		51 kDa	TRUE	unknown	1	4	0	5	0	1.25
324.1	TRUE	Empty	HLA class I histocompatibility antigen, A-3 alpha chain OS=Homo sapiens GN=HLA-A PE=1 SV=1	tr|A0A0G2JL56|A0A0G2JL56_HUMAN		44 kDa	TRUE	unknown	0	0	0	0	#DIV/0!	#DIV/0!
613	TRUE	Empty	Heterogeneous nuclear ribonucleoprotein Q OS=Homo sapiens GN=SYNCRIP PE=1 SV=2	sp|O60506|HNRPQ_HUMAN (+1)		70 kDa	TRUE	unknown	3	5	7	6	2.33333	1.2
5.8	TRUE	Empty	Tropomyosin beta chain OS=Homo sapiens GN=TPM2 PE=1 SV=1	sp|P07951|TPM2_HUMAN		33 kDa	TRUE	unknown	302	297	88	142	0.291391	0.478114
329.1	TRUE	Empty	40S ribosomal protein S15a OS=Homo sapiens GN=RPS15A PE=1 SV=2	sp|P62244|RS15A_HUMAN		15 kDa	TRUE	unknown	3	1	4	6	1.33333	6
279.1	TRUE	Empty	Guanine nucleotide-binding protein G(i) subunit alpha-2 OS=Homo sapiens GN=GNAI2 PE=1 SV=3	sp|P04899|GNAI2_HUMAN		40 kDa	TRUE	unknown	3	3	2	3	0.666667	1
492.1	TRUE	Empty	KH domain-containing, RNA-binding, signal transduction-associated protein 1 OS=Homo sapiens GN=KHDRBS1 PE=1 SV=1	sp|Q07666|KHDR1_HUMAN		48 kDa	TRUE	unknown	2	0	0	0	0	#DIV/0!
160.1	TRUE	Empty	Capping protein (Actin filament) muscle Z-line, beta, isoform CRA_d OS=Homo sapiens GN=CAPZB PE=1 SV=1	tr|B1AK88|B1AK88_HUMAN		34 kDa	TRUE	unknown	16	16	2	3	0.125	0.1875
240.1	TRUE	Empty	6-phosphogluconate dehydrogenase, decarboxylating (Fragment) OS=Homo sapiens GN=PGD PE=1 SV=1	tr|K7EM49|K7EM49_HUMAN		22 kDa	TRUE	unknown	8	5	2	5	0.25	1
619	TRUE	Empty	Heat shock protein 75 kDa, mitochondrial OS=Homo sapiens GN=TRAP1 PE=1 SV=3	sp|Q12931|TRAP1_HUMAN		80 kDa		unknown	3	3	2	4	0.666667	1.33333
109.1	TRUE	Empty	Histone H2A.Z OS=Homo sapiens GN=H2AFZ PE=1 SV=2	sp|P0C0S5|H2AZ_HUMAN (+2)		14 kDa	TRUE	unknown	7	6	2	3	0.285714	0.5
311.1	TRUE	Empty	Transcription intermediary factor 1-beta OS=Homo sapiens GN=TRIM28 PE=1 SV=5	sp|Q13263|TIF1B_HUMAN		89 kDa	TRUE	unknown	1	1	9	9	9	9
614	TRUE	Empty	Thioredoxin-like protein 1 OS=Homo sapiens GN=TXNL1 PE=1 SV=3	sp|O43396|TXNL1_HUMAN		32 kDa		unknown	2	2	1	2	0.5	1
606	TRUE	Empty	Protein-L-isoaspartate(D-aspartate) O-methyltransferase OS=Homo sapiens GN=PCMT1 PE=1 SV=4	sp|P22061|PIMT_HUMAN (+3)		25 kDa		unknown	1	2	0	1	0	0.5
600	TRUE	Empty	Heterogeneous nuclear ribonucleoprotein D-like OS=Homo sapiens GN=HNRNPDL PE=1 SV=3	sp|O14979|HNRDL_HUMAN (+1)		46 kDa	TRUE	unknown	1	1	4	5	4	5
617	TRUE	Empty	RNA transcription, translation and transport factor protein OS=Homo sapiens GN=RTRAF PE=1 SV=1	sp|Q9Y224|RTRAF_HUMAN		28 kDa		unknown	2	2	0	2	0	1
618	TRUE	Empty	Alcohol dehydrogenase class-3 OS=Homo sapiens GN=ADH5 PE=1 SV=4	sp|P11766|ADHX_HUMAN		40 kDa		unknown	3	2	0	1	0	0.5
603	TRUE	Empty	Leukotriene A-4 hydrolase OS=Homo sapiens GN=LTA4H PE=1 SV=2	sp|P09960|LKHA4_HUMAN		69 kDa		unknown	4	2	1	0	0.25	0
602	TRUE	Empty	Transferrin receptor protein 1 OS=Homo sapiens GN=TFRC PE=1 SV=2	sp|P02786|TFR1_HUMAN		85 kDa		unknown	4	1	0	1	0	1
610	TRUE	Empty	Calpain-1 catalytic subunit OS=Homo sapiens GN=CAPN1 PE=1 SV=1	sp|P07384|CAN1_HUMAN		82 kDa		unknown	2	2	0	0	0	0
665	TRUE	Empty	ATP synthase F(0) complex subunit B1, mitochondrial OS=Homo sapiens GN=ATP5F1 PE=1 SV=2	sp|P24539|AT5F1_HUMAN		29 kDa		unknown	2	2	0	1	0	0.5
605	TRUE	Empty	Collagen alpha-1(V) chain OS=Homo sapiens GN=COL5A1 PE=1 SV=3	sp|P20908|CO5A1_HUMAN (+1)		184 kDa	TRUE	unknown	2	3	0	0	0	0
326.1	TRUE	Empty	Calcium/calmodulin-dependent protein kinase type II subunit delta OS=Homo sapiens GN=CAMK2D PE=1 SV=3	sp|Q13557|KCC2D_HUMAN (+3)		56 kDa	TRUE	unknown	8	7	1	0	0.125	0
480.1	TRUE	Empty	Sorting nexin-1 OS=Homo sapiens GN=SNX1 PE=1 SV=3	sp|Q13596|SNX1_HUMAN		59 kDa	TRUE	unknown	2	1	0	0	0	0
117.3	TRUE	Empty	Ras-related protein Rab-13 OS=Homo sapiens GN=RAB13 PE=1 SV=1	sp|P51153|RAB13_HUMAN		23 kDa	TRUE	unknown	4	4	0	0	0	0
612	TRUE	Empty	Basic leucine zipper and W2 domain-containing protein 1 OS=Homo sapiens GN=BZW1 PE=1 SV=1	sp|Q7L1Q6|BZW1_HUMAN		48 kDa		unknown	3	2	0	0	0	0
621	TRUE	Empty	Collagen alpha-1(VI) chain OS=Homo sapiens GN=COL6A1 PE=1 SV=3	sp|P12109|CO6A1_HUMAN (+1)		109 kDa		unknown	1	2	0	0	0	0
601	TRUE	Empty	BAG family molecular chaperone regulator 2 OS=Homo sapiens GN=BAG2 PE=1 SV=1	sp|O95816|BAG2_HUMAN		24 kDa		unknown	4	2	0	0	0	0
599	TRUE	Empty	Programmed cell death protein 5 OS=Homo sapiens GN=PDCD5 PE=1 SV=3	sp|O14737|PDCD5_HUMAN		14 kDa		unknown	4	4	0	0	0	0
247.1	TRUE	Empty	Signal-induced proliferation-associated 1-like protein 1 OS=Homo sapiens GN=SIPA1L1 PE=1 SV=4	sp|O43166|SI1L1_HUMAN		200 kDa	TRUE	unknown	7	8	0	0	0	0
608	TRUE	Empty	Erbin OS=Homo sapiens GN=ERBIN PE=1 SV=2	sp|Q96RT1|ERBIN_HUMAN		158 kDa	TRUE	unknown	3	2	0	0	0	0
609	TRUE	Empty	Tubulin-folding cofactor B OS=Homo sapiens GN=TBCB PE=1 SV=2	sp|Q99426|TBCB_HUMAN (+2)		27 kDa		unknown	4	3	0	0	0	0
607	TRUE	Empty	Secernin-1 OS=Homo sapiens GN=SCRN1 PE=1 SV=2	sp|Q12765|SCRN1_HUMAN		46 kDa		unknown	2	4	0	0	0	0
611	TRUE	Empty	Cytospin-A OS=Homo sapiens GN=SPECC1L PE=1 SV=2	sp|Q69YQ0|CYTSA_HUMAN		125 kDa		unknown	2	2	0	0	0	0
616	TRUE	Empty	SH3 domain-containing kinase-binding protein 1 OS=Homo sapiens GN=SH3KBP1 PE=1 SV=2	sp|Q96B97|SH3K1_HUMAN		73 kDa		unknown	1	2	0	0	0	0
615	TRUE	Empty	Thyroid hormone receptor-associated protein 3 OS=Homo sapiens GN=THRAP3 PE=1 SV=2	sp|Q9Y2W1|TR150_HUMAN		109 kDa		unknown	0	1	0	2	#DIV/0!	2
637	TRUE	Empty	Interleukin enhancer-binding factor 3 OS=Homo sapiens GN=ILF3 PE=1 SV=3	sp|Q12906|ILF3_HUMAN		95 kDa		unknown	2	0	0	1	0	#DIV/0!
604	TRUE	Empty	CTP synthase 1 OS=Homo sapiens GN=CTPS1 PE=1 SV=2	sp|P17812|PYRG1_HUMAN		67 kDa		unknown	3	1	0	0	0	0
438.1	TRUE	Empty	Adenylosuccinate lyase OS=Homo sapiens GN=ADSL PE=1 SV=2	sp|P30566|PUR8_HUMAN (+3)		55 kDa	TRUE	unknown	1	2	0	0	0	0
569.1	TRUE	Empty	Twinfilin-2 OS=Homo sapiens GN=TWF2 PE=1 SV=2	sp|Q6IBS0|TWF2_HUMAN		40 kDa	TRUE	unknown	1	4	0	0	0	0
5.9	TRUE	Empty	Tropomyosin alpha-4 chain (Fragment) OS=Homo sapiens GN=TPM4 PE=1 SV=1	tr|K7EMU5|K7EMU5_HUMAN		12 kDa	TRUE	unknown	97	97	26	41	0.268041	0.42268
185.2	TRUE	Empty	RNA-binding motif protein, X-linked-like-3 OS=Homo sapiens GN=RBMXL3 PE=2 SV=2	sp|Q8N7X1|RMXL3_HUMAN		115 kDa	TRUE	unknown	0	0	1	0	#DIV/0!	#DIV/0!
266.1	TRUE	Empty	Copine-4 OS=Homo sapiens GN=CPNE4 PE=1 SV=1	sp|Q96A23|CPNE4_HUMAN		62 kDa	TRUE	unknown	0	0	0	1	#DIV/0!	#DIV/0!
8.2	TRUE	Empty	Filamin-A OS=Homo sapiens GN=FLNA PE=1 SV=1	tr|Q60FE5|Q60FE5_HUMAN		278 kDa	TRUE	unknown	395	385	123	185	0.311392	0.480519
191.1	TRUE	Empty	Actin-related protein 2/3 complex subunit 4 OS=Homo sapiens GN=ARPC4 PE=1 SV=3	sp|P59998|ARPC4_HUMAN (+1)		20 kDa	TRUE	unknown	10	9	4	7	0.4	0.777778
355.1	TRUE	Empty	Thioredoxin domain-containing protein 17 OS=Homo sapiens GN=TXNDC17 PE=1 SV=1	sp|Q9BRA2|TXD17_HUMAN		14 kDa	TRUE	unknown	5	7	2	3	0.4	0.428571
310.1	TRUE	Empty	Polypyrimidine tract-binding protein 1 OS=Homo sapiens GN=PTBP1 PE=1 SV=1	tr|A0A0U1RRM4|A0A0U1RRM4_HUMAN		62 kDa	TRUE	unknown	5	4	7	8	1.4	2
188.1	TRUE	Empty	Drebrin-like protein OS=Homo sapiens GN=DBNL PE=1 SV=1	sp|Q9UJU6|DBNL_HUMAN		48 kDa	TRUE	unknown	14	13	2	5	0.142857	0.384615
266.2	TRUE	Empty	Copine-3 OS=Homo sapiens GN=CPNE3 PE=1 SV=1	sp|O75131|CPNE3_HUMAN		60 kDa	TRUE	unknown	2	3	1	2	0.5	0.666667
636	TRUE	Empty	Serine/arginine-rich splicing factor 1 OS=Homo sapiens GN=SRSF1 PE=1 SV=2	sp|Q07955|SRSF1_HUMAN (+1)		28 kDa		unknown	2	1	1	1	0.5	1
5.1	TRUE	Empty	Tropomyosin 1 (Alpha), isoform CRA_f OS=Homo sapiens GN=TPM1 PE=1 SV=1	tr|Q6ZN40|Q6ZN40_HUMAN		37 kDa	TRUE	unknown	273	264	84	127	0.307692	0.481061
633	TRUE	Empty	Voltage-dependent anion-selective channel protein 2 OS=Homo sapiens GN=VDAC2 PE=1 SV=2	sp|P45880|VDAC2_HUMAN (+1)		32 kDa		unknown	3	1	1	1	0.333333	1
48.1	TRUE	Empty	Tensin-1 (Fragment) OS=Homo sapiens GN=TNS1 PE=1 SV=1	tr|E7ERH1|E7ERH1_HUMAN		86 kDa	TRUE	unknown	14	14	1	3	0.0714286	0.214286
514.1	TRUE	Empty	TATA-binding protein-associated factor 2N OS=Homo sapiens GN=TAF15 PE=1 SV=1	sp|Q92804|RBP56_HUMAN		62 kDa	TRUE	unknown	2	1	1	2	0.5	2
627	TRUE	Empty	Pyrroline-5-carboxylate reductase 1, mitochondrial OS=Homo sapiens GN=PYCR1 PE=1 SV=2	sp|P32322|P5CR1_HUMAN (+1)		33 kDa		unknown	0	2	2	2	#DIV/0!	1
331.1	TRUE	Empty	Cytoplasmic FMR1-interacting protein 1 OS=Homo sapiens GN=CYFIP1 PE=1 SV=1	sp|Q7L576|CYFP1_HUMAN		145 kDa	TRUE	unknown	6	5	0	1	0	0.2
656	TRUE	Empty	Hexokinase-1 OS=Homo sapiens GN=HK1 PE=1 SV=3	sp|P19367|HXK1_HUMAN		102 kDa	TRUE	unknown	1	2	0	0	0	0
197.2	TRUE	Empty	Histone H1.2 OS=Homo sapiens GN=HIST1H1C PE=1 SV=2	sp|P16403|H12_HUMAN		21 kDa	TRUE	unknown	11	10	0	3	0	0.3
630	TRUE	Empty	Translocon-associated protein subunit delta OS=Homo sapiens GN=SSR4 PE=1 SV=1	sp|P51571|SSRD_HUMAN		19 kDa		unknown	2	2	0	1	0	0.5
638	TRUE	Empty	Eukaryotic translation initiation factor 4E OS=Homo sapiens GN=EIF4E PE=1 SV=1	tr|D6RBW1|D6RBW1_HUMAN		29 kDa		unknown	1	2	0	1	0	0.5
629	TRUE	Empty	Protein phosphatase methylesterase 1 OS=Homo sapiens GN=PPME1 PE=1 SV=3	sp|Q9Y570|PPME1_HUMAN		42 kDa		unknown	4	2	0	1	0	0.5
626	TRUE	Empty	Exportin-1 OS=Homo sapiens GN=XPO1 PE=1 SV=1	sp|O14980|XPO1_HUMAN		123 kDa		unknown	2	1	0	0	0	0
634	TRUE	Empty	Ubiquitin thioesterase OTUB1 OS=Homo sapiens GN=OTUB1 PE=1 SV=2	sp|Q96FW1|OTUB1_HUMAN (+3)		31 kDa		unknown	1	2	0	0	0	0
159.2	TRUE	Empty	Protein disulfide-isomerase A3 (Fragment) OS=Homo sapiens GN=PDIA3 PE=1 SV=1	tr|H7BZJ3|H7BZJ3_HUMAN		14 kDa	TRUE	unknown	7	8	0	4	0	0.5
152.1	TRUE	Empty	Septin-7 OS=Homo sapiens GN=SEPT7 PE=1 SV=3	tr|E7ES33|E7ES33_HUMAN		49 kDa	TRUE	unknown	21	15	3	7	0.142857	0.466667
631	TRUE	Empty	Sorcin OS=Homo sapiens GN=SRI PE=1 SV=1	tr|C9J0K6|C9J0K6_HUMAN		18 kDa		unknown	3	1	0	0	0	0
628	TRUE	Empty	Reticulocalbin-1 OS=Homo sapiens GN=RCN1 PE=1 SV=1	sp|Q15293|RCN1_HUMAN		39 kDa		unknown	3	2	0	0	0	0
632	TRUE	Empty	Eukaryotic translation initiation factor 3 subunit C-like protein OS=Homo sapiens GN=EIF3CL PE=3 SV=1	sp|B5ME19|EIFCL_HUMAN (+1)		105 kDa		unknown	2	1	0	0	0	0
639	TRUE	Empty	UBX domain-containing protein 1 OS=Homo sapiens GN=UBXN1 PE=1 SV=1	tr|E9PRQ7|E9PRQ7_HUMAN		33 kDa		unknown	3	3	0	0	0	0
635	TRUE	Empty	Eukaryotic translation initiation factor 3 subunit L OS=Homo sapiens GN=EIF3L PE=1 SV=1	sp|Q9Y262|EIF3L_HUMAN		67 kDa		unknown	2	1	0	0	0	0
640	TRUE	Empty	Focal adhesion kinase 1 OS=Homo sapiens GN=PTK2 PE=1 SV=1	tr|E7ESA6|E7ESA6_HUMAN (+1)		124 kDa		unknown	2	1	0	0	0	0
331.2	TRUE	Empty	Cytoplasmic FMR1-interacting protein 2 OS=Homo sapiens GN=CYFIP2 PE=1 SV=2	sp|Q96F07|CYFP2_HUMAN		148 kDa	TRUE	unknown	3	3	0	0	0	0
339.1	TRUE	Empty	Plasma membrane calcium-transporting ATPase 1 OS=Homo sapiens GN=ATP2B1 PE=1 SV=3	sp|P20020|AT2B1_HUMAN		139 kDa	TRUE	unknown	2	2	0	0	0	0
153.2	TRUE	Empty	Polyadenylate-binding protein 1 (Fragment) OS=Homo sapiens GN=PABPC1 PE=1 SV=8	tr|H0YBN4|H0YBN4_HUMAN		20 kDa	TRUE	unknown	4	0	1	2	0.25	#DIV/0!
746	TRUE	Empty	Myc box-dependent-interacting protein 1 OS=Homo sapiens GN=BIN1 PE=1 SV=1	sp|O00499|BIN1_HUMAN		65 kDa		unknown	0	2	0	0	#DIV/0!	0
324.2	TRUE	Empty	HLA class I histocompatibility antigen, A-3 alpha chain OS=Homo sapiens GN=HLA-A PE=1 SV=1	tr|Q9GJ45|Q9GJ45_HUMAN		37 kDa	TRUE	unknown	0	0	2	0	#DIV/0!	#DIV/0!
642	TRUE	Empty	Cytosolic 10-formyltetrahydrofolate dehydrogenase OS=Homo sapiens GN=ALDH1L1 PE=1 SV=2	sp|O75891|AL1L1_HUMAN		99 kDa	TRUE	unknown	0	3	2	2	#DIV/0!	0.666667
32.4	TRUE	Empty	Endoplasmin (Fragment) OS=Homo sapiens GN=HSP90B1 PE=1 SV=8	tr|F8W026|F8W026_HUMAN		5 kDa	TRUE	unknown	3	0	0	0	0	#DIV/0!
4.8	TRUE	Empty	Glial fibrillary acidic protein OS=Homo sapiens GN=GFAP PE=1 SV=1	sp|P14136|GFAP_HUMAN (+2)		50 kDa	TRUE	unknown	0	0	0	0	#DIV/0!	#DIV/0!
135.2	TRUE	Empty	Poly(rC)-binding protein 2 OS=Homo sapiens GN=PCBP2 PE=1 SV=1	sp|Q15366|PCBP2_HUMAN (+1)		39 kDa	TRUE	unknown	8	8	3	4	0.375	0.5
667	TRUE	Empty	14 kDa phosphohistidine phosphatase OS=Homo sapiens GN=PHPT1 PE=1 SV=1	sp|Q9NRX4|PHP14_HUMAN		14 kDa		unknown	2	2	2	1	1	0.5
666	TRUE	Empty	Small nuclear ribonucleoprotein Sm D3 OS=Homo sapiens GN=SNRPD3 PE=1 SV=1	sp|P62318|SMD3_HUMAN		14 kDa		unknown	2	1	1	2	0.5	2
662	TRUE	Empty	Myotrophin OS=Homo sapiens GN=MTPN PE=1 SV=2	sp|P58546|MTPN_HUMAN		13 kDa		unknown	2	1	2	1	1	1
147.2	TRUE	Empty	Rab GDP dissociation inhibitor alpha OS=Homo sapiens GN=GDI1 PE=1 SV=2	sp|P31150|GDIA_HUMAN		51 kDa	TRUE	unknown	6	5	2	4	0.333333	0.8
297.1	TRUE	Empty	Dynactin subunit 2 OS=Homo sapiens GN=DCTN2 PE=1 SV=4	sp|Q13561|DCTN2_HUMAN		44 kDa	TRUE	unknown	10	9	1	1	0.1	0.111111
313.2	TRUE	Empty	Nucleosome assembly protein 1-like 4 OS=Homo sapiens GN=NAP1L4 PE=1 SV=1	sp|Q99733|NP1L4_HUMAN (+3)		43 kDa	TRUE	unknown	6	3	0	3	0	1
654	TRUE	Empty	3-hydroxyacyl-CoA dehydrogenase type-2 OS=Homo sapiens GN=HSD17B10 PE=1 SV=3	sp|Q99714|HCD2_HUMAN		27 kDa		unknown	2	2	0	2	0	1
646	TRUE	Empty	ELAV-like protein 1 OS=Homo sapiens GN=ELAVL1 PE=1 SV=2	sp|Q15717|ELAV1_HUMAN		36 kDa		unknown	3	0	1	2	0.333333	#DIV/0!
544.1	TRUE	Empty	40S ribosomal protein S17 OS=Homo sapiens GN=RPS17 PE=1 SV=2	sp|P08708|RS17_HUMAN		16 kDa	TRUE	unknown	3	2	0	1	0	0.5
649	TRUE	Empty	ATP5J2-PTCD1 readthrough OS=Homo sapiens GN=ATP5J2-PTCD1 PE=4 SV=2	tr|C9JJT5|C9JJT5_HUMAN (+1)		6 kDa		unknown	4	2	0	1	0	0.5
652	TRUE	Empty	Cytochrome c oxidase subunit 2 OS=Homo sapiens GN=MT-CO2 PE=1 SV=1	sp|P00403|COX2_HUMAN		26 kDa		unknown	2	4	0	1	0	0.25
596.1	TRUE	Empty	Prolyl 4-hydroxylase subunit alpha-2 OS=Homo sapiens GN=P4HA2 PE=1 SV=1	sp|O15460|P4HA2_HUMAN		61 kDa	TRUE	unknown	4	1	0	2	0	2
650	TRUE	Empty	E3 ubiquitin/ISG15 ligase TRIM25 OS=Homo sapiens GN=TRIM25 PE=1 SV=2	sp|Q14258|TRI25_HUMAN		71 kDa		unknown	2	2	0	0	0	0
647	TRUE	Empty	Nucleoredoxin OS=Homo sapiens GN=NXN PE=1 SV=2	sp|Q6DKJ4|NXN_HUMAN		48 kDa		unknown	2	1	0	1	0	1
653	TRUE	Empty	Calnexin OS=Homo sapiens GN=CANX PE=1 SV=2	sp|P27824|CALX_HUMAN		68 kDa		unknown	1	1	0	2	0	2
651	TRUE	Empty	Peptidyl-prolyl cis-trans isomerase FKBP4 OS=Homo sapiens GN=FKBP4 PE=1 SV=3	sp|Q02790|FKBP4_HUMAN		52 kDa		unknown	1	2	0	0	0	0
645	TRUE	Empty	Cytochrome c oxidase subunit 5B, mitochondrial OS=Homo sapiens GN=COX5B PE=1 SV=2	sp|P10606|COX5B_HUMAN		14 kDa		unknown	2	0	0	0	0	#DIV/0!
644	TRUE	Empty	Keratin, type I cytoskeletal 18 OS=Homo sapiens GN=KRT18 PE=1 SV=2	sp|P05783|K1C18_HUMAN (+1)		48 kDa	TRUE	unknown	0	3	0	0	#DIV/0!	0
648	TRUE	Empty	Flotillin-1 OS=Homo sapiens GN=FLOT1 PE=1 SV=3	sp|O75955|FLOT1_HUMAN (+2)		47 kDa		unknown	2	2	0	0	0	0
655	TRUE	Empty	Junction plakoglobin OS=Homo sapiens GN=JUP PE=1 SV=3	sp|P14923|PLAK_HUMAN		82 kDa		unknown	2	2	0	0	0	0
566.1	TRUE	Empty	Proteasome activator complex subunit 3 OS=Homo sapiens GN=PSME3 PE=1 SV=1	sp|P61289|PSME3_HUMAN (+1)		30 kDa	TRUE	unknown	0	0	4	3	#DIV/0!	#DIV/0!
643	TRUE	Empty	Aflatoxin B1 aldehyde reductase member 2 OS=Homo sapiens GN=AKR7A2 PE=1 SV=3	sp|O43488|ARK72_HUMAN (+1)		40 kDa		unknown	4	2	0	0	0	0
664	TRUE	Empty	Sec1 family domain-containing protein 1 OS=Homo sapiens GN=SCFD1 PE=1 SV=4	sp|Q8WVM8|SCFD1_HUMAN		72 kDa		unknown	2	2	0	0	0	0
657	TRUE	Empty	Cysteine-rich protein 2 OS=Homo sapiens GN=CRIP2 PE=1 SV=1	sp|P52943|CRIP2_HUMAN		22 kDa		unknown	2	1	0	0	0	0
659	TRUE	Empty	Eukaryotic peptide chain release factor subunit 1 OS=Homo sapiens GN=ETF1 PE=1 SV=3	sp|P62495|ERF1_HUMAN		49 kDa		unknown	2	1	0	0	0	0
668	TRUE	Empty	Heat shock protein 105 kDa OS=Homo sapiens GN=HSPH1 PE=1 SV=1	sp|Q92598|HS105_HUMAN (+1)		97 kDa	TRUE	unknown	2	1	0	0	0	0
658	TRUE	Empty	Ataxin-2-like protein OS=Homo sapiens GN=ATXN2L PE=1 SV=2	sp|Q8WWM7|ATX2L_HUMAN		113 kDa		unknown	2	1	0	0	0	0
663	TRUE	Empty	26S proteasome non-ATPase regulatory subunit 9 OS=Homo sapiens GN=PSMD9 PE=1 SV=3	sp|O00233|PSMD9_HUMAN (+1)		25 kDa		unknown	0	2	0	0	#DIV/0!	0
661	TRUE	Empty	PALM2-AKAP2 readthrough (Fragment) OS=Homo sapiens GN=PALM2-AKAP2 PE=1 SV=1	tr|B1ALY0|B1ALY0_HUMAN		48 kDa		unknown	1	2	0	0	0	0
516.1	TRUE	Empty	Spliceosome RNA helicase DDX39B (Fragment) OS=Homo sapiens GN=DDX39B PE=1 SV=1	tr|A0A140T9X3|A0A140T9X3_HUMAN (+1)		38 kDa	TRUE	unknown	0	0	1	2	#DIV/0!	#DIV/0!
660	TRUE	Empty	N-acetyl-D-glucosamine kinase OS=Homo sapiens GN=NAGK PE=1 SV=4	sp|Q9UJ70|NAGK_HUMAN (+1)		37 kDa		unknown	2	1	0	0	0	0
279.2	TRUE	Empty	Guanine nucleotide-binding protein G(s) subunit alpha isoforms XLas OS=Homo sapiens GN=GNAS PE=1 SV=2	sp|Q5JWF2|GNAS1_HUMAN		111 kDa	TRUE	unknown	1	0	1	2	1	#DIV/0!
279.3	TRUE	Empty	Guanine nucleotide-binding protein G(t) subunit alpha-3 OS=Homo sapiens GN=GNAT3 PE=2 SV=2	sp|A8MTJ3|GNAT3_HUMAN		40 kDa	TRUE	unknown	0	0	1	0	#DIV/0!	#DIV/0!
280.1	TRUE	Empty	Serine/arginine-rich splicing factor 3 OS=Homo sapiens GN=SRSF3 PE=1 SV=1	sp|P84103|SRSF3_HUMAN		19 kDa	TRUE	unknown	2	2	8	8	4	4
26.1	TRUE	Empty	Tubulin alpha-1A chain OS=Homo sapiens GN=TUBA1A PE=1 SV=1	sp|Q71U36|TBA1A_HUMAN		50 kDa	TRUE	unknown	88	87	28	38	0.318182	0.436782
692	TRUE	Empty	Sequestosome-1 OS=Homo sapiens GN=SQSTM1 PE=1 SV=1	sp|Q13501|SQSTM_HUMAN (+1)		48 kDa		unknown	2	1	1	2	0.5	2
46.6	TRUE	Empty	14-3-3 protein gamma OS=Homo sapiens GN=YWHAG PE=1 SV=2	sp|P61981|1433G_HUMAN		28 kDa	TRUE	unknown	10	8	4	6	0.4	0.75
68.1	TRUE	Empty	LIM domain only protein 7 OS=Homo sapiens GN=LMO7 PE=1 SV=1	tr|E9PMS6|E9PMS6_HUMAN		145 kDa	TRUE	unknown	34	33	1	5	0.0294118	0.151515
682	TRUE	Empty	Far upstream element-binding protein 3 OS=Homo sapiens GN=FUBP3 PE=1 SV=2	sp|Q96I24|FUBP3_HUMAN		62 kDa		unknown	2	0	1	2	0.5	#DIV/0!
691	TRUE	Empty	Interleukin enhancer-binding factor 2 OS=Homo sapiens GN=ILF2 PE=1 SV=2	sp|Q12905|ILF2_HUMAN (+1)		43 kDa		unknown	2	0	1	2	0.5	#DIV/0!
594.1	TRUE	Empty	Adenylate kinase isoenzyme 1 OS=Homo sapiens GN=AK1 PE=1 SV=3	sp|P00568|KAD1_HUMAN (+1)		22 kDa	TRUE	unknown	3	3	1	0	0.333333	0
674	TRUE	Empty	40S ribosomal protein S28 OS=Homo sapiens GN=RPS28 PE=1 SV=1	sp|P62857|RS28_HUMAN		8 kDa		unknown	3	0	1	2	0.333333	#DIV/0!
670	TRUE	Empty	Platelet-activating factor acetylhydrolase IB subunit beta OS=Homo sapiens GN=PAFAH1B2 PE=1 SV=1	sp|P68402|PA1B2_HUMAN		26 kDa		unknown	3	2	0	1	0	0.5
684	TRUE	Empty	Cadherin-11 OS=Homo sapiens GN=CDH11 PE=2 SV=2	sp|P55287|CAD11_HUMAN (+1)		88 kDa		unknown	2	2	0	1	0	0.5
687	TRUE	Empty	Spermidine synthase OS=Homo sapiens GN=SRM PE=1 SV=1	sp|P19623|SPEE_HUMAN		34 kDa		unknown	1	2	0	1	0	0.5
672	TRUE	Empty	Uncharacterized protein (Fragment) OS=Homo sapiens PE=1 SV=1	tr|H0YHG0|H0YHG0_HUMAN		59 kDa		unknown	2	0	1	1	0.5	#DIV/0!
695	TRUE	Empty	Niban-like protein 1 OS=Homo sapiens GN=FAM129B PE=1 SV=3	sp|Q96TA1|NIBL1_HUMAN		84 kDa		unknown	2	1	1	0	0.5	0
515.1	TRUE	Empty	Kinesin light chain 1 OS=Homo sapiens GN=KLC1 PE=1 SV=2	sp|Q07866|KLC1_HUMAN (+5)		65 kDa	TRUE	unknown	3	2	0	1	0	0.5
117.4	TRUE	Empty	Ras-related protein Rab-1B OS=Homo sapiens GN=RAB1B PE=1 SV=1	sp|Q9H0U4|RAB1B_HUMAN		22 kDa	TRUE	unknown	6	3	2	2	0.333333	0.666667
677	TRUE	Empty	PDZ and LIM domain protein 2 OS=Homo sapiens GN=PDLIM2 PE=1 SV=1	sp|Q96JY6|PDLI2_HUMAN (+1)		37 kDa	TRUE	unknown	4	4	1	2	0.25	0.5
696	TRUE	Empty	60S ribosomal protein L34 OS=Homo sapiens GN=RPL34 PE=1 SV=3	sp|P49207|RL34_HUMAN		13 kDa		unknown	2	2	0	0	0	0
197.3	TRUE	Empty	Histone H1.3 OS=Homo sapiens GN=HIST1H1D PE=1 SV=2	sp|P16402|H13_HUMAN		22 kDa	TRUE	unknown	12	8	0	2	0	0.25
133.1	TRUE	Empty	Elongation factor 1-delta (Fragment) OS=Homo sapiens GN=EEF1D PE=1 SV=1	tr|E9PIZ1|E9PIZ1_HUMAN		15 kDa	TRUE	unknown	10	10	2	4	0.2	0.4
545.1	TRUE	Empty	YTH domain-containing family protein 3 OS=Homo sapiens GN=YTHDF3 PE=1 SV=1	sp|Q7Z739|YTHD3_HUMAN (+1)		64 kDa	TRUE	unknown	3	2	0	0	0	0
699	TRUE	Empty	AP-1 complex subunit beta-1 OS=Homo sapiens GN=AP1B1 PE=1 SV=2	sp|Q10567|AP1B1_HUMAN		105 kDa	TRUE	unknown	2	1	0	0	0	0
4.9	TRUE	Empty	Keratin, type II cytoskeletal 7 OS=Homo sapiens GN=KRT7 PE=1 SV=5	sp|P08729|K2C7_HUMAN		51 kDa	TRUE	unknown	12	11	0	0	0	0
681	TRUE	Empty	Acetyl-CoA acetyltransferase, cytosolic OS=Homo sapiens GN=ACAT2 PE=1 SV=2	sp|Q9BWD1|THIC_HUMAN		41 kDa		unknown	2	2	0	0	0	0
275.1	TRUE	Empty	Myosin phosphatase Rho-interacting protein OS=Homo sapiens GN=MPRIP PE=1 SV=3	sp|Q6WCQ1|MPRIP_HUMAN (+1)		117 kDa	TRUE	unknown	11	10	0	0	0	0
671	TRUE	Empty	Cytospin-B OS=Homo sapiens GN=SPECC1 PE=1 SV=1	sp|Q5M775|CYTSB_HUMAN (+1)		119 kDa		unknown	2	3	0	0	0	0
676	TRUE	Empty	Eukaryotic translation initiation factor 1 OS=Homo sapiens GN=EIF1 PE=1 SV=1	sp|P41567|EIF1_HUMAN		13 kDa		unknown	2	2	0	0	0	0
685	TRUE	Empty	Rho GTPase-activating protein 1 OS=Homo sapiens GN=ARHGAP1 PE=1 SV=1	sp|Q07960|RHG01_HUMAN		50 kDa		unknown	2	2	0	0	0	0
694	TRUE	Empty	Osteoclast-stimulating factor 1 OS=Homo sapiens GN=OSTF1 PE=1 SV=2	sp|Q92882|OSTF1_HUMAN		24 kDa		unknown	2	3	0	0	0	0
669	TRUE	Empty	Exportin-2 OS=Homo sapiens GN=CSE1L PE=1 SV=3	sp|P55060|XPO2_HUMAN		110 kDa		unknown	3	1	0	0	0	0
678	TRUE	Empty	Emerin OS=Homo sapiens GN=EMD PE=1 SV=1	sp|P50402|EMD_HUMAN		29 kDa		unknown	3	2	0	0	0	0
688	TRUE	Empty	Tumor susceptibility gene 101 protein OS=Homo sapiens GN=TSG101 PE=1 SV=2	sp|Q99816|TS101_HUMAN (+1)		44 kDa		unknown	2	1	0	0	0	0
680	TRUE	Empty	cAMP-dependent protein kinase catalytic subunit alpha OS=Homo sapiens GN=PRKACA PE=1 SV=2	sp|P17612|KAPCA_HUMAN		41 kDa		unknown	2	1	0	0	0	0
675	TRUE	Empty	Protein transport protein Sec61 subunit alpha isoform 1 OS=Homo sapiens GN=SEC61A1 PE=1 SV=2	sp|P61619|S61A1_HUMAN (+1)		52 kDa		unknown	1	2	0	0	0	0
679	TRUE	Empty	Monofunctional C1-tetrahydrofolate synthase, mitochondrial OS=Homo sapiens GN=MTHFD1L PE=1 SV=1	sp|Q6UB35|C1TM_HUMAN (+1)		106 kDa		unknown	2	0	1	0	0.5	#DIV/0!
686	TRUE	Empty	EMILIN-1 OS=Homo sapiens GN=EMILIN1 PE=1 SV=3	sp|Q9Y6C2|EMIL1_HUMAN		107 kDa		unknown	2	1	0	0	0	0
683	TRUE	Empty	Fibulin-1 OS=Homo sapiens GN=FBLN1 PE=1 SV=4	sp|P23142|FBLN1_HUMAN		77 kDa		unknown	1	2	0	0	0	0
698	TRUE	Empty	Reticulocalbin-3 OS=Homo sapiens GN=RCN3 PE=1 SV=1	sp|Q96D15|RCN3_HUMAN		37 kDa		unknown	1	2	0	0	0	0
689	TRUE	Empty	26S proteasome non-ATPase regulatory subunit 11 OS=Homo sapiens GN=PSMD11 PE=1 SV=3	sp|O00231|PSD11_HUMAN		47 kDa		unknown	1	2	0	0	0	0
690	TRUE	Empty	Alpha-crystallin B chain OS=Homo sapiens GN=CRYAB PE=1 SV=2	sp|P02511|CRYAB_HUMAN		20 kDa		unknown	4	2	0	0	0	0
693	TRUE	Empty	Zinc transporter SLC39A7 OS=Homo sapiens GN=SLC39A7 PE=1 SV=2	sp|Q92504|S39A7_HUMAN		50 kDa		unknown	4	2	0	0	0	0
274.2	TRUE	Empty	ATP-dependent 6-phosphofructokinase, muscle type OS=Homo sapiens GN=PFKM PE=1 SV=2	sp|P08237|PFKAM_HUMAN		85 kDa	TRUE	unknown	0	1	0	1	#DIV/0!	1
100.2	TRUE	Empty	Actin-related protein 3C (Fragment) OS=Homo sapiens GN=ACTR3C PE=3 SV=1	tr|H7C4J1|H7C4J1_HUMAN		24 kDa	TRUE	unknown	1	2	0	0	0	0
697	TRUE	Empty	UTP--glucose-1-phosphate uridylyltransferase OS=Homo sapiens GN=UGP2 PE=1 SV=5	sp|Q16851|UGPA_HUMAN		57 kDa		unknown	2	0	0	0	0	#DIV/0!
673	TRUE	Empty	Sodium/potassium-transporting ATPase subunit alpha-1 OS=Homo sapiens GN=ATP1A1 PE=1 SV=1	sp|P05023|AT1A1_HUMAN		113 kDa		unknown	2	0	0	0	0	#DIV/0!
705	TRUE	Empty	Splicing factor 3B subunit 2 OS=Homo sapiens GN=SF3B2 PE=1 SV=2	sp|Q13435|SF3B2_HUMAN (+1)		100 kDa		unknown	0	0	0	2	#DIV/0!	#DIV/0!
454.1	TRUE	Empty	Guanine nucleotide-binding protein G(I)/G(S)/G(T) subunit beta-2 OS=Homo sapiens GN=GNB2 PE=1 SV=3	sp|P62879|GBB2_HUMAN		37 kDa	TRUE	unknown	3	3	1	0	0.333333	0
117.5	TRUE	Empty	Ras-related protein Rab-3B OS=Homo sapiens GN=RAB3B PE=1 SV=2	sp|P20337|RAB3B_HUMAN		25 kDa	TRUE	unknown	0	0	1	1	#DIV/0!	#DIV/0!
48.2	TRUE	Empty	Tensin-3 OS=Homo sapiens GN=TNS3 PE=1 SV=2	sp|Q68CZ2|TENS3_HUMAN		155 kDa	TRUE	unknown	2	0	0	1	0	#DIV/0!
64.2	TRUE	Empty	Calponin-1 (Fragment) OS=Homo sapiens GN=CNN1 PE=1 SV=8	tr|K7ERM8|K7ERM8_HUMAN		14 kDa	TRUE	unknown	6	0	0	0	0	#DIV/0!
31.2	TRUE	Empty	Peptidyl-prolyl cis-trans isomerase A OS=Homo sapiens GN=PPIA PE=1 SV=1	tr|E5RIZ5|E5RIZ5_HUMAN		6 kDa	TRUE	unknown	0	0	7	6	#DIV/0!	#DIV/0!
179.2	TRUE	Empty	Kinesin heavy chain isoform 5A OS=Homo sapiens GN=KIF5A PE=1 SV=2	sp|Q12840|KIF5A_HUMAN (+1)		117 kDa	TRUE	unknown	4	0	0	0	0	#DIV/0!
354.1	TRUE	Empty	Glutamate dehydrogenase 1, mitochondrial OS=Homo sapiens GN=GLUD1 PE=1 SV=2	sp|P00367|DHE3_HUMAN		61 kDa	TRUE	unknown	5	4	4	3	0.8	0.75
561.1	TRUE	Empty	Electron transfer flavoprotein subunit alpha, mitochondrial OS=Homo sapiens GN=ETFA PE=1 SV=1	tr|H0YK49|H0YK49_HUMAN		24 kDa	TRUE	unknown	1	1	3	2	3	2
726	TRUE	Empty	Muscleblind-like protein 1 OS=Homo sapiens GN=MBNL1 PE=1 SV=2	sp|Q9NR56|MBNL1_HUMAN (+2)		42 kDa	TRUE	unknown	2	1	1	1	0.5	1
170.1	TRUE	Empty	60S ribosomal protein L4 OS=Homo sapiens GN=RPL4 PE=1 SV=5	sp|P36578|RL4_HUMAN		48 kDa	TRUE	unknown	15	12	1	3	0.0666667	0.25
109.2	TRUE	Empty	Histone H2A type 1-B/E OS=Homo sapiens GN=HIST1H2AB PE=1 SV=2	sp|P04908|H2A1B_HUMAN (+2)		14 kDa	TRUE	unknown	17	14	6	7	0.352941	0.5
1.5	TRUE	Empty	Actin, cytoplasmic 1 (Fragment) OS=Homo sapiens GN=ACTB PE=1 SV=1	tr|C9JUM1|C9JUM1_HUMAN		11 kDa	TRUE	unknown	545	550	199	338	0.365138	0.614545
1.6	TRUE	Empty	POTE ankyrin domain family member E OS=Homo sapiens GN=POTEE PE=2 SV=3	sp|Q6S8J3|POTEE_HUMAN		121 kDa	TRUE	unknown	454	429	128	226	0.281938	0.526807
191.2	TRUE	Empty	Protein ARPC4-TTLL3 OS=Homo sapiens GN=ARPC4-TTLL3 PE=4 SV=1	tr|A0A0A6YYG9|A0A0A6YYG9_HUMAN		72 kDa	TRUE	unknown	10	6	4	7	0.4	1.16667
68.2	TRUE	Empty	LIM domain only protein 7 OS=Homo sapiens GN=LMO7 PE=1 SV=3	sp|Q8WWI1|LMO7_HUMAN (+1)		193 kDa	TRUE	unknown	31	30	1	5	0.0322581	0.166667
97.2	TRUE	Empty	Eukaryotic initiation factor 4A-III OS=Homo sapiens GN=EIF4A3 PE=1 SV=4	sp|P38919|IF4A3_HUMAN		47 kDa	TRUE	unknown	4	5	2	2	0.5	0.4
543.1	TRUE	Empty	Bcl-2-associated transcription factor 1 OS=Homo sapiens GN=BCLAF1 PE=1 SV=2	sp|Q9NYF8|BCLF1_HUMAN (+5)		106 kDa	TRUE	unknown	1	2	1	1	1	0.5
379.1	TRUE	Empty	Receptor of activated protein C kinase 1 OS=Homo sapiens GN=RACK1 PE=1 SV=3	sp|P63244|RACK1_HUMAN		35 kDa	TRUE	unknown	5	4	0	2	0	0.5
719	TRUE	Empty	Proteasome subunit alpha type-5 OS=Homo sapiens GN=PSMA5 PE=1 SV=3	sp|P28066|PSA5_HUMAN		26 kDa		unknown	1	2	0	2	0	1
723	TRUE	Empty	26S proteasome non-ATPase regulatory subunit 2 OS=Homo sapiens GN=PSMD2 PE=1 SV=3	sp|Q13200|PSMD2_HUMAN		100 kDa		unknown	2	2	0	1	0	0.5
228.2	TRUE	Empty	Perilipin-3 OS=Homo sapiens GN=PLIN3 PE=1 SV=3	sp|O60664|PLIN3_HUMAN		47 kDa	TRUE	unknown	6	3	0	1	0	0.333333
708	TRUE	Empty	Ribose-phosphate pyrophosphokinase 2 OS=Homo sapiens GN=PRPS2 PE=1 SV=2	sp|P11908|PRPS2_HUMAN		35 kDa	TRUE	unknown	2	0	0	1	0	#DIV/0!
722	TRUE	Empty	Transformer-2 protein homolog beta OS=Homo sapiens GN=TRA2B PE=1 SV=1	sp|P62995|TRA2B_HUMAN		34 kDa		unknown	0	0	1	2	#DIV/0!	#DIV/0!
721	TRUE	Empty	Serine/threonine-protein phosphatase PP1-beta catalytic subunit OS=Homo sapiens GN=PPP1CB PE=1 SV=3	sp|P62140|PP1B_HUMAN		37 kDa		unknown	2	0	0	1	0	#DIV/0!
70.5	TRUE	Empty	Keratin, type I cytoskeletal 19 OS=Homo sapiens GN=KRT19 PE=1 SV=4	sp|P08727|K1C19_HUMAN		44 kDa	TRUE	unknown	1	4	0	6	0	1.5
207.2	TRUE	Empty	Sorbin and SH3 domain-containing protein 1 (Fragment) OS=Homo sapiens GN=SORBS1 PE=1 SV=1	tr|A0A0U1RQI5|A0A0U1RQI5_HUMAN		58 kDa	TRUE	unknown	9	9	0	0	0	0
564.1	TRUE	Empty	Protein CDV3 homolog OS=Homo sapiens GN=CDV3 PE=1 SV=1	sp|Q9UKY7|CDV3_HUMAN		27 kDa	TRUE	unknown	6	3	0	0	0	0
709	TRUE	Empty	Nicotinamide phosphoribosyltransferase OS=Homo sapiens GN=NAMPT PE=1 SV=1	sp|P43490|NAMPT_HUMAN (+1)		56 kDa		unknown	3	2	0	0	0	0
711	TRUE	Empty	Adenylyl cyclase-associated protein 2 OS=Homo sapiens GN=CAP2 PE=1 SV=1	sp|P40123|CAP2_HUMAN (+4)		53 kDa		unknown	2	1	0	0	0	0
717	TRUE	Empty	26S proteasome regulatory subunit 10B OS=Homo sapiens GN=PSMC6 PE=1 SV=1	sp|P62333|PRS10_HUMAN (+1)		44 kDa		unknown	2	2	0	0	0	0
720	TRUE	Empty	Galactokinase OS=Homo sapiens GN=GALK1 PE=1 SV=1	sp|P51570|GALK1_HUMAN (+1)		42 kDa		unknown	3	2	0	0	0	0
710	TRUE	Empty	Eukaryotic translation initiation factor 3 subunit H OS=Homo sapiens GN=EIF3H PE=1 SV=1	sp|O15372|EIF3H_HUMAN (+2)		40 kDa		unknown	2	2	0	0	0	0
724	TRUE	Empty	Lamina-associated polypeptide 2, isoforms beta/gamma (Fragment) OS=Homo sapiens GN=TMPO PE=1 SV=1	tr|H0YJH7|H0YJH7_HUMAN		27 kDa		unknown	2	1	0	0	0	0
712	TRUE	Empty	Glycylpeptide N-tetradecanoyltransferase 1 OS=Homo sapiens GN=NMT1 PE=1 SV=2	sp|P30419|NMT1_HUMAN		57 kDa		unknown	2	1	0	0	0	0
598.1	TRUE	Empty	Hemoglobin subunit beta OS=Homo sapiens GN=HBB PE=1 SV=2	sp|P68871|HBB_HUMAN (+1)		16 kDa	TRUE	unknown	0	0	2	2	#DIV/0!	#DIV/0!
704	TRUE	Empty	Sarcoplasmic/endoplasmic reticulum calcium ATPase 2 OS=Homo sapiens GN=ATP2A2 PE=1 SV=1	sp|P16615|AT2A2_HUMAN		115 kDa	TRUE	unknown	4	2	0	0	0	0
718	TRUE	Empty	Aspartate aminotransferase, mitochondrial OS=Homo sapiens GN=GOT2 PE=1 SV=3	sp|P00505|AATM_HUMAN		48 kDa		unknown	1	2	0	0	0	0
715	TRUE	Empty	Ethanolamine-phosphate cytidylyltransferase OS=Homo sapiens GN=PCYT2 PE=1 SV=1	sp|Q99447|PCY2_HUMAN (+2)		44 kDa	TRUE	unknown	2	1	0	0	0	0
518.1	TRUE	Empty	Erlin-2 OS=Homo sapiens GN=ERLIN2 PE=1 SV=1	sp|O94905|ERLN2_HUMAN (+1)		38 kDa	TRUE	unknown	4	2	0	0	0	0
623.1	TRUE	Empty	Histidine--tRNA ligase, cytoplasmic OS=Homo sapiens GN=HARS PE=1 SV=2	sp|P12081|SYHC_HUMAN		57 kDa	TRUE	unknown	1	2	0	0	0	0
725	TRUE	Empty	60S ribosomal protein L18a OS=Homo sapiens GN=RPL18A PE=1 SV=2	sp|Q02543|RL18A_HUMAN (+4)		21 kDa		unknown	2	2	0	0	0	0
716	TRUE	Empty	Eukaryotic translation initiation factor 2A OS=Homo sapiens GN=EIF2A PE=1 SV=3	sp|Q9BY44|EIF2A_HUMAN (+1)		65 kDa		unknown	2	1	0	0	0	0
706	TRUE	Empty	Death-associated protein kinase 3 OS=Homo sapiens GN=DAPK3 PE=1 SV=1	sp|O43293|DAPK3_HUMAN		53 kDa	TRUE	unknown	2	0	0	0	0	#DIV/0!
714	TRUE	Empty	Persulfide dioxygenase ETHE1, mitochondrial OS=Homo sapiens GN=ETHE1 PE=1 SV=2	sp|O95571|ETHE1_HUMAN (+1)		28 kDa		unknown	2	1	0	0	0	0
707	TRUE	Empty	Pleckstrin homology-like domain family B member 1 OS=Homo sapiens GN=PHLDB1 PE=1 SV=1	sp|Q86UU1|PHLB1_HUMAN		151 kDa		unknown	1	2	0	0	0	0
702.1	TRUE	Empty	Prefoldin subunit 1 OS=Homo sapiens GN=PFDN1 PE=1 SV=2	sp|O60925|PFD1_HUMAN (+1)		14 kDa	TRUE	unknown	2	1	0	0	0	0
713	TRUE	Empty	40S ribosomal protein S27 OS=Homo sapiens GN=RPS27L PE=1 SV=1	tr|C9JLI6|C9JLI6_HUMAN		11 kDa	TRUE	unknown	0	3	0	0	#DIV/0!	0
275.2	TRUE	Empty	Myosin phosphatase Rho-interacting protein (Fragment) OS=Homo sapiens GN=MPRIP PE=1 SV=3	tr|H0Y2S9|H0Y2S9_HUMAN		203 kDa	TRUE	unknown	9	7	0	0	0	0
339.2	TRUE	Empty	Plasma membrane calcium-transporting ATPase 2 (Fragment) OS=Homo sapiens GN=ATP2B2 PE=1 SV=1	tr|H0Y7S3|H0Y7S3_HUMAN		121 kDa	TRUE	unknown	2	2	0	0	0	0
4.1	TRUE	Empty	Desmin OS=Homo sapiens GN=DES PE=1 SV=3	sp|P17661|DESM_HUMAN		54 kDa	TRUE	unknown	31	0	0	0	0	#DIV/0!
32.5	TRUE	Empty	Putative heat shock protein HSP 90-beta 4 OS=Homo sapiens GN=HSP90AB4P PE=5 SV=1	sp|Q58FF6|H90B4_HUMAN		58 kDa	TRUE	unknown	2	0	1	0	0.5	#DIV/0!
339.3	TRUE	Empty	Plasma membrane calcium-transporting ATPase 3 OS=Homo sapiens GN=ATP2B3 PE=1 SV=3	sp|Q16720|AT2B3_HUMAN		134 kDa	TRUE	unknown	2	2	0	0	0	0
436.2	TRUE	Empty	Ribonuclease inhibitor (Fragment) OS=Homo sapiens GN=RNH1 PE=1 SV=1	tr|H0YCR7|H0YCR7_HUMAN		30 kDa	TRUE	unknown	0	0	0	1	#DIV/0!	#DIV/0!
480.2	TRUE	Empty	Sorting nexin-2 OS=Homo sapiens GN=SNX2 PE=1 SV=2	sp|O60749|SNX2_HUMAN		58 kDa	TRUE	unknown	1	0	0	0	0	#DIV/0!
117.6	TRUE	Empty	Ras-related protein Rab-3A OS=Homo sapiens GN=RAB3A PE=1 SV=1	sp|P20336|RAB3A_HUMAN (+1)		25 kDa	TRUE	unknown	2	0	0	0	0	#DIV/0!
153.3	TRUE	Empty	Polyadenylate-binding protein 1-like OS=Homo sapiens GN=PABPC1L PE=2 SV=1	sp|Q4VXU2|PAP1L_HUMAN		68 kDa	TRUE	unknown	0	2	0	0	#DIV/0!	0
1.7	TRUE	Empty	Actin, gamma-enteric smooth muscle OS=Homo sapiens GN=ACTG2 PE=1 SV=1	sp|P63267|ACTH_HUMAN		42 kDa	TRUE	unknown	909	912	349	563	0.383938	0.617325
26.2	TRUE	Empty	Tubulin alpha-4A chain OS=Homo sapiens GN=TUBA4A PE=1 SV=1	sp|P68366|TBA4A_HUMAN		50 kDa	TRUE	unknown	76	75	25	35	0.328947	0.466667
282.1	TRUE	Empty	60S ribosomal protein L18 OS=Homo sapiens GN=RPL18 PE=1 SV=2	sp|Q07020|RL18_HUMAN (+1)		22 kDa	TRUE	unknown	12	2	2	5	0.166667	2.5
1.8	TRUE	Empty	Actin, cytoplasmic 2 (Fragment) OS=Homo sapiens GN=ACTG1 PE=1 SV=8	tr|I3L4N8|I3L4N8_HUMAN		27 kDa	TRUE	unknown	612	597	171	277	0.279412	0.463987
12.2	TRUE	Empty	Pyruvate kinase (Fragment) OS=Homo sapiens GN=PKM PE=1 SV=1	tr|H3BTN5|H3BTN5_HUMAN		53 kDa	TRUE	unknown	147	135	55	75	0.37415	0.555556
1.9	TRUE	Empty	Actin, cytoplasmic 1 (Fragment) OS=Homo sapiens GN=ACTB PE=1 SV=1	tr|C9JTX5|C9JTX5_HUMAN		9 kDa	TRUE	unknown	488	488	178	301	0.364754	0.616803
169.2	TRUE	Empty	Heterogeneous nuclear ribonucleoprotein H2 OS=Homo sapiens GN=HNRNPH2 PE=1 SV=1	sp|P55795|HNRH2_HUMAN		49 kDa	TRUE	unknown	5	4	12	12	2.4	3
7.6	TRUE	Empty	Alpha-actinin-1 (Fragment) OS=Homo sapiens GN=ACTN1 PE=1 SV=1	tr|G3V5M4|G3V5M4_HUMAN		14 kDa	TRUE	unknown	48	44	17	22	0.354167	0.5
5.11	TRUE	Empty	Tropomyosin alpha-1 chain (Fragment) OS=Homo sapiens GN=TPM1 PE=1 SV=1	tr|H0YNC7|H0YNC7_HUMAN		26 kDa	TRUE	unknown	185	168	56	89	0.302703	0.529762
512.1	TRUE	Empty	Endophilin-A2 OS=Homo sapiens GN=SH3GL1 PE=1 SV=1	sp|Q99961|SH3G1_HUMAN		41 kDa	TRUE	unknown	3	4	0	0	0	0
563.1	TRUE	Empty	Ras-related C3 botulinum toxin substrate 1 OS=Homo sapiens GN=RAC1 PE=1 SV=1	sp|P63000|RAC1_HUMAN		21 kDa	TRUE	unknown	4	2	0	1	0	0.5
736	TRUE	Empty	Lon protease homolog, mitochondrial OS=Homo sapiens GN=LONP1 PE=1 SV=2	sp|P36776|LONM_HUMAN (+2)		106 kDa		unknown	2	1	0	0	0	0
188.2	TRUE	Empty	Drebrin-like protein OS=Homo sapiens GN=DBNL PE=1 SV=1	tr|B4DDD6|B4DDD6_HUMAN		46 kDa	TRUE	unknown	13	12	1	4	0.0769231	0.333333
595.1	TRUE	Empty	Neutral alpha-glucosidase AB OS=Homo sapiens GN=GANAB PE=1 SV=3	sp|Q14697|GANAB_HUMAN (+1)		107 kDa	TRUE	unknown	3	2	1	0	0.333333	0
744	TRUE	Empty	Eukaryotic translation initiation factor 5 OS=Homo sapiens GN=EIF5 PE=1 SV=2	sp|P55010|IF5_HUMAN		49 kDa		unknown	2	1	0	0	0	0
75.2	TRUE	Empty	Peroxiredoxin-4 OS=Homo sapiens GN=PRDX4 PE=1 SV=1	sp|Q13162|PRDX4_HUMAN		31 kDa	TRUE	unknown	9	9	0	2	0	0.222222
624.1	TRUE	Empty	Alpha-soluble NSF attachment protein OS=Homo sapiens GN=NAPA PE=1 SV=3	sp|P54920|SNAA_HUMAN (+1)		33 kDa	TRUE	unknown	2	3	0	0	0	0
733	TRUE	Empty	Procollagen-lysine,2-oxoglutarate 5-dioxygenase 2 OS=Homo sapiens GN=PLOD2 PE=1 SV=2	sp|O00469|PLOD2_HUMAN (+1)		85 kDa		unknown	2	1	0	0	0	0
738	TRUE	Empty	Astrocytic phosphoprotein PEA-15 OS=Homo sapiens GN=PEA15 PE=1 SV=2	sp|Q15121|PEA15_HUMAN (+1)		15 kDa		unknown	2	1	0	0	0	0
741	TRUE	Empty	Charged multivesicular body protein 4b OS=Homo sapiens GN=CHMP4B PE=1 SV=1	sp|Q9H444|CHM4B_HUMAN		25 kDa		unknown	2	2	0	0	0	0
737	TRUE	Empty	Importin subunit alpha-5 OS=Homo sapiens GN=KPNA1 PE=1 SV=3	sp|P52294|IMA5_HUMAN		60 kDa		unknown	2	2	0	0	0	0
742	TRUE	Empty	26S proteasome regulatory subunit 6B OS=Homo sapiens GN=PSMC4 PE=1 SV=2	sp|P43686|PRS6B_HUMAN		47 kDa		unknown	1	2	0	0	0	0
735	TRUE	Empty	Inosine-5'-monophosphate dehydrogenase 2 OS=Homo sapiens GN=IMPDH2 PE=1 SV=2	sp|P12268|IMDH2_HUMAN (+1)		56 kDa		unknown	1	2	0	0	0	0
567.1	TRUE	Empty	Non-histone chromosomal protein HMG-14 OS=Homo sapiens GN=HMGN1 PE=1 SV=3	sp|P05114|HMGN1_HUMAN		11 kDa	TRUE	unknown	3	3	0	0	0	0
641.1	TRUE	Empty	Immunoglobulin lambda constant 2 OS=Homo sapiens GN=IGLC2 PE=1 SV=1	sp|P0DOY2|IGLC2_HUMAN		11 kDa	TRUE	unknown	0	0	3	2	#DIV/0!	#DIV/0!
740	TRUE	Empty	Copine-1 OS=Homo sapiens GN=CPNE1 PE=1 SV=1	sp|Q99829|CPNE1_HUMAN (+9)		59 kDa		unknown	0	2	0	0	#DIV/0!	0
728	TRUE	Empty	Heterogeneous nuclear ribonucleoprotein A/B OS=Homo sapiens GN=HNRNPAB PE=1 SV=1	tr|D6R9P3|D6R9P3_HUMAN (+2)		30 kDa		unknown	0	0	1	3	#DIV/0!	#DIV/0!
734	TRUE	Empty	Striatin OS=Homo sapiens GN=STRN PE=1 SV=4	sp|O43815|STRN_HUMAN		86 kDa		unknown	1	2	0	0	0	0
739	TRUE	Empty	Coiled-coil domain-containing protein 50 OS=Homo sapiens GN=CCDC50 PE=1 SV=1	sp|Q8IVM0|CCD50_HUMAN		36 kDa		unknown	0	2	0	1	#DIV/0!	0.5
731	TRUE	Empty	26S proteasome regulatory subunit 8 OS=Homo sapiens GN=PSMC5 PE=1 SV=1	sp|P62195|PRS8_HUMAN		46 kDa		unknown	2	1	0	0	0	0
732	TRUE	Empty	Ras-related protein Rab-11A OS=Homo sapiens GN=RAB11A PE=1 SV=3	sp|P62491|RB11A_HUMAN (+3)		24 kDa		unknown	2	1	0	0	0	0
743	TRUE	Empty	Myristoylated alanine-rich C-kinase substrate OS=Homo sapiens GN=MARCKS PE=1 SV=4	sp|P29966|MARCS_HUMAN		32 kDa		unknown	2	1	0	0	0	0
730	TRUE	Empty	Glutathione peroxidase OS=Homo sapiens GN=GPX8 PE=1 SV=1	tr|E7ETY7|E7ETY7_HUMAN		18 kDa		unknown	2	1	0	0	0	0
729	TRUE	Empty	Microtubule-associated protein RP/EB family member 1 OS=Homo sapiens GN=MAPRE1 PE=1 SV=3	sp|Q15691|MARE1_HUMAN		30 kDa	TRUE	unknown	2	0	0	0	0	#DIV/0!
291.2	TRUE	Empty	Beta-centractin OS=Homo sapiens GN=ACTR1B PE=1 SV=1	sp|P42025|ACTY_HUMAN		42 kDa	TRUE	unknown	4	3	1	4	0.25	1.33333
745	TRUE	Empty	Guanylate-binding protein 1 OS=Homo sapiens GN=GBP1 PE=1 SV=2	sp|P32455|GBP1_HUMAN		68 kDa	TRUE	unknown	2	1	0	0	0	0
211.2	TRUE	Empty	Eukaryotic translation initiation factor 5A-1-like OS=Homo sapiens GN=EIF5AL1 PE=2 SV=2	sp|Q6IS14|IF5AL_HUMAN		17 kDa	TRUE	unknown	0	8	2	3	#DIV/0!	0.375
326.2	TRUE	Empty	Calcium/calmodulin-dependent protein kinase type II subunit gamma OS=Homo sapiens GN=CAMK2G PE=1 SV=3	sp|Q13555|KCC2G_HUMAN (+1)		63 kDa	TRUE	unknown	5	0	1	0	0.2	#DIV/0!
124.2	TRUE	Empty	Septin-8 OS=Homo sapiens GN=SEPT8 PE=1 SV=1	tr|A6NFQ9|A6NFQ9_HUMAN		51 kDa	TRUE	unknown	6	0	0	0	0	#DIV/0!
457.2	TRUE	Empty	Microtubule-associated protein 1B OS=Homo sapiens GN=MAP1B PE=1 SV=2	sp|P46821|MAP1B_HUMAN		271 kDa	TRUE	unknown	1	1	0	0	0	0
179.3	TRUE	Empty	Kinesin heavy chain isoform 5C OS=Homo sapiens GN=KIF5C PE=1 SV=1	sp|O60282|KIF5C_HUMAN (+1)		109 kDa	TRUE	unknown	4	3	0	1	0	0.333333
598.2	TRUE	Empty	Hemoglobin subunit delta OS=Homo sapiens GN=HBD PE=1 SV=2	sp|P02042|HBD_HUMAN (+2)		16 kDa	TRUE	unknown	0	0	0	1	#DIV/0!	#DIV/0!
266.3	TRUE	Empty	Copine-6 OS=Homo sapiens GN=CPNE6 PE=1 SV=3	sp|O95741|CPNE6_HUMAN		62 kDa	TRUE	unknown	1	0	0	1	0	#DIV/0!
79.2	TRUE	Empty	Annexin (Fragment) OS=Homo sapiens GN=ANXA6 PE=1 SV=8	tr|E5RJF5|E5RJF5_HUMAN (+1)		15 kDa	TRUE	unknown	0	4	0	0	#DIV/0!	0
324.3	TRUE	Empty	HLA class I histocompatibility antigen, Cw-7 alpha chain OS=Homo sapiens GN=HLA-C PE=1 SV=3	sp|P10321|1C07_HUMAN (+1)		41 kDa	TRUE	unknown	1	0	1	0	1	#DIV/0!
515.2	TRUE	Empty	Kinesin light chain 2 OS=Homo sapiens GN=KLC2 PE=1 SV=1	sp|Q9H0B6|KLC2_HUMAN		69 kDa	TRUE	unknown	0	1	0	1	#DIV/0!	1
247.2	TRUE	Empty	Signal-induced proliferation-associated 1-like protein 2 OS=Homo sapiens GN=SIPA1L2 PE=1 SV=2	sp|Q9P2F8|SI1L2_HUMAN		190 kDa	TRUE	unknown	0	1	0	0	#DIV/0!	0
221.2	TRUE	Empty	Keratin, type II cytoskeletal 6A OS=Homo sapiens GN=KRT6A PE=1 SV=3	sp|P02538|K2C6A_HUMAN		60 kDa	TRUE	unknown	0	0	3	0	#DIV/0!	#DIV/0!
262.2	TRUE	Empty	Uncharacterized protein (Fragment) OS=Homo sapiens PE=4 SV=3	tr|F8VP50|F8VP50_HUMAN		28 kDa	TRUE	unknown	0	0	0	0	#DIV/0!	#DIV/0!
84.1	TRUE	Empty	Calponin-2 OS=Homo sapiens GN=CNN2 PE=1 SV=4	sp|Q99439|CNN2_HUMAN (+2)		34 kDa	TRUE	unknown	41	38	7	11	0.170732	0.289474
26.3	TRUE	Empty	Tubulin alpha-1C chain OS=Homo sapiens GN=TUBA1C PE=1 SV=1	sp|Q9BQE3|TBA1C_HUMAN (+1)		50 kDa	TRUE	unknown	88	88	31	41	0.352273	0.465909
48.3	TRUE	Empty	Tensin-1 OS=Homo sapiens GN=TNS1 PE=1 SV=1	tr|E9PGF5|E9PGF5_HUMAN		183 kDa	TRUE	unknown	56	45	3	13	0.0535714	0.288889
18.2	TRUE	Empty	Synaptopodin-2 (Fragment) OS=Homo sapiens GN=SYNPO2 PE=1 SV=1	tr|H0Y9Y3|H0Y9Y3_HUMAN		125 kDa	TRUE	unknown	122	123	19	32	0.155738	0.260163
1.1	TRUE	Empty	Actin, cytoplasmic 2 (Fragment) OS=Homo sapiens GN=ACTG1 PE=1 SV=1	tr|K7EM38|K7EM38_HUMAN		15 kDa	TRUE	unknown	677	683	233	398	0.344165	0.582723
453.1	TRUE	Empty	C-1-tetrahydrofolate synthase, cytoplasmic OS=Homo sapiens GN=MTHFD1 PE=1 SV=3	sp|P11586|C1TC_HUMAN		102 kDa	TRUE	unknown	5	1	1	3	0.2	3
260.1	TRUE	Empty	RPS10-NUDT3 readthrough OS=Homo sapiens GN=RPS10-NUDT3 PE=4 SV=1	tr|A0A1W2PQS6|A0A1W2PQS6_HUMAN		33 kDa	TRUE	unknown	4	0	1	3	0.25	#DIV/0!
1.11	TRUE	Empty	Actin, aortic smooth muscle OS=Homo sapiens GN=ACTA2 PE=1 SV=1	sp|P62736|ACTA_HUMAN		42 kDa	TRUE	unknown	921	924	355	572	0.385451	0.619048
123.2	TRUE	Empty	ARP2 actin-related protein 2 homolog (Yeast), isoform CRA_d OS=Homo sapiens GN=ACTR2 PE=1 SV=2	tr|F5H6T1|F5H6T1_HUMAN		39 kDa	TRUE	unknown	11	14	3	5	0.272727	0.357143
304.1	TRUE	Empty	Peroxisomal multifunctional enzyme type 2 OS=Homo sapiens GN=HSD17B4 PE=1 SV=3	sp|P51659|DHB4_HUMAN		80 kDa	TRUE	unknown	11	12	0	3	0	0.25
760	TRUE	Empty	Caveolin-1 OS=Homo sapiens GN=CAV1 PE=1 SV=4	sp|Q03135|CAV1_HUMAN		20 kDa	TRUE	unknown	1	2	0	1	0	0.5
97.3	TRUE	Empty	Eukaryotic initiation factor 4A-II OS=Homo sapiens GN=EIF4A2 PE=1 SV=2	sp|Q14240|IF4A2_HUMAN (+1)		46 kDa	TRUE	unknown	9	12	4	5	0.444444	0.416667
201.2	TRUE	Empty	Uncharacterized protein OS=Homo sapiens PE=4 SV=1	tr|A0A1W2PNV4|A0A1W2PNV4_HUMAN		76 kDa	TRUE	unknown	7	8	0	2	0	0.25
593.1	TRUE	Empty	Small ubiquitin-related modifier 2 OS=Homo sapiens GN=SUMO2 PE=1 SV=3	sp|P61956|SUMO2_HUMAN		11 kDa	TRUE	unknown	0	0	2	3	#DIV/0!	#DIV/0!
407.1	TRUE	Empty	Paxillin OS=Homo sapiens GN=PXN PE=1 SV=3	sp|P49023|PAXI_HUMAN (+1)		65 kDa	TRUE	unknown	7	7	0	1	0	0.142857
761	TRUE	Empty	Uncharacterized protein (Fragment) OS=Homo sapiens PE=4 SV=2	tr|H7C1D1|H7C1D1_HUMAN		31 kDa	TRUE	unknown	3	3	0	0	0	0
546.1	TRUE	Empty	Phenylalanine--tRNA ligase alpha subunit OS=Homo sapiens GN=FARSA PE=1 SV=3	sp|Q9Y285|SYFA_HUMAN		58 kDa	TRUE	unknown	5	2	0	0	0	0
597.1	TRUE	Empty	Ras GTPase-activating protein-binding protein 2 OS=Homo sapiens GN=G3BP2 PE=1 SV=2	sp|Q9UN86|G3BP2_HUMAN		54 kDa	TRUE	unknown	3	4	0	0	0	0
759	TRUE	Empty	40S ribosomal protein S27 OS=Homo sapiens GN=RPS27 PE=1 SV=3	sp|P42677|RS27_HUMAN (+1)		9 kDa	TRUE	unknown	1	2	0	0	0	0
753	TRUE	Empty	SEC23-interacting protein OS=Homo sapiens GN=SEC23IP PE=1 SV=1	sp|Q9Y6Y8|S23IP_HUMAN		111 kDa		unknown	2	1	0	0	0	0
221.3	TRUE	Empty	Keratin, type II cytoskeletal 5 OS=Homo sapiens GN=KRT5 PE=1 SV=3	sp|P13647|K2C5_HUMAN		62 kDa	TRUE	unknown	0	2	0	13	#DIV/0!	6.5
750	TRUE	Empty	Low molecular weight phosphotyrosine protein phosphatase OS=Homo sapiens GN=ACP1 PE=1 SV=3	sp|P24666|PPAC_HUMAN (+1)		18 kDa		unknown	2	1	0	0	0	0
756	TRUE	Empty	Ubiquitin recognition factor in ER-associated degradation protein 1 OS=Homo sapiens GN=UFD1 PE=1 SV=3	sp|Q92890|UFD1_HUMAN		35 kDa		unknown	2	1	0	0	0	0
758	TRUE	Empty	Protein pelota homolog OS=Homo sapiens GN=PELO PE=1 SV=2	sp|Q9BRX2|PELO_HUMAN		43 kDa		unknown	2	1	0	0	0	0
749	TRUE	Empty	Annexin A7 OS=Homo sapiens GN=ANXA7 PE=1 SV=3	sp|P20073|ANXA7_HUMAN		53 kDa		unknown	1	2	0	0	0	0
751	TRUE	Empty	ADP-ribosylation factor GTPase-activating protein 3 OS=Homo sapiens GN=ARFGAP3 PE=1 SV=1	sp|Q9NP61|ARFG3_HUMAN		57 kDa		unknown	1	2	0	0	0	0
337.2	TRUE	Empty	ADP-ribosylation factor 5 OS=Homo sapiens GN=ARF5 PE=1 SV=2	sp|P84085|ARF5_HUMAN (+1)		21 kDa	TRUE	unknown	2	1	0	0	0	0
490.1	TRUE	Empty	Ras-related protein Rap-1b OS=Homo sapiens GN=RAP1B PE=1 SV=1	tr|F5H7Y6|F5H7Y6_HUMAN		20 kDa	TRUE	unknown	1	0	1	2	1	#DIV/0!
197.4	TRUE	Empty	Histone H1t OS=Homo sapiens GN=HIST1H1T PE=2 SV=4	sp|P22492|H1T_HUMAN		22 kDa	TRUE	unknown	4	5	0	0	0	0
757	TRUE	Empty	Sorting nexin-12 OS=Homo sapiens GN=SNX12 PE=1 SV=3	sp|Q9UMY4|SNX12_HUMAN (+1)		20 kDa		unknown	2	0	0	0	0	#DIV/0!
112.2	TRUE	Empty	Heterogeneous nuclear ribonucleoprotein U (Fragment) OS=Homo sapiens GN=HNRNPU PE=1 SV=1	tr|A0A1W2PP22|A0A1W2PP22_HUMAN		20 kDa	TRUE	unknown	0	0	2	1	#DIV/0!	#DIV/0!
153.4	TRUE	Empty	Polyadenylate-binding protein 3 OS=Homo sapiens GN=PABPC3 PE=1 SV=2	sp|Q9H361|PABP3_HUMAN		70 kDa	TRUE	unknown	3	3	1	0	0.333333	0
491.1	TRUE	Empty	Uncharacterized protein (Fragment) OS=Homo sapiens PE=4 SV=2	tr|H7C0C1|H7C0C1_HUMAN		27 kDa	TRUE	unknown	4	0	1	2	0.25	#DIV/0!
752	TRUE	Empty	Proteasome activator complex subunit 2 OS=Homo sapiens GN=PSME2 PE=1 SV=4	sp|Q9UL46|PSME2_HUMAN (+2)		27 kDa		unknown	2	0	0	0	0	#DIV/0!
703.1	TRUE	Empty	Vacuolar protein sorting-associated protein 4A OS=Homo sapiens GN=VPS4A PE=1 SV=1	sp|Q9UN37|VPS4A_HUMAN		49 kDa	TRUE	unknown	2	0	0	0	0	#DIV/0!
748	TRUE	Empty	Programmed cell death protein 6 OS=Homo sapiens GN=PDCD6 PE=1 SV=1	sp|O75340|PDCD6_HUMAN (+1)		22 kDa		unknown	0	0	2	0	#DIV/0!	#DIV/0!
754	TRUE	Empty	Procollagen-lysine,2-oxoglutarate 5-dioxygenase 3 OS=Homo sapiens GN=PLOD3 PE=1 SV=1	sp|O60568|PLOD3_HUMAN		85 kDa		unknown	2	0	0	0	0	#DIV/0!
747	TRUE	Empty	TBC1 domain family member 5 OS=Homo sapiens GN=TBC1D5 PE=1 SV=1	sp|Q92609|TBCD5_HUMAN		89 kDa		unknown	2	0	0	0	0	#DIV/0!
755	TRUE	Empty	Striatin-4 OS=Homo sapiens GN=STRN4 PE=1 SV=2	sp|Q9NRL3|STRN4_HUMAN (+1)		81 kDa		unknown	2	0	0	0	0	#DIV/0!
51.3	TRUE	Empty	L-lactate dehydrogenase C chain OS=Homo sapiens GN=LDHC PE=1 SV=4	sp|P07864|LDHC_HUMAN (+1)		36 kDa	TRUE	unknown	0	1	0	1	#DIV/0!	1
4.11	TRUE	Empty	Keratin, type II cytoskeletal 74 OS=Homo sapiens GN=KRT74 PE=1 SV=2	sp|Q7RTS7|K2C74_HUMAN (+1)		58 kDa	TRUE	unknown	0	0	0	2	#DIV/0!	#DIV/0!
568.2	TRUE	Empty	Unconventional myosin-If OS=Homo sapiens GN=MYO1F PE=1 SV=3	sp|O00160|MYO1F_HUMAN		125 kDa	TRUE	unknown	2	2	0	0	0	0
68.3	TRUE	Empty	LIM domain only protein 7 (Fragment) OS=Homo sapiens GN=LMO7 PE=1 SV=1	tr|U3KQE6|U3KQE6_HUMAN		12 kDa	TRUE	unknown	1	1	0	0	0	0
279.4	TRUE	Empty	Guanine nucleotide-binding protein G(s) subunit alpha isoforms short OS=Homo sapiens GN=GNAS PE=1 SV=1	sp|P63092|GNAS2_HUMAN		46 kDa	TRUE	unknown	1	0	1	2	1	#DIV/0!
329.2	TRUE	Empty	Uncharacterized protein (Fragment) OS=Homo sapiens PE=4 SV=2	tr|H3BN98|H3BN98_HUMAN		27 kDa	TRUE	unknown	0	0	3	0	#DIV/0!	#DIV/0!
232.2	TRUE	Empty	60S ribosomal protein L23a (Fragment) OS=Homo sapiens GN=RPL23A PE=1 SV=1	tr|K7EJV9|K7EJV9_HUMAN		19 kDa	TRUE	unknown	0	0	0	4	#DIV/0!	#DIV/0!
55.2	TRUE	Empty	Phosphoglycerate kinase 2 OS=Homo sapiens GN=PGK2 PE=1 SV=3	sp|P07205|PGK2_HUMAN		45 kDa	TRUE	unknown	0	0	1	1	#DIV/0!	#DIV/0!
393.2	TRUE	Empty	Cyclin-dependent kinase 12 OS=Homo sapiens GN=CDK12 PE=1 SV=2	sp|Q9NYV4|CDK12_HUMAN (+1)		164 kDa	TRUE	unknown	0	0	0	0	#DIV/0!	#DIV/0!
562.1	TRUE	Empty	Eukaryotic translation initiation factor 2 subunit 1 (Fragment) OS=Homo sapiens GN=EIF2S1 PE=1 SV=1	tr|H0YJS4|H0YJS4_HUMAN		29 kDa	TRUE	unknown	2	1	0	1	0	1
9.7	TRUE	Empty	HCG1983504, isoform CRA_c OS=Homo sapiens GN=TUBB3 PE=1 SV=1	tr|G3V3R4|G3V3R4_HUMAN		16 kDa	TRUE	unknown	16	0	6	0	0.375	#DIV/0!
4.12	TRUE	Empty	Keratin, type II cytoskeletal 4 OS=Homo sapiens GN=KRT4 PE=1 SV=4	sp|P19013|K2C4_HUMAN		57 kDa	TRUE	unknown	0	0	0	3	#DIV/0!	#DIV/0!
324.4	TRUE	Empty	HLA class I histocompatibility antigen, A-43 alpha chain OS=Homo sapiens GN=HLA-A PE=1 SV=1	sp|P30456|1A43_HUMAN		41 kDa	TRUE	unknown	0	1	0	0	#DIV/0!	0
390.2	TRUE	Empty	Cullin-4A OS=Homo sapiens GN=CUL4A PE=1 SV=3	sp|Q13619|CUL4A_HUMAN		88 kDa	TRUE	unknown	1	0	0	0	0	#DIV/0!
117.7	TRUE	Empty	Ras-related protein Rab-30 (Fragment) OS=Homo sapiens GN=RAB30 PE=1 SV=1	tr|H0YDK7|H0YDK7_HUMAN		19 kDa	TRUE	unknown	0	0	0	1	#DIV/0!	#DIV/0!
70.6	TRUE	Empty	Keratin, type I cytoskeletal 24 OS=Homo sapiens GN=KRT24 PE=1 SV=1	sp|Q2M2I5|K1C24_HUMAN		55 kDa	TRUE	unknown	0	0	0	0	#DIV/0!	#DIV/0!
593.2	TRUE	Empty	SMT3 suppressor of mif two 3 homolog 3 (Yeast), isoform CRA_d OS=Homo sapiens GN=SUMO3 PE=1 SV=1	tr|A8MUA9|A8MUA9_HUMAN		15 kDa	TRUE	unknown	0	0	0	0	#DIV/0!	#DIV/0!
81.2	TRUE	Empty	Transketolase OS=Homo sapiens GN=TKT PE=1 SV=1	tr|F8WAX4|F8WAX4_HUMAN		9 kDa	TRUE	unknown	5	0	0	0	0	#DIV/0!
221.4	TRUE	Empty	Keratin, type II cytoskeletal 5 (Fragment) OS=Homo sapiens GN=KRT5 PE=1 SV=1	tr|H0YIN9|H0YIN9_HUMAN		22 kDa	TRUE	unknown	0	0	0	0	#DIV/0!	#DIV/0!
266.4	TRUE	Empty	Copine-7 OS=Homo sapiens GN=CPNE7 PE=1 SV=1	sp|Q9UBL6|CPNE7_HUMAN		70 kDa	TRUE	unknown	0	0	0	0	#DIV/0!	#DIV/0!
32.6	TRUE	Empty	Heat shock protein HSP 90-alpha A2 OS=Homo sapiens GN=HSP90AA2P PE=1 SV=2	sp|Q14568|HS902_HUMAN		39 kDa	TRUE	unknown	0	0	0	0	#DIV/0!	#DIV/0!
247.3	TRUE	Empty	Signal-induced proliferation-associated 1-like protein 1 OS=Homo sapiens GN=SIPA1L1 PE=1 SV=1	tr|F5GYF8|F5GYF8_HUMAN		139 kDa	TRUE	unknown	0	0	0	0	#DIV/0!	#DIV/0!
4.13	TRUE	Empty	Neurofilament heavy polypeptide OS=Homo sapiens GN=NEFH PE=1 SV=4	sp|P12036|NFH_HUMAN		112 kDa	TRUE	unknown	0	0	0	0	#DIV/0!	#DIV/0!
117.8	TRUE	Empty	Ras-related protein Rab-4A OS=Homo sapiens GN=RAB4A PE=1 SV=3	sp|P20338|RAB4A_HUMAN		24 kDa	TRUE	unknown	0	0	0	0	#DIV/0!	#DIV/0!
221.5	TRUE	Empty	Keratin, type II cytoskeletal 2 oral OS=Homo sapiens GN=KRT76 PE=1 SV=2	sp|Q01546|K22O_HUMAN		66 kDa	TRUE	unknown	0	0	0	0	#DIV/0!	#DIV/0!
153.5	TRUE	Empty	Polyadenylate-binding protein 5 OS=Homo sapiens GN=PABPC5 PE=2 SV=1	sp|Q96DU9|PABP5_HUMAN		43 kDa	TRUE	unknown	0	0	0	0	#DIV/0!	#DIV/0!
46.7	TRUE	Empty	14-3-3 protein sigma OS=Homo sapiens GN=SFN PE=1 SV=1	sp|P31947|1433S_HUMAN		28 kDa	TRUE	unknown	0	0	0	0	#DIV/0!	#DIV/0!
126.2	TRUE	Empty	60 kDa heat shock protein, mitochondrial (Fragment) OS=Homo sapiens GN=HSPD1 PE=1 SV=1	tr|C9JL25|C9JL25_HUMAN		19 kDa	TRUE	unknown	0	0	0	0	#DIV/0!	#DIV/0!
173.2	TRUE	Empty	Catenin alpha-2 OS=Homo sapiens GN=CTNNA2 PE=1 SV=5	sp|P26232|CTNA2_HUMAN		105 kDa	TRUE	unknown	0	0	0	0	#DIV/0!	#DIV/0!
4.14	TRUE	Empty	Neurofilament light polypeptide OS=Homo sapiens GN=NEFL PE=1 SV=3	sp|P07196|NFL_HUMAN		62 kDa	TRUE	unknown	0	0	0	0	#DIV/0!	#DIV/0!
271.2	TRUE	Empty	Glutamine--fructose-6-phosphate aminotransferase [isomerizing] 2 (Fragment) OS=Homo sapiens GN=GFPT2 PE=1 SV=1	tr|E5RJP4|E5RJP4_HUMAN		24 kDa	TRUE	unknown	0	0	0	0	#DIV/0!	#DIV/0!
392.2	TRUE	Empty	Uncharacterized protein (Fragment) OS=Homo sapiens PE=1 SV=1	tr|A0A087WTZ4|A0A087WTZ4_HUMAN		7 kDa	TRUE	unknown	0	0	0	0	#DIV/0!	#DIV/0!
117.9	TRUE	Empty	Ras-related protein Rab-4B OS=Homo sapiens GN=RAB4B PE=1 SV=1	sp|P61018|RAB4B_HUMAN (+1)		24 kDa	TRUE	unknown	0	0	0	0	#DIV/0!	#DIV/0!
391.1	TRUE	Empty	Protein RPL17-C18orf32 OS=Homo sapiens GN=RPL17-C18orf32 PE=3 SV=1	tr|A0A0A6YYL6|A0A0A6YYL6_HUMAN (+4)		26 kDa	TRUE	unknown	6	4	0	2	0	0.5
84.2	TRUE	Empty	Calponin (Fragment) OS=Homo sapiens GN=CNN2 PE=1 SV=1	tr|H3BVI6|H3BVI6_HUMAN		24 kDa	TRUE	unknown	23	17	6	8	0.26087	0.470588
420.1	TRUE	Empty	Caspase recruitment domain-containing protein 16 OS=Homo sapiens GN=CARD16 PE=1 SV=1	sp|Q5EG05|CAR16_HUMAN		23 kDa	TRUE	unknown	3	1	0	1	0	1
9.8	TRUE	Empty	Tubulin beta-4A chain OS=Homo sapiens GN=TUBB4A PE=1 SV=2	sp|P04350|TBB4A_HUMAN		50 kDa	TRUE	unknown	104	98	47	57	0.451923	0.581633
435.1	TRUE	Empty	Hsc70-interacting protein OS=Homo sapiens GN=ST13 PE=1 SV=2	sp|P50502|F10A1_HUMAN		41 kDa	TRUE	unknown	3	2	1	2	0.333333	1
109.3	TRUE	Empty	Histone H2A type 2-C OS=Homo sapiens GN=HIST2H2AC PE=1 SV=4	sp|Q16777|H2A2C_HUMAN (+1)		14 kDa	TRUE	unknown	19	16	6	9	0.315789	0.5625
133.2	TRUE	Empty	Elongation factor 1-delta OS=Homo sapiens GN=EEF1D PE=1 SV=1	tr|A0A087X1X7|A0A087X1X7_HUMAN (+1)		69 kDa	TRUE	unknown	15	15	2	6	0.133333	0.4
1.12	TRUE	Empty	Actin, cytoplasmic 1 (Fragment) OS=Homo sapiens GN=ACTB PE=1 SV=8	tr|E7EVS6|E7EVS6_HUMAN		18 kDa	TRUE	unknown	693	704	235	405	0.339105	0.575284
112.3	TRUE	Empty	Heterogeneous nuclear ribonucleoprotein U OS=Homo sapiens GN=HNRNPU PE=1 SV=1	tr|A0A1W2PPS1|A0A1W2PPS1_HUMAN		88 kDa	TRUE	unknown	11	7	11	8	1	1.14286
491.2	TRUE	Empty	ATP synthase subunit O, mitochondrial OS=Homo sapiens GN=ATP5O PE=1 SV=1	sp|P48047|ATPO_HUMAN		23 kDa	TRUE	unknown	4	3	1	2	0.25	0.666667
477.1	TRUE	Empty	Histone-binding protein RBBP7 OS=Homo sapiens GN=RBBP7 PE=1 SV=1	sp|Q16576|RBBP7_HUMAN (+1)		48 kDa	TRUE	unknown	2	1	0	1	0	1
28.2	TRUE	Empty	Filamin-B OS=Homo sapiens GN=FLNB PE=1 SV=1	tr|E7EN95|E7EN95_HUMAN		256 kDa	TRUE	unknown	86	65	11	23	0.127907	0.353846
206.1	TRUE	Empty	Collagen alpha-3(VI) chain OS=Homo sapiens GN=COL6A3 PE=1 SV=5	sp|P12111|CO6A3_HUMAN		344 kDa	TRUE	unknown	10	12	0	4	0	0.333333
206.2	TRUE	Empty	Collagen alpha-3(VI) chain OS=Homo sapiens GN=COL6A3 PE=1 SV=2	tr|E7ENL6|E7ENL6_HUMAN		278 kDa	TRUE	unknown	11	12	0	3	0	0.25
435.2	TRUE	Empty	Putative protein FAM10A4 OS=Homo sapiens GN=ST13P4 PE=5 SV=1	sp|Q8IZP2|ST134_HUMAN		27 kDa	TRUE	unknown	3	2	1	2	0.333333	1
562.2	TRUE	Empty	Eukaryotic translation initiation factor 2 subunit 1 OS=Homo sapiens GN=EIF2S1 PE=1 SV=3	sp|P05198|IF2A_HUMAN		36 kDa	TRUE	unknown	3	1	0	1	0	1
150.2	TRUE	Empty	GTP-binding nuclear protein Ran (Fragment) OS=Homo sapiens GN=RAN PE=1 SV=8	tr|F5H018|F5H018_HUMAN		22 kDa	TRUE	unknown	11	9	5	5	0.454545	0.555556
160.2	TRUE	Empty	F-actin-capping protein subunit beta OS=Homo sapiens GN=CAPZB PE=1 SV=4	sp|P47756|CAPZB_HUMAN		31 kDa	TRUE	unknown	14	14	2	3	0.142857	0.214286
478.1	TRUE	Empty	Ran-specific GTPase-activating protein OS=Homo sapiens GN=RANBP1 PE=1 SV=1	sp|P43487|RANG_HUMAN		23 kDa	TRUE	unknown	3	4	0	1	0	0.25
263.2	TRUE	Empty	60S ribosomal protein L26-like 1 OS=Homo sapiens GN=RPL26L1 PE=1 SV=1	sp|Q9UNX3|RL26L_HUMAN (+1)		17 kDa	TRUE	unknown	3	3	0	5	0	1.66667
54.2	TRUE	Empty	Nexilin (Fragment) OS=Homo sapiens GN=NEXN PE=1 SV=1	tr|E7EUA0|E7EUA0_HUMAN		53 kDa	TRUE	unknown	28	25	0	3	0	0.12
9.9	TRUE	Empty	Tubulin beta-4A chain (Fragment) OS=Homo sapiens GN=TUBB4A PE=1 SV=1	tr|M0R2D3|M0R2D3_HUMAN		17 kDa	TRUE	unknown	25	20	12	15	0.48	0.75
512.2	TRUE	Empty	Endophilin-A1 OS=Homo sapiens GN=SH3GL2 PE=1 SV=1	sp|Q99962|SH3G2_HUMAN		40 kDa	TRUE	unknown	3	3	0	0	0	0
437.1	TRUE	Empty	Thioredoxin reductase 1, cytoplasmic OS=Homo sapiens GN=TXNRD1 PE=1 SV=3	sp|Q16881|TRXR1_HUMAN (+1)		71 kDa	TRUE	unknown	3	2	0	0	0	0
97.4	TRUE	Empty	Eukaryotic initiation factor 4A-I (Fragment) OS=Homo sapiens GN=EIF4A1 PE=1 SV=1	tr|J3QS69|J3QS69_HUMAN		34 kDa	TRUE	unknown	9	11	5	5	0.555556	0.454545
117.1	TRUE	Empty	Ras-related protein Rab-8A OS=Homo sapiens GN=RAB8A PE=1 SV=1	sp|P61006|RAB8A_HUMAN		24 kDa	TRUE	unknown	3	1	0	0	0	0
340.1	TRUE	Empty	Dynactin subunit 1 OS=Homo sapiens GN=DCTN1 PE=1 SV=1	tr|E7EX90|E7EX90_HUMAN		139 kDa	TRUE	unknown	7	8	0	0	0	0
727.1	TRUE	Empty	Ubiquitin-conjugating enzyme E2 N OS=Homo sapiens GN=UBE2N PE=1 SV=1	sp|P61088|UBE2N_HUMAN (+1)		17 kDa	TRUE	unknown	1	2	0	0	0	0
314.2	TRUE	Empty	Glycogen phosphorylase, liver form OS=Homo sapiens GN=PYGL PE=1 SV=4	sp|P06737|PYGL_HUMAN		97 kDa	TRUE	unknown	2	3	0	0	0	0
701.1	TRUE	Empty	Dynein light chain roadblock-type 2 OS=Homo sapiens GN=DYNLRB2 PE=1 SV=1	sp|Q8TF09|DLRB2_HUMAN (+1)		11 kDa	TRUE	unknown	2	2	0	0	0	0
625.1	TRUE	Empty	ATP-dependent RNA helicase DDX19A OS=Homo sapiens GN=DDX19A PE=1 SV=1	sp|Q9NUU7|DD19A_HUMAN (+1)		54 kDa	TRUE	unknown	3	3	0	0	0	0
625.2	TRUE	Empty	ATP-dependent RNA helicase DDX19B OS=Homo sapiens GN=DDX19B PE=1 SV=1	sp|Q9UMR2|DD19B_HUMAN (+2)		54 kDa	TRUE	unknown	3	3	0	0	0	0
767	TRUE	Empty	Caveolin (Fragment) OS=Homo sapiens GN=CAV1 PE=1 SV=1	tr|C9JKI3|C9JKI3_HUMAN		16 kDa	TRUE	unknown	1	2	0	0	0	0
700.1	TRUE	Empty	Sorting nexin-6 OS=Homo sapiens GN=SNX6 PE=1 SV=1	sp|Q9UNH7|SNX6_HUMAN (+1)		47 kDa	TRUE	unknown	1	2	0	0	0	0
766	TRUE	Empty	60S acidic ribosomal protein P1 OS=Homo sapiens GN=RPLP1 PE=1 SV=1	sp|P05386|RLA1_HUMAN		12 kDa	TRUE	unknown	2	1	0	0	0	0
516.2	TRUE	Empty	ATP-dependent RNA helicase DDX39A OS=Homo sapiens GN=DDX39A PE=1 SV=2	sp|O00148|DX39A_HUMAN		49 kDa	TRUE	unknown	0	0	1	1	#DIV/0!	#DIV/0!
26.4	TRUE	Empty	Tubulin alpha chain (Fragment) OS=Homo sapiens GN=TUBA8 PE=1 SV=1	tr|C9J2C0|C9J2C0_HUMAN		52 kDa	TRUE	unknown	57	56	20	28	0.350877	0.5
597.2	TRUE	Empty	Ras GTPase-activating protein-binding protein 1 OS=Homo sapiens GN=G3BP1 PE=1 SV=1	sp|Q13283|G3BP1_HUMAN		52 kDa	TRUE	unknown	2	3	0	0	0	0
190.1	TRUE	Empty	Spectrin beta chain OS=Homo sapiens GN=SPTBN1 PE=1 SV=1	tr|A0A087WUZ3|A0A087WUZ3_HUMAN		275 kDa	TRUE	unknown	11	13	0	0	0	0
327.1	TRUE	Empty	LIM and calponin homology domains-containing protein 1 OS=Homo sapiens GN=LIMCH1 PE=1 SV=1	tr|G5EA03|G5EA03_HUMAN		164 kDa	TRUE	unknown	7	4	0	0	0	0
337.3	TRUE	Empty	ADP-ribosylation factor 3 OS=Homo sapiens GN=ARF3 PE=1 SV=2	sp|P61204|ARF3_HUMAN (+2)		21 kDa	TRUE	unknown	2	1	0	0	0	0
153.6	TRUE	Empty	Polyadenylate-binding protein 4 OS=Homo sapiens GN=PABPC4 PE=1 SV=1	sp|Q13310|PABP4_HUMAN (+1)		71 kDa	TRUE	unknown	1	0	0	1	0	#DIV/0!
547.1	TRUE	Empty	Glutamine--tRNA ligase OS=Homo sapiens GN=QARS PE=1 SV=1	tr|B4DDN1|B4DDN1_HUMAN		72 kDa	TRUE	unknown	2	2	0	0	0	0
490.2	TRUE	Empty	Ras-related protein Rap-1b-like protein OS=Homo sapiens PE=2 SV=1	sp|A6NIZ1|RP1BL_HUMAN		21 kDa	TRUE	unknown	1	1	1	0	1	0
701.2	TRUE	Empty	Dynein light chain roadblock-type 1 OS=Homo sapiens GN=DYNLRB1 PE=1 SV=1	tr|B1AKR6|B1AKR6_HUMAN		16 kDa	TRUE	unknown	1	1	0	0	0	0
420.2	TRUE	Empty	Caspase-1 OS=Homo sapiens GN=CASP1 PE=1 SV=1	sp|P29466|CASP1_HUMAN		45 kDa	TRUE	unknown	3	1	0	0	0	0
280.2	TRUE	Empty	Serine/arginine-rich-splicing factor 3 OS=Homo sapiens GN=SRSF3 PE=1 SV=1	tr|A0A087X2D0|A0A087X2D0_HUMAN		10 kDa	TRUE	unknown	2	0	7	7	3.5	#DIV/0!
5.12	TRUE	Empty	Tropomyosin alpha-1 chain (Fragment) OS=Homo sapiens GN=TPM1 PE=1 SV=1	tr|H0YL80|H0YL80_HUMAN		8 kDa	TRUE	unknown	134	119	0	0	0	0
124.3	TRUE	Empty	Septin-6 OS=Homo sapiens GN=SEPT6 PE=1 SV=4	sp|Q14141|SEPT6_HUMAN (+1)		50 kDa	TRUE	unknown	0	6	0	0	#DIV/0!	0
762	TRUE	Empty	Zinc finger CCCH domain-containing protein 15 OS=Homo sapiens GN=ZC3H15 PE=1 SV=1	sp|Q8WU90|ZC3HF_HUMAN		49 kDa		unknown	2	0	0	0	0	#DIV/0!
763	TRUE	Empty	Malignant T-cell-amplified sequence 1 OS=Homo sapiens GN=MCTS1 PE=1 SV=1	sp|Q9ULC4|MCTS1_HUMAN		21 kDa		unknown	2	0	0	0	0	#DIV/0!
764	TRUE	Empty	Aminoacyl tRNA synthase complex-interacting multifunctional protein 2 OS=Homo sapiens GN=AIMP2 PE=1 SV=2	sp|Q13155|AIMP2_HUMAN (+2)		35 kDa		unknown	2	0	0	0	0	#DIV/0!
765	TRUE	Empty	Calcyclin-binding protein OS=Homo sapiens GN=CACYBP PE=1 SV=2	sp|Q9HB71|CYBP_HUMAN		26 kDa		unknown	2	0	0	0	0	#DIV/0!
768	TRUE	Empty	116 kDa U5 small nuclear ribonucleoprotein component OS=Homo sapiens GN=EFTUD2 PE=1 SV=1	sp|Q15029|U5S1_HUMAN		109 kDa	TRUE	unknown	0	0	0	2	#DIV/0!	#DIV/0!
117.11	TRUE	Empty	Ras-related protein Rab-14 OS=Homo sapiens GN=RAB14 PE=1 SV=4	sp|P61106|RAB14_HUMAN (+1)		24 kDa	TRUE	unknown	0	1	0	0	#DIV/0!	0
594.2	TRUE	Empty	Adenylate kinase isoenzyme 5 OS=Homo sapiens GN=AK5 PE=1 SV=2	sp|Q9Y6K8|KAD5_HUMAN		63 kDa	TRUE	unknown	0	1	0	0	#DIV/0!	0
122.2	TRUE	Empty	Unconventional myosin-Ic (Fragment) OS=Homo sapiens GN=MYO1C PE=1 SV=1	tr|I3L4D4|I3L4D4_HUMAN		19 kDa	TRUE	unknown	4	0	0	0	0	#DIV/0!
32.7	TRUE	Empty	Putative heat shock protein HSP 90-beta-3 OS=Homo sapiens GN=HSP90AB3P PE=5 SV=1	sp|Q58FF7|H90B3_HUMAN		68 kDa	TRUE	unknown	12	14	4	8	0.333333	0.571429
115.2	TRUE	Empty	60S ribosomal protein L6 (Fragment) OS=Homo sapiens GN=RPL6 PE=1 SV=8	tr|F8VR69|F8VR69_HUMAN		7 kDa	TRUE	unknown	0	4	0	4	#DIV/0!	1
92.2	TRUE	Empty	Heterogeneous nuclear ribonucleoprotein M (Fragment) OS=Homo sapiens GN=HNRNPM PE=1 SV=1	tr|M0R2I7|M0R2I7_HUMAN		23 kDa	TRUE	unknown	6	4	0	0	0	0
561.2	TRUE	Empty	Electron transfer flavoprotein subunit alpha, mitochondrial (Fragment) OS=Homo sapiens GN=ETFA PE=1 SV=8	tr|H0YL12|H0YL12_HUMAN		25 kDa	TRUE	unknown	0	0	2	0	#DIV/0!	#DIV/0!
199.2	TRUE	Empty	40S ribosomal protein S6 OS=Homo sapiens GN=RPS6 PE=1 SV=1	tr|A2A3R7|A2A3R7_HUMAN		10 kDa	TRUE	unknown	3	1	0	0	0	0
358.2	TRUE	Empty	Fibrillin-2 OS=Homo sapiens GN=FBN2 PE=1 SV=3	sp|P35556|FBN2_HUMAN (+1)		315 kDa	TRUE	unknown	1	0	0	0	0	#DIV/0!
490.3	TRUE	Empty	Ras-related protein Rap-1A OS=Homo sapiens GN=RAP1A PE=1 SV=1	sp|P62834|RAP1A_HUMAN		21 kDa	TRUE	unknown	0	1	2	0	#DIV/0!	0
19.2	TRUE	Empty	Myopalladin OS=Homo sapiens GN=MYPN PE=1 SV=2	sp|Q86TC9|MYPN_HUMAN (+1)		145 kDa	TRUE	unknown	2	0	0	0	0	#DIV/0!
15.2	TRUE	Empty	Putative annexin A2-like protein OS=Homo sapiens GN=ANXA2P2 PE=5 SV=2	sp|A6NMY6|AXA2L_HUMAN		39 kDa	TRUE	unknown	93	93	0	0	0	0
595.2	TRUE	Empty	Neutral alpha-glucosidase AB OS=Homo sapiens GN=GANAB PE=1 SV=1	tr|E9PKU7|E9PKU7_HUMAN		97 kDa	TRUE	unknown	1	0	0	0	0	#DIV/0!
339.4	TRUE	Empty	Plasma membrane calcium-transporting ATPase 2 OS=Homo sapiens GN=ATP2B2 PE=1 SV=2	sp|Q01814|AT2B2_HUMAN		137 kDa	TRUE	unknown	0	2	0	0	#DIV/0!	0
266.5	TRUE	Empty	Copine-5 OS=Homo sapiens GN=CPNE5 PE=1 SV=2	sp|Q9HCH3|CPNE5_HUMAN		66 kDa	TRUE	unknown	1	0	0	0	0	#DIV/0!
391.2	TRUE	Empty	60S ribosomal protein L17 OS=Homo sapiens GN=RPL17 PE=3 SV=1	tr|J3QLC8|J3QLC8_HUMAN		20 kDa	TRUE	unknown	6	0	0	0	0	#DIV/0!
311.2	TRUE	Empty	Transcription intermediary factor 1-beta (Fragment) OS=Homo sapiens GN=TRIM28 PE=1 SV=1	tr|M0R0K9|M0R0K9_HUMAN		48 kDa	TRUE	unknown	0	0	0	6	#DIV/0!	#DIV/0!
114.2	TRUE	Empty	Stress-70 protein, mitochondrial (Fragment) OS=Homo sapiens GN=HSPA9 PE=1 SV=1	tr|H0YBG6|H0YBG6_HUMAN		18 kDa	TRUE	unknown	0	1	0	0	#DIV/0!	0
221.6	TRUE	Empty	Keratin, type II cytoskeletal 5 (Fragment) OS=Homo sapiens GN=KRT5 PE=1 SV=1	tr|F8VV57|F8VV57_HUMAN		12 kDa	TRUE	unknown	0	0	0	3	#DIV/0!	#DIV/0!
624.2	TRUE	Empty	Beta-soluble NSF attachment protein OS=Homo sapiens GN=NAPB PE=1 SV=2	sp|Q9H115|SNAB_HUMAN		34 kDa	TRUE	unknown	1	0	0	0	0	#DIV/0!
185.3	TRUE	Empty	RNA-binding motif protein, X-linked-like-2 OS=Homo sapiens GN=RBMXL2 PE=1 SV=3	sp|O75526|RMXL2_HUMAN		43 kDa	TRUE	unknown	0	0	2	0	#DIV/0!	#DIV/0!
563.2	TRUE	Empty	Ras-related C3 botulinum toxin substrate 3 (Fragment) OS=Homo sapiens GN=RAC3 PE=1 SV=1	tr|J3KSC4|J3KSC4_HUMAN (+1)		15 kDa	TRUE	unknown	2	0	0	0	0	#DIV/0!
116.2	TRUE	Empty	Septin-2 (Fragment) OS=Homo sapiens GN=SEPT2 PE=1 SV=1	tr|C9JQJ4|C9JQJ4_HUMAN		17 kDa	TRUE	unknown	0	0	4	0	#DIV/0!	#DIV/0!
623.2	TRUE	Empty	Probable histidine--tRNA ligase, mitochondrial OS=Homo sapiens GN=HARS2 PE=1 SV=1	sp|P49590|SYHM_HUMAN		57 kDa	TRUE	unknown	0	0	0	0	#DIV/0!	#DIV/0!
513.2	TRUE	Empty	Leucine-rich PPR motif-containing protein, mitochondrial (Fragment) OS=Homo sapiens GN=LRPPRC PE=1 SV=1	tr|H7C3W8|H7C3W8_HUMAN		9 kDa	TRUE	unknown	1	1	0	0	0	0
68.4	TRUE	Empty	LIM domain only protein 7 (Fragment) OS=Homo sapiens GN=LMO7 PE=1 SV=2	tr|H0YE95|H0YE95_HUMAN		20 kDa	TRUE	unknown	3	0	0	0	0	#DIV/0!
96.2	TRUE	Empty	Ribosome-binding protein 1 OS=Homo sapiens GN=RRBP1 PE=1 SV=1	tr|A0A087WU26|A0A087WU26_HUMAN		39 kDa	TRUE	unknown	0	5	0	0	#DIV/0!	0
33.2	TRUE	Empty	Protein-glutamine gamma-glutamyltransferase 4 OS=Homo sapiens GN=TGM4 PE=1 SV=2	sp|P49221|TGM4_HUMAN		77 kDa	TRUE	unknown	0	1	0	0	#DIV/0!	0
42.2	TRUE	Empty	Myosin light chain 6B OS=Homo sapiens GN=MYL6B PE=1 SV=1	sp|P14649|MYL6B_HUMAN (+1)		23 kDa	TRUE	unknown	0	0	3	0	#DIV/0!	#DIV/0!
9.1	TRUE	Empty	Tubulin beta-4A chain OS=Homo sapiens GN=TUBB4A PE=4 SV=1	tr|M0R2T4|M0R2T4_HUMAN		12 kDa	TRUE	unknown	0	1	0	0	#DIV/0!	0
32.8	TRUE	Empty	Putative heat shock protein HSP 90-beta 2 OS=Homo sapiens GN=HSP90AB2P PE=1 SV=2	sp|Q58FF8|H90B2_HUMAN		44 kDa	TRUE	unknown	0	0	0	7	#DIV/0!	#DIV/0!
700.2	TRUE	Empty	Sorting nexin-6 (Fragment) OS=Homo sapiens GN=SNX6 PE=1 SV=1	tr|G3V5X9|G3V5X9_HUMAN		27 kDa	TRUE	unknown	0	0	0	0	#DIV/0!	#DIV/0!
70.7	TRUE	Empty	Keratin-like protein KRT222 OS=Homo sapiens GN=KRT222 PE=2 SV=1	sp|Q8N1A0|KT222_HUMAN		34 kDa	TRUE	unknown	0	0	0	1	#DIV/0!	#DIV/0!
97.5	TRUE	Empty	Eukaryotic initiation factor 4A-II OS=Homo sapiens GN=EIF4A2 PE=1 SV=1	tr|F8WE11|F8WE11_HUMAN		11 kDa	TRUE	unknown	0	0	0	1	#DIV/0!	#DIV/0!
511.1	TRUE	Empty	ADP/ATP translocase 1 OS=Homo sapiens GN=SLC25A4 PE=1 SV=4	sp|P12235|ADT1_HUMAN		33 kDa	TRUE	unknown	0	0	0	0	#DIV/0!	#DIV/0!
112.4	TRUE	Empty	Heterogeneous nuclear ribonucleoprotein U OS=Homo sapiens GN=HNRNPU PE=1 SV=1	tr|A0A1W2PQ74|A0A1W2PQ74_HUMAN		42 kDa	TRUE	unknown	0	0	0	0	#DIV/0!	#DIV/0!
543.2	TRUE	Empty	Bcl-2-associated transcription factor 1 OS=Homo sapiens GN=BCLAF1 PE=1 SV=1	tr|E9PJA7|E9PJA7_HUMAN		53 kDa	TRUE	unknown	0	0	0	0	#DIV/0!	#DIV/0!
272.2	TRUE	Empty	60S ribosomal protein L10-like OS=Homo sapiens GN=RPL10L PE=1 SV=3	sp|Q96L21|RL10L_HUMAN		25 kDa	TRUE	unknown	0	0	0	0	#DIV/0!	#DIV/0!
92.3	TRUE	Empty	Heterogeneous nuclear ribonucleoprotein M (Fragment) OS=Homo sapiens GN=HNRNPM PE=1 SV=8	tr|M0R019|M0R019_HUMAN		38 kDa	TRUE	unknown	0	0	0	0	#DIV/0!	#DIV/0!
477.2	TRUE	Empty	Histone-binding protein RBBP4 (Fragment) OS=Homo sapiens GN=RBBP4 PE=1 SV=1	tr|H0YDK2|H0YDK2_HUMAN (+1)		30 kDa	TRUE	unknown	0	0	0	0	#DIV/0!	#DIV/0!
92.4	TRUE	Empty	Heterogeneous nuclear ribonucleoprotein M (Fragment) OS=Homo sapiens GN=HNRNPM PE=1 SV=1	tr|M0QY96|M0QY96_HUMAN		12 kDa	TRUE	unknown	0	0	0	0	#DIV/0!	#DIV/0!
107.2	TRUE	Empty	Calmodulin OS=Homo sapiens GN=CALM3 PE=1 SV=1	tr|M0QZ52|M0QZ52_HUMAN		9 kDa	TRUE	unknown	0	0	0	0	#DIV/0!	#DIV/0!
518.2	TRUE	Empty	Erlin-1 OS=Homo sapiens GN=ERLIN1 PE=1 SV=1	sp|O75477|ERLN1_HUMAN		39 kDa	TRUE	unknown	0	0	0	0	#DIV/0!	#DIV/0!
324.5	TRUE	Empty	HLA class I histocompatibility antigen, B-73 alpha chain OS=Homo sapiens GN=HLA-B PE=1 SV=1	sp|Q31612|1B73_HUMAN		40 kDa	TRUE	unknown	0	0	0	0	#DIV/0!	#DIV/0!
324.6	TRUE	Empty	Putative HLA class I histocompatibility antigen, alpha chain H OS=Homo sapiens GN=HLA-H PE=5 SV=3	sp|P01893|HLAH_HUMAN		41 kDa	TRUE	unknown	0	0	0	0	#DIV/0!	#DIV/0!
379.2	TRUE	Empty	Receptor of-activated protein C kinase 1 (Fragment) OS=Homo sapiens GN=RACK1 PE=1 SV=1	tr|D6RFX4|D6RFX4_HUMAN		21 kDa	TRUE	unknown	0	0	0	0	#DIV/0!	#DIV/0!
393.3	TRUE	Empty	Cyclin-dependent kinase 2 OS=Homo sapiens GN=CDK2 PE=1 SV=2	sp|P24941|CDK2_HUMAN (+3)		34 kDa	TRUE	unknown	0	0	0	0	#DIV/0!	#DIV/0!
493.2	TRUE	Empty	RANBP2-like and GRIP domain-containing protein 1 OS=Homo sapiens GN=RGPD1 PE=2 SV=1	sp|P0DJD0|RGPD1_HUMAN (+4)		197 kDa	TRUE	unknown	0	0	0	0	#DIV/0!	#DIV/0!
564.2	TRUE	Empty	Protein CDV3 homolog OS=Homo sapiens GN=CDV3 PE=1 SV=1	tr|D6R9V8|D6R9V8_HUMAN (+1)		17 kDa	TRUE	unknown	0	0	0	0	#DIV/0!	#DIV/0!
246.2	TRUE	Empty	HSPA1L (Fragment) OS=Homo sapiens GN=HSPA1L PE=1 SV=1	tr|Q53FA3|Q53FA3_HUMAN		70 kDa	TRUE	unknown	0	0	0	0	#DIV/0!	#DIV/0!
266.6	TRUE	Empty	Copine-9 OS=Homo sapiens GN=CPNE9 PE=1 SV=3	sp|Q8IYJ1|CPNE9_HUMAN		62 kDa	TRUE	unknown	0	0	0	0	#DIV/0!	#DIV/0!
241.2	TRUE	Empty	Phosphoenolpyruvate carboxykinase [GTP], mitochondrial OS=Homo sapiens GN=PCK2 PE=1 SV=1	tr|H0YML5|H0YML5_HUMAN		52 kDa	TRUE	unknown	0	0	0	0	#DIV/0!	#DIV/0!
326.3	TRUE	Empty	Calcium/calmodulin-dependent protein kinase type II subunit beta OS=Homo sapiens GN=CAMK2B PE=1 SV=3	sp|Q13554|KCC2B_HUMAN		73 kDa	TRUE	unknown	0	0	0	0	#DIV/0!	#DIV/0!
323.2	TRUE	Empty	Dolichyl-diphosphooligosaccharide--protein glycosyltransferase subunit 2 (Fragment) OS=Homo sapiens GN=RPN2 PE=1 SV=8	tr|Q5JYR7|Q5JYR7_HUMAN		37 kDa	TRUE	unknown	0	0	0	0	#DIV/0!	#DIV/0!
352.2	TRUE	Empty	RuvB-like helicase (Fragment) OS=Homo sapiens GN=RUVBL1 PE=1 SV=1	tr|J3QLR1|J3QLR1_HUMAN		15 kDa	TRUE	unknown	0	0	0	0	#DIV/0!	#DIV/0!
238.2	TRUE	Empty	Non-POU domain-containing octamer-binding protein (Fragment) OS=Homo sapiens GN=NONO PE=1 SV=8	tr|C9JYS8|C9JYS8_HUMAN		30 kDa	TRUE	unknown	0	0	0	0	#DIV/0!	#DIV/0!
205.2	TRUE	Empty	Protein transport protein Sec23A OS=Homo sapiens GN=SEC23A PE=1 SV=1	tr|G3V5X8|G3V5X8_HUMAN		10 kDa	TRUE	unknown	0	0	0	0	#DIV/0!	#DIV/0!
38.3	TRUE	Empty	Clathrin heavy chain 1 (Fragment) OS=Homo sapiens GN=CLTC PE=1 SV=1	tr|J3KSQ2|J3KSQ2_HUMAN		14 kDa	TRUE	unknown	0	0	0	0	#DIV/0!	#DIV/0!
12.3	TRUE	Empty	Pyruvate kinase PKLR OS=Homo sapiens GN=PKLR PE=1 SV=2	sp|P30613|KPYR_HUMAN		62 kDa	TRUE	unknown	0	0	0	0	#DIV/0!	#DIV/0!
237.2	TRUE	Empty	Importin subunit beta-1 (Fragment) OS=Homo sapiens GN=KPNB1 PE=1 SV=1	tr|J3QKQ5|J3QKQ5_HUMAN		28 kDa	TRUE	unknown	0	0	0	0	#DIV/0!	#DIV/0!
28.3	TRUE	Empty	Filamin-B (Fragment) OS=Homo sapiens GN=FLNB PE=1 SV=1	tr|A0A0C4DGA1|A0A0C4DGA1_HUMAN		8 kDa	TRUE	unknown	0	0	0	0	#DIV/0!	#DIV/0!
70.8	TRUE	Empty	Keratin, type I cytoskeletal 26 OS=Homo sapiens GN=KRT26 PE=1 SV=2	sp|Q7Z3Y9|K1C26_HUMAN		52 kDa	TRUE	unknown	0	0	0	0	#DIV/0!	#DIV/0!
456.2	TRUE	Empty	Stomatin-like protein 2, mitochondrial OS=Homo sapiens GN=STOML2 PE=1 SV=1	tr|F2Z2I8|F2Z2I8_HUMAN		11 kDa	TRUE	unknown	0	0	0	0	#DIV/0!	#DIV/0!
268.2	TRUE	Empty	Serine/threonine-protein phosphatase 2A 65 kDa regulatory subunit A beta isoform (Fragment) OS=Homo sapiens GN=PPP2R1B PE=1 SV=1	tr|E9PNM7|E9PNM7_HUMAN		13 kDa	TRUE	unknown	0	0	0	0	#DIV/0!	#DIV/0!
44.2	TRUE	Empty	Fructose-bisphosphate aldolase OS=Homo sapiens GN=ALDOA PE=1 SV=1	tr|H3BQN4|H3BQN4_HUMAN		39 kDa	TRUE	unknown	52	49	24	26	0.461538	0.530612
133.3	TRUE	Empty	Elongation factor 1-delta (Fragment) OS=Homo sapiens GN=EEF1D PE=1 SV=1	tr|E9PL71|E9PL71_HUMAN		21 kDa	TRUE	unknown	10	10	4	6	0.4	0.6
260.2	TRUE	Empty	40S ribosomal protein S10 OS=Homo sapiens GN=RPS10 PE=1 SV=1	sp|P46783|RS10_HUMAN		19 kDa	TRUE	unknown	5	2	2	3	0.4	1.5
152.2	TRUE	Empty	Septin-7 OS=Homo sapiens GN=SEPT7 PE=1 SV=2	sp|Q16181|SEPT7_HUMAN		51 kDa	TRUE	unknown	21	15	3	7	0.142857	0.466667
1.13	TRUE	Empty	POTE ankyrin domain family member I OS=Homo sapiens GN=POTEI PE=3 SV=1	sp|P0CG38|POTEI_HUMAN		121 kDa	TRUE	unknown	390	376	112	201	0.287179	0.534574
245.1	TRUE	Empty	Signal transducer and activator of transcription 1-alpha/beta OS=Homo sapiens GN=STAT1 PE=1 SV=2	sp|P42224|STAT1_HUMAN		87 kDa	TRUE	unknown	7	7	2	4	0.285714	0.571429
48.4	TRUE	Empty	Tensin-1 OS=Homo sapiens GN=TNS1 PE=1 SV=1	tr|E9PF55|E9PF55_HUMAN		184 kDa	TRUE	unknown	54	44	3	13	0.0555556	0.295455
1.14	TRUE	Empty	POTE ankyrin domain family member J OS=Homo sapiens GN=POTEJ PE=3 SV=1	sp|P0CG39|POTEJ_HUMAN		117 kDa	TRUE	unknown	285	272	84	148	0.294737	0.544118
240.2	TRUE	Empty	6-phosphogluconate dehydrogenase, decarboxylating OS=Homo sapiens GN=PGD PE=1 SV=3	sp|P52209|6PGD_HUMAN		53 kDa	TRUE	unknown	8	5	2	5	0.25	1
356.1	TRUE	Empty	Eukaryotic translation initiation factor 4 gamma 1 OS=Homo sapiens GN=EIF4G1 PE=1 SV=4	sp|Q04637|IF4G1_HUMAN		175 kDa	TRUE	unknown	7	2	0	1	0	0.5
245.2	TRUE	Empty	Signal transducer and activator of transcription OS=Homo sapiens GN=STAT1 PE=1 SV=1	tr|J3KPM9|J3KPM9_HUMAN		83 kDa	TRUE	unknown	7	7	2	4	0.285714	0.571429
152.3	TRUE	Empty	Septin-7 OS=Homo sapiens GN=SEPT7 PE=1 SV=2	tr|E7EPK1|E7EPK1_HUMAN		51 kDa	TRUE	unknown	21	15	3	7	0.142857	0.466667
267.1	TRUE	Empty	Histone H3.3 (Fragment) OS=Homo sapiens GN=H3F3B PE=1 SV=1	tr|K7ES00|K7ES00_HUMAN		17 kDa	TRUE	unknown	3	4	0	2	0	0.5
273.1	TRUE	Empty	Protein enabled homolog OS=Homo sapiens GN=ENAH PE=1 SV=1	tr|A0A0U1RRM6|A0A0U1RRM6_HUMAN		87 kDa	TRUE	unknown	10	10	0	1	0	0.1
68.5	TRUE	Empty	LIM domain only protein 7 OS=Homo sapiens GN=LMO7 PE=1 SV=2	tr|F8WD26|F8WD26_HUMAN		186 kDa	TRUE	unknown	31	30	1	5	0.0322581	0.166667
68.6	TRUE	Empty	LIM domain only protein 7 OS=Homo sapiens GN=LMO7 PE=1 SV=1	tr|A0A0A0MTE2|A0A0A0MTE2_HUMAN (+1)		158 kDa	TRUE	unknown	30	29	1	5	0.0333333	0.172414
477.3	TRUE	Empty	Histone-binding protein RBBP4 OS=Homo sapiens GN=RBBP4 PE=1 SV=3	sp|Q09028|RBBP4_HUMAN		48 kDa	TRUE	unknown	2	1	0	1	0	1
267.2	TRUE	Empty	Histone H3 OS=Homo sapiens GN=HIST2H3PS2 PE=1 SV=1	tr|Q5TEC6|Q5TEC6_HUMAN		15 kDa	TRUE	unknown	3	5	0	1	0	0.2
83.2	TRUE	Empty	Heterogeneous nuclear ribonucleoproteins A2/B1 OS=Homo sapiens GN=HNRNPA2B1 PE=1 SV=1	tr|A0A087WUI2|A0A087WUI2_HUMAN		30 kDa	TRUE	unknown	9	7	15	18	1.66667	2.57143
61.2	TRUE	Empty	Microtubule-associated protein 4 OS=Homo sapiens GN=MAP4 PE=1 SV=3	sp|P27816|MAP4_HUMAN		121 kDa	TRUE	unknown	36	33	0	9	0	0.272727
190.2	TRUE	Empty	Spectrin beta chain, non-erythrocytic 1 OS=Homo sapiens GN=SPTBN1 PE=1 SV=2	sp|Q01082|SPTB2_HUMAN		275 kDa	TRUE	unknown	12	13	0	0	0	0
267.3	TRUE	Empty	Histone H3.1t OS=Homo sapiens GN=HIST3H3 PE=1 SV=3	sp|Q16695|H31T_HUMAN		16 kDa	TRUE	unknown	6	8	0	2	0	0.25
327.2	TRUE	Empty	LIM and calponin homology domains-containing protein 1 OS=Homo sapiens GN=LIMCH1 PE=1 SV=4	sp|Q9UPQ0|LIMC1_HUMAN		122 kDa	TRUE	unknown	7	5	0	0	0	0
54.3	TRUE	Empty	Nexilin (Fragment) OS=Homo sapiens GN=NEXN PE=1 SV=1	tr|E7ETM8|E7ETM8_HUMAN		38 kDa	TRUE	unknown	26	22	0	3	0	0.136364
565.1	TRUE	Empty	Cleavage and polyadenylation specificity factor subunit 6 OS=Homo sapiens GN=CPSF6 PE=1 SV=2	sp|Q16630|CPSF6_HUMAN		59 kDa	TRUE	unknown	0	0	2	1	#DIV/0!	#DIV/0!
304.2	TRUE	Empty	Peroxisomal multifunctional enzyme type 2 OS=Homo sapiens GN=HSD17B4 PE=1 SV=1	tr|E7EWE5|E7EWE5_HUMAN		78 kDa	TRUE	unknown	10	11	0	2	0	0.181818
511.2	TRUE	Empty	ADP/ATP translocase 3 OS=Homo sapiens GN=SLC25A6 PE=1 SV=4	sp|P12236|ADT3_HUMAN		33 kDa	TRUE	unknown	2	2	1	2	0.5	1
547.2	TRUE	Empty	Glutamine--tRNA ligase OS=Homo sapiens GN=QARS PE=1 SV=1	sp|P47897|SYQ_HUMAN		88 kDa	TRUE	unknown	3	2	0	0	0	0
437.2	TRUE	Empty	Thioredoxin reductase 1, cytoplasmic OS=Homo sapiens GN=TXNRD1 PE=1 SV=1	tr|A0A182DWI3|A0A182DWI3_HUMAN		62 kDa	TRUE	unknown	3	2	0	0	0	0
407.2	TRUE	Empty	Paxillin OS=Homo sapiens GN=PXN PE=1 SV=1	tr|A0A1B0GU60|A0A1B0GU60_HUMAN		75 kDa	TRUE	unknown	7	6	0	0	0	0
273.2	TRUE	Empty	Protein enabled homolog OS=Homo sapiens GN=ENAH PE=1 SV=2	sp|Q8N8S7|ENAH_HUMAN		67 kDa	TRUE	unknown	10	9	0	1	0	0.111111
201.3	TRUE	Empty	Actin-related protein 2/3 complex subunit 1A OS=Homo sapiens GN=ARPC1A PE=2 SV=2	sp|Q92747|ARC1A_HUMAN		42 kDa	TRUE	unknown	3	2	0	0	0	0
478.2	TRUE	Empty	Ran-specific GTPase-activating protein (Fragment) OS=Homo sapiens GN=RANBP1 PE=1 SV=1	tr|C9JJ34|C9JJ34_HUMAN		19 kDa	TRUE	unknown	3	4	0	1	0	0.25
511.3	TRUE	Empty	ADP/ATP translocase 2 OS=Homo sapiens GN=SLC25A5 PE=1 SV=7	sp|P05141|ADT2_HUMAN		33 kDa	TRUE	unknown	2	2	1	0	0.5	0
135.3	TRUE	Empty	Poly(rC)-binding protein 2 (Fragment) OS=Homo sapiens GN=PCBP2 PE=1 SV=2	tr|F8W1G6|F8W1G6_HUMAN		22 kDa	TRUE	unknown	2	2	0	2	0	1
641.2	TRUE	Empty	Immunoglobulin lambda-like polypeptide 5 OS=Homo sapiens GN=IGLL5 PE=2 SV=2	sp|B9A064|IGLL5_HUMAN (+1)		23 kDa	TRUE	unknown	0	0	1	0	#DIV/0!	#DIV/0!
1.15	TRUE	Empty	Actin, cytoplasmic 1 OS=Homo sapiens GN=ACTB PE=1 SV=1	tr|G5E9R0|G5E9R0_HUMAN		14 kDa	TRUE	unknown	678	689	0	398	0	0.577649
454.2	TRUE	Empty	Guanine nucleotide-binding protein G(I)/G(S)/G(T) subunit beta-1 OS=Homo sapiens GN=GNB1 PE=1 SV=3	sp|P62873|GBB1_HUMAN		37 kDa	TRUE	unknown	1	2	0	0	0	0
82.2	TRUE	Empty	Fermitin family homolog 2 (Fragment) OS=Homo sapiens GN=FERMT2 PE=1 SV=1	tr|H0YJ34|H0YJ34_HUMAN		73 kDa	TRUE	unknown	31	24	0	0	0	0
453.2	TRUE	Empty	C-1-tetrahydrofolate synthase, cytoplasmic OS=Homo sapiens GN=MTHFD1 PE=1 SV=1	tr|F5H2F4|F5H2F4_HUMAN		111 kDa	TRUE	unknown	5	0	0	3	0	#DIV/0!
109.4	TRUE	Empty	Histone H2A OS=Homo sapiens GN=HIST1H3D PE=3 SV=1	tr|A0A0U1RR32|A0A0U1RR32_HUMAN (+1)		18 kDa	TRUE	unknown	19	17	0	9	0	0.529412
172.4	TRUE	Empty	Dynamin-2 (Fragment) OS=Homo sapiens GN=DNM2 PE=1 SV=2	tr|K7EMQ3|K7EMQ3_HUMAN		34 kDa	TRUE	unknown	0	0	0	0	#DIV/0!	#DIV/0!
769	TRUE	Empty	Muscleblind-like protein 2 OS=Homo sapiens GN=MBNL2 PE=1 SV=2	sp|Q5VZF2|MBNL2_HUMAN (+1)		41 kDa	TRUE	unknown	2	0	0	0	0	#DIV/0!
4.15	TRUE	Empty	Vimentin (Fragment) OS=Homo sapiens GN=VIM PE=1 SV=1	tr|A0A1B0GVG8|A0A1B0GVG8_HUMAN		12 kDa	TRUE	unknown	143	151	0	0	0	0
1.16	TRUE	Empty	Actin, gamma-enteric smooth muscle OS=Homo sapiens GN=ACTG2 PE=1 SV=1	tr|F8WB63|F8WB63_HUMAN		11 kDa	TRUE	unknown	477	478	0	296	0	0.619247
268.3	TRUE	Empty	Serine/threonine-protein phosphatase 2A 65 kDa regulatory subunit A alpha isoform (Fragment) OS=Homo sapiens GN=PPP2R1A PE=1 SV=2	tr|C9J9C1|C9J9C1_HUMAN		43 kDa	TRUE	unknown	6	5	0	0	0	0
454.3	TRUE	Empty	Guanine nucleotide-binding protein subunit beta-4 OS=Homo sapiens GN=GNB4 PE=1 SV=3	sp|Q9HAV0|GBB4_HUMAN		38 kDa	TRUE	unknown	3	3	1	0	0.333333	0
279.5	TRUE	Empty	Guanine nucleotide-binding protein G(k) subunit alpha OS=Homo sapiens GN=GNAI3 PE=1 SV=3	sp|P08754|GNAI3_HUMAN		41 kDa	TRUE	unknown	2	0	0	0	0	#DIV/0!
569.2	TRUE	Empty	Uncharacterized protein (Fragment) OS=Homo sapiens PE=4 SV=1	tr|H0Y858|H0Y858_HUMAN		134 kDa	TRUE	unknown	0	1	0	0	#DIV/0!	0
703.2	TRUE	Empty	Vacuolar protein sorting-associated protein 4B OS=Homo sapiens GN=VPS4B PE=1 SV=2	sp|O75351|VPS4B_HUMAN		49 kDa	TRUE	unknown	1	0	0	0	0	#DIV/0!
10.3	TRUE	Empty	Plectin (Fragment) OS=Homo sapiens GN=PLEC PE=1 SV=1	tr|E9PMV1|E9PMV1_HUMAN		81 kDa	TRUE	unknown	0	35	0	0	#DIV/0!	0
185.4	TRUE	Empty	RNA binding motif protein, X-linked-like-1 OS=Homo sapiens GN=RBMXL1 PE=1 SV=1	sp|Q96E39|RMXL1_HUMAN		42 kDa	TRUE	unknown	6	5	2	0	0.333333	0
96.3	TRUE	Empty	Ribosome-binding protein 1 OS=Homo sapiens GN=RRBP1 PE=1 SV=1	tr|F8W7S5|F8W7S5_HUMAN		84 kDa	TRUE	unknown	22	15	0	0	0	0
4.16	TRUE	Empty	Alpha-internexin OS=Homo sapiens GN=INA PE=1 SV=2	sp|Q16352|AINX_HUMAN		55 kDa	TRUE	unknown	0	8	0	0	#DIV/0!	0
141.2	TRUE	Empty	Alanine--tRNA ligase, cytoplasmic (Fragment) OS=Homo sapiens GN=AARS PE=1 SV=3	tr|H3BPK7|H3BPK7_HUMAN		30 kDa	TRUE	unknown	8	12	0	0	0	0
380.2	TRUE	Empty	Transportin-2 OS=Homo sapiens GN=TNPO2 PE=1 SV=3	sp|O14787|TNPO2_HUMAN (+1)		101 kDa	TRUE	unknown	0	0	0	0	#DIV/0!	#DIV/0!
340.2	TRUE	Empty	Dynactin subunit 1 OS=Homo sapiens GN=DCTN1 PE=1 SV=3	sp|Q14203|DCTN1_HUMAN		142 kDa	TRUE	unknown	6	7	0	0	0	0
297.2	TRUE	Empty	Dynactin subunit 2 (Fragment) OS=Homo sapiens GN=DCTN2 PE=1 SV=1	tr|F8VW18|F8VW18_HUMAN		31 kDa	TRUE	unknown	8	8	0	0	0	0
379.3	TRUE	Empty	Receptor of-activated protein C kinase 1 OS=Homo sapiens GN=RACK1 PE=1 SV=1	tr|D6RHH4|D6RHH4_HUMAN		26 kDa	TRUE	unknown	5	4	0	0	0	0
163.2	TRUE	Empty	40S ribosomal protein S4, Y isoform 1 OS=Homo sapiens GN=RPS4Y1 PE=1 SV=2	sp|P22090|RS4Y1_HUMAN (+1)		29 kDa	TRUE	unknown	4	4	0	0	0	0
15.3	TRUE	Empty	Annexin OS=Homo sapiens GN=ANXA2 PE=1 SV=1	tr|H0YLV6|H0YLV6_HUMAN		14 kDa	TRUE	unknown	62	57	22	0	0.354839	0
325.2	TRUE	Empty	Peptidylprolyl isomerase (Fragment) OS=Homo sapiens GN=FKBP10 PE=1 SV=1	tr|H0Y827|H0Y827_HUMAN		42 kDa	TRUE	unknown	0	3	0	0	#DIV/0!	0
84.3	TRUE	Empty	Calponin-2 OS=Homo sapiens GN=CNN2 PE=1 SV=1	tr|K7ES69|K7ES69_HUMAN		16 kDa	TRUE	unknown	26	26	0	0	0	0
282.2	TRUE	Empty	60S ribosomal protein L18 (Fragment) OS=Homo sapiens GN=RPL18 PE=1 SV=1	tr|F8VUA6|F8VUA6_HUMAN		15 kDa	TRUE	unknown	10	2	0	0	0	0
152.4	TRUE	Empty	Septin-7 (Fragment) OS=Homo sapiens GN=SEPT7 PE=1 SV=1	tr|A0A0U1RQK0|A0A0U1RQK0_HUMAN		8 kDa	TRUE	unknown	0	0	0	0	#DIV/0!	#DIV/0!
133.4	TRUE	Empty	Elongation factor 1-delta (Fragment) OS=Homo sapiens GN=EEF1D PE=1 SV=1	tr|E9PQC9|E9PQC9_HUMAN		4 kDa	TRUE	unknown	0	0	0	2	#DIV/0!	#DIV/0!
170.2	TRUE	Empty	60S ribosomal protein L4 OS=Homo sapiens GN=RPL4 PE=1 SV=1	tr|H3BM89|H3BM89_HUMAN		38 kDa	TRUE	unknown	12	10	0	0	0	0
545.2	TRUE	Empty	YTH domain-containing family protein 2 OS=Homo sapiens GN=YTHDF2 PE=1 SV=2	sp|Q9Y5A9|YTHD2_HUMAN		62 kDa	TRUE	unknown	0	1	0	0	#DIV/0!	0
1.17	TRUE	Empty	POTE ankyrin domain family member F OS=Homo sapiens GN=POTEF PE=1 SV=2	sp|A5A3E0|POTEF_HUMAN		121 kDa	TRUE	unknown	431	415	0	0	0	0
38.4	TRUE	Empty	Clathrin heavy chain 1 OS=Homo sapiens GN=CLTC PE=1 SV=1	tr|J3QL20|J3QL20_HUMAN		11 kDa	TRUE	unknown	0	0	1	0	#DIV/0!	#DIV/0!
40.2	TRUE	Empty	Protein WWC3 OS=Homo sapiens GN=WWC3 PE=1 SV=3	REVERSE_sp|Q9ULE0|WWC3_HUMAN-DECOY		123 kDa	TRUE	unknown	0	0	0	0	#DIV/0!	#DIV/0!
279.6	TRUE	Empty	Guanine nucleotide-binding protein G(s) subunit alpha isoforms short (Fragment) OS=Homo sapiens GN=GNAS PE=1 SV=1	tr|A2A2R6|A2A2R6_HUMAN		7 kDa	TRUE	unknown	1	0	0	0	0	#DIV/0!
45.2	TRUE	Empty	Immunoglobulin heavy constant gamma 3 OS=Homo sapiens GN=IGHG3 PE=1 SV=2	sp|P01860|IGHG3_HUMAN (+1)		41 kDa	TRUE	unknown	0	0	4	0	#DIV/0!	#DIV/0!
455.2	TRUE	Empty	Putative heat shock 70 kDa protein 7 OS=Homo sapiens GN=HSPA7 PE=5 SV=2	sp|P48741|HSP77_HUMAN		40 kDa	TRUE	unknown	6	0	0	0	0	#DIV/0!
565.2	TRUE	Empty	Cleavage and polyadenylation-specificity factor subunit 6 OS=Homo sapiens GN=CPSF6 PE=1 SV=1	tr|F8WJN3|F8WJN3_HUMAN		52 kDa	TRUE	unknown	0	0	2	1	#DIV/0!	#DIV/0!
153.7	TRUE	Empty	Polyadenylate-binding protein 1-like 2 OS=Homo sapiens GN=PABPC1L2A PE=2 SV=1	sp|Q5JQF8|PAP1M_HUMAN		23 kDa	TRUE	unknown	1	0	0	0	0	#DIV/0!
310.2	TRUE	Empty	Polypyrimidine tract binding protein 1, isoform CRA_b OS=Homo sapiens GN=PTBP1 PE=1 SV=4	tr|A6NLN1|A6NLN1_HUMAN		57 kDa	TRUE	unknown	0	0	4	0	#DIV/0!	#DIV/0!
113.2	TRUE	Empty	Glutathione S-transferase P (Fragment) OS=Homo sapiens GN=GSTP1 PE=1 SV=1	tr|A0A087X243|A0A087X243_HUMAN		7 kDa	TRUE	unknown	0	0	2	0	#DIV/0!	#DIV/0!
198.2	TRUE	Empty	D-3-phosphoglycerate dehydrogenase OS=Homo sapiens GN=PHGDH PE=1 SV=1	tr|A0A286YFL2|A0A286YFL2_HUMAN		46 kDa	TRUE	unknown	0	6	0	0	#DIV/0!	0
79.3	TRUE	Empty	Annexin OS=Homo sapiens GN=ANXA6 PE=1 SV=1	tr|E5RK69|E5RK69_HUMAN		52 kDa	TRUE	unknown	0	23	0	0	#DIV/0!	0
354.2	TRUE	Empty	Glutamate dehydrogenase 2, mitochondrial OS=Homo sapiens GN=GLUD2 PE=1 SV=2	sp|P49448|DHE4_HUMAN		61 kDa	TRUE	unknown	3	0	0	0	0	#DIV/0!
127.2	TRUE	Empty	Heterogeneous nuclear ribonucleoprotein C-like 1 OS=Homo sapiens GN=HNRNPCL1 PE=1 SV=1	sp|O60812|HNRC1_HUMAN		32 kDa	TRUE	unknown	0	0	6	0	#DIV/0!	#DIV/0!
59.2	TRUE	Empty	Vasodilator-stimulated phosphoprotein (Fragment) OS=Homo sapiens GN=VASP PE=1 SV=8	tr|K7EQD0|K7EQD0_HUMAN		3 kDa	TRUE	unknown	11	0	0	0	0	#DIV/0!
137.2	TRUE	Empty	Heterogeneous nuclear ribonucleoprotein A1 (Fragment) OS=Homo sapiens GN=HNRNPA1 PE=1 SV=1	tr|F8VZ49|F8VZ49_HUMAN		26 kDa	TRUE	unknown	0	0	0	7	#DIV/0!	#DIV/0!
279.7	TRUE	Empty	Guanine nucleotide-binding protein G(olf) subunit alpha OS=Homo sapiens GN=GNAL PE=1 SV=1	sp|P38405|GNAL_HUMAN		44 kDa	TRUE	unknown	0	1	0	0	#DIV/0!	0
9.11	TRUE	Empty	HCG1983504, isoform CRA_d OS=Homo sapiens GN=TUBB3 PE=1 SV=1	tr|G3V2N6|G3V2N6_HUMAN		18 kDa	TRUE	unknown	16	0	0	0	0	#DIV/0!
127.3	TRUE	Empty	Heterogeneous nuclear ribonucleoprotein C-like 3 OS=Homo sapiens GN=HNRNPCL3 PE=2 SV=1	sp|B7ZW38|HNRC3_HUMAN		32 kDa	TRUE	unknown	0	0	0	3	#DIV/0!	#DIV/0!
183.2	TRUE	Empty	T-complex protein 1 subunit eta (Fragment) OS=Homo sapiens GN=CCT7 PE=1 SV=1	tr|F8WAM2|F8WAM2_HUMAN		10 kDa	TRUE	unknown	10	0	0	0	0	#DIV/0!
324.7	TRUE	Empty	HLA class I histocompatibility antigen, A-68 alpha chain OS=Homo sapiens GN=HLA-A PE=1 SV=4	sp|P01891|1A68_HUMAN		41 kDa	TRUE	unknown	0	0	2	0	#DIV/0!	#DIV/0!
324.8	TRUE	Empty	HLA class I histocompatibility antigen, Cw-12 alpha chain OS=Homo sapiens GN=HLA-C PE=1 SV=2	sp|P30508|1C12_HUMAN (+4)		41 kDa	TRUE	unknown	0	0	2	0	#DIV/0!	#DIV/0!
314.3	TRUE	Empty	Alpha-1,4 glucan phosphorylase OS=Homo sapiens GN=PYGL PE=1 SV=1	tr|E9PK47|E9PK47_HUMAN		94 kDa	TRUE	unknown	0	0	0	0	#DIV/0!	#DIV/0!
275.3	TRUE	Empty	Myosin phosphatase Rho-interacting protein (Fragment) OS=Homo sapiens GN=MPRIP PE=1 SV=2	tr|H7C3G6|H7C3G6_HUMAN		32 kDa	TRUE	unknown	0	2	0	0	#DIV/0!	0
324.9	TRUE	Empty	HLA class I histocompatibility antigen, A-3 alpha chain OS=Homo sapiens GN=HLA-A PE=1 SV=1	tr|A0A1W2PSE7|A0A1W2PSE7_HUMAN		41 kDa	TRUE	unknown	0	0	2	0	#DIV/0!	#DIV/0!
260.3	TRUE	Empty	Putative 40S ribosomal protein S10-like OS=Homo sapiens GN=RPS10P5 PE=5 SV=1	sp|Q9NQ39|RS10L_HUMAN		20 kDa	TRUE	unknown	0	0	0	0	#DIV/0!	#DIV/0!
596.2	TRUE	Empty	Prolyl 4-hydroxylase subunit alpha-2 (Fragment) OS=Homo sapiens GN=P4HA2 PE=1 SV=1	tr|E7EPI9|E7EPI9_HUMAN		27 kDa	TRUE	unknown	0	0	0	1	#DIV/0!	#DIV/0!
355.2	TRUE	Empty	Thioredoxin domain-containing protein 17 OS=Homo sapiens GN=TXNDC17 PE=1 SV=1	tr|I3L3M7|I3L3M7_HUMAN		9 kDa	TRUE	unknown	0	0	0	0	#DIV/0!	#DIV/0!
86.2	TRUE	Empty	Serpin H1 (Fragment) OS=Homo sapiens GN=SERPINH1 PE=1 SV=1	tr|E9PQ34|E9PQ34_HUMAN		15 kDa	TRUE	unknown	0	0	0	6	#DIV/0!	#DIV/0!
90.3	TRUE	Empty	ATP-dependent RNA helicase DDX3X (Fragment) OS=Homo sapiens GN=DDX3X PE=1 SV=1	tr|A0A0J9YYH6|A0A0J9YYH6_HUMAN		18 kDa	TRUE	unknown	0	2	0	0	#DIV/0!	0
127.4	TRUE	Empty	Heterogeneous nuclear ribonucleoproteins C1/C2 (Fragment) OS=Homo sapiens GN=HNRNPC PE=1 SV=1	tr|G3V2D6|G3V2D6_HUMAN		24 kDa	TRUE	unknown	0	0	0	0	#DIV/0!	#DIV/0!
147.3	TRUE	Empty	Rab GDP dissociation inhibitor (Fragment) OS=Homo sapiens GN=GDI2 PE=1 SV=1	tr|Q5SX86|Q5SX86_HUMAN		18 kDa	TRUE	unknown	0	0	0	0	#DIV/0!	#DIV/0!
226.2	TRUE	Empty	40S ribosomal protein S19 OS=Homo sapiens GN=RPS19 PE=1 SV=1	tr|A0A075B6E2|A0A075B6E2_HUMAN		8 kDa	TRUE	unknown	0	0	0	0	#DIV/0!	#DIV/0!
79.4	TRUE	Empty	Annexin OS=Homo sapiens GN=ANXA6 PE=1 SV=1	tr|E7EMC6|E7EMC6_HUMAN		37 kDa	TRUE	unknown	0	0	0	0	#DIV/0!	#DIV/0!
165.2	TRUE	Empty	Triosephosphate isomerase (Fragment) OS=Homo sapiens GN=TPI1 PE=1 SV=1	tr|U3KPZ0|U3KPZ0_HUMAN		12 kDa	TRUE	unknown	0	0	0	0	#DIV/0!	#DIV/0!
73.2	TRUE	Empty	Vigilin (Fragment) OS=Homo sapiens GN=HDLBP PE=1 SV=1	tr|H0Y394|H0Y394_HUMAN		109 kDa	TRUE	unknown	0	0	0	0	#DIV/0!	#DIV/0!
64.3	TRUE	Empty	Calponin-1 (Fragment) OS=Homo sapiens GN=CNN1 PE=1 SV=1	tr|K7ESJ2|K7ESJ2_HUMAN		13 kDa	TRUE	unknown	0	0	0	0	#DIV/0!	#DIV/0!
438.2	TRUE	Empty	Adenylosuccinate lyase (Fragment) OS=Homo sapiens GN=ADSL PE=1 SV=1	tr|A0A096LNY5|A0A096LNY5_HUMAN		30 kDa	TRUE	unknown	0	0	0	0	#DIV/0!	#DIV/0!
135.4	TRUE	Empty	Poly(rC)-binding protein 4 OS=Homo sapiens GN=PCBP4 PE=2 SV=1	sp|P57723|PCBP4_HUMAN (+3)		41 kDa	TRUE	unknown	0	0	0	0	#DIV/0!	#DIV/0!
118.2	TRUE	Empty	KN motif and ankyrin repeat domain-containing protein 1 OS=Homo sapiens GN=KANK1 PE=1 SV=3	sp|Q14678|KANK1_HUMAN		147 kDa	TRUE	unknown	0	0	0	0	#DIV/0!	#DIV/0!
339.5	TRUE	Empty	Plasma membrane calcium-transporting ATPase 4 OS=Homo sapiens GN=ATP2B4 PE=1 SV=2	sp|P23634|AT2B4_HUMAN		138 kDa	TRUE	unknown	0	0	0	0	#DIV/0!	#DIV/0!
324.1	TRUE	Empty	HLA class I histocompatibility antigen, Cw-6 alpha chain OS=Homo sapiens GN=HLA-C PE=1 SV=1	tr|A0A1W2PR11|A0A1W2PR11_HUMAN (+4)		37 kDa	TRUE	unknown	0	0	0	0	#DIV/0!	#DIV/0!
26.5	TRUE	Empty	Tubulin alpha-1A chain OS=Homo sapiens GN=TUBA1A PE=4 SV=1	tr|F8W0F6|F8W0F6_HUMAN		25 kDa	TRUE	unknown	0	0	0	0	#DIV/0!	#DIV/0!
221.7	TRUE	Empty	Keratin, type II cytoskeletal 75 OS=Homo sapiens GN=KRT75 PE=1 SV=2	sp|O95678|K2C75_HUMAN		60 kDa	TRUE	unknown	0	0	0	0	#DIV/0!	#DIV/0!
79.5	TRUE	Empty	Annexin (Fragment) OS=Homo sapiens GN=ANXA6 PE=1 SV=1	tr|H0YC77|H0YC77_HUMAN		10 kDa	TRUE	unknown	0	0	0	0	#DIV/0!	#DIV/0!
338.2	TRUE	Empty	LIM and senescent cell antigen-like-containing domain protein 1 OS=Homo sapiens GN=LIMS1 PE=1 SV=4	sp|P48059|LIMS1_HUMAN (+1)		37 kDa	TRUE	unknown	0	0	0	0	#DIV/0!	#DIV/0!
133.5	TRUE	Empty	Elongation factor 1-delta OS=Homo sapiens GN=EEF1D PE=1 SV=1	tr|E9PJD0|E9PJD0_HUMAN		12 kDa	TRUE	unknown	0	0	0	0	#DIV/0!	#DIV/0!
137.3	TRUE	Empty	Heterogeneous nuclear ribonucleoprotein A1-like 2 OS=Homo sapiens GN=HNRNPA1L2 PE=2 SV=2	sp|Q32P51|RA1L2_HUMAN		34 kDa	TRUE	unknown	0	0	0	0	#DIV/0!	#DIV/0!
26.6	TRUE	Empty	Putative tubulin-like protein alpha-4B OS=Homo sapiens GN=TUBA4B PE=5 SV=2	sp|Q9H853|TBA4B_HUMAN		28 kDa	TRUE	unknown	0	0	0	0	#DIV/0!	#DIV/0!
45.3	TRUE	Empty	Immunoglobulin heavy constant gamma 1 OS=Homo sapiens GN=IGHG1 PE=1 SV=1	sp|P01857|IGHG1_HUMAN (+2)		36 kDa	TRUE	unknown	0	0	0	0	#DIV/0!	#DIV/0!
703.3	TRUE	Empty	Fidgetin-like protein 1 OS=Homo sapiens GN=FIGNL1 PE=1 SV=2	sp|Q6PIW4|FIGL1_HUMAN		74 kDa	TRUE	unknown	0	0	0	0	#DIV/0!	#DIV/0!
184.2	TRUE	Empty	Nuclease-sensitive element-binding protein 1 (Fragment) OS=Homo sapiens GN=YBX1 PE=1 SV=1	tr|C9J5V9|C9J5V9_HUMAN		24 kDa	TRUE	unknown	0	0	0	0	#DIV/0!	#DIV/0!
169.3	TRUE	Empty	Heterogeneous nuclear ribonucleoprotein H (Fragment) OS=Homo sapiens GN=HNRNPH1 PE=1 SV=1	tr|H0YB39|H0YB39_HUMAN		30 kDa	TRUE	unknown	0	0	0	0	#DIV/0!	#DIV/0!
220.2	TRUE	Empty	Ubiquitin-like modifier-activating enzyme 1 OS=Homo sapiens GN=UBA1 PE=1 SV=1	tr|Q5JRR6|Q5JRR6_HUMAN		57 kDa	TRUE	unknown	0	0	0	0	#DIV/0!	#DIV/0!
313.3	TRUE	Empty	Nucleosome assembly protein 1-like 1 (Fragment) OS=Homo sapiens GN=NAP1L1 PE=1 SV=1	tr|F8VVB5|F8VVB5_HUMAN		19 kDa	TRUE	unknown	0	0	0	0	#DIV/0!	#DIV/0!
146.2	TRUE	Empty	Integrin beta-1 (Fragment) OS=Homo sapiens GN=ITGB1 PE=1 SV=1	tr|E7EUI6|E7EUI6_HUMAN		17 kDa	TRUE	unknown	0	0	0	0	#DIV/0!	#DIV/0!
324.11	TRUE	Empty	HLA class I histocompatibility antigen, Cw-4 alpha chain OS=Homo sapiens GN=HLA-C PE=1 SV=1	sp|P30504|1C04_HUMAN		41 kDa	TRUE	unknown	0	0	0	0	#DIV/0!	#DIV/0!
392.3	TRUE	Empty	TAR DNA-binding protein 43 (Fragment) OS=Homo sapiens GN=TARDBP PE=1 SV=1	tr|A0A087WW61|A0A087WW61_HUMAN		16 kDa	TRUE	unknown	0	0	0	0	#DIV/0!	#DIV/0!
261.2	TRUE	Empty	Far upstream element-binding protein 2 (Fragment) OS=Homo sapiens GN=KHSRP PE=1 SV=1	tr|M0QYH3|M0QYH3_HUMAN		18 kDa	TRUE	unknown	0	0	0	0	#DIV/0!	#DIV/0!
64.4	TRUE	Empty	Calponin-1 (Fragment) OS=Homo sapiens GN=CNN1 PE=1 SV=1	tr|K7ER02|K7ER02_HUMAN		25 kDa	TRUE	unknown	0	0	0	0	#DIV/0!	#DIV/0!
198.3	TRUE	Empty	D-3-phosphoglycerate dehydrogenase OS=Homo sapiens GN=PHGDH PE=1 SV=1	tr|A0A286YFK5|A0A286YFK5_HUMAN		16 kDa	TRUE	unknown	0	0	0	0	#DIV/0!	#DIV/0!
514.2	TRUE	Empty	TATA-binding protein-associated factor 2N OS=Homo sapiens GN=TAF15 PE=1 SV=1	tr|A0A075B7E4|A0A075B7E4_HUMAN		14 kDa	TRUE	unknown	0	0	0	0	#DIV/0!	#DIV/0!
84.4	TRUE	Empty	Calponin-2 (Fragment) OS=Homo sapiens GN=CNN2 PE=1 SV=1	tr|U3KPS3|U3KPS3_HUMAN		11 kDa	TRUE	unknown	0	0	0	0	#DIV/0!	#DIV/0!
95.2	TRUE	Empty	Dihydropyrimidinase-related protein 2 (Fragment) OS=Homo sapiens GN=DPYSL2 PE=1 SV=1	tr|E5RFU4|E5RFU4_HUMAN		18 kDa	TRUE	unknown	0	0	0	0	#DIV/0!	#DIV/0!
492.2	TRUE	Empty	KH domain-containing, RNA-binding, signal transduction-associated protein 2 OS=Homo sapiens GN=KHDRBS2 PE=1 SV=1	sp|Q5VWX1|KHDR2_HUMAN		39 kDa	TRUE	unknown	0	0	0	0	#DIV/0!	#DIV/0!
326.4	TRUE	Empty	Calcium/calmodulin-dependent protein kinase type II subunit alpha OS=Homo sapiens GN=CAMK2A PE=1 SV=2	sp|Q9UQM7|KCC2A_HUMAN		54 kDa	TRUE	unknown	0	0	0	0	#DIV/0!	#DIV/0!
70.9	TRUE	Empty	Keratin, type I cytoskeletal 15 OS=Homo sapiens GN=KRT15 PE=1 SV=1	tr|A8MT21|A8MT21_HUMAN		33 kDa	TRUE	unknown	0	0	0	0	#DIV/0!	#DIV/0!
702.2	TRUE	Empty	Prefoldin subunit 1 OS=Homo sapiens GN=PFDN1 PE=1 SV=1	tr|D6RGG5|D6RGG5_HUMAN		4 kDa	TRUE	unknown	0	0	0	0	#DIV/0!	#DIV/0!
439.2	TRUE	Empty	ROCK2 protein OS=Homo sapiens GN=ROCK2 PE=1 SV=1	tr|Q14DU5|Q14DU5_HUMAN		82 kDa	TRUE	unknown	0	0	0	0	#DIV/0!	#DIV/0!
546.2	TRUE	Empty	Phenylalanine--tRNA ligase alpha subunit (Fragment) OS=Homo sapiens GN=FARSA PE=1 SV=8	tr|K7EK06|K7EK06_HUMAN		18 kDa	TRUE	unknown	0	0	0	0	#DIV/0!	#DIV/0!
314.4	TRUE	Empty	Glycogen phosphorylase, muscle form OS=Homo sapiens GN=PYGM PE=1 SV=6	sp|P11217|PYGM_HUMAN		97 kDa	TRUE	unknown	0	0	0	0	#DIV/0!	#DIV/0!
246.3	TRUE	Empty	Heat shock 70 kDa protein 1-like OS=Homo sapiens GN=HSPA1L PE=1 SV=2	sp|P34931|HS71L_HUMAN		70 kDa	TRUE	unknown	0	0	0	0	#DIV/0!	#DIV/0!
393.4	TRUE	Empty	Cyclin-dependent kinase 15 OS=Homo sapiens GN=CDK15 PE=1 SV=2	sp|Q96Q40|CDK15_HUMAN		49 kDa	TRUE	unknown	0	0	0	0	#DIV/0!	#DIV/0!
32.9	TRUE	Empty	Putative heat shock protein HSP 90-alpha A4 OS=Homo sapiens GN=HSP90AA4P PE=5 SV=1	sp|Q58FG1|HS904_HUMAN		48 kDa	TRUE	unknown	0	0	0	0	#DIV/0!	#DIV/0!
147.4	TRUE	Empty	Rab GDP dissociation inhibitor (Fragment) OS=Homo sapiens GN=GDI2 PE=1 SV=1	tr|Q5SX91|Q5SX91_HUMAN		23 kDa	TRUE	unknown	0	0	0	0	#DIV/0!	#DIV/0!
142.2	TRUE	Empty	Plastin-2 OS=Homo sapiens GN=LCP1 PE=1 SV=6	sp|P13796|PLSL_HUMAN		70 kDa	TRUE	unknown	0	0	0	0	#DIV/0!	#DIV/0!
326.5	TRUE	Empty	Calcium/calmodulin-dependent protein kinase type II subunit beta (Fragment) OS=Homo sapiens GN=CAMK2B PE=1 SV=1	tr|E7EQE4|E7EQE4_HUMAN		20 kDa	TRUE	unknown	0	0	0	0	#DIV/0!	#DIV/0!
76.2	TRUE	Empty	Serum albumin OS=Homo sapiens GN=ALB PE=1 SV=2	sp|P02768|ALBU_HUMAN (+1)		69 kDa	TRUE	unknown	0	0	0	0	#DIV/0!	#DIV/0!
377.2	TRUE	Empty	Actin-related protein 2/3 complex subunit 3 (Fragment) OS=Homo sapiens GN=ARPC3 PE=1 SV=1	tr|F8VR50|F8VR50_HUMAN		10 kDa	TRUE	unknown	0	0	0	0	#DIV/0!	#DIV/0!
69.2	TRUE	Empty	Major vault protein (Fragment) OS=Homo sapiens GN=MVP PE=1 SV=1	tr|H3BNF6|H3BNF6_HUMAN		16 kDa	TRUE	unknown	0	0	0	0	#DIV/0!	#DIV/0!
511.4	TRUE	Empty	ADP/ATP translocase 4 OS=Homo sapiens GN=SLC25A31 PE=2 SV=1	sp|Q9H0C2|ADT4_HUMAN		35 kDa	TRUE	unknown	0	0	0	0	#DIV/0!	#DIV/0!
567.2	TRUE	Empty	Non-histone chromosomal protein HMG-14 OS=Homo sapiens GN=HMGN1 PE=1 SV=1	tr|A6NEL0|A6NEL0_HUMAN		12 kDa	TRUE	unknown	0	0	0	0	#DIV/0!	#DIV/0!
378.2	TRUE	Empty	RuvB-like helicase OS=Homo sapiens GN=RUVBL2 PE=1 SV=1	tr|M0R0Y3|M0R0Y3_HUMAN		39 kDa	TRUE	unknown	0	0	0	0	#DIV/0!	#DIV/0!
164.2	TRUE	Empty	Coatomer subunit gamma-2 OS=Homo sapiens GN=COPG2 PE=1 SV=1	sp|Q9UBF2|COPG2_HUMAN		98 kDa	TRUE	unknown	0	0	0	0	#DIV/0!	#DIV/0!
43.3	TRUE	Empty	Keratin, type II cytoskeletal 1b OS=Homo sapiens GN=KRT77 PE=1 SV=3	sp|Q7Z794|K2C1B_HUMAN		62 kDa	TRUE	unknown	0	0	0	0	#DIV/0!	#DIV/0!
66.3	TRUE	Empty	Ras GTPase-activating-like protein IQGAP3 OS=Homo sapiens GN=IQGAP3 PE=1 SV=2	sp|Q86VI3|IQGA3_HUMAN (+1)		185 kDa	TRUE	unknown	0	0	0	0	#DIV/0!	#DIV/0!
545.3	TRUE	Empty	YTH domain-containing family protein 1 OS=Homo sapiens GN=YTHDF1 PE=1 SV=1	sp|Q9BYJ9|YTHD1_HUMAN		61 kDa	TRUE	unknown	0	0	0	0	#DIV/0!	#DIV/0!
117.12	TRUE	Empty	RAB37, member RAS oncogene family, isoform CRA_e OS=Homo sapiens GN=RAB37 PE=1 SV=1	tr|A8MSP2|A8MSP2_HUMAN		20 kDa	TRUE	unknown	0	0	0	0	#DIV/0!	#DIV/0!
4.17	TRUE	Empty	Glial fibrillary acidic protein (Fragment) OS=Homo sapiens GN=GFAP PE=1 SV=1	tr|A0A1W2PS58|A0A1W2PS58_HUMAN		8 kDa	TRUE	unknown	0	0	0	0	#DIV/0!	#DIV/0!
324.12	TRUE	Empty	HLA class I histocompatibility antigen, Cw-2 alpha chain OS=Homo sapiens GN=HLA-C PE=1 SV=1	sp|P30501|1C02_HUMAN		41 kDa	TRUE	unknown	0	0	0	0	#DIV/0!	#DIV/0!
266.7	TRUE	Empty	Copine-2 OS=Homo sapiens GN=CPNE2 PE=1 SV=3	sp|Q96FN4|CPNE2_HUMAN		61 kDa	TRUE	unknown	0	0	0	0	#DIV/0!	#DIV/0!
727.2	TRUE	Empty	Ubiquitin-conjugating enzyme E2 N OS=Homo sapiens GN=UBE2N PE=1 SV=1	tr|F8VV71|F8VV71_HUMAN		18 kDa	TRUE	unknown	0	0	0	0	#DIV/0!	#DIV/0!
393.5	TRUE	Empty	Cyclin-dependent kinase 13 OS=Homo sapiens GN=CDK13 PE=1 SV=2	sp|Q14004|CDK13_HUMAN		165 kDa	TRUE	unknown	0	0	0	0	#DIV/0!	#DIV/0!
117.13	TRUE	Empty	Ras-related protein Rab-3D OS=Homo sapiens GN=RAB3D PE=1 SV=1	sp|O95716|RAB3D_HUMAN		24 kDa	TRUE	unknown	0	0	0	0	#DIV/0!	#DIV/0!
30.2	TRUE	Empty	Gamma-enolase OS=Homo sapiens GN=ENO2 PE=1 SV=3	sp|P09104|ENOG_HUMAN		47 kDa	TRUE	unknown	0	0	0	0	#DIV/0!	#DIV/0!
566.2	TRUE	Empty	Proteasome activator complex subunit 3 OS=Homo sapiens GN=PSME3 PE=1 SV=1	tr|B7Z8D3|B7Z8D3_HUMAN		15 kDa	TRUE	unknown	0	0	0	0	#DIV/0!	#DIV/0!
178.2	TRUE	Empty	Eukaryotic translation initiation factor 4B (Fragment) OS=Homo sapiens GN=EIF4B PE=1 SV=8	tr|F8W0K0|F8W0K0_HUMAN		19 kDa	TRUE	unknown	0	0	0	0	#DIV/0!	#DIV/0!
51.4	TRUE	Empty	L-lactate dehydrogenase OS=Homo sapiens GN=LDHC PE=1 SV=1	tr|F5H155|F5H155_HUMAN		25 kDa	TRUE	unknown	0	0	0	0	#DIV/0!	#DIV/0!
390.3	TRUE	Empty	Cullin-4B (Fragment) OS=Homo sapiens GN=CUL4B PE=1 SV=2	tr|A6NE76|A6NE76_HUMAN		28 kDa	TRUE	unknown	0	0	0	0	#DIV/0!	#DIV/0!
266.8	TRUE	Empty	Copine-8 OS=Homo sapiens GN=CPNE8 PE=1 SV=2	sp|Q86YQ8|CPNE8_HUMAN (+1)		63 kDa	TRUE	unknown	0	0	0	0	#DIV/0!	#DIV/0!
142.3	TRUE	Empty	Plastin-1 OS=Homo sapiens GN=PLS1 PE=1 SV=2	sp|Q14651|PLSI_HUMAN		70 kDa	TRUE	unknown	0	0	0	0	#DIV/0!	#DIV/0!
10.4	TRUE	Empty	Plectin (Fragment) OS=Homo sapiens GN=PLEC PE=1 SV=1	tr|E9PIA2|E9PIA2_HUMAN		20 kDa	TRUE	unknown	0	0	0	0	#DIV/0!	#DIV/0!
31.3	TRUE	Empty	Peptidyl-prolyl cis-trans isomerase A-like 4A OS=Homo sapiens GN=PPIAL4A PE=2 SV=1	sp|Q9Y536|PAL4A_HUMAN		18 kDa	TRUE	unknown	0	0	0	0	#DIV/0!	#DIV/0!
70.1	TRUE	Empty	Keratin, type I cytoskeletal 15 OS=Homo sapiens GN=KRT15 PE=1 SV=3	sp|P19012|K1C15_HUMAN		49 kDa	TRUE	unknown	0	0	0	0	#DIV/0!	#DIV/0!
224.2	TRUE	Empty	Stathmin-2 OS=Homo sapiens GN=STMN2 PE=1 SV=3	sp|Q93045|STMN2_HUMAN		21 kDa	TRUE	unknown	0	0	0	0	#DIV/0!	#DIV/0!
69.3	TRUE	Empty	Major vault protein OS=Homo sapiens GN=MVP PE=1 SV=1	tr|H3BUP3|H3BUP3_HUMAN		7 kDa	TRUE	unknown	0	0	0	0	#DIV/0!	#DIV/0!
189.2	TRUE	Empty	Catenin delta-1 (Fragment) OS=Homo sapiens GN=CTNND1 PE=1 SV=1	tr|E9PRE2|E9PRE2_HUMAN		29 kDa	TRUE	unknown	0	0	0	0	#DIV/0!	#DIV/0!
544.2	TRUE	Empty	Uncharacterized protein (Fragment) OS=Homo sapiens PE=4 SV=1	tr|H3BNC9|H3BNC9_HUMAN		33 kDa	TRUE	unknown	0	0	0	0	#DIV/0!	#DIV/0!
268.4	TRUE	Empty	Serine/threonine-protein phosphatase 2A 65 kDa regulatory subunit A beta isoform OS=Homo sapiens GN=PPP2R1B PE=1 SV=3	sp|P30154|2AAB_HUMAN		66 kDa	TRUE	unknown	0	0	0	0	#DIV/0!	#DIV/0!
357.2	TRUE	Empty	Dihydrolipoyllysine-residue succinyltransferase component of 2-oxoglutarate dehydrogenase complex, mitochondrial (Fragment) OS=Homo sapiens GN=DLST PE=1 SV=1	tr|H0YJF9|H0YJF9_HUMAN		8 kDa	TRUE	unknown	0	0	0	0	#DIV/0!	#DIV/0!
4.18	TRUE	Empty	Keratin, type II cytoskeletal 80 OS=Homo sapiens GN=KRT80 PE=1 SV=2	sp|Q6KB66|K2C80_HUMAN		51 kDa	TRUE	unknown	0	0	0	0	#DIV/0!	#DIV/0!
356.2	TRUE	Empty	Eukaryotic translation initiation factor 4 gamma 1 OS=Homo sapiens GN=EIF4G1 PE=1 SV=1	tr|E9PGM1|E9PGM1_HUMAN		167 kDa	TRUE	unknown	7	0	0	0	0	#DIV/0!
517.2	TRUE	Empty	Heat shock 70 kDa protein 4 OS=Homo sapiens GN=HSPA4 PE=1 SV=1	tr|A0A087WYC1|A0A087WYC1_HUMAN		79 kDa	TRUE	unknown	0	0	0	0	#DIV/0!	#DIV/0!
479.2	TRUE	Empty	40S ribosomal protein S21 OS=Homo sapiens GN=RPS21 PE=1 SV=1	tr|Q9BYK2|Q9BYK2_HUMAN		7 kDa	TRUE	unknown	0	0	0	0	#DIV/0!	#DIV/0!
458.2	TRUE	Empty	CD44 antigen (Fragment) OS=Homo sapiens GN=CD44 PE=1 SV=1	tr|H0YEU1|H0YEU1_HUMAN		27 kDa	TRUE	unknown	0	0	0	0	#DIV/0!	#DIV/0!
END OF FILE

## Sheet: dec siTRIM28 vs siNT
genes	C4-logFC	logCPM	LR	PValue	C4-FDR			Ingenuity Canonical Pathways	-log(p-value)	Ratio	z-score	Molecules			Upstream Regulator	Expr Log Ratio	Molecule Type	Predicted Activation State	Activation z-score	Flags	p-value of overlap	Target Molecules in Dataset	Mechanistic Network
BC042538	-3.13495	-0.539017	63.9212	1.29494e-15	2.19797e-13			Pulmonary Fibrosis Idiopathic Signaling Pathway	8.19	0.135	0.781	ACTC1,ACTG2,ACVR2B,AJUBA,AREG,CAV1,CCN2,CCN4,COL15A1,COL21A1,COL23A1,COL6A6,EDN1,EPHB3,FGFR3,FGFR4,FZD5,FZD7,FZD8,GLI2,IL11,IL6,IL6ST,MAP2K6,MAPK13,MMP1,MMP24,MMP28,MRTFA,NOTCH1,NOTCH2,PDGFB,PIK3CD,PRKN,RASD1,RPS6KA1,SERPINE1,SMAD3,SNAI1,SRF,TCF4,TCF7L1,WNT16,WNT2B			beta-estradiol		chemical - endogenous mammalian	Activated	2.492		9.46e-38	ACER2,ACP3,ACTC1,ACVR2B,AJUBA,ALDH4A1,AMOTL2,ANO1,ANXA3,AP3B2,AR,AREG,ASB2,BCL2L11,BIRC3,BMPR1B,CACNA1G,CACNG4,CAV1,CCN1,CCN2,CCN5,CCNE2,CDC25A,CDC45,CDC6,CDCA7,CEBPA,CELF2,CFD,CHGB,CHRM2,CLCA2,CLDN1,CLDN11,CLYBL,CNN1,CNN2,CNR1,CNTFR,COL6A6,COLEC12,COMP,CPM,CPXM1,CSF2RB,CUL4A,CYP11A1,DCLK1,DCN,DDAH1,DDR1,DHCR24,DIAPH1,DIAPH3,DLL1,DLL4,DMTN,DNMT3B,E2F1,E2F2,E2F8,EDN1,EGF,ELOVL2,ENPP2,EREG,ESPL1,ET…	612 (20)
EDNRB	-2.98987	4.06209	62.269	2.996e-15	4.91577e-13			Cardiac Hypertrophy Signaling (Enhanced)	7.56	0.111	1.98	ACVR2B,ADCY5,ADRA1B,ATP2A1,CACNB2,CACNG4,CSF2RB,CTF1,DIAPH1,DIAPH3,EDN1,EDNRB,FGF1,FGF14,FGF17,FGF7,FGFR3,FGFR4,FZD5,FZD7,FZD8,GNA14,HDAC9,HSPB2,HSPB7,IGF1,IL11,IL12A,IL18R1,IL1A,IL1R2,IL2RB,IL33,IL6,IL6R,IL6ST,IL7R,ITGA1,ITGA8,ITGA9,ITGB3,MAP2K6,MAP3K9,MAPK13,NFATC2,NPR1,PDE10A,PDE1A,PDE7A,PDE8B,PIK3CD,PLCE1,PLCG2,PTGS2,RASD1,SRF,TNFRSF1B,TNFSF12,WNT16,WNT2B			TGFB1	-0.056	growth factor	Activated	3.76		1.68e-30	ABCG1,ACP3,ACSS1,ACTC1,ACTG2,ADAM19,ADAMTS3,AHNAK,ALDH5A1,ALOX5AP,AMOTL2,ANGPTL4,ANKRD1,AQP11,AREG,ASPN,B2M,B3GALT2,BARD1,BCL2L11,BMF,BRIP1,C3AR1,C5,CAND2,CAV1,CAVIN2,CCL8,CCN1,CCN2,CCN4,CCN5,CCNE2,CCNF,CD34,CD72,CDC25A,CDC42EP3,CEBPA,CELF2,CELSR2,CFD,CFI,CLCA2,CLDN1,CNN1,CNN2,COMP,CORIN,CPXM1,CSF1,CTSS,CYP11A1,DAAM1,DCN,DHCR24,DISP2,DLX2,DLX5,DMTN,DNMT3B,DOCK2,DOCK4,E2F1,E2F2,EDN1,EDNRB,EGF,EHD1…	558 (21)
NPPC	-2.7994	-0.439399	56.5138	5.58051e-14	7.3578e-12			G-Protein Coupled Receptor Signaling	6.87	0.0996	4.303	ACKR4,ADCY5,ADGRF3,ADGRG1,ADRA1B,ARRB1,C3AR1,C5AR2,CARD10,CELSR1,CELSR2,CELSR3,CHRM2,CMKLR1,CNR1,EDNRB,F2RL1,FZD5,FZD7,FZD8,GABBR2,GLP2R,GNA14,GPER1,GPR150,GPR157,GPR3,GPR37,GPR39,GPRC5A,HTR1B,HTR1D,KCNH2,KCNN2,LPAR3,LPAR6,MAP2K6,MAP3K9,MAPK13,MRTFA,MYL3,MYLK,NFATC2,OPRL1,OXTR,P2RY14,PAK1,PAK3,PDE10A,PDE1A,PDE7A,PDE8B,PIK3CD,PLCE1,PLCG2,PREX2,PTGFR,PTGIR,PXN,RAC2,RASD1,RASGRP1,RGS16,RGS18,RPS6KA1…			medroxyprogesterone acetate		chemical drug	Activated	2.695	bias	3.78e-26	ANLN,AP3B2,BCL2L11,BIRC3,BRIP1,CAV1,CCN1,CCNE2,CDC45,CDC6,CEBPA,CFD,CHRM2,CLDN1,CNTFR,CSF2RB,DCN,DIAPH1,DIAPH3,DLL4,DNMT3B,E2F1,EDN1,ENPP2,ESPL1,ETS1,EZR,FGF1,FLNB,FLNC,FMOD,FOSL1,FZD5,FZD7,FZD8,GPX3,HTRA3,ID4,IGF1,IGFBP1,IL11,IL12A,IL19,IL1A,IL6,IL6R,IL6ST,IL7R,INHBE,INSRR,IQGAP2,IQGAP3,ITGA1,ITGA8,ITGA9,ITGB3,KIT,KLF5,KRT18,LAMA1,LIMK1,LMO3,MCM5,MMP1,MYLK,NKD1,NOG,NOS3,NPR1,PAK1,PDE1A,PDGFB,PKM…	616 (26)
SULT1C4	-2.52411	0.116099	84.9692	3.03051e-20	1.11879e-17			IL-15 Production	6.48	0.179	2.132	ABL2,DDR1,EPHA2,EPHB1,EPHB2,EPHB3,FGFR3,FGFR4,FLT4,FRK,IL6,KDR,KIT,LMTK3,LTK,MAP2K6,MERTK,MET,ROR1,ROS1,TNK1,TYRO3			8-bromo-cAMP		chemical reagent	Activated	3.752	bias	1.25e-23	AP3B2,BIRC3,CAV1,CCN2,CCNE2,CD82,CDC45,CDC6,CEBPA,CFD,CHRM2,CLDN11,CNTFR,CSF2RB,CYP11A1,DBH,DCN,DIAPH1,DIAPH3,DLL4,E2F1,EDN1,ESPL1,ETS1,EZR,FGF1,FLNB,FLNC,FOSL1,FZD5,FZD7,FZD8,GPX3,ID4,IGF1,IGFBP1,IL11,IL19,IL6,IL6ST,IL7R,INHBB,INHBE,INSRR,IQGAP2,IQGAP3,ITGA1,ITGA8,ITGA9,ITGB3,KDR,KIT,KRT18,LAMA1,LIMK1,MCM5,MMP1,MSX1,MYLK,NKD1,NOG,NPR1,PAK1,PDE1A,PDGFB,PKMYT1,POMC,PPARGC1A,PRICKLE1,PRL,PTGFR,PTGS…	617 (20)
CMKLR1	-2.41113	0.0508837	57.8308	2.85664e-14	3.92473e-12			STAT3 Pathway	6.35	0.17	0.775	BMPR1B,CDC25A,CSF2RB,EGF,FGFR3,FGFR4,FLT4,IGF1,IL18R1,IL1A,IL1R2,IL2RB,IL6R,IL6ST,IL7R,KDR,MAP3K9,MAPK13,PDGFB,PIM1,RASD1,SOCS1,SOCS3			dexamethasone		chemical drug		0.445		7.71e-23	ABCC6,ACKR4,ACTC1,ACTG2,ADAMTS19,ALDH1A1,ALDH1L1,ALDH4A1,ALOX5AP,AMIGO2,ANGPTL4,ANKRD1,ANO1,ANO4,ANOS1,ANXA3,AREG,ARHGAP23,ARHGAP25,ARRB1,ASF1B,ASPN,ATP11A,ATP1A3,ATP6V1C1,B2M,BCL2L11,BCL9L,BIRC3,BRIP1,C3AR1,C5,CATSPER2,CAV1,CAVIN2,CCN1,CCN2,CCNE2,CD34,CDC25A,CDC42EP3,CDC6,CDCA7L,CEBPA,CELF2,CFD,CMKLR1,CNN2,COL15A1,CORO2A,CPA4,CPE,CRYAB,CRYBG1,CSF1,CSF2RB,CTF1,CYP11A1,CYP3A5,DCN,DEPP1,DHCR24,DLC1…	581 (18)
RGS18	-2.41086	1.13612	44.5582	2.46906e-11	2.08346e-09			Axonal Guidance Signaling	6.3	0.106	#NUM!	ADAM19,ADAM22,ADAMTS14,ADAMTS16,ADAMTS19,ADAMTS3,ADAMTS6,ADAMTS8,ADAMTS9,EGF,EPHA2,EPHB1,EPHB2,EPHB3,FZD5,FZD7,FZD8,GLI2,GLI3,GNA14,IGF1,ITGA1,ITGA8,ITGA9,ITGB3,LIMK1,LRRC4C,MET,MMP1,MMP24,MMP28,MYL3,NFATC2,NGF,NTN1,NTNG2,PAK1,PAK3,PAPPA2,PDGFB,PIK3CD,PLCE1,PLCG2,PLXNC1,PTCH2,PXN,RAC2,RASD1,SEMA6A,SEMA7A,SLIT3,TUBB2B,WNT16,WNT2B			TNF		cytokine		1.398		1.02e-22	ACSL5,ADAMTS8,ADCY5,ALOX5AP,ANGPTL4,AR,ARHGAP18,ARHGAP23,ARHGDIB,ARSI,B2M,BCL2L11,BIRC3,BMPER,C3AR1,C5,CAV1,CCN1,CCN2,CCN4,CCN5,CD200,CD34,CD82,CDO1,CDX1,CEBPA,CFD,CHI3L2,CLDN1,CLDN11,CMKLR1,CNN1,COL15A1,CRYAB,CSF1,CSF2RB,CTSS,CYP11A1,DCN,DDIAS,DENND2D,DEPP1,DLL4,DLX1,DOCK8,DPF3,E2F1,EDN1,EDNRB,EHD1,ENPP2,ENPP3,EPHA2,EPHB2,EREG,ETS1,F2RL1,FLT4,FNBP1,FOSB,FOSL1,FOXC2,FRMD4A,FZD5,GABRA5,GADD45B,GAD…	547 (20)
COL23A1	-2.35432	3.25089	32.1524	1.42541e-08	5.86322e-07			CREB Signaling in Neurons	5.89	0.099	3.414	ACKR4,ADCY5,ADGRF3,ADGRG1,ADRA1B,BMPR1B,C3AR1,C5AR2,CACNA1G,CACNB2,CACNG4,CATSPER2,CELSR1,CELSR2,CELSR3,CHRM2,CMKLR1,CNR1,EDNRB,EGF,F2RL1,FGFR3,FGFR4,FLT4,FZD5,FZD7,FZD8,GABBR2,GLP2R,GNA14,GPER1,GPR150,GPR157,GPR3,GPR37,GPR39,GPRC5A,GRIA4,GRIN2A,GRIN2D,HTR1B,HTR1D,IGF1,KDR,LPAR3,LPAR6,OPRL1,OXTR,P2RY14,PDGFB,PIK3CD,PLCE1,PLCG2,PTGFR,PTGIR,RASD1,RPS6KA1,S1PR1,TBXA2R,VIPR2			CG		complex		-0.165	bias	6.27e-22	ACP3,ALDH1A1,ANGPTL4,AR,AREG,B2M,BARD1,BLM,BMPR1B,CCL8,CCNE2,CD34,CDC45,CDC6,CEBPA,CLDN11,CNN1,CNNM1,CRYAB,CSF1,CYP11A1,DTL,E2F1,E2F7,E2F8,EMB,ENPP2,ENPP3,EREG,F2RL1,FGF7,FOSL1,HLA-DOB,HMGA1,HMGA2,HSD17B2,HSD17B6,IGF1,IL11,IL18R1,IL1A,IL1R2,IL33,IL6,INHBB,ITGA1,ITGA8,ITGB3,KISS1,KRT34,LIMCH1,LRP1B,LRRN3,MARCHF3,MCM10,MCM5,MELK,mir-143,MMP1,NOS3,NPR1,ORC1,OXTR,PLPP3,PODXL,POLE2,PPP1R14A,PTGES,PTGF…	588 (21)
LTK	-2.25637	-0.690468	37.539	8.96021e-10	5.08905e-08			Sperm Motility	5.89	0.129	0.632	ABL2,CACNA1G,CATSPER2,DDR1,EPHA2,EPHB1,EPHB2,EPHB3,FGFR3,FGFR4,FLT4,FRK,GNA14,KDR,KIT,LMTK3,LTK,MAP2K6,MERTK,MET,NPPC,NPR1,PDE1A,PLA2G4A,PLA2G4C,PLCE1,PLCG2,PNPLA3,ROR1,ROS1,SLC9A5,TNK1,TYRO3			Vegf		group	Activated	2.252	bias	1.62e-17	ACKR4,ADGRG1,ALOX5AP,ANGPTL4,ARHGAP18,ARHGAP23,AURKB,BCL2L11,CCN1,CCNE2,CCNF,CDC25A,CDC45,CDC6,CELSR1,CLDN1,CNN1,CNTFR,CRYAB,DENND2D,DLL4,DNAJB9,DPF3,EDN1,ELN,ENPP2,ETS1,FAIM2,FKBP5,FLT4,FOSB,FOSL1,HBEGF,HOMER1,IL11,IL1A,IL6,IL6ST,INHBB,KDR,KIAA1671,KMT2A,LPAR6,MAZ,MCM5,MELK,MET,MGP,MKI67,NOS3,NOTCH1,NR4A2,NRCAM,OXTR,P2RY14,PADI1,PDK4,PHLDA2,PKMYT1,PLK4,PLPP3,PPARGC1A,PTGS2,PTHLH,PTPN5,RAD51,RGS2…	426 (21)
IGFBP1	-2.15674	6.14557	103.266	2.93048e-24	2.16372e-21			Hepatic Fibrosis / Hepatic Stellate Cell Activation	5.05	0.134	#NUM!	CCN2,COL15A1,COL21A1,COL23A1,COL6A6,CSF1,EDN1,EDNRB,EGF,FGF1,FLT4,IGF1,IL1A,IL1R2,IL6,IL6R,KDR,LAMA1,MET,MMP1,MYL3,PDGFB,SERPINE1,SMAD3,TNFRSF1B,VCAM1			IL1B	-0.32	cytokine		-0.719		1.85e-17	ACP3,ADAMTS3,ANGPTL4,B2M,BARD1,BIRC3,BMF,C5,CCL8,CCN2,CD82,CDX1,CEBPA,CLDN1,CRYAB,CSF1,CSF2RB,CTSS,CYP11A1,CYP3A5,DCN,DDIAS,DLL1,DLL4,E2F1,E2F2,E2F7,EDN1,EDNRB,EHD1,ELN,ENPP2,F2RL1,FGF7,FGFR3,FKBP5,FOSB,FOSL1,GADD45B,GBP2,GCK,GLI2,H19,HAS1,HBEGF,HLA-DOB,HMGA1,HOMER1,HSD17B2,ICOSLG/LOC102723996,IFIT1,IGF1,IGFBP1,IKZF2,IL11,IL12A,IL18R1,IL19,IL1A,IL1R2,IL33,IL6,IL6R,IL7R,INSRR,IRAK2,ITGA1,ITGA8,ITG…	538 (20)
CASP12	-2.11685	-3.50147	11.9386	0.000549828	0.00453591			Regulation of the Epithelial-Mesenchymal Transition Pathway	5.01	0.133	#NUM!	EGF,ETS1,FGF1,FGF14,FGF17,FGF7,FGFR3,FGFR4,FOXC2,FZD5,FZD7,FZD8,HMGA2,MAP2K6,MET,NOTCH1,NOTCH2,PARD6B,PIK3CD,RASD1,SMAD3,SNAI1,TCF4,TCF7L1,WNT16,WNT2B			ESR2		ligand-dependent nuclear receptor		0.073		5.73e-17	ACTC1,AJUBA,AR,AREG,ARHGDIB,ASB2,CAV1,CCN1,CCN2,CCN5,CD34,CDC25A,CLDN1,CLDN11,CNN1,CNNM1,COMP,CPM,CSF1,CYP11A1,DDAH1,DMTN,EDN1,EMB,ENPP2,ENPP3,EREG,F2RL1,FMOD,FOXC2,GABBR2,GADD45B,GBP2,GPX3,HMGA1,HMGA2,ICOSLG/LOC102723996,IGF1,IL1A,IL6,KDR,KIF4A,KISS1,KIT,KLHL38,LAPTM5,LIMCH1,LPL,LRP1B,LRRN3,MAP2K6,MCM5,MGP,MIOX,MKI67,MMP1,MYLK,MYPN,NEDD9,NOTCH1,OTUB2,PDGFB,PDK4,PDLIM3,PLK4,PLXDC1,PRL,PTGFR,PTGIS…	629 (22)
TRIM28	-2.11225	7.26001	190.024	3.14115e-43	9.27706e-40			Osteoarthritis Pathway	4.82	0.123	0.655	CASP12,CCN4,DCN,DLX5,FGFR3,FZD5,FZD7,FZD8,GDF5,GLI2,GLI3,H19,IL1R2,ITGA1,ITGA8,ITGA9,ITGB3,MMP1,NOTCH1,PPARGC1A,PTCH2,PTGS2,PTHLH,SMAD3,SPP1,TCF4,TCF7L1,TNFRSF1B,WNT16			ERBB2	0.443	kinase	Activated	2.234		1.18e-15	ABRACL,ADAM19,ADAMTS16,ADIPOR2,AHNAK,ANGPTL4,AR,AREG,BARD1,BIRC3,BRIP1,CAVIN2,CCN2,CCN5,CCNE2,CD34,CD82,CDC25A,CDC42EP3,CDC45,CDC6,CDCA7,CDCA7L,CDCA8,CELSR2,CNTN3,CPM,CRYBG1,DAAM1,DLL1,DPEP1,DTX1,E2F1,E2F2,E2F7,E2F8,EDN1,EPHB2,EPHX2,EREG,ESPL1,ETV4,FGF7,GALNT3,GINS1,GINS2,GINS3,GPX3,H19,HBEGF,HEYL,HMGA2,HOMER2,IL1A,IL6,IL6R,IL6ST,IRF6,ITGB3,KDR,KIT,KRT81,LUM,LXN,MAPK13,MCM10,MCM5,MITF,MKI67,MMP1,…	487 (22)
CHI3L2	-2.11217	0.256641	17.6572	2.64516e-05	0.000385979			Hepatic Fibrosis Signaling Pathway	4.72	0.102	2.197	ACVR2B,CACNB2,CACNG4,CCN2,CNR1,EDN1,FLT4,FNBP1,FZD5,FZD7,FZD8,GLI2,GLI3,IL1A,IL1R2,IL33,IRAK2,ITGA1,ITGA8,ITGA9,ITGB3,KDR,MAP2K6,MAPK13,MMP1,MYL3,MYLK,PDGFB,PIK3CD,PLCG2,PTCH2,RAC2,RASD1,SERPINE1,SMAD3,SNAI1,SPP1,TCF4,TCF7L1,TNFRSF1B,VCAM1,WNT16,WNT2B			AGT		growth factor		0.306	bias	1.66e-15	ACTC1,ADAMTS8,AMBP,ANO1,ANXA3,AREG,CAV1,CCL8,CCN2,CCN4,CCN5,CCNE2,CCNF,CDC25A,CEL,CFI,CNN1,CNR1,COL15A1,COLEC10,COMP,CPE,CPXM1,CTF1,CTSS,DBH,DCLK1,DLL4,E2F1,E2F2,EDN1,EDNRB,ELN,ENPEP,EREG,ETS1,ETV4,FGF7,FIBIN,FKBP5,FNBP1,FOSL1,FOXC2,FZD7,GFRA2,GLDN,GLI2,GSTM5,HBEGF,HGFAC,HOXA9,IGF1,IL18R1,IL1A,IL6,IL6ST,INHBB,IRF6,ITGA8,ITGB3,KDR,KLF15,KLF5,LIMD2,LIPG,LUM,MAP2,MAPT,MMP1,MYO7A,NGF,NOS3,NPR1,NR4A2,…	493 (19)
EPYC	-2.11093	0.819341	40.8974	1.60434e-10	1.139e-08			Role of Macrophages, Fibroblasts and Endothelial Cells in Rheumatoid Arthritis	4.71	0.11	#NUM!	C5,CEBPA,CSF1,DAAM1,F2RL1,FZD5,FZD7,FZD8,IL18R1,IL1A,IL1R2,IL33,IL6,IL6R,IL6ST,IRAK2,MAP2K6,MMP1,NFATC2,NLK,PDGFB,PIK3CD,PLCE1,PLCG2,RASD1,SOCS1,SOCS3,TCF4,TCF7L1,TLR1,TLR3,TNFRSF1B,VCAM1,WIF1,WNT16,WNT2B			molybdenum disulfide		chemical reagent	Inhibited	-3.667		3.18e-15	ACTG2,CNN1,CPNE7,CRYAB,CSF2RB,ELN,EXTL1,FLG,FZD7,HMGA1,HSPB7,IFIT1,IGSF23,KISS1,LBH,LIMCH1,LIMS2,LMCD1,LMOD1,LXN,NXPH3,PCSK7,PFKFB4,PLA2G4A,PPP1R14A,RARRES1,SCG5,SERPINB2,SLC2A1,SPP1,SYNPO2,TINAGL1,TMEM171,TP53I11,TPM1,TUFT1
IL1A	-2.06193	0.0895556	34.6733	3.89934e-09	1.86953e-07			Estrogen-mediated S-phase Entry	4.46	0.308	2.121	CCNE2,CDC25A,E2F1,E2F2,E2F7,E2F8,RBL1,SKP2			IL6	1.419	cytokine		-0.246	bias	2.63e-14	ACER2,AHNAK,AREG,ATP2A1,BCL2L11,CCN2,CD82,CDC45,CDC6,CEBPA,CFD,COMP,CRYAB,CSF1,CSF2RB,CUL4A,CYP3A5,DCN,DLX5,E2F1,E2F2,ENPP2,EREG,ETV4,EXO1,FLI1,FOSL1,GADD45B,GADD45G,GALE,GBP2,GINS1,HLA-DMA,ICOSLG/LOC102723996,IFIT1,IGF1,IGFBP1,IL11,IL12A,IL6,IL6R,IL6ST,IL7R,IRAG1,ITGA1,ITGB3,KDR,KISS1,KIT,KRT18,LPL,MAP2,MERTK,MET,MKI67,MMP1,MT1F,MT1M,MT1X,MYBL2,NGF,NKD1,NOS3,NOTCH1,OXTR,PDGFB,PIM1,PLK2,PLK4,POMC…	518 (17)
SCUBE1	-2.02883	-0.0989854	29.6125	5.27626e-08	1.87295e-06			Phagosome Formation	4.43	0.0883	3.969	ACKR4,ADGRF3,ADGRG1,ADRA1B,AP1M2,C3AR1,C5AR2,CELSR1,CELSR2,CELSR3,CHRM2,CMKLR1,CNR1,COLEC12,DIAPH1,EDNRB,F2RL1,FZD5,FZD7,FZD8,GABBR2,GLP2R,GPER1,GPR150,GPR157,GPR3,GPR37,GPR39,GPRC5A,HTR1B,HTR1D,ITGA1,ITGA8,ITGA9,ITGB3,LIMK1,LPAR3,LPAR6,MAP2K6,MYL3,MYLK,OPRL1,OXTR,P2RY14,PAK1,PAK3,PIK3CD,PLA2G4A,PLA2G4C,PLCG2,PNPLA3,PTGFR,PTGIR,RAC2,RASD1,RASGRP1,S1PR1,TBXA2R,TLR1,TLR3,VIPR2			2-(4-amino-1-isopropyl-1H-pyrazolo[3,4-d]pyrimidin-3-yl)-1H-indol-5-ol		chemical reagent	Inhibited	-4.26		2.88e-14	ANKRD1,ASF1B,ATP6V0E2,AURKB,BLM,BRIP1,CCN2,CCNE2,CCNF,CDC25A,CDC45,CDC6,DHCR24,DTL,E2F2,EDN1,EXO1,FOSL1,GINS1,GINS2,GINS3,HBEGF,IL6R,KIF18B,KLF5,KNL1,MCM10,MCM5,NABP1,NOTCH1,NR4A2,NUAK1,ORC1,PIM1,POLE2,PTGS2,RAD51,SKP2,TK1,XRCC2	276 (12)
ITGA9	-2.02554	2.84804	129.135	6.33575e-30	8.50546e-27			Breast Cancer Regulation by Stathmin1	4.32	0.0909	3.266	ACKR4,ADGRF3,ADGRG1,ADRA1B,AURKB,C3AR1,C5AR2,CAMK1G,CELSR1,CELSR2,CELSR3,CHRM2,CMKLR1,CNR1,E2F1,E2F2,E2F7,E2F8,EDNRB,EGF,F2RL1,FZD5,FZD7,FZD8,GABBR2,GLP2R,GPER1,GPR150,GPR157,GPR3,GPR37,GPR39,GPRC5A,HTR1B,HTR1D,IGF1,LPAR3,LPAR6,OPRL1,OXTR,P2RY14,PAK1,PDGFB,PIK3CD,PPP1R14A,PPP2R2B,PTGFR,PTGIR,RAC2,RASD1,S1PR1,TBXA2R,TUBB2B,VIPR2			IFNG		cytokine		0.94		6.27e-14	ACSS1,ADAMTS8,ADAMTS9,ADCY5,ADGRG1,AGPAT1,ALDH1L1,ALOX5AP,ANGPTL4,AQP11,AREG,B2M,BATF2,BCL2L11,BIRC3,BMF,BRIP1,CAV1,CCL8,CCN2,CD200,CD72,CDC25A,CDX1,CEBPA,CELSR1,CELSR2,CHI3L2,CNR1,CSF1,CSF2RB,CTSS,CYP11A1,DCN,DDIAS,DEPP1,DLL1,E2F1,E2F2,EDN1,EDNRB,EGF,ELN,EMID1,F2RL1,FGF1,FKBP5,FLT4,FMNL2,FOSB,GADD45B,GBP2,GBP4,GCK,GDNF,GLDN,GNA14,GPER1,H2BC8,HBEGF,HCP5,HDAC9,HLA-DMA,HLA-DOB,HMGA1,ICOSLG/LOC10272…	560 (21)
AREG	-2.01262	3.68174	66.3931	3.69393e-16	6.73436e-14			Regulation Of The Epithelial Mesenchymal Transition By Growth Factors Pathway	4.22	0.125	2.236	EGF,ETS1,FGF1,FGF14,FGF17,FGF7,FGFR3,FGFR4,FOXC2,HMGA2,IL6,IL6R,MAP2K6,MAPK13,MET,MMP1,PARD6B,PDGFB,PIK3CD,RASD1,SMAD3,SNAI1,TNFRSF1B,TNFSF12			SMARCA4	0.212	transcription regulator		1.561	bias	8.89e-14	ABRACL,ACSL5,ADGRG1,AHNAK,ANO1,AREG,ARHGDIB,ATP2A1,C6orf141,CCN2,CCNE2,CDC25A,CDC6,CLIC2,CPM,CRYBG1,CSF1,CTSS,CUL4A,DLL1,DLX2,DYSF,E2F1,EPHB2,EREG,EVA1A,FKBP5,FLNB,GADD45B,GADD45G,GIMAP2,HCG26,HCP5,HKDC1,HMGA2,IFIT1,IGF1,IL11,IL1A,IL6,IL7R,IRF6,KCNS3,KDR,KIT,KRT18,LAMA3,LUM,MAFF,MAPK13,MGP,mir-143,MMP1,MN1,MPZ,MYLK,MYRF,NECTIN1,NOS3,PASK,PGM2L1,PHLDA2,PLEKHO1,PLPP3,PLS1,PSG4,PSG9,PTHLH,PTX3,RAC2,…	452 (21)
DTX1	-2.00017	-3.01592	14.8589	0.000115861	0.00129223			Role of Osteoblasts, Osteoclasts and Chondrocytes in Rheumatoid Arthritis	3.97	0.116	#NUM!	BIRC3,BMPR1B,CSF1,DLX5,FZD5,FZD7,FZD8,IGF1,IL11,IL18R1,IL1A,IL1R2,IL33,IL6,ITGB3,MAP2K6,MMP1,NFATC2,PIK3CD,SPP1,TCF4,TCF7L1,TNFRSF1B,WIF1,WNT16,WNT2B			FGF2	0.245	growth factor		-0.333	bias	1.32e-13	ACER2,ACTC1,ANGPTL4,AR,AREG,B2M,CAV1,CCN1,CCN4,CD34,CDC25A,CDC6,CRYAB,CSF1,CYP11A1,DCN,DLL1,DLL4,DNMT3B,EDNRB,ELN,ENPP2,EREG,ETS1,ETV4,FGFR3,FGFR4,FOSL1,GDNF,GRIN2A,HBEGF,HMGA1,IGF1,IL6,ITGA1,KCNC1,KDR,KIT,LAMA1,MAPT,MET,MGP,MITF,MKI67,MMP1,MPZ,MSX1,NKD1,NOG,NOS3,NOTCH1,NR4A2,PCSK2,PDGFB,PLK2,PLXDC1,POLE2,PRL,PTGS2,RAD51,RMRP,SERPINE1,SLC2A1,SNAI1,SOCS3,SPP1,SPRY1,SST,TNFRSF12A,VCAM1,VWF,WNT16	434 (20)
LPL	-1.98612	1.13144	17.207	3.35195e-05	0.000467405			Eicosanoid Signaling	3.75	0.176	1.342	ALOX5AP,DPEP1,DPEP2,PLA2G4A,PLA2G4C,PNPLA3,PTGES,PTGFR,PTGIR,PTGIS,PTGS2,TBXA2R			TP53	0.294	transcription regulator		1.577		2.26e-13	ACER2,ACOT11,ACSS1,ALDH1A1,ALDH4A1,AMOTL2,ANKRD1,ANLN,ANXA3,AR,AREG,ARRB1,ASF1B,AURKB,BCL2L11,BIRC3,BMF,CARD10,CARD11,CAV1,CCN1,CCN2,CCN5,CCNE2,CCNF,CD82,CDC25A,CDC42EP3,CDC6,CEBPA,CEL,CELSR1,CELSR3,CKMT2,CLCA2,CNN1,CNN2,CRYAB,CSF1,CTF1,DDIAS,DDR1,DHCR24,DLC1,DLX1,DNMT3B,DPEP1,DTX1,E2F1,E2F2,E2F8,EDN1,EGF,ENPP2,EPHA2,EREG,ESPL1,EXO1,EZR,FAM83D,FGF7,FIGNL1,FKBP5,FOSL1,FRMD4A,FZD7,GADD45B,GADD45G,G…	449 (23)
SMOC1	-1.88577	-0.246116	26.7887	2.26964e-07	6.98245e-06			Actin Cytoskeleton Signaling	3.72	0.11	1.807	ACTC1,ACTG2,DIAPH1,DIAPH3,EGF,EZR,FGF1,FGF14,FGF17,FGF7,IQGAP2,IQGAP3,ITGA1,ITGA8,ITGA9,ITGB3,LIMK1,MYL3,MYLK,PAK1,PAK3,PDGFB,PIK3CD,PXN,RAC2,RASD1,SSH2			PD98059		chemical - kinase inhibitor		0.12	bias	2.88e-13	ALOX5AP,ANKRD1,AR,AREG,ARRB1,ATP2A1,BATF2,BCL2L11,CAV1,CCN2,CCN5,CCNE2,CDC25A,CDC42EP1,CEBPA,DBH,E2F1,E2F2,EDN1,EDNRB,ELN,EREG,ETS1,FKBP5,FOSB,FOSL1,FOXC2,GDNF,HAS1,HBEGF,HMGA2,IGF1,IGFBP1,IL12A,IL1A,IL6,ITGB3,KLF15,LAMA3,LIPG,LPL,MET,MGLL,MITF,MKI67,MMP1,MT1F,MT1M,MYBL2,NGF,NOS3,PCYT1B,PDGFB,PHLDA2,PIM1,PLA2G4A,POMC,PRL,PRNP,PTGES,PTGS2,PTHLH,RRM2,SCARB1,SERPINB2,SERPINB7,SERPINE1,SLC2A1,SMAD3,S…	485 (19)
ISLR2	-1.8772	-3.26468	8.30542	0.00395269	0.0211407			RHOA Signaling	3.64	0.137	1.291	ABL2,ACTC1,ACTG2,ANLN,ARHGAP9,CDC42EP1,CDC42EP3,DLC1,EZR,IGF1,LIMK1,LPAR3,LPAR6,MYL3,MYLK,RHPN1,SEPTIN3			CCND1	0.366	transcription regulator		1.622		3.48e-13	AHNAK,AR,AREG,BRIP1,CCNE2,CDC45,CDC6,CDCA7,CDCA7L,CDCA8,CLIC6,DDIAS,DHCR24,DTL,E2F1,E2F7,E2F8,ENPP2,EPHA2,EREG,FAM83D,FGF7,FZD7,GAS2L3,GPRC5A,HOMER2,ITGB3,KIF4A,KMT2A,KNL1,MAFF,MARK1,MCM10,MELK,MTFR2,MYLK,MYO7A,NOTCH1,PCYT1B,PDLIM3,PTPRC,RAB3B,RAD51,RBL1,RMI2,RRM2,SCG5,SLC4A4,SPC25,SPP1,ST6GALNAC5,TCF4,TP53INP2,UHRF1,ZNF367	275 (14)
IL34	-1.80654	-4.29301	4.63643	0.0313	0.0998072			Role of Tissue Factor in Cancer	3.49	0.138	#NUM!	ARRB1,CCN1,CCN2,CSF1,F2RL1,FRK,GNA14,HBEGF,ITGB3,LIMK1,MAPK13,MMP1,PAK1,PIK3CD,RASD1,RPS6KA1			MRTFB	0.333	transcription regulator	Activated	3.837		5.34e-13	ACTG2,AK5,AMOTL2,ANKRD1,ANLN,CAVIN2,CCN1,CCN2,CDC42EP3,CNN1,CNN2,DDAH1,DHCR24,DIAPH3,EDN1,EPPK1,FIBIN,FILIP1L,FLI1,GPR37,GSTM5,LIMCH1,MAP2,MAPK13,NUAK1,PDGFRL,PTGS2,S1PR1,SCARB1,SERPINB2,SERPINE1,SH3BP4,SORBS1,SRF,SYNPO2,TPM1,ZFHX4	253 (14)
NFAM1	-1.80095	0.437778	25.6584	4.07519e-07	1.14407e-05			IL-6 Signaling	3.47	0.133	1	HSPB2,HSPB7,IL1A,IL1R2,IL33,IL6,IL6R,IL6ST,MAP2K6,MAPK13,PIK3CD,RASD1,SOCS1,SOCS3,SRF,TNFAIP6,TNFRSF1B			dihydrotestosterone		chemical - endogenous mammalian		1.275		7.12e-13	ABCG1,ACP3,ADIPOR2,ADTRP,ANO1,AR,AREG,ATP13A2,ATP2A1,B2M,BMF,BMPR1B,BRIP1,CCN2,CDC6,CDCA7,CDO1,CEBPA,CMKLR1,COBLL1,CYP11A1,DCN,DDIAS,DHCR24,DTL,E2F8,EGF,ELN,FAM111B,FGF7,FKBP5,FLNB,FRK,GPX3,HOMER2,HOXC8,HOXC9,IGF1,IL1A,IL6,IL6R,IL6ST,INHBB,IQGAP2,KCNH2,KISS1,KLF15,LDLRAP1,LPL,MAFF,MAP2K6,MARK1,MCM10,MCM5,MGLL,MMP1,MYLK,NOS3,NOTCH1,OXTR,POMC,PRL,PRNP,PRUNE2,PTGS2,PTHLH,RAB3B,RMI2,SLC2A1,SLC2A5,SLC…	629 (24)
ENPEP	-1.74273	2.35684	88.9867	3.97471e-21	1.95648e-18			Tumor Microenvironment Pathway	3.39	0.117	1.528	CSF1,EGF,FGF1,FGF14,FGF17,FGF7,IGF1,IL6,IL6R,ITGB3,MMP1,MMP24,MMP28,PDCD1LG2,PDGFB,PIK3CD,PTGS2,RASD1,SLC2A1,SPP1,TNC			lipopolysaccharide		chemical drug		0.832	bias	7.16e-13	ABCC6,ABCG1,ACTC1,ACVR2B,ADAP2,AHNAK,ALOX5AP,ANGPTL4,ANKRD1,ANXA3,AR,AREG,ASAP1,AURKB,B2M,BCL2L11,BIRC3,C3AR1,C5,CAV1,CCIN,CCL8,CCN1,CCN2,CCN4,CCNF,CD200,CD72,CD82,CDC25A,CDC42EP3,CDCA7,CEBPA,CFD,CLDN1,CRYAB,CSF1,CSF2RB,CTSS,CYP3A5,DCN,DDIAS,DHCR24,DLL1,DLL4,DNAJB9,DOCK8,DUSP8,E2F1,EDN1,EHD1,EMB,ENPP2,EPHX2,EREG,F2RL1,FLI1,FLT4,FMNL2,FOSB,FOSL1,FOXC2,GADD45B,GBP2,GBP4,GCA,GLP2R,GLS2,GPR3,GSTM5,H1…	579 (20)
EREG	-1.66738	4.09946	58.4753	2.05864e-14	2.89524e-12			Epithelial Adherens Junction Signaling	3.29	0.121	-0.229	ACVR2B,AFDN,DIAPH1,DLL1,EGF,FGF1,LIMK1,MET,NANOS1,NECTIN1,NOTCH1,NOTCH2,PAK1,PAK3,PPP2R2B,RASD1,SNAI1,TCF4,TCF7L1			forskolin		chemical toxicant		-0.689	bias	7.29e-13	ACER2,ACP3,ACTG2,ADAMTS16,ADGRG1,AREG,ATP6V1C1,BCL2L11,CARD10,CCN2,CD200,CHGB,CITED4,CNN1,COL15A1,CRYAB,CSF1,CYP11A1,CYP3A5,DBH,EDN1,EREG,ETV4,EZR,FKBP5,FLNC,FOSB,FOSL1,FOXP4,GADD45B,GADD45G,GALNT14,GNA14,GPR3,GRIP1,GSTM5,H19,H3-3A/H3-3B,HAS3,HOMER1,HTR1D,IGF1,IGFBP1,IL11,IL6,INHBB,ITGA1,KRT18,MET,mir-221,MITF,MPZ,MRTFA,NGF,NKD1,NR4A2,OXTR,PDK4,PDLIM3,PIK3CD,PLK2,POMC,PPARGC1A,PRL,PTGES,PTGS2,PTH…	387 (21)
TRABD2B	-1.64132	2.29335	47.3854	5.8316e-12	5.62844e-10			HIF1α Signaling	3.28	0.111	1.706	ADRA1B,CAMK1G,EDN1,EGF,FLT4,GCK,IGF1,IL6,IL6R,KDR,MAP2K6,MET,MMP1,MMP24,MMP28,PDGFB,PIK3CD,PLCG2,RAC2,RASD1,SERPINE1,SLC2A1,SLC2A5			NUPR1	0.052	transcription regulator	Inhibited	-2.73		7.63e-13	ABL2,ACSS1,ADAM22,ADGRG1,ALDH5A1,AREG,ATP8B1,BLM,CARMIL1,CASTOR2,CCN1,CCNF,CDCA8,CDK15,DAGLA,DENND5B,DHCR24,DNMT3B,DUSP8,E2F8,EME1,ERCC6L,EREG,ESPL1,ETS1,EXO1,FAM111B,FANCD2,FGF1,FZD8,GBP2,GINS1,HBEGF,HIVEP3,IL6R,KNL1,MCM10,MGLL,MKI67,MMS22L,MT1X,MTFR2,NEIL3,NFIB,NT5DC3,PFKFB4,PIM1,PODNL1,POLE2,POLQ,PRELID2,PRL,PRND,PRNP,PTPRJ,RAB39B,RAD51,RASAL2,SERPINE1,SH2D5,SKP2,SLC2A1,SMAD3,SPC25,SPP1,SRF,TI…	279 (7)
WIF1	-1.62342	-1.03758	17.5794	2.75562e-05	0.00040012			Th1 Pathway	3.24	0.131	0.775	DLL1,DLL4,HLA-DMA,HLA-DOB,ICOSLG/LOC102723996,IL12A,IL18R1,IL6,IL6R,MAP2K6,NFATC2,NOTCH1,NOTCH2,PIK3CD,SOCS1,SOCS3			F2		peptidase	Activated	2.921	bias	1.07e-12	ADAMTS9,ANGPTL4,BIRC3,CCL8,CCN1,CCN2,CDC42EP1,CDC6,CITED4,DAAM1,E2F7,EDN1,EDNRB,EHD4,EREG,ETS1,F2RL1,FOSB,FOSL1,HBEGF,HDAC9,HMGA1,IGF1,IL6,KDR,LBH,LMCD1,MGLL,mir-221,MMP1,MYBL2,NOS3,NUAK2,PDCD1LG2,PDGFB,PGM2L1,PLA2G4A,PTGS2,RAC2,SERPINE1,SKP2,SPOCD1,SRF,SYP,TNFRSF12A,TSPAN32,VCAM1,VWF	402 (18)
MT1F	-1.61463	0.60675	40.8634	1.63249e-10	1.15344e-08			Molecular Mechanisms of Cancer	3.23	0.0895	#NUM!	ADCY5,BCL2L11,BIRC3,BMPR1B,CCNE2,CDC25A,CDK15,E2F1,E2F2,E2F7,E2F8,FANCD2,FNBP1,FZD5,FZD7,FZD8,GNA14,HDAC9,ITGA1,ITGA8,ITGA9,ITGB3,MAP2K6,MAPK13,NLK,NOTCH1,PAK1,PAK3,PIK3CD,PTCH2,RAC2,RASD1,RASGRF1,RASGRF2,RASGRP1,RBL1,SMAD3,TCF4,WNT16,WNT2B			ESR1	-0.328	ligand-dependent nuclear receptor		0.833		1.14e-12	ACTC1,AHNAK,ALOX5AP,ANLN,ANXA3,AR,AREG,ARHGAP18,ARRB1,ATP11A,BCL2L11,BIRC3,C5,CAV1,CCN1,CCN5,CDC42EP3,CDCA8,CEBPA,CELSR2,CENPU,CHRM2,CLDN1,CLIC6,CLN3,CNN1,CPE,CPM,CTSS,CYP11A1,DCDC2,DHCR24,DIAPH1,DIAPH3,DLL1,DMTN,DOCK4,E2F1,EDN1,EEA1,EGF,ELN,ENPP2,EREG,F2RL1,FOSB,FOSL1,GABBR2,GADD45B,GADD45G,GLDN,GLI2,GPER1,GPR37,H19,HBEGF,HCP5,HIP1R,HMGA2,HOXA9,ICOSLG/LOC102723996,IGF1,IL12A,IL1A,IL6,IL6ST,INHBB…	574 (21)
RHCG	-1.59192	2.65673	33.938	5.68964e-09	2.65883e-07			Th1 and Th2 Activation Pathway	3.2	0.116	#NUM!	ACVR2B,DLL1,DLL4,HLA-DMA,HLA-DOB,ICOSLG/LOC102723996,IL12A,IL18R1,IL2RB,IL33,IL6,IL6R,MAP2K6,NFATC2,NOTCH1,NOTCH2,PIK3CD,S1PR1,SOCS1,SOCS3			HRAS	0.078	enzyme		-0.095		1.64e-12	AMOTL2,ANKRD1,ANXA3,AREG,ARHGAP26,ASAP1,ATP1A3,AURKB,B2M,BCL2L11,BIRC3,BTBD11,CACNG4,CAV1,CCN1,CCN2,CDC25A,CNN1,CNN2,CSF1,CTSS,DLL1,DLX1,DNER,DNMT3B,E2F1,ELN,EREG,ETS1,ETV4,FOSB,FOSL1,GADD45G,GNA14,GPX3,HOXC8,IL1A,IL6,IL6ST,IL7R,IQGAP2,KCNC1,KLF5,KRT18,LBH,LIPG,LXN,MET,MMP1,MYL3,NEXN,NOTCH1,OSBP2,PCYT1B,PDLIM5,PLA2G4A,PPARGC1B,PRL,PRNP,PRSS23,PTGS2,PTHLH,PXN,RASGRP1,RRM2,SELPLG,SERPINB2,SERPINE1,…	438 (22)
PTPN5	-1.55999	2.22402	18.7329	1.50369e-05	0.000245089			Opioid Signaling Pathway	3.15	0.1	1.706	ADCY5,ARRB1,CACNA1G,CACNB2,CACNG4,CAMK1G,CATSPER2,FOSB,FRK,GNA14,GRIN2A,GRIN2D,MAP2K6,NOS3,OPRL1,PDE1A,POMC,RAC2,RASD1,RGS16,RGS17,RGS18,RGS20,RGS9,RPS6KA1,SRF,TCF4,TCF7L1			tetradecanoylphorbol acetate		chemical drug		0.699	bias	1.81e-12	AMIGO2,ANGPTL4,AREG,ATP1A3,AURKB,BIRC3,BLM,C3AR1,C3orf52,C5,CAV1,CCN1,CCN2,CEBPA,CLDN1,CPE,CSF1,CYP11A1,DTL,DUSP8,E2F1,EGF,EPHA2,ERCC6L,ETS1,EZR,FGF7,FKBP5,FOSB,FOSL1,FOXC2,GADD45B,GPC2,GPRC5A,GRIN2A,H19,HAS1,HBEGF,HIVEP3,HMGA1,HMGA2,HOXA9,HSD17B2,HTR1D,ICOSLG/LOC102723996,IGF1,IGFBP1,IL11,IL12A,IL18R1,IL1A,IL6,IL6R,IL7R,INHBB,ISLR2,ITGB3,JCAD,KIT,KLF2,KLF5,KRT34,LBH,LIPG,LPL,MAST4,METTL7A,mir-22…	520 (18)
RAB39B	-1.49993	-0.836918	20.994	4.60723e-06	8.96377e-05			Neuroinflammation Signaling Pathway	2.94	0.0946	1.961	ACVR2B,B2M,BIRC3,CD200,GABBR2,GABRA5,GDNF,GRIN2A,GRIN2D,HLA-DMA,HLA-DOB,IL12A,IL34,IL6,IL6R,IRAK2,MAPK13,MAPT,NFATC2,NGF,PIK3CD,PLA2G4A,PLA2G4C,PLCG2,PTGS2,RAC2,SLC6A12,TLR1,TLR3,VCAM1			GLI1	-0.46	transcription regulator		-0.538		1.31e-11	ABCG1,AHNAK,ANO1,BIRC3,C5,CADPS,CAV1,CCN1,CSF1,EMB,EZR,FGF1,FLT4,FOXC2,GADD45B,GAS2L3,GLI2,GPER1,GPRC5A,HSD17B6,IGF1,IL1R2,IL33,IL6,IMPA2,IQGAP2,IQGAP3,IRF2BPL,KIT,KLF5,KNL1,KRT80,LOC151760,LRRC1,MAFF,MAN1C1,METTL7A,MKI67,MT1F,MT1X,NEURL1B,NOG,PDK4,PGM2L1,PHLDA2,PIM1,PITPNM3,PLXDC1,POMC,PPARGC1A,PRICKLE1,PSTPIP2,PTCH2,PTGS2,PTHLH,RPS6KA1,SCG5,SERTAD4,SERTAD4-AS1,SKP2,SNAI1,SOCS1,SOCS3,SOX13,SPP1,…	480 (24)
KYNU	-1.4796	1.96701	37.8523	7.63087e-10	4.46378e-08			p38 MAPK Signaling	2.86	0.125	0.832	H3-3A/H3-3B,HSPB2,HSPB7,IL1A,IL1R2,IL33,IRAK2,MAP2K6,MAPK13,MAPT,PLA2G4A,PLA2G4C,RPS6KA1,SRF,TNFRSF1B			JUN	0.275	transcription regulator		0.914	bias	1.65e-11	ANKRD1,AR,ARNTL2,BCL2L11,BIRC3,C3AR1,C5,CAV1,CCL8,CCN1,CCN2,CFD,CSF1,CYP11A1,DBH,E2F7,EDN1,EHD4,EPHX2,EREG,EZR,FLNC,FOSL1,GDNF,HMGA1,HOMER1,HSPB2,IGF1,IGFBP1,IL1A,IL6,IL7R,KDR,MET,mir-221,MMP1,MPZ,NGF,NRCAM,OXTR,PAK3,PARD6B,PIM1,PLA2G4A,PRL,PRNP,PTGES,PTGS2,PTHLH,PTPRN,PTX3,RASGRF1,SERPINB2,SERPINE1,SH2D5,SOCS3,SPP1,SST,SULF2,SVIL,TK1,TNC,TXN,VCAM1,VDR,WNT16,ZNF385A	449 (19)
RSPO1	-1.46953	2.39908	34.8794	3.50767e-09	1.72363e-07			Ovarian Cancer Signaling	2.84	0.114	1	ARRB1,E2F1,E2F2,EDN1,EGF,FZD5,FZD7,FZD8,HDAC9,PIK3CD,PTGS2,RAD51,RASD1,RBL1,TCF4,TCF7L1,WNT16,WNT2B			FSH		complex		-1.473		2.01e-11	ACP3,ACTG2,ADAMTS16,ADGRG1,AMOTL2,AR,AREG,BMPR1B,CARD10,CCN2,COL15A1,CPE,CRYM,CYP11A1,DLX5,DNAJB9,EREG,EZR,FILIP1L,FKBP5,FLNC,FOSB,FOSL1,GPER1,GPRC5A,GRIN2A,ID4,IL6,IL6R,INHBB,KRT18,LRRC32,LYPD3,MN1,MT1X,MYRF,NLK,NOS3,NPPC,PDLIM3,PIK3CD,PLK2,PRNP,PTGS2,PTPRN,RASAL2,RGS16,RPRM,SCARB1,SERPINE1,SH3BP4,SLC2A1,SNAP25,TK1,TNFAIP6,TP53I11,TPM1,TYRO3	616 (24)
SLC6A7	-1.45691	-0.171312	13.6073	0.000225311	0.0021976			Glioblastoma Multiforme Signaling	2.84	0.111	2.309	CCNE2,E2F1,E2F2,E2F7,E2F8,EGF,FNBP1,FZD5,FZD7,FZD8,IGF1,PDGFB,PIK3CD,PLCE1,PLCG2,RAC2,RASD1,WNT16,WNT2B			decitabine		chemical drug		0.912		3.23e-11	ADCY5,ANGPTL4,ANKRD1,AR,ARHGDIB,B2M,BCL2L11,BIRC3,CAV1,CCN2,CDA,CDCA7,CDH6,CDO1,CDX1,CYP11A1,CYP3A5,DLC1,DNMT3B,E2F8,EHD1,EPHB3,EZR,FGFR3,FILIP1L,FLG,FLNC,GADD45B,GADD45G,GCK,GDPD5,GLI2,GLI3,GPR37,GRIN2A,H19,HBEGF,HMGA2,HOXA1,HOXA9,HOXC8,HTR1B,HTRA3,IGF2BP1,IL6,IL7R,IPCEF1,ITGA1,KIF5C,KISS1,KRT18,LAMA3,LUM,LXN,MAP2,MET,MKI67,MMP1,MRTFA,NEFM,NFIB,NOS3,NOTCH1,NPTX1,NR4A2,PAK1,PAK3,PDGFB,PDLIM5,PIK3…	527 (25)
PRL	-1.41702	4.3611	122.869	1.48963e-28	1.83311e-25			Role of JAK family kinases in IL-6-type Cytokine Signaling	2.84	0.24	#NUM!	IL6,IL6R,IL6ST,MAPK13,SOCS1,SOCS3			MRTFA	0.658	transcription regulator	Activated	2.787		3.33e-11	ACTC1,ACTG2,AMOTL2,ANKRD1,ANLN,CAVIN2,CCN1,CCN2,CCN5,CDC42EP3,CNN1,CNN2,DDAH1,DHCR24,DIAPH3,EDN1,EPPK1,FIBIN,FLI1,FSCN2,GSTM5,LIMK1,MAP2,MAPK13,MYLK,PTGS2,S1PR1,SCARB1,SERPINB2,SERPINE1,SORBS1,SRF,SYNPO2,TNC,VCAM1,ZFHX4	368 (22)
COL21A1	-1.40011	-1.84267	15.096	0.000102181	0.00117334			Neurovascular Coupling Signaling Pathway	2.82	0.102	1.46	CACNA1G,CACNB2,CACNG4,CATSPER2,CHRM2,DAGLA,ENTPD7,GABBR2,GABRA5,GRIA4,GRIN2A,GRIN2D,KCNJ14,KCNN2,MAPT,NOS3,NPR1,PLA2G4A,PLA2G4C,PNPLA3,PTGIR,PTGS2,TBXA2R			bucladesine		chemical toxicant		-0.535	bias	2.46e-10	ACER2,ANKRD52,AR,C3AR1,CACNA1G,CAMK1G,CITED4,CRYAB,CYP11A1,CYP3A5,ETV4,FOSL1,GADD45B,GALNT14,GCK,GLS2,H19,HAS1,ID4,IGF1,IGFBP1,IL6,INHBB,IRAK2,ITGA1,KIT,LRRN3,LXN,MMP1,NGF,NKD1,NR4A2,PDE10A,PDE8B,PLK2,POMC,PRL,PTGS2,RBL1,RGS16,SCARB1,SERPINE1,SLC2A1,SLC9A3R1,SMAD3,SNAP25,SOCS3,STC1,SYP,TINAGL1,TYRO3,VDR	526 (21)
RMRP	-1.39728	0.225191	8.23035	0.00411956	0.0218145			Pulmonary Healing Signaling Pathway	2.79	0.106	1.964	BMPR1B,EGF,FGF7,FRK,FZD5,FZD7,FZD8,HBEGF,KDR,MAPK13,MMP1,MMP24,MMP28,NOTCH1,NOTCH2,RASD1,TCF4,TCF7L1,TNFRSF1B,WNT16,WNT2B			U0126		chemical drug		0.555	bias	2.48e-10	ALDH1L1,ANGPTL4,AREG,BCL2L11,BIRC3,CAV1,CCN2,CCN4,CCN5,CCNE2,CD200,CDC42EP3,CEBPA,CELSR2,CHGB,CYP11A1,DBH,DBNDD1,DDAH1,EDN1,EDNRB,EGF,ELN,ENPP2,EPHA2,EREG,ETS1,FAIM2,FKBP5,FOSB,FOSL1,GADD45B,GALNT3,GDNF,HBEGF,IGFBP1,IL1A,IL1R2,IL6,KDR,KLF5,LPL,MET,MMP1,MYO7A,NR4A2,PLA2G4A,PLK2,POMC,PRL,PTGS2,PTPRJ,RAC2,RPS6KA1,SCG5,SERPINB2,SERPINE1,SMAD3,SOCS1,SOCS3,SPP1,SPRY1,STC1,SVIL,SYP,TPM1,TXN,VCAM1,ZWINT	494 (18)
CCL8	-1.39453	2.87575	43.0759	5.26564e-11	4.20312e-09			Caveolar-mediated Endocytosis Signaling	2.79	0.147	#NUM!	ACTC1,ACTG2,B2M,CAV1,EGF,FLNB,FLNC,ITGA1,ITGA8,ITGA9,ITGB3			SRF	0.595	transcription regulator	Activated	2.291		2.7e-10	ACTC1,ACTG2,ANKRD1,ANO1,BCL2L11,BICC1,CCN2,CLDN1,CNN1,CNN2,CORIN,CPM,ETS1,EZR,FGF1,FILIP1L,FLT4,FOSB,FOSL1,GADD45G,GSTM5,IGF1,ITGA1,ITGA9,KDR,LAMA3,LBH,LMCD1,LMOD1,LPL,MAPK13,MINDY2,mir-143,MYL3,MYLK,MYO1E,MYOM1,NECTIN1,NFATC2,NLRP1,NR4A2,PDLIM7,PTGS2,RBBP6,SERPINB2,SLC2A1,SLC37A1,SRF,SVIL,TGFB1I1,TNC	366 (18)
PCSK2	-1.37444	-0.667585	5.66725	0.0172845	0.0645197			Regulation Of The Epithelial Mesenchymal Transition In Development Pathway	2.76	0.138	1.897	FZD5,FZD7,FZD8,GLI2,GLI3,NOTCH1,PTCH2,SNAI1,TCF4,TCF7L1,WNT16,WNT2B			MAPK1	0.141	kinase		0.204		2.95e-10	ANGPTL4,AR,ATP2A1,CAV1,CCN2,CCNF,CRYBG1,DCN,E2F1,EHD1,FAM20A,FLNC,FOSB,GBP2,HLA-DMA,HOMER1,HSD17B2,IFIT1,IL6,ITGB3,KRT34,MAPK13,MITF,MKI67,MMP1,MMP28,MYBL2,MYRF,NOS3,OAS3,ORC1,OSBPL3,PDGFB,PDLIM3,PLA2G4A,PLXDC1,POU2F2,PRL,PTGS2,RCAN3,RGS16,ROS1,SERPINE1,SLC4A7,SNAI1,SP110,SPP1,SRF,STC1,TLR3,TNFRSF1B,TRIM14,USP18,VDR	459 (20)
BC038245	-1.37059	0.999165	37.7559	8.01733e-10	4.64282e-08			Ephrin Receptor Signaling	2.68	0.103	2.333	EGF,EPHA2,EPHB1,EPHB2,EPHB3,FGF1,GNA14,GRIN2A,GRIN2D,ITGA1,ITGA8,ITGA9,ITGB3,LIMK1,PAK1,PAK3,PDGFB,PXN,RAC2,RASD1,SORBS1			estrogen		chemical drug		0.942	bias	3.45e-10	AR,AREG,BARD1,CCN1,CCN2,CCNE2,CDC25A,COL15A1,CYP11A1,DPEP1,E2F1,EGF,ESPL1,FGF7,GRIN2D,HBEGF,HIVEP3,IGF1,IGFBP1,IL1A,IL6,KDR,KISS1,LPL,MCM5,MSX1,NOS3,OXTR,PDLIM7,PIM1,PLIN4,PRL,PTGIS,PTGS2,PTX3,RAG1,RRM2,S1PR1,SCARB1,SCX,SKP2,SMAD3,SPP1,UHRF1,VDR	532 (24)
AF070581	-1.32537	-2.31957	9.95475	0.00160435	0.0105155			Cell Cycle: G1/S Checkpoint Regulation	2.6	0.147	-1.667	CCNE2,CDC25A,E2F1,E2F2,E2F7,E2F8,HDAC9,RBL1,SKP2,SMAD3			CHUK	0.066	kinase		0.647	bias	5.1e-10	CDC25A,CLDN1,CSF1,DCN,E2F1,EGF,ENPP2,EREG,FOXC2,GADD45B,GBP2,GBP4,GRIN2A,IL11,IL1A,IL6,ITGB3,KCNH2,KLF5,MFAP5,MGP,NGF,NOTCH1,OGN,PLA2G4A,PPARGC1B,PTGS2,PTX3,RGS16,SERPINB2,SNX10,SOCS3,SPP1,TK1,TLR3,TNFRSF1B,VCAM1	412 (14)
HAS1	-1.32503	-1.05449	5.72666	0.0167092	0.0629436			Role of BRCA1 in DNA Damage Response	2.56	0.138	0	BARD1,BLM,BRIP1,E2F1,E2F2,E2F7,E2F8,FANCA,FANCD2,RAD51,RBL1			l-asparaginase		biologic drug	Inhibited	-4.187	bias	5.81e-10	AURKB,BARD1,CCNE2,CDC6,E2F7,ERCC6L,EXO1,EXTL1,FANCD2,GINS2,KIF18B,KIF4A,KNL1,LIPG,MCM5,MYBL2,ORC1,PKMYT1,PLK4,POLE2,PRIM1,RAD51,RBL1,RMI2,SGO1,SPC25
CYTL1	-1.31376	6.00871	59.2749	1.37115e-14	1.9658e-12			Bladder Cancer Signaling	2.56	0.121	0.447	E2F1,E2F2,EGF,FGF1,FGF14,FGF17,FGF7,FGFR3,HDAC9,MMP1,MMP24,MMP28,RASD1,RBL1			AGN194204		chemical drug		0.246	bias	5.95e-10	ABCG1,ADAM19,ANGPTL4,CCN5,CEBPA,CRYBG1,DCN,DOCK8,F2RL1,FNBP1,GBP2,GPRC5A,HTRA3,IL11,IL1R2,IL2RB,IL33,IL7R,KIF4A,KRT80,LPL,MITF,MKI67,NSMAF,PARM1,PDK4,PEAR1,PIM1,PLAC8,PLIN4,PPARGC1A,PRNP,RCAN2,RCAN3,SCIN,SPP1,STRA6,SYNPO	279 (13)
PRND	-1.28879	2.58219	54.6239	1.45952e-13	1.76662e-11			PAK Signaling	2.49	0.119	1.667	EPHB3,ITGA1,ITGA8,ITGA9,ITGB3,LIMK1,MYL3,MYLK,PAK1,PAK3,PDGFB,PIK3CD,PXN,RASD1			HGF	-0.479	growth factor	Activated	2.753	bias	6.2e-10	ABCC6,ACKR4,ADGRG1,ANGPTL4,AURKB,BIRC3,CAV1,CCN1,CCN2,CCNE2,CCNF,CDC25A,CDC45,CDC6,CELSR1,CNTFR,CRYAB,CSF1,EDN1,ETS1,FAIM2,FGF7,FKBP5,FOSB,FOSL1,HBEGF,HOMER1,IGF1,IL11,IL6,IL6ST,KMT2A,KRT18,MCM5,MELK,MERTK,MET,MKI67,MMP1,NOS3,NR4A2,NRCAM,PHLDA2,PIM1,PKMYT1,PLK4,PLPP3,PTGS2,PTHLH,RGS20,SERPINB2,SERPINE1,SKP2,SLC9A3R1,SNAI1,SOCS3,SPP1,STC1,TACSTD2,TBXA2R,TNFAIP6,VCAM1,VDR	432 (20)
MMP1	-1.28388	4.35283	5.22669	0.0222429	0.0778157			Acute Phase Response Signaling	2.45	0.103	1.604	AMBP,C5,IL1A,IL33,IL6,IL6R,IL6ST,ITIH3,MAP2K6,MAPK13,PIK3CD,RASD1,SERPINE1,SERPINF1,SOCS1,SOCS3,TCF4,TNFRSF1B,VWF			cycloheximide		chemical reagent		0.524		7.06e-10	ACTC1,ADRA1B,AR,AREG,B2M,BIRC3,CAV1,CCN1,CCN2,CSF1,CYP11A1,CYP3A5,EDN1,FOSB,GADD45B,GADD45G,HBEGF,HMGA1,HMGA2,IFIT1,IGF1,IGFBP1,IL1A,IL1R2,IL6,IL7R,ITGB3,KCND2,KLF5,LPL,MMP1,OGN,OLR1,PDGFB,PRL,PTGIS,PTGS2,PTHLH,PTX3,PXN,SCARB1,SERPINB2,SERPINE1,SLC2A1,SOCS3,SPP1,SRF,SST,THRB,TK1,TNFAIP6,VCAM1,VDR	468 (18)
RNF128	-1.2615	0.630871	21.9943	2.73457e-06	5.81028e-05			PCP (Planar Cell Polarity) Pathway	2.45	0.15	1.414	CELSR1,DAAM1,FZD5,FZD7,FZD8,PRICKLE1,RSPO3,WNT16,WNT2B			tretinoin		chemical - endogenous mammalian	Activated	2.273		7.53e-10	ABCG1,ACTC1,AFDN,AHNAK,ALDH1A1,ANGPTL4,AR,AREG,ASB2,BIRC3,BMPR1B,C3AR1,CCN1,CCN2,CD101,CD34,CD82,CDCA7,CDH6,CDX1,CEBPA,CHGB,CHN2,CHRM2,CLDN1,CLDN11,CNR1,CPE,CTSS,CYP11A1,DAAM2,DAPK2,DBH,DCN,DLC1,DLL1,DLL4,DNMT3B,DTL,E2F7,EDN1,EHD1,ELN,ENOX1,ENPP2,ETS1,FGFR4,FOSL1,FZD8,GBP4,GCA,GCK,GIMAP2,GLI2,GPRC5A,HBEGF,HIVEP3,HMGA1,HOXA1,HOXA9,HOXC9,HSD17B6,IFIT1,IGF1,IL1A,IL6,IL6R,IL6ST,INMT,ISLR,ITGA1,ITGB3,…	548 (18)
WNT16	-1.2595	1.21281	21.2503	4.03037e-06	8.01029e-05			Integrin Signaling	2.43	0.0986	2.357	ACTC1,ACTG2,ARHGAP26,ASAP1,CAV1,FNBP1,ITGA1,ITGA8,ITGA9,ITGB3,MYLK,NEDD9,PAK1,PAK3,PDGFB,PIK3CD,PLCG2,PXN,RAC2,RASD1,TSPAN2			EGF	1.115	growth factor		0.967	bias	7.82e-10	ACTC1,ANGPTL4,ANO1,AR,AREG,AURKB,CAV1,CAVIN2,CCN1,CCN2,CD34,CDC42EP1,CHGB,CYP11A1,DCN,DNMT3B,E2F1,EDN1,EPHA2,EREG,ETS1,EZR,FGD4,FLI1,FOSB,FOSL1,FSCN2,GPER1,HAS3,HBEGF,IGF1,IGFBP1,IL1R2,IL6,IL7R,ITGB3,KIT,LAMA1,MET,MMP1,NEXN,NGF,NOG,NOTCH1,NR4A2,PDK4,PFKFB4,PHLDA2,PLPP3,PLXDC1,PRL,PTGES,PTGS2,PTHLH,PTPRN,RPS6KA1,RRM2,RRN3P2,SEMA6A,SERPINB2,SERPINE1,SLC37A1,SLC4A7,SMAD3,SNAI1,SNAP25,SOCS3,SPP1,SST,…	470 (20)
CACNA1G	-1.25818	2.14314	26.6902	2.3883e-07	7.30187e-06			ID1 Signaling Pathway	2.41	0.1	1.789	ACVR2B,BMPR1B,CAV1,CCN2,E2F1,EGF,ETS1,FGFR3,FGFR4,FRK,GLI2,IL6,IL6R,MAPK13,PIK3CD,PLAC8,RASD1,RNF125,SMAD3,TNFRSF1B			dextran sulfate		chemical drug		0.37	bias	1.04e-09	ANLN,BLM,CARD11,CCN2,CCNF,CDCA8,CLDN1,E2F7,E2F8,EGF,ENPP2,ERCC6L,ETS1,EXO1,FANCA,FGF1,FGFR3,FIGNL1,GLI2,GSTM5,IL12A,IL6,ISLR,MCM5,MKI67,MYLK,NFATC2,PDGFB,PTGS2,RAD51,RRM2,S1PR1,SERPINB2,SERPINE1,SGO1,SLC2A1,SOCS3,SPC25,STEAP3,TICRR,TNFRSF1B,UHRF1,VCAM1,VDR,WNT2B	419 (20)
LIPG	-1.24471	-0.645865	17.3634	3.0871e-05	0.00044003			Basal Cell Carcinoma Signaling	2.41	0.139	0.333	FZD5,FZD7,FZD8,GLI2,GLI3,PTCH2,TCF4,TCF7L1,WNT16,WNT2B			fluticasone propionate		chemical drug		-1.039		1.17e-09	ABCG1,ANGPTL4,ARHGAP25,CCL8,DCN,FKBP5,GADD45B,GLDN,HCP5,HLA-DMA,IFIT1,IL1A,IL1R2,LPL,MERTK,METTL7A,MT1X,OLR1,PDK4,PLAC8,PPARGC1A,RARRES1,SERPINB2,SERPINE1,SERPINF1,SLA,SLC29A1,SLC2A5,SPP1,SPRY1,ST6GAL1,VWF	416 (15)
GRIA4	-1.23589	2.91553	67.3409	2.28398e-16	4.36908e-14			Colorectal Cancer Metastasis Signaling	2.4	0.0923	1.964	ADCY5,ARRB1,EGF,FNBP1,FZD5,FZD7,FZD8,GNA14,IL6,IL6R,IL6ST,MMP1,MMP24,MMP28,PIK3CD,PTGS2,RAC2,RASD1,SMAD3,TCF4,TCF7L1,TLR1,TLR3,WNT16,WNT2B			L-triiodothyronine		chemical - endogenous mammalian	Activated	2.18		1.25e-09	ACOT11,ACTC1,ACTG2,ALDH1A1,AR,ARHGAP26,ATP1A3,BCL2L11,BMF,CCN2,CEBPA,CMKLR1,CNR1,CYP11A1,DAAM2,DBH,DHCR24,DNMT3B,E2F1,EDN1,EGF,ENPP2,GBP4,GCK,GLDN,GLI2,GLS2,GNA14,HOMER1,IGF1,IGFBP1,IL6,ITGB3,ITIH3,KCNS1,NFIB,NOS3,OXTR,PCSK2,PDK4,PDLIM3,PFKFB4,PNPLA3,PPARGC1A,PPARGC1B,PRL,PTGIS,PTGS2,RARRES1,RASGRP1,RBL1,RBM20,RCAN2,RGS16,RGS9,SEMA7A,SERPINE1,SLC2A1,SLC35G1,SLC46A3,SORBS1,SSPOP,ST6GAL1,SYNPO,SYT1…	362 (21)
ACTBL2	-1.2227	0.434766	13.3017	0.000265162	0.00248455			Cyclins and Cell Cycle Regulation	2.4	0.131	1.414	CCNE2,CDC25A,E2F1,E2F2,E2F7,E2F8,HDAC9,PPP2R2B,RBL1,SKP2,WEE1			aflatoxin B1		chemical - endogenous non-mammalian	Activated	2.592	bias	1.55e-09	ALDH1A1,ASF1B,AURKB,BARD1,CCN5,CCNE2,CDC6,CFD,CLDN1,CRYAB,CYP3A5,DCN,DDR1,E2F1,EDNRB,EGF,ESPL1,EZR,FAM83D,FANCD2,FGF1,GDNF,H19,IQGAP3,KLF5,KNL1,LPL,MCM5,MELK,MET,MMP1,MYBL2,NRCAM,PAK1,PRND,PRNP,RAD51,RBL1,RRN3,SPC25,SPP1,SULF2,TLR1,VDR	288 (7)
PRPH2	-1.21574	1.71859	28.0996	1.15232e-07	3.7983e-06			ERK/MAPK Signaling	2.36	0.0972	1.5	ETS1,H3-3A/H3-3B,HSPB2,HSPB7,ITGA1,ITGA8,ITGA9,ITGB3,PAK1,PAK3,PIK3CD,PLA2G4A,PLA2G4C,PLCG2,PPP1R14A,PPP2R2B,PXN,RAC2,RASD1,RPS6KA1,SRF			GNAQ	0.011	enzyme		1.567	bias	1.74e-09	ANKRD1,ANXA3,AQP11,AREG,CCN2,CDC6,CNN1,EDN1,F2RL1,FOSL1,GALE,GBP2,IL11,IL6,KLF15,LMCD1,MAFF,NFIA,NFIB,NR4A2,OLR1,PDE10A,PTGS2,PTX3,SERPINE1,SOCS3,TNFAIP6,TNFRSF12A,VCAM1	437 (20)
EMID1	-1.21166	0.651834	12.0204	0.000526226	0.0043757			Endocannabinoid Neuronal Synapse Pathway	2.33	0.107	2.138	ADCY5,CACNA1G,CACNB2,CACNG4,CATSPER2,CNR1,DAGLA,GNA14,GRIA4,GRIN2A,GRIN2D,MAPK13,MGLL,PLCE1,PLCG2,PTGS2			IKZF1		transcription regulator		-1.696	bias	1.77e-09	ADAM19,AJUBA,ANOS1,B2M,BCL9L,CAV1,CD34,CSF1,DEPP1,DOCK4,DTX1,FGFR4,FLI1,IGF1,IL18R1,IL1A,IL2RB,IL6,IL6ST,IL7R,KIT,KMT2A,LEPROT,MAN1C1,MAP2,MGLL,NOTCH1,POMC,POU2F2,PRNP,RAG1,RHBDF2,RNF213,RUBCN,SHISAL1,SLC2A1,SMAD3,ST3GAL6,SULF2,TENM3,TNS3,VWF	442 (19)
COLEC10	-1.20869	2.04532	30.4004	3.51456e-08	1.28464e-06			HOTAIR Regulatory Pathway	2.32	0.104	2	AR,DNMT3B,H3-3A/H3-3B,KMT2A,MET,MMP1,MMP24,MMP28,MRTFA,PIK3CD,SPP1,SRF,TCF4,TCF7L1,WIF1,WNT16,WNT2B			progesterone		chemical - endogenous mammalian		1.561		1.99e-09	ACP3,ALDH1A1,AR,AREG,BIRC3,CAV1,CCN5,CD82,CDC25A,CFD,CNR1,COL15A1,CRYAB,CSF1,CYP3A5,DLC1,E2F1,EGF,ELOVL2,ENPEP,ENPP2,ESPL1,EZR,F2RL1,FKBP5,FOSL1,H19,HBEGF,HGFAC,HSD17B2,HUNK,IGF1,IGFBP1,IL12A,IL1A,IL33,IL6,IL6R,INMT,ITGA1,ITGB3,KCNH2,KDR,KISS1,KLF5,LEPROT,LPL,LXN,MCM5,MKI67,MMP1,MPZ,MSX1,MYBL2,NEDD9,NME2,NOS3,PARM1,PLIN4,PLK2,PLPP3,POMC,PRL,PRNP,PRSS23,PTGS2,PTX3,RRM2,SKP2,SLC2A1,SOCS1,SPP1,SYP,T…	501 (21)
ADAMTS14	-1.20414	2.13767	18.221	1.96699e-05	0.000303516			PTEN Signaling	2.3	0.107	-0.302	BCL2L11,BMPR1B,FGFR3,FGFR4,FLT4,INPP5J,ITGA1,ITGA8,ITGA9,ITGB3,KDR,PIK3CD,PREX2,RAC2,RASD1,SYNJ2			INHA	-0.312	growth factor		0.949		2.13e-09	ACTG2,AREG,CCN1,CCN2,CCN4,CNN1,COMP,CYP11A1,E2F1,EREG,ESPL1,FGFR4,HSD17B2,INHBB,ITGA9,KIF24,KIT,KRT18,MYO7A,PIK3CD,PRSS23,PTGS2,PTX3,SERPINE1	259 (11)
LINC00602	-1.19948	-0.261442	14.1995	0.000164417	0.00170862			Sertoli Cell-Sertoli Cell Junction Signaling	2.27	0.0971	#NUM!	ACTC1,ACTG2,AFDN,CLDN1,CLDN11,ITGA1,ITGA8,ITGA9,ITGB3,MAP3K9,MAPK13,MYO7A,NECTIN1,NOS3,PALS2,PLS1,RASD1,SORBS1,SPTB,TUBB2B			ERK1/2		group		0.848	bias	2.41e-09	ABCC6,AREG,ARRB1,ATP1A3,B2M,BCL2L11,BIRC3,CAV1,CCL8,CCN2,CCN4,CDC25A,CEBPA,E2F1,EDN1,ETS1,EZR,FKBP5,FOSB,FOSL1,H19,HBEGF,HMGA1,IFIT1,IL11,IL12A,IL19,IL1A,IL6,ITGB3,KCNH2,MAPT,MMP1,PFKFB4,POMC,PRL,PTGES,PTGS2,RAD51,SBSN,SERPINE1,SNAI1,SOCS3,SPP1,VCAM1	536 (22)
CPXM1	-1.19731	6.04076	88.3015	5.61996e-21	2.59343e-18			White Adipose Tissue Browning Pathway	2.27	0.109	0.535	ADCY5,CACNA1G,CACNB2,CACNG4,CATSPER2,FGFR3,FGFR4,FOXC2,HOXC9,KDR,LDHD,MAPK13,NPR1,PPARGC1A,THRB			lysophosphatidic acid		chemical - other	Activated	2.072	bias	2.69e-09	ANKRD1,AREG,CCN1,CCN2,CSF1,EDN1,FKBP5,GDNF,IL6,KDR,KLF5,LIPG,LPL,MPZ,NOS3,PPP1R3B,PTGS2,SCARB1,SERPINE1,SNAI1,SOCS1,SRF,VCAM1	398 (22)
ST6GAL2	-1.19462	1.06463	18.7775	1.46889e-05	0.000240478			Leukocyte Extravasation Signaling	2.25	0.0984	2	ACTC1,ACTG2,AFDN,ARHGAP9,CLDN1,CLDN11,DLC1,EZR,MAPK13,MMP1,MMP24,MMP28,PIK3CD,PLCG2,PXN,RAC2,RASGRP1,SELPLG,VCAM1			TEAD2	0.05	transcription regulator		1.941	bias	6.8e-09	AK5,CCN1,CCN2,CCNF,EDN1,FGFR4,FIBIN,FILIP1L,GPR37,LIMCH1,NUAK1,PDGFRL,RAD51,SH3BP4,TPM1,UHRF1	126 (7)
NSMAF	-1.19134	5.87281	102.525	4.2587e-24	2.99468e-21			Clathrin-mediated Endocytosis Signaling	2.25	0.0984	#NUM!	ACTC1,ACTG2,AP1M2,ARRB1,EGF,EPHB2,FGF1,FGF14,FGF17,FGF7,HIP1R,IGF1,ITGB3,LDLRAP1,MET,MYO1E,PDGFB,PIK3CD,SH3BP4			eltanexor		chemical drug	Inhibited	-3.575	bias	7.57e-09	BRIP1,CCNE2,CDC25A,CDC6,E2F1,E2F2,E2F8,FANCA,H3C10,MCM5,PKMYT1,POLE2,RAD51	259 (7)
STC1	-1.18522	6.86736	90.9009	1.51047e-21	7.69143e-19			Macropinocytosis Signaling	2.24	0.132	2.236	CSF1,EGF,ITGB3,MET,NGF,PAK1,PDGFB,PIK3CD,PLCG2,RASD1			EDN1	-0.728	cytokine		1.402	bias	8.74e-09	ADAM19,AREG,CCN1,CCN2,CDC25A,COMP,CYP11A1,EDN1,EDNRB,EREG,EZR,FLT4,FOSB,FOSL1,HBEGF,IL6,ITGB3,MITF,MMP1,OLR1,POMC,PRL,PTGS2,PXN,SERPINB2,SERPINE1,SKP2,SLC2A1,SOCS1,SOCS3,TNC,TPM4,VCAM1,VWF	517 (22)
PRNP	-1.18243	8.49295	107.773	3.01376e-25	2.6179e-22			Pancreatic Adenocarcinoma Signaling	2.24	0.111	1.342	CCNE2,E2F1,E2F2,E2F7,E2F8,EGF,HBEGF,HDAC9,NOTCH1,PIK3CD,PTGS2,RAD51,RBL1,SMAD3			PDGF BB		complex		0.996	bias	1.01e-08	AREG,CCL8,CCN1,CCN2,CDO1,CNN1,CRYAB,CSF1,DBNDD1,DCN,EDN1,EDNRB,ELOVL2,EREG,ETS1,FGF7,FOSB,FOSL1,FOXC2,GBP2,GDNF,H19,HBEGF,HOMER2,IGF1,IL6,MAP2,mir-221,MMP1,MYBL2,NEXN,NR4A2,OLR1,PIM1,PLCG2,PLK2,PRRX2,PTGS2,SERPINE1,SKP2,SLC29A1,SNAI1,SOCS3,SRF,TNC,TNFRSF12A,VCAM1	515 (20)
PRRX2	-1.17787	1.52247	24.8317	6.25603e-07	1.65561e-05			Human Embryonic Stem Cell Pluripotency	2.24	0.102	#NUM!	BMPR1B,FGFR3,FGFR4,FZD5,FZD7,FZD8,GNA14,NGF,NOG,PDGFB,PIK3CD,S1PR1,SMAD3,TCF4,TCF7L1,WNT16,WNT2B			CEBPB	-0.109	transcription regulator	Activated	2.607	bias	1.04e-08	ALDH1A1,ALOX5AP,ASF1B,AURKB,BARD1,C3AR1,CDC25A,CDC42EP3,CDC45,CDC6,CDCA8,CDO1,CEBPA,CFD,CYP11A1,DCN,DIAPH3,E2F1,E2F8,ESPL1,GINS1,GINS3,HMGA1,IGF1,IGFBP1,IL12A,IL1A,IL6,INMT,KIF18B,KIF4A,KRT18,MAPT,MCM5,MELK,MGP,mir-143,MKI67,MMP1,MMS22L,MYBL2,NFATC2,OXTR,PDK4,PLA2G4A,POMC,PPARGC1A,PPP1R14A,PRL,PTGES,PTGFR,PTGS2,RAC2,RRM2,SBSN,SCARB1,SEPTIN3,SERPINB2,SERPINE1,SLC2A1,SOCS3,SPC25,SPP1,SST,TCF19,TK1,…	437 (23)
CHST1	-1.17749	0.380263	21.2932	3.94121e-06	7.85423e-05			Wound Healing Signaling Pathway	2.2	0.0913	-1.043	ACVR2B,COL15A1,COL21A1,COL23A1,COL6A6,EGF,FGF7,HBEGF,IL11,IL12A,IL1A,IL1R2,IL33,IL6,LAMA1,LAMA3,MAP2K6,MMP1,PDGFB,RASD1,TNFRSF1B,TNFSF12,TRPA1			EP300	0.295	transcription regulator	Activated	2.011	bias	1.12e-08	AQP11,AR,B2M,BMF,CDC25A,CDC42EP3,CEBPA,CORO2B,CYP11A1,DTX1,E2F1,EDN1,EPHB2,EVI2A,FMNL2,FNBP1,FRMD4A,IGF1,IL18R1,IL6,IL7R,IRF6,ITGA9,KDR,LAMA3,MAPT,MET,MKI67,MMP1,MSX1,NABP1,NOTCH1,NPR1,NTN1,OAS3,OLR1,PDCD1LG2,PDE10A,PDK4,PIM1,PLA2G4A,PPARGC1A,PRL,PTGS2,RAD51,RCSD1,RPS6KA1,SKP2,SMOC1,SOCS3,ST6GAL1,TANC2,TK1,TMEM38A,TNC,USP18	524 (23)
LOC645638	-1.16676	5.04247	15.5048	8.22959e-05	0.000983401			Regulation of Actin-based Motility by Rho	2.15	0.112	1.667	ACTC1,ACTG2,FNBP1,ITGA1,ITGA8,ITGA9,ITGB3,LIMK1,MYL3,MYLK,PAK1,PAK3,RAC2			RB1	0.26	transcription regulator		-0.799		1.16e-08	ACTC1,ASF1B,ASPN,AURKB,BARD1,BCL2L11,BLM,CCN2,CCNE2,CDC25A,CDC6,CDCA7L,CDX1,CEBPA,CELSR1,CELSR3,CPA4,E2F1,E2F2,E2F7,EZR,FANCA,FOSB,FOSL1,FOXC2,GADD45B,GLI2,GPR157,GPRC5A,HOMER1,HUNK,IGF1,IL6,IL6ST,INMT,KDR,KIT,KRT18,MCM10,MCM5,MELK,MET,MSX1,MYBL2,NR4A2,OLR1,ORC1,P2RY14,PIM1,POMC,PPARGC1A,PPARGC1B,PRSS23,PTX3,RAD51,RBL1,RRM2,SERPINE1,SKP2,TCF19,TNFRSF1B	304 (16)
SOX8	-1.16369	-1.72591	10.2475	0.0013687	0.00931841			Virus Entry via Endocytic Pathways	2.12	0.115	#NUM!	ACTC1,ACTG2,AP1M2,B2M,CAV1,FLNB,FLNC,ITGB3,PIK3CD,PLCG2,RAC2,RASD1			GDF2		growth factor		-0.615	bias	1.17e-08	ANXA3,CAV1,CDH6,CRYAB,DLX5,EDN1,EMB,ENPP2,FGFR3,FMOD,FOXC2,GADD45B,IGF1,MDFI,MSX1,NGF,NOG,NRCAM,SERPINF1,SPARCL1,SPP1,VCAM1	130 (5)
IL11	-1.15234	5.01105	68.5426	1.24168e-16	2.47783e-14			Germ Cell-Sertoli Cell Junction Signaling	2.11	0.0994	#NUM!	ACTC1,ACTG2,AFDN,FNBP1,LIMK1,MAP2K6,MAP3K9,MYO7A,PAK1,PAK3,PIK3CD,PLS1,PXN,RAC2,RASD1,SORBS1,TUBB2B			STAT6	0.301	transcription regulator		-0.777		1.21e-08	ADAM19,ADAP1,AHNAK,ANO1,AREG,ARNTL2,CCL8,CD72,CEL,CHST1,COBLL1,CTSS,DDAH1,EPHA2,FKBP5,GADD45B,GADD45G,GBP2,GCSAM,GNA14,HLA-DMA,ICOSLG/LOC102723996,IGF1,IL18R1,IL1A,IL33,IL6,IL6ST,MMP28,NEDD9,NFATC2,OAS3,PARM1,PDCD1LG2,PDK4,PIANP,PLS1,POLE2,POU2F2,PPARGC1A,PRNP,PTGS2,RASGRP3,RNF213,SERPINE1,SERPINF1,SLC4A7,SOCS1,SOX13,ST6GAL1,STON1,TMED8,TNIK,TP53I11,TRPV2,VCAM1,ZNF608	470 (18)
CLIC2	-1.14511	2.75392	43.714	3.80048e-11	3.11787e-09			FAK Signaling	2.1	0.0692	4.007	ACKR4,ACVR2B,ADGRF3,ADGRG1,ADRA1B,ASAP1,C3AR1,C5AR2,CELSR1,CELSR2,CELSR3,CHRM2,CMKLR1,CNR1,CSF2RB,EDNRB,EGF,ETS1,ETV4,F2RL1,FLT4,FZD5,FZD7,FZD8,GABBR2,GLP2R,GPER1,GPR150,GPR157,GPR3,GPR37,GPR39,GPRC5A,HTR1B,HTR1D,IL18R1,IL1R2,IL2RB,IL33,IL6R,IL6ST,IL7R,ITGA1,ITGA8,ITGA9,ITGB3,KDR,KIT,LPAR3,LPAR6,MAPK13,MET,NEDD9,OPRL1,OXTR,P2RY14,PAK1,PAK3,PIK3CD,PLCG2,PTGFR,PTGIR,PXN,RASD1,S1PR1,SOCS1,SOCS3,SPAR…			calcitriol		chemical drug		-1.348		1.32e-08	ACKR4,ADAM19,ALDH4A1,ANLN,AR,AREG,ARHGEF28,CCN1,CDC45,CDC6,CDCA8,CEBPA,CELSR3,CFD,CSF1,DDAH1,DLL1,EDN1,ELN,ENPEP,EPHB2,ESPL1,EXO1,F2RL1,FGFR3,FIGNL1,FLG,GADD45G,GCK,GDPD5,HBEGF,HSD17B2,HSPB7,IGF1,IL12A,IL1A,IL6,LBH,LPL,MCM5,MELK,mir-143,MMP1,MMS22L,NEDD9,NGF,PADI1,PADI2,PDK4,POLE2,PRIM1,PRL,PRNP,PTGFR,PTGS2,RAD51,RARRES1,RRM2,SERPINB7,SKP2,SOCS3,SPP1,SULT1C2,TCF19,TK1,TLR3,TNFRSF10D,TXN,VDR,WEE1,…	477 (23)
ANO1	-1.14502	1.29804	7.47176	0.00626743	0.0299712			Atherosclerosis Signaling	2.09	0.107	#NUM!	CSF1,IL1A,IL33,IL6,LPL,MMP1,PDGFB,PLA2G4A,PLA2G4C,PNPLA3,SELPLG,TNFRSF12A,TNFSF12,VCAM1			E. coli serotype 0127B8 lipopolysaccharide		chemical - endogenous non-mammalian		-0.208		2.13e-08	ACSS1,ALDH1L1,AQP11,BRIP1,CAV1,CCN2,CELSR2,EDNRB,ELN,F2RL1,FGF1,GDNF,GLDN,GNA14,GPER1,IGF1,IL11,IL6,KLF2,NGF,NOS3,P2RY14,PDGFB,PTGES,PTGS2,PTX3,SEMA7A,SMAD3,SOCS3,SYNM,TLR3	329 (15)
TSPAN11	-1.13315	1.24104	20.9084	4.81765e-06	9.29964e-05			Synaptogenesis Signaling Pathway	2.09	0.0852	3	ADCY5,AFDN,CACNB2,CDH26,CDH6,COMP,EPHA2,EPHB1,EPHB2,EPHB3,GRIA4,GRIN2A,GRIN2D,LIMK1,MAPT,NECTIN1,NLGN3,NRXN3,PAK1,PIK3CD,PLCG2,RASD1,RASGRF1,RASGRP1,SNAP25,SYN1,SYT12			ID2	-0.419	transcription regulator		-0.325		2.51e-08	AURKB,BCL2L11,BIRC3,CCNE2,CDC6,CSF1,CSF2RB,DLL1,DLL4,DTX1,E2F2,FGFR3,GADD45B,GADD45G,HOMER2,ICOSLG/LOC102723996,IKZF2,IL2RB,IL6R,IL7R,INHBB,IRF6,ITGA1,ITGB3,KLF7,MAP2K6,MPZ,NOTCH1,POU2F2,PTPN5,RPRM,SOCS3,SOX13,TCF4,VCAM1	391 (19)
NGF	-1.1304	-2.68885	5.31778	0.0211089	0.0747768			RHOGDI Signaling	2.07	0.093	-1.387	ACTC1,ACTG2,ARHGAP9,ARHGDIB,CDH26,CDH6,DLC1,EZR,FNBP1,GNA14,GRIP1,ITGA1,ITGA8,ITGA9,ITGB3,LIMK1,MYL3,PAK1,PAK3,RAC2			selumetinib		chemical drug		0.265		2.61e-08	ABL2,BCL2L11,EPHA2,FGFR3,FGFR4,FOSB,FOSL1,FRK,INSRR,LTK,MELK,MERTK,MET,MITF,PPARGC1A,SLC2A1,TNK1,TYRO3	424 (23)
PTGES	-1.12847	5.0629	18.4286	1.76388e-05	0.000277689			HGF Signaling	2.06	0.106	2.646	ETS1,IL6,ITGA1,ITGA8,ITGA9,ITGB3,MAP3K9,MET,PAK1,PIK3CD,PLCG2,PTGS2,PXN,RASD1			IKBKB	0.001	kinase		-1.735	bias	2.93e-08	ANKRD1,AR,AURKB,BIRC3,CCN2,CCNE2,CDC6,CLDN1,CSF1,DCN,EDN1,ENPP2,EREG,ETS1,GBP2,HAS1,IL11,IL1A,IL6,ITGB3,KLF5,KRT18,MGP,MMP1,NGF,NOS3,OGN,PLA2G4A,PTGS2,PTX3,RAG1,RGS16,SERPINB2,SKP2,SNAI1,SOCS1,SOCS3,TLR3,TNC,TNFRSF1B,VCAM1	485 (18)
AK124399	-1.12803	1.37686	16.226	5.62167e-05	0.000720618			ERBB Signaling	2.03	0.117	0.632	AREG,EGF,EREG,HBEGF,MAP2K6,MAPK13,PAK1,PAK3,PIK3CD,PLCG2,RASD1			CREBBP	0.466	transcription regulator		1.131	bias	3.01e-08	AQP11,AR,B2M,CAMK1G,CCN1,CDC42EP3,CDC6,CEBPA,CORO2B,CSF1,CYP11A1,DTX1,EVI2A,FGFR3,FMNL2,FNBP1,FOSB,FRMD4A,GRIN2A,GRIN2D,IL18R1,IL2RB,IL6,IL7R,IRF6,ITGA9,KLF2,LPL,MPZ,MSX1,NABP1,NOTCH1,NR4A2,NTN1,OAS3,PDE10A,PIM1,PPARGC1A,PRL,PTGS2,RCSD1,RPS6KA1,SMOC1,SOCS3,SST,ST6GAL1,TANC2,TMEM38A,TNC,USP18,VCAM1	394 (24)
DLL1	-1.12276	1.60332	40.0719	2.44786e-10	1.62097e-08			Paxillin Signaling	1.99	0.111	1.89	ACTC1,ACTG2,ITGA1,ITGA8,ITGA9,ITGB3,MAPK13,PAK1,PAK3,PIK3CD,PXN,RASD1			TWIST1	0.139	transcription regulator		-0.316		3.47e-08	ALDH1A1,AR,BCL2L11,CCN4,CELSR1,DCN,ENPP3,ETS1,FGFR3,FIBIN,FMOD,FOSL1,FOXC2,IGFBP1,IL6,ITGA8,ITGB3,KIT,MET,MMP1,PDZD2,PRL,PRRX2,PTPRU,SLC28A3,SLC29A1,SNAI1,SPOCK2,SPP1	392 (18)
INHBE	-1.12049	4.90532	52.0823	5.32229e-13	5.82179e-11			Adipogenesis pathway	1.98	0.104	#NUM!	BMPR1B,CEBPA,FGF1,FGFR3,FGFR4,FOXC2,FZD5,FZD7,FZD8,HDAC9,KLF5,LPL,RPS6KA1,SMAD3			D-glucose		chemical - endogenous mammalian		-0.305		3.7e-08	ABCG1,ACSS1,ACTG2,ADCY5,ANLN,ANO1,ANXA3,ATP8B1,BCL2L11,BVES,CAV1,CCN2,CEBPA,CNN1,CNR1,CORIN,DCN,DLL4,E2F1,EDN1,ENPP2,EVA1A,GCK,GCNT4,HBEGF,IGF1,IL6,IL6ST,INHBB,IRAG1,ITGA1,ITGA8,KDR,KIF5C,LMOD1,LPL,MAP2K6,MIOX,mir-221,MMP1,NEXN,NOS3,NR4A2,NUAK1,PCSK2,PFKP,PNPLA3,PODXL,PPARGC1A,PPP1R14A,PPP2R2B,PRAME,PTGIS,PTGS2,PTPRN,RAB3B,RRM2,SEMA6A,SERPINB2,SERPINE1,SLC16A4,SLC29A1,SLC2A1,SLC39A6,SNAP25,SORBS1…	400 (20)
OLFML1	-1.11841	1.3546	18.8487	1.41506e-05	0.000232438			Cellular Effects of Sildenafil (Viagra)	1.97	0.101	#NUM!	ACTC1,ACTG2,ADCY5,CACNB2,CACNG4,GPR37,KCNH2,KCNN2,MYL3,MYLK,NOS3,NPR1,PDE1A,PLCE1,PLCG2			Salmonella enterica serotype abortus equi lipopolysaccharide		chemical toxicant		1.305	bias	3.98e-08	ABL2,AREG,BIRC3,CENPU,E2F7,EDN1,EREG,FOSL1,GADD45B,GPRC5A,HAS1,HOMER1,ICAM4,IL1A,IL6,IL7R,MAFF,MGLL,MMP1,NR4A2,PHLDA2,PLAC8,PTGS2,PTX3,SERPINB2,SOCS3,SYNJ2,SYNPO2,TPD52	403 (15)
IL19	-1.11352	-0.491964	8.71516	0.00315575	0.0179171			Growth Hormone Signaling	1.96	0.127	0.707	CEBPA,IGF1,PIK3CD,PLCG2,PRL,RPS6KA1,SOCS1,SOCS3,SRF			FOXO3	0.169	transcription regulator		1.145		4.02e-08	ANXA3,AR,BCL2L11,CASP12,CAV1,CCN1,CCN2,CCNE2,CDC42EP3,CDC45,CDC6,CDCA8,CLDN1,COMP,DEPP1,EDNRB,ENPEP,EXO1,FLNB,FLT4,FMOD,FOSB,GADD45B,GPX3,GSTM5,IGF1,IGFBP1,IKZF2,IL12A,IL6,MET,MKI67,NOS3,PAK1,POMC,PPARGC1A,PRNP,PTPRC,SBSN,SERPINE1,SKP2,SLC40A1,SNAI1,TNFRSF1B,VCAM1,ZWINT	510 (24)
PLAC9	-1.10548	2.76472	51.5425	7.00644e-13	7.55212e-11			Cell Cycle Regulation by BTG Family Proteins	1.95	0.162	2.236	CCNE2,E2F1,E2F2,E2F7,E2F8,PPP2R2B			CTNNB1	-0.051	transcription regulator	Activated	2.153	bias	4.12e-08	ACTC1,ALDH1A1,AR,BCL2L11,BMF,CACNA1G,CCN1,CCN2,CCN4,CCNE2,CD34,CDX1,CEBPA,CELSR1,CFD,CNN2,CNR1,CNTFR,CRYBG1,CYP11A1,DBH,DIAPH3,DLL4,DPEP1,DTX1,EDN1,EHD1,ENPP2,EPHB2,EPHB3,EREG,ETV4,FGD4,FLI1,FOSL1,FOXC2,FZD5,FZD7,GADD45B,GADD45G,GCK,GDNF,GLI2,GLI3,GPAT3,HBEGF,HHEX,HOXA9,HSD17B2,ID4,IFIT1,IGF2BP1,IL1A,IL6,INHBB,ITGA1,KDR,KIT,KLF5,LBH,LIMD2,LPL,MITF,MMP1,MPZ,MSX1,MYLK,NEXN,NKD1,NOTCH1,NOTCH2,NPTX1,…	498 (20)
P2RY14	-1.10367	2.90582	46.8201	7.78121e-12	7.27248e-10			TR/RXR Activation	1.94	0.119	#NUM!	ATP2A1,PFKP,PIK3CD,PPARGC1A,RAB3B,RCAN2,SCARB1,SLC2A1,SYT12,THRB			SP1	0.298	transcription regulator		1.755	bias	4.89e-08	ACSS1,ADRA1B,AR,CAV1,CCN2,CEBPA,CRYAB,CYP11A1,DBH,DHCR24,DIAPH1,DIAPH3,DLC1,E2F1,EREG,EZR,FGFR4,FOSL1,GLTP,HAS1,HBEGF,HMGA1,ID4,IGF1,IGFBP1,IL12A,IL1A,IL2RB,ITGB3,KDR,KISS1,KIT,KRT18,KRT81,LAMA1,LPL,MAZ,MET,MMP1,MYBL2,MYLK,NOS3,NPR1,NPTXR,PADI1,PDGFB,PIM1,PLA2G4A,PRNP,PTGS2,RBL1,SCARB1,SERPINE1,SLC2A1,SLC4A7,SMAD3,SNAP25,SOCS1,SPP1,SPTB,TBXA2R,THRB,TNC,VDR,VWF	495 (24)
PLEKHG1	-1.10353	2.02033	6.44303	0.0111388	0.0465047			PEDF Signaling	1.94	0.119	1	DOCK3,GDNF,MAPK13,NGF,PIK3CD,RASD1,SERPINF1,SRF,TCF4,TCF7L1			TAZ	0.245	enzyme		0.249		5.29e-08	AMOTL2,ANKRD1,BCL2L11,CAV1,CCN1,CCN2,CD72,CDCA7,CDH6,DCN,DDIAS,EDN1,ENPP2,F2RL1,FLG,GSTM5,IFIT1,IL6,IRAK2,KIT,KRT34,LUM,MET,MFAP5,PLK2,PPP1R3B,PRSS23,PTGS2,PTX3,RNF213,S1PR1,SCG5,SERPINB7,SERPINE1,SLC2A1,SLC40A1,SORBS2,ST6GAL1,ST6GALNAC5,VCAM1	471 (24)
SERPINB7	-1.10196	-1.19783	6.6407	0.00996746	0.0427255			Role of NFAT in Cardiac Hypertrophy	1.93	0.0901	0.243	ADCY5,CACNA1G,CACNB2,CACNG4,CAMK1G,CATSPER2,CTF1,HDAC9,IGF1,IL11,IL6,IL6ST,MAP2K6,MAPK13,PIK3CD,PLCE1,PLCG2,RASD1,RCAN2,RCAN3			MAPK3	0.245	kinase		1.813	bias	5.32e-08	BCL2L11,E2F1,ELN,FOSB,FOSL1,HBEGF,HOMER1,IL6,LAMA1,MMP1,MYRF,NOS3,PDGFB,PLA2G4A,PPARGC1A,PTGES,PTGS2,SELPLG,SLC4A7,SMAD3,SPP1,SRF	441 (24)
WISP1	-1.0973	5.28573	48.6527	3.05541e-12	3.06933e-10			Th2 Pathway	1.93	0.102	-0.632	ACVR2B,DLL1,HLA-DMA,HLA-DOB,ICOSLG/LOC102723996,IL12A,IL2RB,IL33,NFATC2,NOTCH1,NOTCH2,PIK3CD,S1PR1,SOCS3			IL17A		cytokine		-1.311	bias	5.59e-08	AREG,B2M,CCN1,CCN2,DLX1,EREG,FOSL1,GBP2,HBEGF,IGF1,IL12A,IL19,IL1A,IL33,IL6,KLF2,LPL,MERTK,MMP1,MT1F,MT1M,MT1X,NOS3,NR4A2,NTN1,PODXL,PTGFR,PTGS2,RGS16,S1PR1,SERPINE1,SLC2A1,SMAD3,SOCS1,SOCS3,SPP1,TLR3,TNC,TNFRSF1B,TNFSF12,VCAM1,VWF	440 (18)
B3GALT2	-1.09437	2.41045	8.38736	0.0037784	0.0204416			Corticotropin Releasing Hormone Signaling	1.92	0.0993	1.155	ADCY5,CACNA1G,CACNB2,CACNG4,CATSPER2,CNR1,GLI2,GLI3,MAPK13,NOS3,NPR1,PLCG2,POMC,PTCH2,PTGS2			TLR4	-0.017	transmembrane receptor		-0.618	bias	5.64e-08	ACP3,AREG,CCL8,CCN1,CD200,CLN3,CYP3A5,DLL4,EDN1,EGF,EREG,GADD45G,GBP2,GDNF,HBEGF,HHEX,IL12A,IL1A,IL2RB,IL6,MARCHF3,MERTK,MET,MMP1,NOS3,NR4A2,NSMAF,OXTR,PAK1,PLA2G4A,PLK2,PTGES,PTGFR,PTGS2,PTX3,RBL1,RGS16,RGS18,SCARB1,SLA,SLC2A1,SLC6A12,SOCS1,SOCS3,SPP1,TCF4,TLR3,TPM1,TSPAN33,VCAM1	447 (17)
ITGA8	-1.09409	3.57359	31.8627	1.65463e-08	6.69424e-07			Glioma Signaling	1.91	0.105	1.633	CAMK1G,E2F1,E2F2,E2F7,E2F8,EGF,HDAC9,IGF1,PDGFB,PIK3CD,PLCG2,RASD1,RBL1			BHLHE40	0.453	transcription regulator		1.071	bias	6.49e-08	B2M,C3AR1,CAV1,CCN4,CD82,CSF2RB,CTSS,CYP11A1,EREG,GBP2,HAS1,HBEGF,HDAC9,HOMER1,IL12A,IL1R2,IL2RB,IL6,IL6R,IL6ST,IPCEF1,IRAK2,KIT,KRT18,MAFF,MERTK,MET,MITF,OLR1,P2RY14,PFKP,PLA2G4A,PLAC8,PTGS2,PTPRC,RASGRP1,RGS16,SLC2A1,SOCS1,SOCS3,SORBS2,SPARCL1,TLR1	408 (20)
SPOCK2	-1.09198	-0.266392	17.9686	2.24581e-05	0.000338408			Signaling by Rho Family GTPases	1.9	0.0858	2.668	ACTC1,ACTG2,CDC42EP1,CDC42EP3,CDH26,CDH6,DIAPH3,EZR,FNBP1,GNA14,ITGA1,ITGA8,ITGA9,ITGB3,LIMK1,MAP3K9,MYL3,MYLK,PAK1,PAK3,PIK3CD,RAC2,SEPTIN3			NOTCH1	0.721	transcription regulator	Activated	2.103		7.93e-08	ADAM19,ANKRD1,ASB2,BIRC3,CCN1,CCN2,CD82,CDCA7,CEBPA,CFD,CHST1,CNN1,CSF2RB,DLL1,DLL4,DTX1,E2F1,FOSB,FOSL1,GLI2,HEYL,IL12A,IL1A,IL6,IL7R,mir-143,MMP1,MPZ,MYLK,NOTCH1,PDGFB,PTGS2,SERPINE1,SNAI1,SOCS1,SPP1,SYP,TSPAN33	428 (19)
ARL9	-1.08649	-0.797374	8.13155	0.00435015	0.0227474			Prostanoid Biosynthesis	1.9	0.3	#NUM!	PTGES,PTGIS,PTGS2			KDM1A	0.093	enzyme		0.65		8.11e-08	ADCY5,ARHGDIB,ARNTL2,ASF1B,ATP6V0E2,BLM,BRIP1,C3AR1,CDA,CENPU,CRYM,CTSS,DNMT3B,DOCK2,E2F8,FLNC,GBP2,GBP4,HAS3,IQGAP2,KLF2,KRT18,LAMA3,MAP2,MYBL2,NOS3,PLIN4,PRICKLE1,PRNP,PTPRC,PTX3,RAG1,RASGRP3,RBL1,RNF213,SCN2A,SERPINE1,SLC37A2,SNAI1,SNAP25,STEAP3,SYNPO,TCF19,UHRF1,USP18,VCAM1,ZNF367	393 (20)
DPEP1	-1.08648	0.783656	15.0405	0.000105227	0.00120177			FGF Signaling	1.87	0.116	0.632	FGF1,FGF14,FGF17,FGF7,FGFR3,FGFR4,MAP2K6,MAPK13,MET,PIK3CD			FOXO1	-0.25	transcription regulator		0.411	bias	8.3e-08	ACSL5,ANGPTL4,ANLN,ANXA3,AR,BCL2L11,BIRC3,BRIP1,CASTOR2,CAV1,CCN2,CCNF,CDC42EP3,CKMT2,CNR1,COMP,DEPP1,EDN1,EDNRB,ENPEP,FLNB,FLT4,FMOD,FOSB,FOXP4,GADD45B,GCK,GPX3,IGF1,IGFBP1,IKZF2,IL6,IL7R,KLF2,KLF7,LPL,MCM5,MMP1,MYL3,NOS3,PAK1,PDK4,POMC,PPARGC1A,PPARGC1B,PRL,PTPRC,RAG1,S1PR1,SCARB1,SERPINB2,SERPINE1,SPC25,UBASH3B,VCAM1,WNT16	384 (21)
C5orf15	-1.07233	6.50071	114.07	1.2581e-26	1.23856e-23			PI3K/AKT Signaling	1.8	0.0905	-0.816	CSF2RB,IL18R1,IL1R2,IL2RB,IL6R,IL6ST,IL7R,INPP5J,ITGA1,ITGA8,ITGA9,ITGB3,NOS3,PIK3CD,PPP2R2B,PTGS2,RASD1,SYNJ2			4-hydroxytamoxifen		chemical drug		-0.37	bias	8.67e-08	ACTC1,AREG,BCL2L11,CCN1,CCN2,CDCA7,CEBPA,EDN1,FOSB,GABBR2,IGF1,IGFBP1,IL6,IL7R,MKI67,MT1F,MT1X,NEDD9,NR4A2,PDK4,PDLIM3,PPARGC1A,PRL,RASD1,RGS16,SLC2A1,THRB,TPM1,TUFT1,VDR	527 (21)
FMOD	-1.06574	5.7694	67.0474	2.65062e-16	4.89272e-14			Agranulocyte Adhesion and Diapedesis	1.8	0.0888	#NUM!	ACKR4,ACTC1,ACTG2,C5,CCL8,CD34,CLDN1,CLDN11,EZR,IL1A,IL33,ITGA1,MMP1,MMP24,MMP28,MYL3,PODXL,SELPLG,VCAM1			tributyltin		chemical reagent		-0.976		8.91e-08	ABCG1,ANGPTL4,CCN2,CCN5,CCNE2,CEBPA,DCN,DOCK8,F2RL1,GPRC5A,HTRA3,IL11,IL33,ITGB3,KRT80,LPL,MITF,PARM1,PDK4,PEAR1,PLIN4,RCAN2,SYNPO,TNC	298 (12)
FAM65C	-1.06305	3.87445	15.7684	7.15864e-05	0.000874373			Amyotrophic Lateral Sclerosis Signaling	1.79	0.104	1	BIRC3,CACNB2,CACNG4,CASP12,GDNF,GRIA4,GRIN2A,GRIN2D,IGF1,NEFM,PAK1,PIK3CD			miR-155-5p (miRNAs w/seed UAAUGCU)		mature microRNA		-1.495	bias	9.89e-08	AMIGO2,ATP6V1C1,BCL2L11,CCN1,CLDN1,ETS1,FGD4,FGF7,FMNL2,IL12A,IL1A,IL6,LPL,LY6K,MET,METTL7A,MYO1E,PDLIM5,PODXL,PTGS2,PTPRJ,SERPINE1,SH3BP4,SLA,SOCS1,TACSTD2,TCF4,WEE1	422 (16)
CFI	-1.06141	2.99196	14.4652	0.000142771	0.00154341			GDP-glucose Biosynthesis	1.77	0.273	#NUM!	GCK,HKDC1,PGM5			KLF2	0.734	transcription regulator		1.121		1.11e-07	CAV1,CCN2,CEBPA,DLL1,DOCK2,EDN1,ELN,F2RL1,ICOSLG/LOC102723996,IL6,IL6R,IL7R,ITGB3,KDR,NOS3,NOTCH1,NOTCH2,PLPP3,PTGIS,PTGS2,PTHLH,PTPRJ,S1PR1,SELPLG,SERPINE1,SLC2A1,TCF4,VCAM1,VWF,WEE1	378 (21)
COL6A6	-1.05543	-0.982465	12.4513	0.000417705	0.00363265			Aryl Hydrocarbon Receptor Signaling	1.73	0.0943	1.134	ALDH1A1,ALDH1L1,ALDH4A1,ALDH5A1,CCNE2,CYP3A5,E2F1,GSTM5,HSPB2,HSPB7,IL1A,IL6,NFIA,NFIB,RBL1			ENG	-0.041	transmembrane receptor		-0.393		1.11e-07	BARD1,CCN2,ELN,ITGA1,ITGB3,KDR,MMP1,NOS3,PAK1,PDGFB,PTPRJ,RAC2,SERPINE1	464 (15)
SCUBE2	-1.04463	6.58087	77.3421	1.43766e-18	4.23573e-16			Airway Pathology in Chronic Obstructive Pulmonary Disease	1.71	0.102	#NUM!	AMBP,FGF1,FGF14,FGF17,FGF7,IL11,IL12A,IL1A,IL33,IL6,MMP1,TNFSF12			NFKBIA	0.026	transcription regulator		0.905		1.15e-07	ANKRD1,ATP11A,AURKB,BIRC3,CARD10,CCNE2,CD82,CDC25A,CDC45,CDC6,CHI3L2,CITED4,CRYAB,CSF1,DCN,ENPP2,EREG,FGFR4,FOXC2,FZD7,GADD45B,GADD45G,GBP2,GPX3,GSTM5,HAS1,HMGA1,IL11,IL12A,IL1A,IL33,IL6,IL7R,KCNH2,KLF5,KRT18,MGP,MMP1,NGF,NOS3,NRK,OGN,PIM1,PRL,PTGES,PTGS2,PTX3,RGS16,SERPINB2,SOCS3,TGFB1I1,TNC,TNFRSF1B,VCAM1	525 (24)
IL1R2	-1.03875	-0.452321	11.0622	0.000881046	0.00656428			cAMP-mediated signaling	1.68	0.0851	2.236	ADCY5,CAMK1G,CHRM2,CNR1,GABBR2,GPER1,HTR1B,HTR1D,OPRL1,P2RY14,PDE10A,PDE1A,PDE7A,PDE8B,PTGIR,RGS18,RPS6KA1,S1PR1,TBXA2R,VIPR2			WNT3A		cytokine		0.653		1.17e-07	ADAMTS14,ARHGAP18,BCL2L11,BCL9L,CACNA1G,CCN1,CCN2,CCN4,CCN5,CDK15,CDX1,CEBPA,CFD,COLEC12,DCLK1,DCN,EDN1,FMOD,GADD45G,GDNF,HAS3,IGF2BP1,IKZF2,IL1A,IL6,KDR,KIT,LBH,LRRC32,MESP1,MITF,MT1X,NKD1,OGN,PNPLA3,PRICKLE1,PTGS2,RASGRP3,RMRP,RSPO3,SPRY1,STRA6,TNC,VCAM1,WIF1	459 (24)
LRRN3	-1.03541	-1.5584	9.55244	0.00199683	0.0125159			GABA Receptor Signaling	1.68	0.0977	#NUM!	ADCY5,ALDH5A1,CACNA1G,CACNB2,CACNG4,CATSPER2,GABBR2,GABRA5,GNA14,GPR37,KCNH2,KCNN2,SLC6A12			CDKN2A	0.094	transcription regulator	Inhibited	-3.282		1.24e-07	ASF1B,AURKB,BARD1,BCL2L11,BLM,CCN2,CDC25A,CDCA7L,CPA4,CSF1,DDR1,E2F1,E2F2,FANCA,FLT4,GADD45G,GFRA2,GPRC5A,HUNK,IL11,IL1A,IL1R2,IL6,IL6R,IL7R,ITGB3,KIT,MCM5,MELK,MKI67,MMP1,MYBL2,PTGS2,PTX3,RBL1,RRM2,SERPINE1,SKP2,TCF19,TK1,TNFRSF1B,TPM1,TRIM28,ZNF385A	371 (18)
LRRC4C	-1.02566	-1.25574	6.82575	0.0089853	0.0395723			Glucose and Glucose-1-phosphate Degradation	1.67	0.25	#NUM!	GCK,HKDC1,PGM5			TGFB3	-0.178	growth factor	Activated	2.013	bias	1.26e-07	ACTG2,ADAM19,ASPN,CCN1,CCN2,CDH6,CLDN11,ELN,ETS1,F2RL1,FOSB,IL11,ITGB3,MGP,MMP1,PPARGC1A,PTHLH,RMRP,SERPINE1,SNAI1,TNC,TPM1,TSPAN2	474 (22)
BC113076	-1.01511	0.362596	4.29339	0.0382608	0.115452			Senescence Pathway	1.67	0.0808	0.655	ACVR2B,CACNB2,CACNG4,CCNE2,CDC25A,DHCR24,E2F1,E2F2,E2F7,E2F8,ETS1,GADD45B,GADD45G,IL1A,IL6,MAP2K6,NFATC2,PDK4,PIK3CD,PPP2R2B,RASD1,RBL1,SERPINE1,SMAD3			YAP1	0.091	transcription regulator	Activated	3.224	bias	1.28e-07	AMOTL2,ANKRD1,ANLN,AREG,AURKB,BCL2L11,BMPR1B,CAVIN2,CCN1,CCN2,CCN5,CCNF,CDC42EP3,CDC6,CSF1,CYP11A1,DCN,DDAH1,DIAPH3,E2F1,EDN1,EHD1,FGF1,GINS1,HBEGF,IFIT1,IL1A,IL6,KCNH2,LPL,NUAK2,PDGFB,PPP1R3B,PTGFR,PTGS2,RAD51,RRM2,SERPINE1,SKP2,SORBS1,SRF,ST6GAL1,TK1,UHRF1,VCAM1	425 (20)
AK127183	-1.01438	1.93523	27.7283	1.39605e-07	4.47585e-06			PD-1, PD-L1 cancer immunotherapy pathway	1.67	0.104	-1	B2M,HLA-DMA,HLA-DOB,IL12A,IL2RB,PDCD1LG2,PIK3CD,RASGRP1,SKP2,SMAD3,TNFRSF1B			semaxinib		chemical drug		-0.365	bias	1.32e-07	CARD11,CMKLR1,CSF2RB,EDN1,EPHX2,EREG,IL1R2,IL2RB,IL34,IL6,IL7R,KDR,LMOD1,NFATC2,NOS3,NR4A2,OAS3,PRKN,PTGIS,PTGS2,PTX3,RASGRP1,SERPINE1,SOCS3,VWF	472 (20)
DOK7	-1.00898	0.422581	18.9196	1.36341e-05	0.000225965			Protein Kinase A Signaling	1.64	0.0758	0.426	ADCY5,CDC25A,DUSP8,FLNB,FLNC,GLI3,H3-3A/H3-3B,MYL3,MYLK,NFATC2,NOS3,NTN1,PDE10A,PDE1A,PDE7A,PDE8B,PLCE1,PLCG2,PPP1R14A,PTCH2,PTGS2,PTPN5,PTPRC,PTPRJ,PTPRN,PTPRU,PXN,SMAD3,TCF4,TCF7L1,UBASH3B			ID3	-0.037	transcription regulator		-1.212		1.36e-07	ADGRG1,BCL2L11,CCNE2,CD72,CDC6,CSF1,CSF2RB,DTX1,E2F2,GADD45B,GADD45G,HOMER2,ICOSLG/LOC102723996,IKZF2,IL2RB,IL6,IL6R,IL7R,INHBB,IRF6,ITGB3,KLF7,MAP2K6,NOTCH1,PTPN5,RPRM,SEMA7A,SOCS3,SOX13,TCF4,VCAM1	325 (15)
GADD45G	-1.00509	2.51175	35.2345	2.92295e-09	1.46316e-07			Protein Citrullination	1.62	0.4	#NUM!	PADI1,PADI2			FGF1	0.684	growth factor		-1.085		1.41e-07	CCN1,CCN2,CCN4,CCN5,CPXM1,DLL1,DLX2,EDN1,FZD7,FZD8,GADD45G,GDNF,GSTM5,IKZF2,IL6,MKI67,NOS3,NOTCH1,NR4A2,PRICKLE1,PTGS2,SPP1,TNFRSF12A,VCAM1	408 (17)
TSPAN33	-0.987047	-0.277899	10.3396	0.00130206	0.00894564			UDP-N-acetyl-D-galactosamine Biosynthesis II	1.57	0.231	#NUM!	GALE,GCK,HKDC1			SB203580		chemical drug		-1.642	bias	1.66e-07	ADAMTS8,ADAMTS9,ALOX5AP,AMOTL2,ANXA3,ARHGDIB,BCL2L11,C3AR1,CCL8,CCN2,CD200,CDX1,CRYAB,EDNRB,EGF,EREG,FOSB,GBP2,GBP4,HAS1,HAS3,HSD17B6,IFIT1,IL11,IL1A,IL6,ITGB3,KDR,LMOD1,MAP2K6,MITF,MMP1,NGF,NOS3,NPR1,OLR1,PDGFB,POMC,PPARGC1A,PPARGC1B,PTGES,PTGS2,PTHLH,SERPINE1,SLC2A1,SMAD3,SNAI1,SOCS3,SPP1,TLR3,TMEM52B,TNFAIP6,TOX,TRPA1,VCAM1,VDR	428 (17)
VCAM1	-0.978323	1.51631	11.4674	0.000708271	0.00550186			TGF-β Signaling	1.57	0.104	1.89	ACVR2B,BMPR1B,HOXC9,INHBB,MAP2K6,MAPK13,RASD1,SERPINE1,SMAD3,VDR			IGF2	-0.088	growth factor		0.562		1.66e-07	AREG,CCN2,CDC45,CDC6,CORO2B,DLX1,EREG,H19,HBEGF,IGF1,IL11,IL6,MCM5,MMP1,MYBL2,NGF,OGN,PDGFB,PIM1,PRIM1,PTGS2,RAD51,RGS16,RRM2,SERPINE1,SOCS3,SPP1,UHRF1	423 (22)
CD34	-0.977534	0.24353	18.47	1.72603e-05	0.000273186			HMGB1 Signaling	1.56	0.0898	0.632	FNBP1,IL11,IL12A,IL1A,IL33,IL6,MAP2K6,MAPK13,PIK3CD,RAC2,RASD1,SERPINE1,TNFRSF1B,TNFSF12,VCAM1			diethylstilbestrol		chemical drug		-0.76		1.71e-07	AMBP,AR,AREG,ARHGDIB,AURKB,CCN2,CD200,COMP,CPE,CPXM1,CYP3A5,DCLK1,DCN,DNMT3B,EGF,EREG,FMOD,GPER1,HBEGF,HOXA9,HTRA3,IGF1,IL1R2,INHBB,IQGAP3,KDR,KIF4A,LUM,MGP,MKI67,OSBP2,OXTR,PAIP2B,PDGFB,PIM1,PRL,SERPINB2,STEAP3,TCF7L1,VDR,VIT	427 (17)
ADCY5	-0.975794	0.256584	9.26235	0.00233912	0.0142206			Apelin Cardiac Fibroblast Signaling Pathway	1.54	0.174	-1	CCN2,IL6,NOS3,SERPINE1			rosiglitazone		chemical drug		1.332		1.77e-07	ABCG1,ACSL5,ADIPOR2,ANGPTL4,CAV1,CCN2,CCN4,CCN5,CCNE2,CEBPA,CFD,CSF1,DLX5,EDN1,EPHX2,ETS1,FGF1,FOSL1,GBP2,GCK,GPAT3,HAS1,IGF1,IGFBP1,IL1A,IL6,IL7R,ITGA1,ITGB3,KLF2,KRT18,LPL,MAN1C1,MET,MGLL,NGF,NOS3,OAS3,OLR1,PDK4,PLPP3,PPARGC1A,PPARGC1B,PTGES,PTGS2,SCARB1,SERPINE1,SERPINF1,SKP2,SLC2A1,SNAI1,SOCS1,SOCS3,SORBS1,TBXA2R,TNC	427 (22)
FAM35A	-0.974723	5.36785	56.2004	6.54478e-14	8.40407e-12			Gαi Signaling	1.52	0.0929	2.53	ADCY5,CAV1,CHRM2,CNR1,GABBR2,GNA14,HTR1B,HTR1D,OPRL1,P2RY14,RASD1,S1PR1,TBXA2R			SNAI1	0.662	transcription regulator		-1.24		1.88e-07	ANKRD1,CCN1,CCN2,CLCA2,CLDN1,CLDN11,FLNB,FLNC,FMNL2,FOSL1,FOXC2,GLI2,ID4,KRT18,PFKP,PTGS2,PTX3,SERPINE1,SLC28A3,SLC29A1,SMAD3,SNAI1,SPARCL1,SVIL,TPM1,TPM4,VDR	542 (22)
PTPRC	-0.958501	-0.774337	7.32415	0.0068034	0.0319751			ILK Signaling	1.5	0.085	1.291	ACTC1,ACTG2,FLNB,FLNC,FNBP1,ITGB3,KRT18,LIMS2,MAP2K6,MYL3,PIK3CD,PPP2R2B,PTGS2,PXN,RAC2,SNAI1,TGFB1I1			estrogen receptor		group		-1.776		1.94e-07	ABCG1,ACSS1,CAV1,CCN2,CCNE2,CNNM1,CPM,EDN1,EREG,ETS1,FGF1,FGFR3,FGFR4,FLNC,HBEGF,IGF1,IL1A,IL6,KIT,KRT18,MAPT,MGP,MMP1,MMP24,NEDD9,OXTR,PCDHB14,PDK4,PLEK2,SERPINE1,SLC9A3R1,SMAD3,SNAI1,SYNPO,SYP,TNC	565 (19)
SST	-0.956034	8.60466	13.0555	0.000302398	0.00276657			Role of Pattern Recognition Receptors in Recognition of Bacteria and Viruses	1.49	0.0897	2.449	C3AR1,C5,IL11,IL12A,IL1A,IL33,IL6,OAS3,PIK3CD,PLCG2,PTX3,TLR1,TLR3,TNFSF12			AHR	0.317	ligand-dependent nuclear receptor		1.156		1.94e-07	ADAM19,ADIPOR2,AREG,ASPN,CAMK2N2,CARD11,CCNF,CEBPA,CRYAB,CSF2RB,DCN,E2F1,E2F8,EDN1,EHD1,ENPEP,EPHX2,EREG,FOSL1,FZD7,GSTM5,HDAC9,HUNK,IGFBP1,IL1R2,IL2RB,IL34,IL6,IL7R,KIT,KLF2,MGP,MPZ,NEDD9,NFATC2,NOTCH1,NPTX1,OLFML1,PDGFB,PRL,PTGS2,PTX3,RASGRP1,RBL1,SERPINB2,SERPINE1,SLC2A1,SNAI1,SOCS3,SPP1,SYT12,TK1,TXN	492 (21)
VIT	-0.946731	1.88358	15.0113	0.000106871	0.00121584			Ephrin B Signaling	1.49	0.111	2.828	EPHB1,EPHB2,EPHB3,GNA14,LIMK1,PAK1,PXN,RAC2			STAT3	-0.477	transcription regulator		-0.449		1.95e-07	ALDH1A1,AMER1,ANGPTL4,AREG,ARNTL2,ATP10A,BCL2L11,BCL9L,BEX1,BMF,C5,CCN2,CDC25A,CEBPA,CTF1,DLL1,DNMT3B,E2F7,EDN1,EME1,ENPP2,GADD45G,GBP2,H19,HLA-DMA,ICAM4,IFIT1,IGFBP1,IKZF2,IL11,IL18R1,IL1A,IL2RB,IL6,IL6R,IL6ST,KDR,KLF5,MAP2,MITF,MMP1,NFATC2,NOS3,NOTCH1,NR4A2,OAS3,PDCD1LG2,PDGFB,PHLDA2,PIM1,PLA2G4A,POMC,PPARGC1A,PTGS2,ROR1,S1PR1,SERPINE1,SKP2,SLC2A1,SNAI1,SOCS1,SOCS3,SP110,SPP1,SYNPO,TCF4,TLR3,TN…	506 (19)
ICAM5	-0.937767	3.60545	41.6062	1.11639e-10	8.16126e-09			PDGF Signaling	1.47	0.105	1.414	ABL2,CAV1,INPP5J,PDGFB,PIK3CD,PLCG2,RASD1,SRF,SYNJ2			DNMT3A	0.115	enzyme		-1.628		2.01e-07	ACTC1,ADAMTS9,ADCY5,BCL2L11,CNR1,DNMT3B,E2F1,E2F2,EXO1,GFRA2,GPER1,GRIA4,HOXA1,IL18R1,MAPK13,MYL3,NFATC2,PDE1A,PIK3CD,PLK2,PTGS2,PTPRC,RCAN2,RGS16,S1PR1,SLIT3,SOCS3,SPP1,TLR3,XRCC2	434 (20)
GFRA2	-0.937287	-0.850946	8.18902	0.00421448	0.0221897			CDK5 Signaling	1.46	0.0965	0.333	ADCY5,CABLES1,FOSB,LAMA1,LAMA3,MAPK13,MAPT,NGF,PPP1R14A,PPP2R2B,RASD1			KDM3A	0.088	transcription regulator	Activated	2.897	bias	2.12e-07	AJUBA,AR,ARHGEF28,CCN1,CCN2,EDN1,ETS1,FLNC,IL33,KLF5,SERPINE1,SLC45A3,TNC	282 (7)
RGS16	-0.936422	1.04571	17.7072	2.57643e-05	0.000378569			GADD45 Signaling	1.46	0.117	-0.378	ACVR2B,CCNE2,GADD45B,GADD45G,MAP2K6,MAPK13,SMAD3			EWSR1-FLI1		fusion gene/product	Inhibited	-2.539	bias	2.38e-07	AK5,CAV1,CCN1,CCN2,EDN1,EPPK1,FIBIN,FILIP1L,GPR37,LIMCH1,MAP2,NUAK1,PDGFRL,S1PR1,SH3BP4,SYNPO2,TPM1,ZFHX4
PSD	-0.926178	4.4216	24.9073	6.01545e-07	1.59767e-05			Neuropathic Pain Signaling In Dorsal Horn Neurons	1.44	0.099	2.53	CAMK1G,GPR37,GRIA4,GRIN2A,GRIN2D,KCNH2,KCNN2,PIK3CD,PLCE1,PLCG2			1-methyl-4-phenyl-1,2,3,6-tetrahydropyridine		chemical toxicant		-0.246		2.45e-07	ANLN,CLDN1,CNR1,CSF1,EPHX2,FKBP5,FOSB,GDNF,HOMER1,IL1A,IL6,LMCD1,LUZP2,MAP2,NGF,NR4A2,PTGS2,PTPRC,RMRP,SLC40A1,TNFRSF1B	404 (17)
CLSTN3	-0.921631	6.32591	72.7628	1.46209e-17	3.4271e-15			Leukotriene Biosynthesis	1.4	0.2	#NUM!	ALOX5AP,DPEP1,DPEP2			NRAS	-0.063	enzyme		0.246		2.5e-07	ANKRD1,B2M,CD34,CDC6,CRYBG1,DLX5,ENPEP,ETS1,ETV4,EXO1,GALE,GBP2,IFIT1,IL1A,IL6,KDR,LIMK1,MGP,MITF,MKI67,MYBL2,PLEKHO1,PTGS2,PTPRC,PTX3,SCX,SKP2,SLC2A1,SPC25,USP18,WEE1,XPNPEP2	464 (24)
HAP1	-0.920581	3.73078	22.6426	1.95112e-06	4.37196e-05			Neuregulin Signaling	1.39	0.094	0	AREG,DCN,EGF,EREG,HBEGF,ITGA1,ITGA8,ITGA9,ITGB3,PLCG2,RASD1			cardiotoxin		chemical - other		1.069	bias	2.61e-07	ACSL5,ANGPTL4,B2M,CCNE2,CSF1,CSF2RB,DCN,DLL1,E2F1,E2F2,EDNRB,EGF,EZR,FGF7,GDNF,H19,HBEGF,IGF1,IL1A,IL33,IL6,IL6R,IL7R,ITGA1,MERTK,PDGFB,PTPRC,RBL1,SERPINB2,SERPINE1,SERPINF1,SPP1,TNFRSF1B,TPD52,WNT16
FAM20A	-0.916141	4.1672	14.1859	0.00016561	0.00171859			Semaphorin Signaling in Neurons	1.39	0.113	#NUM!	FNBP1,LIMK1,MET,PAK1,PAK3,RAC2,SEMA7A			AIP	-0.033	transcription regulator		-0.62		2.71e-07	C3AR1,CHRM2,CMKLR1,F2RL1,GDNF,GPR39,GPRC5A,HTR1D,IGF1,P2RY14,PDE8B,RASGRP1,RGS16,RGS18,S1PR1
PCDHB12	-0.913956	0.715045	19.9339	8.01648e-06	0.000143316			Regulation of Cellular Mechanics by Calpain Protease	1.39	0.101	#NUM!	CCNE2,EGF,EZR,ITGA1,ITGA8,ITGA9,ITGB3,PXN,RASD1			WNT5A	-0.348	cytokine		0.544		2.84e-07	AREG,ARHGDIB,BAIAP2L2,CRYAB,CYP11A1,DLL1,DLX1,ENPP2,EREG,FAM234B,IL1A,IL6,INHBB,ITGB3,KISS1,KIT,LAMA3,MMP1,NFATC2,NRK,PTGS2,RMRP,SELPLG,SERPINB2,SNAI1,SOCS3,SPP1,STC1,TLR1,TLR3	485 (21)
COLEC12	-0.90756	6.02374	16.7915	4.17197e-05	0.000562625			Endothelin-1 Signaling	1.38	0.0833	1.069	ADCY5,CASP12,EDN1,EDNRB,GNA14,MAPK13,NOS3,NPR1,PIK3CD,PLA2G4A,PLA2G4C,PLCE1,PLCG2,PNPLA3,PTGS2,RASD1			troglitazone		chemical drug		-1.466		2.86e-07	ABCG1,ANGPTL4,AR,BIRC3,CAV1,CD34,CDC25A,CDCA7L,CEBPA,CFD,COL15A1,CRYAB,CYP3A5,DCN,E2F1,E2F2,ETS1,FOSL1,GBP2,GCK,HUNK,IL6,LAMA3,LPL,MKI67,NEIL3,OSBP2,PADI2,PDK4,PLIN4,PPARGC1A,PTGES,PTGS2,RASD1,SCARB1,SERPINE1,SKP2,SLC2A1,SNAI1,SORBS1,SPOCD1,SPP1,TBXA2R,TESMIN,USP18,VCAM1,WEE1	468 (23)
C4B_2	-0.902187	5.5546	16.2666	5.50259e-05	0.000707811			Mouse Embryonic Stem Cell Pluripotency	1.36	0.0962	1	FZD5,FZD7,FZD8,ID4,IL6ST,MAPK13,PIK3CD,RASD1,TCF4,TCF7L1			ERK		group		1.018	bias	2.88e-07	ACSL5,AREG,BCL2L11,BMF,CAV1,CCN2,DNMT3B,EDN1,EPHA2,EREG,ETS1,FOSL1,HAS1,HAS3,HBEGF,HMGA1,HOMER1,HOXA1,IGFBP1,IL12A,IL6,ITGB3,KLF5,KRT18,KYNU,MAFF,MMP1,MYLK,PDK4,PTGES,PTGS2,SERPINB2,SERPINE1,SLC2A1,SLC4A7	534 (19)
SLC37A3	-0.894708	6.81499	55.2175	1.07903e-13	1.32783e-11			IGF-1 Signaling	1.36	0.0962	0.816	CCN1,CCN2,IGF1,IGFBP1,PIK3CD,PXN,RASD1,SOCS1,SOCS3,SRF			TEAD4	0.49	transcription regulator	Activated	2.254	bias	2.89e-07	AK5,CCN1,CCN2,CCNE2,CD34,CEBPA,EDN1,FIBIN,FILIP1L,GLI2,GPR37,IRF6,LIMCH1,NOTCH2,NUAK1,PDGFRL,PLK2,RAD51,SH3BP4,SNAI1,TPM1	216 (7)
ALDH1L1	-0.893895	2.35357	33.456	7.28936e-09	3.27179e-07			Triacylglycerol Biosynthesis	1.36	0.12	0.447	AGPAT1,ELOVL2,GPAT3,PLPP3,PLPP4,PNPLA3			trichostatin A		chemical drug		0.43		2.97e-07	ALDH1A1,ANKRD1,AR,AREG,AURKB,B2M,BCL2L11,CD34,CDC6,CDCA7,CEBPA,CLDN1,COLEC12,CYP3A5,DLC1,DNMT3B,E2F8,EHD1,ELOVL2,ENPP2,EPHB3,EREG,EZR,FGF7,FGFR3,FGFR4,FNBP1,GADD45G,GDPD5,GINS3,GLI2,GLI3,GSTM5,HDAC9,HMGA2,HOXA1,HOXC8,IGF2BP1,IGFBP1,IL12A,IL1A,IL6,IPCEF1,ITGA1,KDR,KIF5C,KIT,LAMA3,MAP2,MET,mir-143,MMP1,MRTFA,NCR3LG1,NEFM,NFIB,NOS3,NOTCH1,NOTCH2,NR4A2,OXTR,PAK1,PAK3,PDLIM5,PIK3CD,PIM1,PKN3,PLCE1,PLK…	495 (21)
ISM1	-0.890595	-0.747106	6.06675	0.013775	0.0545972			Dilated Cardiomyopathy Signaling Pathway	1.35	0.0878	-0.707	ACTC1,ACTG2,ADCY5,CACNA1G,CACNB2,CACNG4,CAMK1G,CATSPER2,CNN1,MAPK13,MYL3,RBM20,TPM1			CDK4	0.019	kinase		-1.067		3.07e-07	BCL2L11,CDC45,CDC6,CDCA7,CDCA7L,CDCA8,DDIAS,DTL,E2F7,ELN,ENPP2,FAM83D,FGF7,FZD7,GAS2L3,KIF4A,KNL1,MELK,MTFR2,PDLIM3,PRL,RAG1,SCG5,SPC25,ZNF367	223 (12)
RIMS2	-0.889423	0.323172	9.85721	0.00169168	0.0110097			Notch Signaling	1.34	0.132	1	DLL1,DLL4,DTX1,NOTCH1,NOTCH2			TGFB2	-0.186	growth factor		0.574		3.32e-07	ALDH1A1,ANGPTL4,ASPN,CCN2,CNN1,DOCK4,EDN1,FMOD,HBEGF,ID4,KDR,LIPG,NFATC2,NGF,NOTCH1,OSR1,PDK4,PTHLH,SERPINE1,SMAD3,SPP1,VDR	499 (19)
CFD	-0.888983	3.793	23.2281	1.43876e-06	3.37242e-05			Acute Myeloid Leukemia Signaling	1.33	0.0989	0.378	CEBPA,CSF2RB,KIT,MAP2K6,PIK3CD,PIM1,RASD1,TCF4,TCF7L1			IL4		cytokine		1.63	bias	3.33e-07	ADAM19,ADAP1,AHNAK,ALOX5AP,ANO1,AREG,ARNTL2,ATP1A3,ATP2A1,CCL8,CD200,CD72,CELF2,COBLL1,CSF1,CSF2RB,DDAH1,EEA1,EPHA2,ESPL1,F2RL1,FKBP5,FLNB,FOSB,GADD45B,GADD45G,GBP2,GNA14,HBEGF,HLA-DMA,HMSD,HOMER2,ICOSLG/LOC102723996,IFIT1,IGF1,IL12A,IL18R1,IL19,IL1A,IL1R2,IL2RB,IL33,IL6,IL6ST,IL7R,IRAK2,ITGA1,ITGB3,KCNH2,KIT,LIPG,LPAR3,LPL,LRRC32,MCM5,MERTK,MKI67,MMP1,MMP28,NABP1,NCR3LG1,NEDD9,NFATC2,NGF,OAS3,PD…	426 (14)
COMP	-0.886281	1.85688	6.39558	0.0114405	0.0474421			Crosstalk between Dendritic Cells and Natural Killer Cells	1.33	0.0989	2.449	ACTC1,ACTG2,CSF2RB,FSCN2,IL12A,IL2RB,IL6,TLR3,TNFRSF1B			APP	-0.364	other		-1.021		3.41e-07	ABCG1,ADAM19,ADAP1,AP3B2,ATP1A3,BCL2L11,BMF,CCN2,CD82,CLDN1,CRYM,CSF1,CSF2RB,DCN,DDAH1,EDN1,ELN,ENPP2,EPHB2,F2RL1,FOSB,FZD7,GABBR2,GBP2,GBP4,GDNF,GRIN2A,H19,HAP1,HIVEP3,HMGA1,HOMER1,IGF1,IL1A,IL6,IL6ST,ITGA1,ITGB3,KCND2,KMT2A,KYNU,LIMK1,LPAR6,LRP1B,MAFF,MAP2,MAP6,MAPT,MCM10,MERTK,mir-221,MMP1,MMP24,NOG,NOS3,NPTX1,NR4A2,OGN,OLR1,PAK1,PAK3,PDGFB,PFKP,PRIMA1,PRNP,PTCH2,PTGS2,PTPN5,PTPRC,RBL1,RNF213,…	410 (16)
LUM	-0.88159	9.18549	52.352	4.63916e-13	5.18989e-11			D-myo-inositol (1,4,5)-trisphosphate Degradation	1.33	0.188	#NUM!	IMPA2,INPP5J,SYNJ2			MAP2K1	-0.309	kinase		1.351	bias	3.56e-07	ADGRG1,ALDH1L1,ANKRD1,AREG,BCL2L11,BIRC3,CCN1,CCN2,CEBPA,CRYAB,CYP11A1,E2F1,FOSL1,GLI2,IL1A,IL6,ITGB3,MITF,MMP1,MPZ,PIM1,PLA2G4A,PTGS2,RRAGD,RRM2,SCARB1,SMAD3,TK1,TNC,ZWINT	515 (19)
PCYT1B	-0.879299	-0.100156	9.64368	0.00190004	0.0120327			Parkinson's Signaling	1.33	0.188	#NUM!	GPR37,MAPK13,PRKN			APOE	-0.27	transporter		-0.563	bias	3.61e-07	ADGRG1,ANGPTL4,C3AR1,C5AR2,CAV1,CCN1,CCN2,CSF1,CSF2RB,CTSS,CYP3A5,DAGLA,EDN1,F2RL1,FKBP5,GPX3,GRIN2A,IGF1,IL12A,IL1A,IL6,IL6R,LAMA1,LIMS2,LIPG,LPL,MAP2,MAPT,MGP,MRTFA,NOS3,NPAS3,PCSK2,PLPP3,PPARGC1B,PTGES,PTGS2,PTX3,SCARB1,SERPINE1,SOCS3,SORBS1,SPP1,SYP,VCAM1	419 (17)
FAIM2	-0.878689	4.00823	35.6922	2.31083e-09	1.18753e-07			Synaptic Long Term Depression	1.32	0.0821	1.069	CACNA1G,CACNB2,CACNG4,CATSPER2,GNA14,GRIA4,IGF1,NOS3,NPR1,PLA2G4A,PLA2G4C,PLCE1,PLCG2,PNPLA3,PPP2R2B,RASD1			RAF1	0.156	kinase		1.389	bias	3.82e-07	ANKRD1,AREG,BCL2L11,CCN5,CDC25A,CDC42EP1,CDC6,CLDN1,CRYAB,E2F1,HBEGF,HMGA2,IL12A,IL6,ITGB3,LAMA3,MET,MGLL,MKI67,MMP1,MT1F,MT1M,MYBL2,NGF,PHLDA2,PRL,PTGS2,PTHLH,RRM2,SERPINB2,SERPINB7,TSPOAP1	460 (22)
CHGB	-0.869113	4.20281	18.564	1.64293e-05	0.000262851			Trehalose Degradation II (Trehalase)	1.32	0.286	#NUM!	GCK,HKDC1			ERG		transcription regulator		1.046	bias	3.82e-07	ADGRG1,AR,BIRC3,CLDN1,CNR1,DAAM1,DIAPH3,DOCK2,ETS1,FKBP5,FLNB,FLNC,FMNL2,FOSB,MET,MMP1,NOS3,NR4A2,NRCAM,PIM1,PLPP3,PREX2,PSTPIP2,PXN,RCAN2,SNAI1,SPP1,SPTBN5,SVIL,TGFB1I1,VWF,WNT2B	389 (19)
SERPINF1	-0.86551	7.44477	85.2028	2.69281e-20	1.01961e-17			Toll-like Receptor Signaling	1.31	0.103	0.816	IL12A,IL1A,IL33,IRAK2,MAP2K6,MAPK13,TLR1,TLR3			LY294002		chemical drug		-1.074	bias	4.35e-07	ADIPOR2,ALOX5AP,AR,BCL2L11,BIRC3,CCL8,CCN1,CCN2,CEBPA,CNR1,CUL4A,CYP11A1,DHCR24,EREG,ETS1,FGF7,FOSB,FOSL1,FOXC2,FRK,GCK,GDF5,HBEGF,HSD17B6,IGF1,IL12A,IL19,IL1A,IL1R2,IL6,INHBB,ITGB3,MAP2,MITF,NOS3,NPTX1,NR4A2,PIM1,PLK2,PLPP3,PTGS2,PTPRJ,PTPRU,PTX3,RBL1,S1PR1,SCARB1,SERPINE1,SLA,SLC2A1,SNAI1,SOCS3,SPP1,SPRY1,SRF,SULT1C2,TNFRSF1B,VCAM1,ZWINT	414 (18)
HSD17B2	-0.864373	4.46107	26.3516	2.84582e-07	8.52417e-06			Semaphorin Neuronal Repulsive Signaling Pathway	1.3	0.0861	0.577	ITGA1,ITGA8,ITGA9,ITGB3,LIMK1,MAP2K6,MAPT,MYL3,PAK1,PAK3,PIK3CD,PLCG2,SEMA6A			TREM1		transmembrane receptor		-0.112	bias	4.44e-07	ABL2,AREG,CENPU,CSF1,DTL,E2F7,EDN1,FOSL1,GADD45B,GPRC5A,HAS1,HBEGF,HOMER1,IL6,IL6R,LPL,MAFF,MMP1,MT1F,MT1M,NR4A2,PHLDA2,PLAC8,PLPP3,PTGS2,RGS16,SCG5,SERPINB2,SPP1,SYNJ2	493 (20)
MT1M	-0.864282	0.56823	15.4763	8.35469e-05	0.000993347			Cardiac Hypertrophy Signaling	1.29	0.0769	2.5	ADCY5,ADRA1B,CACNB2,CACNG4,FNBP1,GNA14,IGF1,IL6,IL6R,MAP2K6,MAP3K9,MAPK13,MYL3,PIK3CD,PLCE1,PLCG2,RAC2,RASD1,RPS6KA1,SRF			PI3K (complex)		complex		1.789	bias	4.48e-07	ALOX5AP,BCL2L11,BIRC3,CCN2,DLL4,E2F1,ETS1,FLI1,FOSL1,FRY,GLI2,GSTM5,H19,HAS1,HAS3,HBEGF,IFIT1,IGF1,IGFBP1,IL33,IL6,IL7R,KDR,KLF2,MAP2,MITF,MMP1,NOS3,NOTCH1,NR4A2,PIM1,PLA2G4A,PTGS2,SERPINE1,SNAI1,SOCS3,SPP1,SST,VCAM1	519 (21)
KGFLP1	-0.86177	2.24538	15.4026	8.6869e-05	0.00102215			Pyroptosis Signaling Pathway	1.28	0.0968	1.667	GBP2,GBP4,IL1A,MAPK13,NEK7,NLRP1,TLR1,TLR3,TNFRSF1B			EZH2	0.404	transcription regulator		-0.496		4.65e-07	ABL2,ALOX5AP,BCL2L11,BIRC3,BMPR1B,CACNG4,CCNE2,CD82,CEBPA,CNR1,CSF1,E2F1,EZR,FGF17,FKBP5,FLT4,HCP5,HOXA1,HOXA9,ICOSLG/LOC102723996,IGF1,IGFBP1,IL11,IL18R1,IL6,IL6R,ITGA1,KIT,KLF2,KRT81,NKD1,NLK,NOTCH2,OXTR,PDGFB,PKMYT1,PLA2G4A,PPP2R2B,PRICKLE1,PRL,PTGES,PTGS2,SH3BP4,SMAD3,SNAI1,SOCS1,SOCS3,VDR,WIF1	478 (26)
STRA6	-0.860697	6.651	37.848	7.64771e-10	4.46378e-08			Methylglyoxal Degradation VI	1.28	1	#NUM!	LDHD			NKX2-3		transcription regulator		-0.706		4.71e-07	ADAP1,ANGPTL4,ANLN,ARHGDIB,BATF2,CAVIN2,CD34,CRYAB,DCLK1,EDN1,F2RL1,GBP2,GCA,HCP5,HSD17B2,IL7R,KLF2,KRT81,LYPD1,MAP2,MCTP1,MMRN1,MT1M,NOS3,PTGS2,RNF213,SLC40A1,SP110,TNFRSF10D,UBA7,USP18,VCAM1
TCF4	-0.859022	6.70662	52.1123	5.24148e-13	5.77619e-11			UDP-N-acetyl-D-galactosamine Biosynthesis I	1.28	1	#NUM!	GALE			gefitinib		chemical drug		1.703		4.72e-07	ALDH1A1,AREG,AURKB,BCL2L11,BMF,CCNE2,CCNF,CDC6,CELSR2,COL15A1,EHD1,ETV4,FOSL1,GADD45B,ID4,IGF1,IL1R2,KIT,MAFF,MAP2K6,MKI67,MMP1,NOTCH1,PPP2R2B,PRL,PTGS2,RBL1,SKP2,XRCC2	501 (21)
PODNL1	-0.857956	4.81914	43.8284	3.58474e-11	2.95731e-09			IL-4 Signaling	1.28	0.0968	#NUM!	HLA-DMA,HLA-DOB,HMGA1,INPP5J,NFATC2,PIK3CD,RASD1,SOCS1,SYNJ2			Ige		complex	Activated	2.097	bias	4.84e-07	AREG,ARRB1,ASB2,BCL2L11,CARD11,CAV1,CD34,CEBPA,COBLL1,EDN1,GADD45B,HBEGF,HIP1R,HIVEP3,HLA-DMA,IL1A,IL33,IL6,IL7R,NABP1,PDGFB,PIK3CD,PPP1R3B,PTGS2,PTX3,RASGRP1,RGS16,RPS6KA1,SCARB1,SEMA7A,SERPINB2,SLC37A2,SLC9A3R1,SOCS1,SOCS3,SPP1,TMEM71,TNC,TNFRSF12A,TNFRSF1B,VCAM1,VDR	486 (18)
MAP2K6	-0.854385	-0.51693	4.27086	0.0387712	0.116582			Mitotic Roles of Polo-Like Kinase	1.27	0.106	-0.447	CDC25A,ESPL1,PKMYT1,PLK2,PLK4,PPP2R2B,WEE1			Immunoglobulin		complex		-0.742		4.89e-07	ADAM19,APOL2,AREG,ATP13A2,B2M,BCL2L11,BIRC3,C3AR1,CCL8,CCN2,CD34,CD72,CFD,CHN2,CORO2A,CSF1,CSF2RB,CTSS,DTX1,DYSF,EDNRB,ELN,ENPP3,FAIM2,FGF1,FKBP5,FLNB,FOSB,GCK,HBEGF,HMGA1,ICOSLG/LOC102723996,IFIT1,IGF1,IKZF2,IL12A,IL18R1,IL1A,IL1R2,IL2RB,IL33,IL6,IL7R,KDR,KLF2,LPL,LRRC32,MAFF,MAPT,MERTK,MKI67,MMP1,MYO1E,NOS3,NOTCH2,OAS3,OLR1,OSBPL3,PDK4,PLAC8,PLCG2,PLIN4,POMC,POU2F2,PPARGC1A,PTGS2,PTPRC,PTX3,RAC…	373 (16)
KGFLP2	-0.853351	3.07074	15.1955	9.69321e-05	0.00112178			WNT/Ca+ pathway	1.27	0.106	2.646	FZD5,FZD7,FZD8,NFATC2,PLCE1,PLCG2,ROR1			camptothecin		chemical drug		-1.021		4.9e-07	AR,BIRC3,CD200,CDC25A,CRYBG1,CSF1,DENND5B,E2F1,EDN1,F2RL1,FLI1,FOSB,FZD7,GADD45B,GADD45G,GBP2,H3-3A/H3-3B,HBEGF,IL12A,IL18R1,IL1A,IL6,IMPA2,IQGAP2,LIMCH1,LIMK1,MAFF,MELK,MERTK,MICAL3,MMP1,NECTIN1,NLRP1,NR4A2,PDLIM7,PDZD2,PHLDA2,PIK3CD,PLAC8,PRKN,PSD4,PTGES,PTGS2,PTPRN,PTPRN2,PTX3,RBL1,RRAGD,RRM2,SERPINB2,SERPINE1,SIPA1L1,SOCS1,SPP1,SYNJ2,TACSTD2,TNFAIP6,TNFRSF10D,TNFRSF1B,TNS3,TP53I11,TPM1,TPM4,V…	406 (19)
C5AR2	-0.84928	-0.511882	10.0475	0.00152556	0.0101295			LXR/RXR Activation	1.26	0.0894	-0.632	ABCG1,AMBP,IL1A,IL1R2,IL33,IL6,LPL,PTGS2,SERPINF1,TLR3,TNFRSF1B			TERT		enzyme		-0.967		5.24e-07	AR,ASAP1,B2M,BTBD11,CAV1,CCN2,DNER,EREG,ETS1,IFIT1,IL6,IQGAP2,KRT18,LIPG,MMP1,NOS3,PRSS23,PTGS2,PXN,RRM2,SERPINB2,SMAD3,SPP1,TK1,UBASH3B	331 (22)
AMIGO2	-0.845901	8.56128	33.1483	8.53908e-09	3.71967e-07			Adrenomedullin signaling pathway	1.26	0.0804	2.138	ADCY5,GNA14,GPR37,IL1A,IL33,KCNH2,KCNN2,MAP2K6,MAPK13,MYLK,NOS3,NPR1,PIK3CD,PLCE1,PLCG2,RASD1			INSR	0.17	kinase		1.107	bias	5.24e-07	ACSL5,ADIPOR2,ALDH1A1,ANKRD1,AREG,CCN2,CDC45,CDC6,CEBPA,CKMT2,CORO2B,CYP11A1,DLX1,DNMT3B,EDN1,EREG,FLNC,FOXC2,GCK,H19,HBEGF,HHEX,HOXA1,HOXA9,HOXC8,HOXC9,IGF1,IGFBP1,IKZF2,IL11,IL6,KIT,MCM5,MYBL2,NGF,NOG,NOS3,OGN,OLR1,PDGFB,PDK4,PHLDA2,PIM1,PODXL,POMC,PPARGC1A,PPARGC1B,PRIM1,PRKN,PTPRN,RAD51,RGS16,RRM2,SCARB1,SERPINE1,SLC29A1,SLC2A1,SOCS3,UHRF1,VCAM1	487 (26)
FAM27A	-0.844336	-0.343835	11.3334	0.000761239	0.00583656			Renal Cell Carcinoma Signaling	1.26	0.1	1.342	ETS1,MET,PAK1,PAK3,PDGFB,PIK3CD,RASD1,SLC2A1			ZNF217	0.191	transcription regulator		-1.265	bias	5.59e-07	ASF1B,CCNE2,FRK,GPRC5A,KRT18,LMO3,LYPD1,NRK,NRXN3,PAK3,RGS20,SH3RF2,SHC4,ST3GAL6,ST6GAL1,STRA6,ZNF367
CD101	-0.841618	-1.25068	6.2041	0.0127455	0.0514844			RAC Signaling	1.26	0.087	1.633	IQGAP2,IQGAP3,ITGA1,ITGA8,ITGA9,ITGB3,LIMK1,PAK1,PAK3,PIK3CD,RAC2,RASD1			CSF2		cytokine	Activated	2.745	bias	5.86e-07	ABCG1,ALOX5AP,ANLN,ARRB1,BCL2L11,BIRC3,CARD11,CCNF,CD101,CDCA8,CSF1,CSF2RB,E2F7,E2F8,EDN1,ELN,ERCC6L,EXO1,F2RL1,FANCA,FIGNL1,FOSL1,HBEGF,ICOSLG/LOC102723996,IGF1,IL19,IL1A,IL6,ITGB3,MCM5,MET,MKI67,MMP1,NFATC2,NR4A2,NUAK2,OLR1,PIM1,PLAGL2,PRNP,PTGS2,RAD51,RRM2,SGO1,SLC2A1,SOCS1,SOCS3,SPC25,SPP1,STEAP3,TCF4,TICRR,TLR1,TNFRSF10D,TNFRSF1B,TPM4,UHRF1,VDR	549 (23)
ADIPOR2	-0.841509	6.56821	53.1903	3.02757e-13	3.52033e-11			Reelin Signaling in Neurons	1.24	0.0863	2.714	AFDN,ARHGEF28,CNR1,FRK,GRIN2A,GRIN2D,LIMK1,MAP2K6,MAP3K9,MAPT,PDK4,PIK3CD			hydrogen peroxide		chemical - endogenous mammalian		1.262	bias	6.23e-07	ANKRD1,AR,BCL2L11,BIRC3,BRIP1,CASP12,CAV1,CCN2,CCNF,CDC6,CFD,CKMT2,CNR1,CRYAB,CSF1,CTSS,DDIAS,DUSP8,EDN1,ELN,ENPP2,EPHA2,ETS1,EZR,F2RL1,FOSL1,GADD45B,GLS2,HBEGF,HSPB2,IL1A,IL6,ITGB3,KDR,KIT,KLF2,MIAT,MIOX,mir-143,MITF,MMP1,NGF,NOS3,PDGFB,PIM1,PPARGC1A,PPARGC1B,PSTPIP2,PTGS2,PTX3,SERPINE1,SNAI1,SPP1,STC1,TXN,UHRF1,VCAM1,VDR	464 (18)
LINC00324	-0.840465	-1.61706	6.76015	0.00932161	0.0406774			Phospholipases	1.24	0.104	0.816	LIPG,LPL,PLA2G4A,PLA2G4C,PLCE1,PLCG2,PNPLA3			tetrodotoxin		chemical drug				6.71e-07	ADAM19,AMIGO2,B2M,CD200,CNTN3,CPNE5,DCN,FAT3,FRMPD4,GDAP1,HDAC9,ITGA8,KCND2,LUM,PPARGC1A,PTGS2,RCAN2,SLITRK4,TLL1,TRIM14,TRPM3,TSPAN2,WIF1,XK	228 (7)
ENPP2	-0.838777	4.18056	28.5653	9.05914e-08	3.04037e-06			BEX2 Signaling Pathway	1.23	0.0988	-1.414	BEX1,MAP2,NGF,PLXNC1,PPP2R2B,SPP1,TCF4,TCF7L1			Alpha catenin		group		0.268	bias	7.05e-07	AREG,BIRC3,C1QTNF2,COL15A1,DIAPH1,ELN,EREG,FMNL2,IGF1,IGFBP1,IL6,IL6ST,LUM,NKD1,PTGS2,PTX3,SNAI1,SOCS3,TNC,TNFAIP6,TNFRSF12A,VCAM1	386 (15)
KCND2	-0.835354	3.93576	24.6042	7.03973e-07	1.83343e-05			Glucocorticoid Receptor Signaling	1.22	0.0671	#NUM!	AR,B2M,BCL2L11,CAV1,CEBPA,CSF2RB,EGF,FKBP5,H3-3A/H3-3B,HLA-DMA,HLA-DOB,IGF1,IL18R1,IL1A,IL1R2,IL2RB,IL6,IL6R,IL6ST,IL7R,KRT18,KRT34,KRT80,KRT81,MAPK13,MMP1,NFATC2,NOS3,PDK4,PIK3CD,PLA2G4A,PLA2G4C,POMC,PRL,PTGS2,RASD1,SERPINE1,SMAD3,VCAM1			Raf		group		-0.664		7.14e-07	AREG,BCL2L11,E2F1,EDN1,EGF,FOSL1,HMGA2,KRT18,MAFF,PHLDA2,PLPP3,PPARGC1A,PRL,SEMA6A,SPRY1,STON1	495 (21)
AK056486	-0.833066	0.665608	6.73534	0.00945214	0.041077			Death Receptor Signaling	1.21	0.0938	1	ACTC1,ACTG2,ARHGDIB,BIRC3,HSPB2,HSPB7,LIMK1,TNFRSF1B,TNFSF12			raloxifene		chemical drug	Inhibited	-2.483		7.33e-07	ALDH4A1,ANXA3,AREG,CCN5,CSF1,ENPP2,FLNB,GPRC5A,IGF1,IL6,INHBB,INPP5J,IRF6,ITGB3,KRT81,KYNU,LUM,MFAP5,MKI67,PLK2,PRSS23,PTGS2,SERPINE1,SMAD3,SOCS1,SPP1,STC1	499 (21)
LMTK3	-0.827903	0.553583	12.4919	0.000408726	0.00356086			Calcium Signaling	1.21	0.078	1.667	ACTC1,ATP2A1,CACNA1G,CACNB2,CACNG4,CAMK1G,CATSPER2,GRIA4,GRIN2A,GRIN2D,HDAC9,MYL3,NFATC2,RCAN2,RCAN3,TPM1,TPM4			SNCA	0.423	enzyme		-1.59		7.58e-07	AJAP1,ALDH1A1,ARHGEF28,CARMIL1,CDC42EP3,CDH6,CHGB,CHRM2,CRYM,DNAJB9,EGF,ERCC6,EZR,GBP2,GDNF,GRIN2D,HOMER2,ICAM5,IGF1,IL6,JPH2,KIF4A,KLF2,MAPT,MARK1,MMP1,NOTCH1,NPTX1,NPTXR,NR4A2,NTN1,PITPNM2,PLAC8,PLXNC1,PSD,PTGS2,SERPINE1,SH2D5,SLITRK4,SMOC1,SPOCK2,SYN1,SYNJ2,SYP,VAT1L,WEE1	376 (20)
AK026905	-0.824468	0.914997	7.89429	0.00495911	0.025284			Gustation Pathway	1.2	0.0788	-0.5	ADCY5,CACNA1G,CACNB2,CACNG4,CATSPER2,GABRA5,GPR37,KCNH2,KCNN2,LIPG,LPAR6,LPL,P2RX5,P2RY14,SCN2A,SCN3B			FAS	-0.045	transmembrane receptor		-0.747		7.69e-07	BIRC3,CCN2,CD200,COL15A1,CRYBG1,CSF1,F2RL1,FAIM2,FOSB,GADD45G,GBP2,IFIT1,IL18R1,IL1A,IL6,IMPA2,IQGAP2,LUM,MERTK,MET,MGP,mir-143,MMP1,NECTIN1,NLRP1,NR4A2,NUAK2,PDLIM7,PHLDA2,PIK3CD,PSD4,PTPRN,PTPRN2,PTX3,RRAGD,SELPLG,SERPINB2,SERPINE1,SPP1,TNC,TNFAIP6,TNFRSF1B,TPM1,TPM4,VCAM1	422 (15)
SLC39A6	-0.821936	8.37284	72.8059	1.43051e-17	3.40716e-15			Coronavirus Pathogenesis Pathway	1.2	0.0788	-1.5	AR,BCL2L11,CCNE2,E2F1,E2F2,E2F7,E2F8,HDAC9,IL6,MAPK13,OAS3,PTGS2,RBL1,SERPINE1,SMAD3,TLR3			EGFR	0.527	kinase		1.522	bias	7.75e-07	AR,AREG,BCL2L11,CAV1,CCN2,CELSR2,CNTN3,CPM,CRYAB,E2F1,E2F2,EGF,EPHA2,EREG,ETV4,F2RL1,FGF7,FOSL1,GPER1,HBEGF,HMGA1,HMGA2,IGF1,IL33,IL6,IQGAP2,LAMA3,MET,mir-221,MMP1,MT1F,MT1M,MYBL2,NFIB,NOTCH1,PLA2G4A,PODXL,POMC,PTGES,PTGIS,PTGS2,SEMA7A,SERPINE1,SKP2,SLC2A1,SLC4A7,SNAI1,SOCS3,ST6GAL1,TACSTD2,TNC,TNFAIP6,VDR,WEE1,WNT16	553 (23)
CDX1	-0.820116	2.49625	16.9709	3.79577e-05	0.000520931			Hereditary Breast Cancer Signaling	1.18	0.0845	#NUM!	BARD1,BLM,E2F1,FANCA,FANCD2,GADD45B,GADD45G,HDAC9,PIK3CD,RAD51,RASD1,WEE1			BMP6	-0.91	growth factor		-0.017	bias	7.76e-07	ARHGAP18,CAVIN2,CCN2,CYP11A1,DLX5,E2F1,E2F2,FOSL1,GDNF,HBEGF,IL1A,IL6,INHBB,MSX1,NOG,POMC,PTGS2,SERPINE1,SNAI1,TNFRSF12A	439 (22)
SERPINB2	-0.817637	2.69838	4.51927	0.0335151	0.105145			Antioxidant Action of Vitamin C	1.18	0.0893	-1.89	CSF2RB,MAPK13,PLA2G4A,PLA2G4C,PLCE1,PLCG2,PNPLA3,SLC2A1,SLC2A5,TXN			Ap1		complex		-0.097	bias	7.84e-07	BCL2L11,C3AR1,CCN2,DLX5,EDN1,ETS1,EZR,F2RL1,FOSL1,IGF1,IL1A,IL33,IL6,KRT18,LPL,MET,MMP1,NGF,NOG,NOS3,PRL,PTGS2,RSPO3,SERPINE1,SOCS1,SOCS3,VCAM1,VDR	404 (19)
SLIT3	-0.817152	6.07573	19.3225	1.104e-05	0.000189347			SPINK1 General Cancer Pathway	1.18	0.101	2.449	IL6,IL6R,MT1F,MT1M,MT1X,PIK3CD,RASD1			cyclic AMP		chemical - endogenous mammalian		0.396	bias	7.9e-07	CCN2,CDC25A,CEBPA,CRYAB,CRYM,CYP11A1,DBH,E2F1,GCK,HBEGF,IGF1,IGFBP1,IL33,IL6,KDR,MITF,MMP1,MYLK,NGF,NR4A2,PLA2G4A,POMC,PPARGC1A,PRL,PRNP,PTGS2,PTHLH,SCARB1,SERPINB2,SERPINE1,SLC2A1,SOCS3,SST,SYP,TK1,VWF	489 (22)
FAM134B	-0.812713	1.01386	14.0688	0.000176245	0.00179755			Granulocyte Adhesion and Diapedesis	1.17	0.0794	#NUM!	ACKR4,C5,CCL8,CLDN1,CLDN11,EZR,IL1A,IL1R2,IL33,MMP1,MMP24,MMP28,SELPLG,TNFRSF1B,VCAM1			VEGFA	-0.557	growth factor		1.563	bias	8.1e-07	CAV1,CCN1,CCN2,CD34,CTSS,DLL1,DLL4,E2F1,E2F2,EDN1,ETS1,ETV4,FLT4,FOSB,HBEGF,IL6,ITGA1,ITGB3,KDR,MKI67,MMP1,MYLK,NFATC2,NME2,NOS3,NOTCH1,NR4A2,PDGFB,PIM1,PLPP3,PPARGC1A,PTGS2,RASGRP3,SERPINE1,STC1,SYNM,TLR1,TNC,VCAM1	463 (19)
LOC344887	-0.812473	0.326007	5.05005	0.0246252	0.0838267			CLEAR Signaling Pathway	1.17	0.0737	0.655	ATP6V0E2,ATP6V1C1,BMPR1B,CLN3,EGF,FGFR3,FGFR4,FLT4,IGF1,KDR,MAPK13,MITF,PDGFB,PPARGC1A,PPP2R2B,PRKN,RASD1,RRAGD,TLR1,TLR3,TNFRSF1B			PPARGC1A	0.658	transcription regulator	Activated	2.183		8.12e-07	ADGRG1,ASPN,BLM,BMPER,CCN2,CCN4,CDC42EP1,CEBPA,CKMT2,COMP,CPXM1,CYP11A1,CYP3A5,DCN,EDN1,FAM20A,FANCD2,FIBIN,GADD45B,IGF1,IL1A,IL1R2,IL6,INHBB,INPP5J,ISM1,LPL,LUM,MAP2K6,MCM5,MFAP5,MITF,NRL,OGN,OLR1,PDGFRL,PDK4,PPARGC1A,PPARGC1B,PTGS2,SCARB1,SEMA6A,SLIT3,SMAD3,SOCS1,SOCS3,SPARCL1,STC1,TCF4,TNFRSF12A,VCAM1	478 (22)
ASPN	-0.811163	1.78385	17.468	2.92188e-05	0.000420131			Salvage Pathways of Pyrimidine Ribonucleotides	1.17	0.0918	0.707	AK5,CDA,LIMK1,MAP2K6,MAP3K9,NME2,PAK1,PAK3,PIM1			MFAP5	1.157	other		0.808		8.25e-07	BAIAP2L2,CFD,DLL4,ESPL1,FAM111B,GIPC3,GPX3,ITGB3,KIF4A,MKI67,NOTCH2,PLA2G4C,PSG4,SPP1
SULF2	-0.80782	9.19664	57.8213	2.87039e-14	3.92473e-12			Cell Cycle Control of Chromosomal Replication	1.16	0.107	2.449	CDC45,CDC6,CDK15,MCM5,ORC1,PRIM1			GRIN3A		ion channel		-1.091	bias	8.71e-07	ADAM19,CD200,CNTN3,CPNE5,DCN,FAT3,FRMPD4,GDAP1,HDAC9,ITGA8,KCND2,LUM,PTGS2,RCAN2,SLITRK4,TLL1,TRIM14,TRPM3,TSPAN2,WIF1,XK
COL15A1	-0.805191	9.14461	33.1327	8.60784e-09	3.73859e-07			VEGF Family Ligand-Receptor Interactions	1.16	0.0952	1.134	FLT4,KDR,NOS3,PIK3CD,PLA2G4A,PLA2G4C,PLCG2,RASD1			NCOR2	0.19	transcription regulator		-0.221	bias	8.84e-07	AR,BIRC3,CEBPA,CTSS,HBEGF,IGF1,IL1A,IL6,KLF2,LPL,NFAM1,PDGFB,POMC,PTGS2,SRF	495 (17)
CSDC2	-0.803918	0.864583	14.0724	0.000175904	0.00179755			Agrin Interactions at Neuromuscular Junction	1.15	0.1	1.633	ACTC1,ACTG2,PAK1,PAK3,PXN,RAC2,RASD1			mifepristone		chemical drug		0.073		9.07e-07	AR,AREG,CAV1,CCN2,COL15A1,CYP3A5,DBH,DLC1,EDNRB,EPHB3,FKBP5,HBEGF,IL6,INHBB,ITGB3,KIT,MMP1,NME2,NOS3,OGN,OXTR,PADI2,PLA2G4A,PLK2,PRL,PTGIS,PTGS2,PTPN5,PTX3,RBL1,SCARB1,SERPINE1,SLC2A1,SNAI1,SNAP25,SPP1,TCF4,TENM3,TK1,TNFAIP6,VDR	573 (23)
ZC3H12D	-0.803749	0.720116	10.6497	0.00110087	0.00787239			ATM Signaling	1.15	0.0909	0	BLM,CDC25A,FANCD2,GADD45B,GADD45G,MAPK13,PPP2R2B,RAD51,TRIM28			TAF4	0.319	transcription regulator		-0.399	bias	9.2e-07	ABL2,AR,AREG,CARMIL1,CCN2,CLDN1,DCN,DLX2,E2F2,ETS1,FMOD,HBEGF,KLF5,KRT34,LUM,MAFF,PPARGC1A,SCUBE1,SPP1	135 (7)
PCDHB3	-0.802637	0.210486	12.6156	0.000382547	0.0033746			VEGF Signaling	1.15	0.0909	2.121	ACTC1,ACTG2,FLT4,KDR,NOS3,PIK3CD,PLCG2,PXN,RASD1			IL13		cytokine		-0.479		1.01e-06	ALOX5AP,ARNTL2,ASPN,C3AR1,CCN2,CD101,CD72,CDH26,CEBPA,CFI,CHN2,CTSS,DHCR24,ENPP2,EZR,FGFR3,FLG,GPX3,HBEGF,HOMER2,IGF1,IL11,IL12A,IL1R2,IL6,KCNH2,MAP2K6,MERTK,MMP1,MN1,MT1X,NCR3LG1,NTN1,PCDHB10,PFKP,PLA2G4A,PLXNC1,PPARGC1A,PTGES,PTGS2,SERPINE1,SERPINF1,SLA,SOCS1,SOCS3,SPINT2,SPP1,ST3GAL6,TLR1,TNFRSF1B,TYRO3,VCAM1	487 (17)
FGFR3	-0.800617	-0.2671	7.97941	0.00473123	0.0243182			Apelin Cardiomyocyte Signaling Pathway	1.15	0.0909	3	ATP2A1,MAPK13,MYL3,MYLK,NOS3,PIK3CD,PLCE1,PLCG2,SLC9A5			AREG	-2.013	growth factor		0.875		1.07e-06	AREG,AURKB,CCNF,CDC45,CDCA8,EREG,H2BC8,IL6,IQGAP3,MKI67,MMP1,MYBL2,NIPAL4,NPPC,PTGS2,PTX3,RRM2,TNFAIP6	531 (24)
CLCA2	-0.800068	1.04186	10.4336	0.00123741	0.00862026			Role of CHK Proteins in Cell Cycle Checkpoint Control	1.13	0.105	-1.342	CDC25A,E2F1,E2F2,E2F7,E2F8,PPP2R2B			SND1	0.042	enzyme				1.12e-06	ANGPTL4,CDC6,CLDN1,E2F1,EREG,KISS1,KRT81,KYNU,LAPTM5,PTGS2,PTPRN2	204 (3)
RARRES1	-0.797895	3.18165	13.4337	0.000247147	0.00236374			Role of IL-17A in Arthritis	1.13	0.105	#NUM!	MAP2K6,MAPK13,MMP1,PIK3CD,PTGS2,RPS6KA1			prostaglandin E2		chemical - endogenous mammalian	Inhibited	-2.323		1.13e-06	ABCG1,ANGPTL4,AREG,BCL2L11,BIRC3,CCL8,CCN2,CSF1,DCN,DLL1,EEA1,ENPP3,EREG,ETS1,F2RL1,FMOD,FOSB,FOSL1,GCA,GCNT1,HIVEP3,ICOSLG/LOC102723996,IGF1,IGFBP1,IL12A,IL1A,IL1R2,IL6,IL7R,LIPG,MITF,MMP1,NEDD9,NR4A2,OSBPL3,PLA2G4A,PLK2,PRL,PTGES,PTGS2,SOCS3,SPP1,SRF,TNFAIP6	454 (17)
KISS1	-0.797044	-0.282977	7.75351	0.00536083	0.0268169			Triacylglycerol Degradation	1.13	0.105	0.816	CEL,DAGLA,LIPG,LPL,MGLL,PNPLA3			Akt		group		-0.173		1.14e-06	ANKRD1,AR,BCL2L11,BMF,CCN2,CELSR2,CPM,DLL4,E2F2,FKBP5,FOSL1,GCK,GCNT4,GLI2,IGF1,IL12A,IL2RB,IL6,IL7R,KISS1,LAMA3,LPL,MAP2,MT1X,NOTCH1,NOTCH2,PDK4,PLA2G4A,PODXL,PPARGC1A,PTGS2,PTX3,RAD51,RAG1,RASD1,RRM2,SCARB1,SERPINE1,SKP2,SLC2A1,SLC4A7,SNAI1,SOCS3,SPP1,ST3GAL6,TNC,VCAM1	582 (23)
PPAP2B	-0.788634	7.9258	53.7232	2.30825e-13	2.72688e-11			Salvage Pathways of Pyrimidine Deoxyribonucleotides	1.12	0.222	#NUM!	CDA,TK1			Mek		group		0.36		1.15e-06	BCL2L11,BMF,CCN2,CD200,CDCA7,CELSR2,CNTN3,CPM,CRYAB,DDR1,DNMT3B,EPHA2,EPHB2,EREG,ETS1,ETV4,FOSL1,GBP2,GPER1,HMGA2,HOMER1,IL6,ITGB3,KDR,LAMA3,MAFF,NGF,NOTCH2,PHLDA2,PLPP3,PODXL,POLR3G,PPARGC1A,PRL,PTGS2,SEMA6A,SERPINE1,SLC2A1,SPRY1,ST6GAL1,STON1,TACSTD2	420 (22)
HEYL	-0.783661	2.32178	10.0707	0.00150647	0.0100163			B Cell Development	1.12	0.114	#NUM!	HLA-DMA,HLA-DOB,IL7R,PTPRC,RAG1			DMD	0.483	other				1.16e-06	ANKRD1,ATP2A1,CKMT2,COL23A1,CTSS,EGF,GDAP1,GRHL1,H19,IGF1,IL12A,IMPA2,KCNC1,KRT18,MAP3K9,NOG,PADI2,PDK4,PLPP3,PPARGC1A,PSTPIP2,RCSD1,SCIN,SCN3B,SLC46A3,SPTB,ST3GAL6,SYNM,TBC1D4,WFDC1,XK
SPP1	-0.783223	3.15554	16.1896	5.73082e-05	0.000730173			Role of Hypercytokinemia/hyperchemokinemia in the Pathogenesis of Influenza	1.11	0.093	0.707	AREG,IL12A,IL1A,IL33,IL6,OAS3,S1PR1,TLR3			PTH		other		-0.826	bias	1.16e-06	AHNAK,AREG,CCN2,CCN5,CSF1,FOSB,GALNT3,ID4,IGF1,IL11,IL33,IL6,IL6R,MGP,MMP1,NR4A2,PDK4,PLXDC2,PTGS2,PTHLH,PXN,SMAD3,SOCS3,SPP1,STC1,VDR,WIF1	418 (21)
SHC4	-0.782609	4.38876	50.9892	9.28748e-13	9.7963e-11			IL-10 Signaling	1.1	0.0972	#NUM!	IL1A,IL1R2,IL33,IL6,MAP2K6,MAPK13,SOCS3			TGFBR2	0.262	kinase		-0.189	bias	1.28e-06	ALOX5AP,ANGPTL4,AR,AREG,CCN2,CRYAB,CSF1,ESPL1,FGF7,FKBP5,FMOD,GADD45B,GADD45G,GLI2,ICOSLG/LOC102723996,IKZF2,IL1A,IL1R2,IL2RB,IL6,KDR,KRT18,LPAR3,NFIB,NGF,NOS3,PDCD1LG2,PDGFB,PTGES,PTGIS,PTGS2,PTHLH,PTPRC,SEMA7A,SERPINE1,SLC2A1,SMAD3,SNAI1,SOCS3,SORCS2,SPP1,TACSTD2,TNFRSF12A,ZNF219,ZSWIM4	535 (22)
ICOSLG	-0.781803	4.55137	23.8797	1.02547e-06	2.49885e-05			MSP-RON Signaling Pathway	1.1	0.103	#NUM!	ACTC1,ACTG2,CSF1,CSF2RB,IL12A,PIK3CD			AKT1	0.046	kinase		1.028		1.3e-06	ACTC1,ANKRD1,AR,AURKB,BCL2L11,BIRC3,DIAPH1,DIAPH3,E2F1,EZR,FOSB,GCK,GSTM5,HUNK,IGFBP1,IL11,IL6,KDR,KLF15,LAMA1,NEXN,NFATC2,NOTCH1,PLA2G4A,PPARGC1A,PRL,PTGS2,RAG1,SERPINE1,SERPINF1,SLC2A1,SLC4A7,SNAI1,SPP1,SRF,TK1,TPD52L1,ZWINT	483 (24)
PTHLH	-0.774094	3.33319	28.5467	9.14658e-08	3.06276e-06			Netrin Signaling	1.1	0.0972	0.816	CACNA1G,CACNB2,CACNG4,CATSPER2,NFATC2,NTN1,RAC2			EPAS1	0.038	transcription regulator		1.284	bias	1.33e-06	ANGPTL4,AREG,BIRC3,CAV1,CCN1,CCN2,CCN5,CEBPA,CKMT2,CLDN1,DTX1,EDN1,FLG,GADD45B,IL2RB,IL6,INHBB,ITGB3,KDR,LPL,MAFF,MYO7A,NOS3,NOTCH1,PDGFB,PFKFB4,POMC,SERPINE1,SLC16A4,SLC29A1,SLC2A1,SLC40A1,TMEM45A,VCAM1	427 (23)
LOC389033	-0.773183	0.0325885	9.21662	0.00239828	0.0145383			Dopamine Degradation	1.09	0.125	1	ALDH1A1,ALDH4A1,SULT1C2,SULT1C4			E2F3	-0.27	transcription regulator		1.729	bias	1.63e-06	BAIAP2L1,CDC25A,CDC45,CDC6,E2F1,E2F2,EDN1,H2BC8,IGF1,KMT2A,KRT80,LPL,MCM10,MCM5,mir-143,mir-221,MT1F,MT1X,MYBL2,NECTIN1,ORC1,RAD51,RBL1,RRM2,SERPINE1,SPARCL1,TK1	364 (20)
LEPROT	-0.772731	7.5861	69.8449	6.41544e-17	1.34354e-14			Fc Epsilon RI Signaling	1.06	0.0847	0.333	INPP5J,MAP2K6,MAPK13,PIK3CD,PLA2G4A,PLA2G4C,PLCG2,RAC2,RASD1,SYNJ2			EP400	0.38	other	Activated	2.891	bias	1.63e-06	CCNF,CDC25A,CDC6,E2F1,E2F2,E2F7,E2F8,MYBL2,RBL1,SGO1,SKP2,UHRF1	106 (6)
PTGFR	-0.770559	3.17967	11.8368	0.000580728	0.00472042			Retinol Biosynthesis	1.05	0.109	0.447	CEL,LIPG,LPL,PNPLA3,RDH13			NR3C1	0.083	ligand-dependent nuclear receptor		1.56		2e-06	ALOX5AP,AMIGO2,ANGPTL4,ARRB1,B2M,BARD1,BCL2L11,BIRC3,BMF,C1QTNF2,CARD10,CAV1,CAVIN2,CCN1,CCN2,CDC42EP3,CEBPA,CORO2A,CRYAB,CUL4A,CYP11A1,CYP3A5,DAPK2,DNER,EDN1,F2RL1,FGD4,FKBP5,GADD45B,GBP2,GLP2R,GPX3,GRIA4,GRIN2A,IGF1,IGFBP1,IL11,IL12A,IL1A,IL33,IL6,IL7R,MMP1,NOS3,NSMAF,OLR1,PAK1,PDCD1LG2,PHLDA2,PIK3CD,PLA2G4A,PLK2,POMC,PPP1R13L,PRL,PTGS2,RASD1,SCARB1,SERPINE1,SLC2A5,SPP1,STC1,STON1,TCF19,TESMIN,…	539 (20)
MT1X	-0.769723	3.56161	30.9323	2.67187e-08	1.01428e-06			ERK5 Signaling	1.05	0.0946	0.816	CTF1,EGF,FOSL1,IL6ST,NGF,RASD1,RPS6KA1			trans-hydroxytamoxifen		chemical drug		-1.651		2.03e-06	ALDH4A1,ANXA3,AREG,CAV1,CCN5,COL15A1,DCN,FZD8,GPRC5A,INHBB,INPP5J,IRF6,KRT81,KYNU,MAPT,NOTCH1,PLK2,PLXDC1,PRSS23,RSPO3,S1PR1,SERPINF1,SLC39A6,SMAD3,SST,STC1,TPM1	404 (10)
SPRY1	-0.766061	2.92638	6.97587	0.0082616	0.0369579			Cholecystokinin/Gastrin-mediated Signaling	1.05	0.084	0	FNBP1,IL1A,IL33,MAP2K6,PTGS2,PXN,RAC2,RASD1,SRF,SST			10E,12Z-octadecadienoic acid		chemical - endogenous mammalian		1.007		2.04e-06	CACNA1G,CACNG4,CAV1,CEBPA,CFD,EXO1,GCNT4,GDF5,GPRIN3,IGF1,IL6,IL6ST,MCM10,NPTX1,NR4A2,NXPH3,PLK2,PPP1R3B,PTGS2,RASGRF1,RHBDF2,SLC6A7,SLITRK4,SORBS1,TK1	409 (23)
AX746535	-0.765887	-0.100446	9.13706	0.00250484	0.0150178			Nitric Oxide Signaling in the Cardiovascular System	1.05	0.084	-0.378	ATP2A1,CACNB2,CACNG4,CAV1,FLT4,KDR,NOS3,NPR1,PDE1A,PIK3CD			PHB2	-0.007	transcription regulator		1.913		2.1e-06	AREG,IGFBP1,IL11,IL6ST,PRL,SOCS1,SOCS3,TXN
DNAJB9	-0.764429	6.45395	67.842	1.77133e-16	3.48763e-14			Calcium Transport I	1.04	0.2	#NUM!	ATP2A1,ATP2C2			NFkB (complex)		complex		0.818	bias	2.22e-06	ABCG1,ADAMTS9,ANKRD1,BEX1,BIRC3,CARD10,CCL8,CCN1,CCN2,CD82,CDX1,CITED4,CSF1,CYP3A5,E2F7,EDN1,EDNRB,ETS1,F2RL1,FGF1,GADD45B,GBP2,GDNF,GLI2,HDAC9,HGFAC,ICOSLG/LOC102723996,IL12A,IL19,IL1A,IL6,IL7R,INSRR,KDR,KIT,KYNU,mir-221,MMP1,MYLK,NGF,NOTCH1,NUAK2,OLR1,PASK,PLK2,POU2F2,PTGES,PTGS2,PTX3,PXN,RGS16,SELPLG,SERPINB2,SERPINE1,SH2D5,SLC2A1,SLC2A5,SMAD3,SNAI1,SOCS1,SOCS3,SPP1,TMOD2,TNFAIP6,VCAM1	466 (18)
SOBP	-0.761498	1.28679	8.89398	0.00286112	0.0166602			Fatty Acid α-oxidation	1.03	0.143	#NUM!	ALDH1A1,ALDH4A1,PTGS2			let-7		microRNA	Inhibited	-4.424	bias	2.24e-06	AR,AURKB,CCNE2,CCNF,CDC25A,CDC45,CDC6,CDCA7,CDCA8,DLC1,DNAJB9,E2F2,E2F8,FANCD2,FOSL1,GALE,HMGA1,HMGA2,IGF1,IGF2BP1,IL6,IL6R,ITGA1,ITGB3,MCM10,MCM5,ORC1,PLAGL2,PTGS2,RRM2,SERPINE1,SKP2	403 (17)
PLXNA4	-0.760881	2.92266	5.37326	0.0204477	0.0731825			GPCR-Mediated Integration of Enteroendocrine Signaling Exemplified by an L Cell	1.03	0.0933	-1.134	ADCY5,CHRM2,GLP2R,GNA14,PLCE1,PLCG2,SST			PTGS2	-0.73	enzyme		0.06		2.31e-06	ADCY5,AREG,BIRC3,DLX5,EZR,GRIN2A,HBEGF,IGF1,IL11,IL12A,IL6,KDR,LPL,MKI67,MMP1,NKD1,NOS3,NR4A2,NTN1,PAK1,PLA2G4A,PLXNC1,PTGS2,SEMA7A,SNAI1,STC1,TNFAIP6,TNFRSF12A	414 (20)
CLDN11	-0.758296	3.95584	25.8735	3.64547e-07	1.05033e-05			Role of NANOG in Mammalian Embryonic Stem Cell Pluripotency	1.03	0.0833	#NUM!	BMPR1B,FZD5,FZD7,FZD8,IL6ST,PIK3CD,RASD1,TCF7L1,WNT16,WNT2B			TCF3	0.092	transcription regulator		-1.502		2.39e-06	AFDN,ANLN,AREG,ASB2,ASF1B,BCL2L11,CCNE2,CDC45,CYP11A1,DTX1,E2F8,ETS1,FGFR3,GADD45B,IKZF2,IL18R1,IL2RB,IL6,IL7R,KIF4A,KIT,KLF2,KLF7,MFSD13A,MKI67,NOTCH1,PFKP,PLAC8,PLCG2,PLK4,PTPRU,RAG1,RGS16,RRM2,S1PR1,SCIN,SCX,SEMA7A,SNAI1,SOCS1,SOCS3,SOX13,SPC25,TLR1,TOX,VIPR2,VSIR	165 (9)
MGP	-0.757668	4.24196	35.0759	3.17108e-09	1.582e-07			Sphingosine-1-phosphate Signaling	1.03	0.0833	2.828	ACER2,ADCY5,CASP12,FNBP1,PDGFB,PIK3CD,PLCE1,PLCG2,RAC2,S1PR1			S100A9		other		1.223		2.42e-06	ABCG1,ACSS1,ALDH1A1,AREG,BMF,CCN5,CCNE2,CPM,CSF2RB,ELN,ENPP2,FOSL1,GPRC5A,H19,IGF1,IL33,IL6,KLF15,MMP1,OLR1,PTGES,SCUBE1,SLC6A12,SOCS3,USP18,VCAM1	496 (21)
BMPER	-0.757604	3.42444	28.1468	1.12454e-07	3.71501e-06			Natural Killer Cell Signaling	1.02	0.0754	1.807	B2M,IL12A,IL18R1,IL2RB,LIMK1,MAP3K9,MAPK13,NFATC2,PAK1,PAK3,PIK3CD,PLCG2,PXN,RAC2,RASD1			S100A8		other		1.358		2.51e-06	ABCG1,ACSS1,ALDH1A1,AREG,BMF,CCN5,CCNE2,CPM,CSF2RB,ELN,ENPP2,FOSL1,GPRC5A,H19,IGF1,IL1A,IL33,IL6,KLF15,MMP1,OLR1,PTGES,SCUBE1,SLC6A12,SOCS3,USP18,VCAM1	496 (23)
WSB2	-0.75744	6.99192	65.9887	4.53518e-16	8.0688e-14			Oxytocin Signaling Pathway	1.02	0.0712	2.236	ARRB1,CACNB2,CACNG4,HSPB2,HSPB7,IL6,LPL,MAPK13,MYL3,MYLK,NOS3,NPR1,OXTR,PIK3CD,PLA2G4A,PLA2G4C,PPP1R14A,PTGFR,PTGS2,RASD1			CIP2A	0.162	other	Activated	2.35		2.54e-06	ACTG2,COL15A1,CRYAB,DCN,E2F2,GPR37,LAMA1,LUM,LXN,MFAP5,NPTX1,PDK4,PDLIM7,PSG4,SCIN	269 (7)
CA13	-0.756615	-0.0482821	3.89374	0.0484665	0.137134			GDNF Family Ligand-Receptor Interactions	1.01	0.0921	0.447	DOK7,GDNF,GFRA2,PDLIM7,PIK3CD,PLCG2,RASD1			H89		chemical drug		1.016	bias	2.57e-06	AREG,DBH,EREG,GDNF,IGF1,IGFBP1,IL11,IL6,MITF,MKI67,MMP1,NFATC2,NR4A2,PCSK2,PLA2G4A,POMC,PPARGC1A,PRL,PTGS2,SERPINE1,SMAD3,SNAP25,TNFAIP6,TXN,VCAM1	522 (21)
IGF1	-0.755685	3.24264	18.7389	1.49896e-05	0.000244857			Factors Promoting Cardiogenesis in Vertebrates	0.996	0.0784	1.732	ACVR2B,BMPR1B,FZD5,FZD7,FZD8,NOG,PLCE1,PLCG2,TCF4,TCF7L1,WNT16,WNT2B			actinomycin D		biologic drug		0.094	bias	2.68e-06	ABCG1,AR,BCL2L11,BIRC3,CAV1,CCN1,CCN2,ETS1,GSTM5,HBEGF,HMGA2,HOMER1,IL1R2,IL6,IL7R,LPL,NGF,PRL,PTGIS,PTGS2,PTHLH,PTX3,PXN,RAD51,SERPINE1,SLC2A1,SLC40A1,SOCS3,SPP1,THRB,TNFRSF1B,VDR	531 (22)
WDR86-AS1	-0.755624	1.02026	6.73045	0.00947808	0.0411292			Type II Diabetes Mellitus Signaling	0.996	0.0784	2	ACSL5,ADIPOR2,CACNA1G,CACNB2,CACNG4,CATSPER2,GCK,NSMAF,PIK3CD,SOCS1,SOCS3,TNFRSF1B			RAS		group		-1.015	bias	2.78e-06	BCL2L11,CAV1,CCN2,CDX1,CEBPA,EDN1,FOSL1,GBP2,HMGA1,IGF1,IL11,IL1A,IL6,MET,MITF,MMP1,PDGFB,PRL,PTGES,PTGS2,SERPINE1,SNAI1	507 (20)
CMSS1	-0.755126	4.31069	19.5297	9.90458e-06	0.000172885			Taurine Biosynthesis	0.996	0.5	#NUM!	CDO1			MYOD1		transcription regulator	Activated	2.19	bias	2.82e-06	ACSL5,ACTC1,ANKRD1,ASB2,ATP2A1,CADPS2,CDC6,CDO1,CRYAB,DYSF,E2F2,ENPP2,ETV4,FAM83D,FOSL1,GADD45G,GINS2,IGF1,KIF18B,KIF4A,KNL1,MKI67,MMP1,NPTX1,PLEKHO1,POLQ,PPARGC1A,PRIMA1,RAC2,RRM2,SLC2A1,SST,UBA7	415 (21)
TMEM59L	-0.753691	2.96957	26.6253	2.4699e-07	7.50472e-06			4-hydroxyproline Degradation I	0.996	0.5	#NUM!	ALDH4A1			ZFP36	0.352	transcription regulator		-0.903	bias	2.91e-06	BIRC3,CCNE2,CDC6,CTSS,E2F1,E2F8,FOSL1,IL12A,IL1A,IL6,MMP1,NHSL2,PIM1,PTGS2,SOCS1,SPP1,TLCD4,VCAM1	422 (20)
TRPM3	-0.753645	1.07029	6.89857	0.00862647	0.0383119			Glutamine Degradation I	0.996	0.5	#NUM!	GLS2			HDAC4	0.154	transcription regulator		-0.25		3.12e-06	ANGPTL4,CHRDL1,DLL4,FOSL1,GABRA5,HDAC9,HOMER1,HOMER2,IGFBP1,IL6,KLF2,MPZ,NR4A2,NRCAM,PTGS2,SCRG1,SERPINB2,SLC2A1,SNAP25,SRF,SYN1,TNFRSF12A,VCAM1	332 (20)
SORCS2	-0.752193	1.08463	7.73819	0.0054065	0.027005			Superpathway of D-myo-inositol (1,4,5)-trisphosphate Metabolism	0.987	0.136	#NUM!	IMPA2,INPP5J,SYNJ2			TEAD3	0.354	transcription regulator	Activated	2.496	bias	3.17e-06	AK5,AMOTL2,CCN1,CCN2,EDN1,FIBIN,FILIP1L,GPR37,LIMCH1,NUAK1,PDGFRL,SH3BP4,TPM1
TNFRSF10D	-0.751842	7.20648	47.2917	6.11707e-12	5.86564e-10			Chronic Myeloid Leukemia Signaling	0.983	0.0841	#NUM!	E2F1,E2F2,E2F7,E2F8,HDAC9,PIK3CD,RASD1,RBL1,SMAD3			advanced glycation end-products		chemical - endogenous mammalian		0.661	bias	3.17e-06	ABCG1,CCN2,IL6,KLF2,MKI67,MMP1,PDGFB,PTGES,PTGS2,SERPINE1,SERPINF1,SPP1,VCAM1	466 (21)
NRL	-0.749916	-0.156384	8.81751	0.00298353	0.0172034			Role of MAPK Signaling in Inhibiting the Pathogenesis of Influenza	0.983	0.0909	0.378	IL6,MAP2K6,MAPK13,PLA2G4A,PLA2G4C,PNPLA3,PTGS2			RBL1	0.698	transcription regulator	Inhibited	-2.935	bias	3.37e-06	AURKB,BCL2L11,CDC25A,CDC6,E2F1,MCM10,MCM5,MET,MYBL2,NOTCH1,ORC1,POMC,PPARGC1A,RBL1,RRM2,SKP2	271 (19)
PLXDC2	-0.749814	3.93488	36.0539	1.91931e-09	1.01951e-07			Iron homeostasis signaling pathway	0.967	0.0791	#NUM!	ATP6V0E2,ATP6V1C1,BMPR1B,EGF,IL6,IL6R,PDGFB,SKP2,SLC40A1,SMAD3,STEAP3			miR-199a-5p (and other miRNAs w/seed CCAGUGU)		mature microRNA	Inhibited	-2.311	bias	3.37e-06	ACTG2,ALOX5AP,CELSR1,DCN,DDR1,ETS1,GPRC5A,ITGA1,ITGB3,KLF2,MMP1,MYRF,NECTIN1,NEDD9,PTGS2,TGFB1I1
AMBP	-0.742921	-0.0428005	9.42586	0.00213947	0.0132579			Role of WNT/GSK-3β Signaling in the Pathogenesis of Influenza	0.959	0.0897	1.342	FZD5,FZD7,FZD8,TCF4,TCF7L1,WNT16,WNT2B			DSCAM		other	Activated	2.828	bias	3.41e-06	CEBPA,FRK,GABBR2,GADD45G,KIF17,MAP2,MAPT,NEURL1B,NPAS3,NRCAM,NTNG2,PDGFB,PLXNC1,SEMA7A,SYNPO,SYT12,SYTL4,WNT16
ADAMTS9	-0.74148	4.52627	26.7071	2.36752e-07	7.25335e-06			IL-7 Signaling Pathway	0.959	0.0897	0.816	CDC25A,IL7R,MAPK13,MET,PIK3CD,SLC2A1,SOCS1			triamcinolone acetonide		chemical drug		-0.108		3.46e-06	ACKR4,ALDH5A1,ANGPTL4,ANOS1,ATP10A,BCL2L11,CRYBG1,E2F2,FKBP5,IL6ST,KIF4A,KLF15,MARVELD2,MDFI,MT1F,MT1M,MT1X,NEK7,PLK2,PLXNC1,RAG1,RGS16,SEMA6A,SLC4A7,SLC9A3R1,SOX30,SPP1,SPRY1,VWF
KAL1	-0.741412	7.31137	56.6692	5.15659e-14	6.89193e-12			LPS/IL-1 Mediated Inhibition of RXR Function	0.951	0.0709	-1.134	ABCG1,ACSL5,ALDH1A1,ALDH1L1,ALDH4A1,ALDH5A1,CHST1,CYP3A5,GSTM5,IL1A,IL1R2,IL33,PPARGC1A,PPARGC1B,SCARB1,SULT1C2,SULT1C4,TNFRSF1B			AR	0.604	ligand-dependent nuclear receptor		0.81	bias	3.92e-06	ABCG1,ALDH1A1,ANKRD1,AR,ATP13A2,ATP1A3,BCL2L11,BEX1,BMF,CAV1,CCN2,CDCA7L,CDO1,CEND1,CITED4,CLDN11,CORIN,CYP11A1,DHCR24,DISP2,DNAJB9,EDN1,EDNRB,ELOVL2,EMB,EPPK1,ESPL1,FGF7,FKBP5,GADD45G,GDAP1,GDNF,HSPB7,IGF1,IL1A,IL6,KCNH2,KIF4A,LMAN1,LMOD1,mir-221,MYL3,MYOM1,NOTCH1,PKMYT1,PLCE1,POMC,PTHLH,RARRES1,RASSF3,RNF128,SERPINE1,SKP2,SLC45A3,SLC7A4,SMAD3,SNAI1,SPP1,SULF2,SUSD3,TACSTD2,TCF19,TNFRSF12A,TNFSF…	527 (22)
KIF5C	-0.740643	2.70558	25.7296	3.92754e-07	1.11535e-05			Pyrimidine Deoxyribonucleotides De Novo Biosynthesis I	0.943	0.13	#NUM!	AK5,NME2,RRM2			Tnf (family)		group		0.215	bias	4.24e-06	BIRC3,C3AR1,CCL8,CD72,CSF1,CYP3A5,ENPP2,HMSD,IGF1,IL12A,IL1A,IL1R2,IL33,IL6,IL6ST,IRAK2,KDR,NOS3,PDGFB,PLEK2,POMC,PTGS2,SERPINE1,SOCS3,SPINT2,TNFAIP6,TNFRSF1B,VCAM1	338 (18)
ISLR	-0.739858	6.76356	56.2289	6.45078e-14	8.35602e-12			Thyroid Cancer Signaling	0.939	0.0886	-0.378	GDNF,IGF1,NGF,PIK3CD,RASD1,TCF4,TCF7L1			bisphenol A		chemical - endogenous mammalian		-0.726		4.24e-06	ALDH5A1,AR,BCL9L,CCN1,CCN2,CFD,ELN,EREG,FGF1,FGF7,GPER1,ICAM5,IGF1,KDR,KISS1,KIT,MET,NEK10,NOS3,NR4A2,PALS2,PFKFB4,POMC,PRL,PTGS2,SMOC1,SYN1,TNC	571 (20)
PTGS2	-0.730251	2.9816	5.01026	0.0251975	0.0851859			Cell Cycle: G2/M DNA Damage Checkpoint Regulation	0.936	0.1	0.447	PKMYT1,RPRM,RPS6KA1,SKP2,WEE1			SMO	-0.018	G-protein coupled receptor				4.82e-06	DLX2,EPYC,FOXC2,FZD7,GLI2,IL11,LIMD2,LUM,NKD1,NOG,NRCAM,OGN,PTCH2,SYNM,TNIK,VCAM1,WIF1	418 (18)
HTRA3	-0.729251	4.28694	41.9725	9.2564e-11	6.838e-09			WNT/β-catenin Signaling	0.936	0.0751	0.277	ACVR2B,FZD5,FZD7,FZD8,NLK,PPP2R2B,SOX13,SOX8,TCF4,TCF7L1,WIF1,WNT16,WNT2B			HNRNPA2B1	-0.123	other				5.03e-06	ABCC6,ACSL5,CACNB2,CLDN1,DCLK1,DDR1,DNER,ELOVL2,FZD8,GABRA5,H19,IL6,INHBB,MAST4,NRCAM,PDE1A,PGM2L1,PPARGC1A,ROR1,SNAI1,SNAP25,TNS3,UBASH3B
H19	-0.72865	1.62498	9.3823	0.00219091	0.0134749			Xenobiotic Metabolism Signaling	0.921	0.069	#NUM!	ALDH1A1,ALDH1L1,ALDH4A1,ALDH5A1,CAMK1G,CHST1,CYP3A5,GRIP1,GSTM5,IL1A,IL6,MAP2K6,MAP3K9,MAPK13,PIK3CD,PPARGC1A,PPP2R2B,RASD1,SULT1C2,SULT1C4			discodermolide		chemical drug				5.09e-06	BARD1,BLM,CDC25A,E2F2,ESPL1,FANCD2,PKMYT1,PLK4,RAD51,RBL1,WEE1	258 (7)
EDN1	-0.727987	0.267653	7.23258	0.00715923	0.0332048			Complement System	0.91	0.108	#NUM!	C3AR1,C5,CFD,CFI			YAP/TAZ		group		1.543	bias	5.47e-06	AJUBA,AREG,CCN1,CCN2,GLI2,IL1A,IL6,PTGS2
NPTX1	-0.727478	3.46449	7.56006	0.0059676	0.0289594			Small Cell Lung Cancer Signaling	0.903	0.0833	#NUM!	CCNE2,E2F1,E2F2,HDAC9,PIK3CD,PTGS2,RBL1,SKP2			TP63		transcription regulator		1.737		6.66e-06	ANOS1,AREG,BCL2L11,BLM,CAVIN2,CCN1,CCN2,CD82,CEBPA,DDAH1,DLL1,DLX1,E2F1,EMID1,EPHA2,FANCA,FGFR3,FOSL1,GLS2,HAS3,HBEGF,HMGA2,IL6,MAFF,MCM10,MKI67,NALCN,NOTCH1,PAK1,PPP1R13L,PRNP,PTHLH,PTPRU,RAC2,RAD51,RBBP6,RRM2,SERPINB2,SERPINE1,SERPINF1,SMAD3,SNAI1,TINAGL1,TNC,TPM1,TRIM29,TUBB2B,UHRF1,VDR,WEE1,ZNF560	466 (24)
LRP1B	-0.727046	0.529438	3.93072	0.0474117	0.134874			GNRH Signaling	0.9	0.0729	1	ADCY5,CACNA1G,CACNB2,CACNG4,CATSPER2,GNA14,HBEGF,MAP2K6,MAP3K9,MAPK13,PAK1,PAK3,PXN,RASD1			Tgf beta		group	Activated	2.837		6.69e-06	ALDH1A1,ANGPTL4,CCN1,CCN2,CSF1,CTF1,DCN,DLX2,EDN1,EMID1,GADD45B,GLI2,HEYL,ID4,IGF1,IL1A,IL6,ITGA1,ITGB3,LAMA3,LMCD1,MDFI,MERTK,MESP1,MET,mir-221,MITF,MMP1,MN1,NEDD9,NOS3,NPAS3,NR4A2,PDGFB,PFKFB4,PLPP3,PPARGC1A,PPP1R13L,PRELID2,PTGS2,PTHLH,SERPINE1,SLIT3,SMAD3,SNAI1,SOCS3,SPP1,TCF4,TNFRSF12A,VCAM1	474 (18)
DLX5	-0.713323	0.77306	6.92722	0.00848935	0.0378053			Ethanol Degradation IV	0.9	0.125	#NUM!	ACSS1,ALDH1A1,ALDH4A1			JUND	0.26	transcription regulator		0.557	bias	6.75e-06	C3AR1,C5,CFD,DBH,FOSL1,IKZF2,IL11,IL6,LY6K,MMP1,PRL,SERPINB2,SOCS1,SPP1,SST,TK1	361 (17)
LAPTM5	-0.702444	-0.216312	6.42858	0.0112298	0.0467788			Pyridoxal 5'-phosphate Salvage Pathway	0.896	0.0909	0.447	LIMK1,MAP2K6,MAP3K9,PAK1,PAK3,PIM1			Histone h3		group				7.48e-06	ACOT4,ADCY5,ADRA1B,B2M,BCL2L11,CACNA1G,CAV1,CDC6,CEBPA,CYP3A5,E2F1,EPHB3,FGF17,FKBP5,FOXP4,GCNT4,HIVEP3,HOMER1,HOXA9,IGF1,IL1A,IL6,IL6R,KDR,KIAA0895,KLF2,MCM5,MET,MGLL,MITF,MPZ,MYBL2,NKD1,NOG,NOS3,PDGFB,PPARGC1A,PPP2R2B,PTGES,PTGS2,RBL1,RGS9,RPRM,RSPO1,SCARB1,SEC14L1,SNAI1,SOCS3,SPP1,TYRO3,USP18	492 (18)
FGF7	-0.702009	7.32094	26.5214	2.60631e-07	7.87064e-06			Glutamate Receptor Signaling	0.896	0.0909	#NUM!	GRIA4,GRIN2A,GRIN2D,GRIP1,HOMER1,HOMER2			IL1A	-2.062	cytokine		-1.042	bias	7.62e-06	ALDH1A1,BIRC3,CCL8,CCN1,CSF1,CYP11A1,CYP3A5,F2RL1,FGF7,FOSB,FOSL1,IGF1,IL11,IL1A,IL1R2,IL6,ITGB3,KIT,MMP1,NGF,PDCD1LG2,PDGFB,PLA2G4A,POMC,PTGES,PTGS2,PTX3,RHCG,SERPINE1,SPP1,TK1,VCAM1	392 (16)
CTSS	-0.701149	0.814826	10.3056	0.00132626	0.00907125			G Beta Gamma Signaling	0.876	0.0775	2.121	CACNA1G,CACNB2,CACNG4,CATSPER2,CAV1,GNA14,HBEGF,PAK1,PLCG2,RASD1			JAG1	0.559	growth factor		0.458	bias	7.84e-06	CLDN1,CYP11A1,DTX1,DUSP8,GLI2,GPX3,HEYL,IGFBP1,ITGB3,RNF128,SMAD3,SNAI1,SPP1,TNC,TRPA1	446 (16)
SLC44A5	-0.698616	-1.46282	5.01619	0.0251114	0.0849724			HER-2 Signaling in Breast Cancer	0.876	0.0705	1.291	AREG,BCL2L11,CCNE2,EGF,ETS1,FRK,HBEGF,IL1A,ITGB3,MTCL1,PARD6B,PIK3CD,PTGS2,RASD1,RBL1,SMAD3			RBPJ	0.181	transcription regulator		-0.84		8.3e-06	CDCA7,CSF1,CYP11A1,DLL1,DLL4,DTX1,EGF,ETS1,FGF1,FGF7,GDF5,GDNF,IGF1,IL12A,IL6,IL7R,INHBB,KDR,mir-143,NGF,PDGFB,SLC2A1,SNAI1,TNC	451 (24)
NTN1	-0.697292	1.98915	13.6786	0.000216914	0.00213687			Role of MAPK Signaling in the Pathogenesis of Influenza	0.876	0.0854	#NUM!	MAP2K6,MAPK13,PLA2G4A,PLA2G4C,PNPLA3,PTGS2,RASD1			CSF1	0.639	cytokine		0.879	bias	8.43e-06	BCL2L11,CDC25A,CEBPA,COL23A1,CPM,CSF1,CYP11A1,DAGLA,DHCR24,F2RL1,GAB3,ICOSLG/LOC102723996,IGF1,IL12A,IL1A,IL2RB,IL6,IL6ST,ITGB3,KLF2,LPL,MERTK,PTPRC,PTPRJ,SERPINB2,SLC29A1,SLC2A1,SLC37A2,SPP1,TLR1,TNFRSF1B,TRIM14,VCAM1	443 (19)
CELF2	-0.696793	2.64119	14.1635	0.000167593	0.00173237			Role of MAPK Signaling in Promoting the Pathogenesis of Influenza	0.876	0.0796	-0.333	ATP6V0E2,ATP6V1C1,MAP2K6,MAPK13,PLA2G4A,PLA2G4C,PNPLA3,PTGS2,RASD1			PGF	0.301	growth factor		1.827	bias	8.68e-06	ALOX5AP,ANGPTL4,DCN,E2F2,EDN1,EREG,FOSB,IL6,KIT,NANOS1,SERPINE1	423 (20)
TMEM45A	-0.696268	7.04734	40.7058	1.76963e-10	1.23849e-08			Melanocyte Development and Pigmentation Signaling	0.866	0.0816	1.89	ADCY5,KIT,MITF,PIK3CD,PLCG2,POMC,RASD1,RPS6KA1			F7		peptidase		1.539	bias	8.68e-06	AR,CCN1,CCN2,CLDN1,FOSL1,HBEGF,IL6,KLF5,PTGS2,SERPINB2,VCAM1	313 (19)
ID4	-0.694009	6.55569	9.05787	0.00261567	0.0155123			CDP-diacylglycerol Biosynthesis I	0.86	0.12	#NUM!	AGPAT1,GPAT3,PNPLA3			tributyrin		chemical drug		1.868	bias	8.82e-06	BIRC3,CCN1,CCN2,CLDN1,EDN1,ETS1,HBEGF,IL6,OLR1,PDLIM5,PTGS2,SERPINB2,TUFT1,USP53	357 (17)
SCRG1	-0.692883	1.28971	6.46922	0.0109759	0.0460577			Role of JAK1 and JAK3 in γc Cytokine Signaling	0.833	0.087	#NUM!	IL2RB,IL7R,PIK3CD,RASD1,SOCS1,SOCS3			salmonella minnesota R595 lipopolysaccharides		chemical - endogenous non-mammalian		0.685	bias	8.84e-06	ARHGAP25,CCL8,EDNRB,FOSB,FOSL1,HLA-DMA,IL12A,IL1A,IL6,MAFF,MET,MKI67,MT1X,PSTPIP2,PTGS2,PTPRJ,SERPINB2,SERPINE1,SOCS3,VCAM1	422 (21)
KDR	-0.692207	1.41493	4.66535	0.0307771	0.0984949			Proline Degradation	0.83	0.333	#NUM!	ALDH4A1			miR-145-5p (and other miRNAs w/seed UCCAGUU)		mature microRNA	Inhibited	-2.892	bias	9.35e-06	ABRACL,ACTG2,AHNAK,CYP11A1,DDR1,FLI1,KLF5,MDFI,MITF,MMP1,PADI1,PLA2G4A,PODXL,SERPINE1,SPTB	355 (7)
PTPRN	-0.691984	6.19187	17.6965	2.59099e-05	0.000380329			4-aminobutyrate Degradation I	0.83	0.333	#NUM!	ALDH5A1			IgG		complex		-0.688		9.48e-06	ADGRG1,AREG,B2M,BIRC3,C5,CSF1,EDN1,EHD1,EZR,FOSB,GADD45B,GPRC5A,IL1R2,IL6,IL6R,KRT18,NGF,NOTCH1,NOTCH2,PDCD1LG2,PHLDA2,PIM1,PPARGC1A,PTGS2,S1PR1,SERPINB2,SERPINB7,SERPINE1,SERPINF1,SLC40A1,SYNPO,TACSTD2,TLR3,TMEM130,TNC,TNFRSF1B,TRIM29,VCAM1	537 (19)
TMEM130	-0.691175	1.97541	13.9521	0.000187528	0.00189543			FcγRIIB Signaling in B Lymphocytes	0.818	0.0824	#NUM!	CACNA1G,CACNB2,CACNG4,CATSPER2,PIK3CD,PLCG2,RASD1			PTEN	-0.052	phosphatase		-0.055		9.88e-06	ALOX5AP,AR,AURKB,BCL2L11,BEX1,BRIP1,CDC25A,CEBPA,CELSR1,CELSR3,CFD,CLDN1,CUL4A,DLL4,DTX1,E2F1,EDN1,EGF,ETS1,FGF1,FGF17,FGF7,FGFR3,FGFR4,FNDC10,GPR157,GPX3,HGFAC,HLA-DMA,HSPB2,ID4,IGF1,IL12A,IL6,INMT,KDR,KIT,KLF5,LAMA3,LEPROT,MAN1C1,MET,MKI67,MYBL2,NME2,NR4A2,OTUB2,P2RY14,PIM1,PPARGC1A,PPP2R2B,PRL,PTGS2,PTPRC,PXN,RAD51,RBBP6,SERPINE1,SKP2,SLC46A3,SNAI1,SOCS3,SOX8,SPP1,SULF2,TNFRSF10D,UBA7,VCAM1	450 (22)
ABCG1	-0.68884	1.82644	7.55428	0.00598678	0.0290211			Gα12/13 Signaling	0.815	0.0752	1	CDH26,CDH6,F2RL1,LPAR3,LPAR6,MYL3,PIK3CD,PXN,RASD1,TBXA2R			PRL	-1.417	cytokine		-0.236	bias	1.04e-05	ANXA3,AREG,B2M,CAV1,CTSS,CYP11A1,DCN,EGF,FILIP1L,FLT4,ICOSLG/LOC102723996,IFIT1,IL6,ITGA1,MGP,NEDD9,NOS3,OAS3,PAQR8,PARM1,PDE7A,PDK4,PHLDA2,PIM1,PRL,PTGFR,RASD1,SCARB1,SOCS1,SOCS3,SP110,SPP1,SRF,TNFRSF12A,TRIM14,USP18,VDR	538 (23)
OGN	-0.685049	0.967518	7.90192	0.00493823	0.0251892			Circadian Rhythm Signaling	0.799	0.0672	#NUM!	ADCY5,CACNA1G,CACNB2,CACNG4,CATSPER2,FRK,GNA14,GRIA4,GRIN2A,GRIN2D,H3-3A/H3-3B,MAP2K6,NGF,NPR1,PLCE1,PLCG2,RASD1,VIPR2			farnesyl pyrophosphate		chemical - endogenous mammalian		-0.16		1.07e-05	LIPG,NOS3,PTGS2,SCARB1,SERPINE1,SMAD3,VCAM1	458 (21)
PTPRU	-0.684878	7.78969	31.2674	2.24818e-08	8.71134e-07			Superpathway of Inositol Phosphate Compounds	0.799	0.0684	2.138	CDC25A,DUSP8,EPHX2,INPP5J,PIK3CD,PLCE1,PLCG2,PPP1R14A,PPP2R2B,PTPRC,PTPRJ,PTPRN,SOCS3,SSH2,SYNJ2,TNS3			IGF1	-0.756	growth factor		1.7	bias	1.09e-05	ATP2A1,BCL2L11,BIRC3,CATSPER2,CAVIN2,CCN1,CCN2,CCN5,CDH6,CNN1,CRYAB,CSF1,CYP11A1,DCLK1,DCN,E2F1,EDN1,EGF,ELN,FOSB,FOXC2,GADD45G,GCK,GDNF,GPER1,HMGA1,IGF1,IGFBP1,IL1A,IL6,KISS1,LPL,MAPT,MKI67,MMP1,MPZ,NOG,NTN1,PIM1,PLK2,PLXDC2,PPP1R14A,PRL,PRNP,PTGS2,PTHLH,PTPRC,SERPINE1,SLC2A1,SOCS3,SPARCL1,SPP1,SST,SYN1,TK1,TNFRSF12A,VCAM1,VWF,WEE1	458 (23)
NTNG2	-0.684302	2.51466	19.3483	1.08917e-05	0.000187239			Acyl-CoA Hydrolysis	0.79	0.143	#NUM!	ACOT11,ACOT4			ADAM12	0.182	peptidase		0.765		1.11e-05	CCN2,CFD,COLEC10,DCN,IL33,LUM,MFAP5,MGP,OGN,OLR1,OMD,PARM1,SERPINE1,SPARCL1,VWF	406 (11)
FRMPD4	-0.682898	2.7891	14.5348	0.000137594	0.00149842			Glycogen Degradation III	0.79	0.143	#NUM!	MGAM,PGM5			MAP3K8	-0.033	kinase		-1.721		1.11e-05	ACP3,BIRC3,COBLL1,COLEC12,FLNB,GCA,IL12A,IL1A,IL6,IRF2BPL,KIF5C,MRTFA,NFAM1,NGF,PPARGC1B,PTGS2,RASGRF1,RCSD1,SLA,SOCS3,TSPAN33,TUBB2B,UBALD1	416 (18)
PCDHB6	-0.682325	1.14493	11.1844	0.00082488	0.00623069			Phosphatidylglycerol Biosynthesis II (Non-plastidic)	0.788	0.111	#NUM!	AGPAT1,GPAT3,PNPLA3			PGR	0.366	ligand-dependent nuclear receptor		0.893	bias	1.14e-05	AR,AREG,BIRC3,CCL8,CCN5,CDC6,CEBPA,EDN1,EZR,F2RL1,FKBP5,GPER1,GPRC5A,H19,HBEGF,IFIT1,IGFBP1,KLF5,KRT18,MFAP5,NEDD9,NOTCH2,OAS3,PFKP,PLK2,PRAME,PRL,PSG9,PTGES,PTGS2,SLC9A3R1,SNAP25,STC1,TK1,TNC,VDR	653 (22)
PCDHB10	-0.679124	2.70949	22.5409	2.05713e-06	4.54756e-05			CCR3 Signaling in Eosinophils	0.785	0.0741	0.816	GNA14,LIMK1,MAPK13,MYLK,PAK1,PAK3,PIK3CD,PLA2G4A,PLA2G4C,RASD1			NKX2-1		transcription regulator		-1.297	bias	1.15e-05	AREG,C5,CEBPA,ENPP2,EPHB1,EPHB3,FGFR4,INMT,KISS1,LMO3,MAPT,NKD1,PARD6B,POMC,PRRX2,RAC2,RAD51,RAG1,ROR1,ROS1,RRM2,SERPINE1,SNAI1,TMEM37,TNC,TOX
C10orf10	-0.67875	2.53063	10.2539	0.00136394	0.00929458			Xenobiotic Metabolism AHR Signaling Pathway	0.783	0.0805	1.134	ALDH1A1,ALDH1L1,ALDH4A1,ALDH5A1,GSTM5,IL1A,IL6			PROX1	0.258	transcription regulator		0.444		1.21e-05	CCNE2,CD34,CHGB,CPE,FGFR3,FLT4,FOXC2,ITGA9,KDR,SYP
SLC46A3	-0.677661	5.87411	20.6057	5.64275e-06	0.000107241			CNTF Signaling	0.762	0.0877	1	CNTFR,IL6ST,PIK3CD,RASD1,RPS6KA1			aspirin		chemical drug		-1.271	bias	1.27e-05	ABCG1,AR,CAV1,CSF1,DLC1,DLL4,EDNRB,F2RL1,GRIN2A,HBEGF,IL1A,IL6,ITGA1,KDR,KIT,LAMA3,MMP1,NPR1,OLR1,PLA2G4A,PTGS2,RASGRF2,SCARB1,TLR3,VCAM1	563 (21)
AK096718	-0.672937	0.113038	8.00706	0.00465954	0.0239914			Glutathione Redox Reactions I	0.757	0.107	#NUM!	CLIC2,GPX3,PTGES			mycophenolic acid		chemical drug	Activated	2.501	bias	1.29e-05	BIRC3,CCN1,CCN2,CLDN1,EDN1,ETS1,HBEGF,IL6,MGAM,OLR1,PDLIM5,PTGS2,SERPINB2,SERPINE1,TUFT1,USP53	336 (19)
TENM4	-0.67232	1.95064	10.3279	0.00131033	0.00899146			Superpathway of Citrulline Metabolism	0.742	0.133	#NUM!	GLS2,NOS3			IL10		cytokine	Activated	2.343		1.34e-05	ALOX5AP,BCL2L11,CD72,CHI3L2,CSF1,CSF2RB,CTSS,DCN,DEPP1,E2F2,E2F8,ESPL1,FKBP5,HDAC9,HLA-DMA,IL12A,IL18R1,IL1A,IL1R2,IL33,IL6,IL6ST,IL7R,MERTK,MKI67,MMP1,MYBL2,NEDD9,NOS3,NOTCH2,PAK1,PDCD1LG2,POMC,PTGS2,PTX3,RARRES1,RGS16,SCARB1,SELPLG,SERPINB2,SOCS1,SOCS3,SPP1,TINAGL1,TLR1,TLR3,TNFRSF1B,VCAM1,WEE1	443 (16)
OMD	-0.672133	1.49448	10.7062	0.0010678	0.00766935			Role of p14/p19ARF in Tumor Suppression	0.724	0.103	#NUM!	E2F1,NPM2,PIK3CD			NFAT5	0.309	transcription regulator		0.402	bias	1.38e-05	AR,AREG,CCN4,EDN1,EREG,HLA-DMA,IL11,IL18R1,IL6,IL6R,ITGA1,ITGB3,LAMA3,MYLK,PFKP,PTGES,PTGIS,RRM2,SLC6A12,SPP1,TNC,VCAM1,VWF	379 (21)
ZNF608	-0.672096	2.04325	12.0167	0.00052727	0.00438165			Sonic Hedgehog Signaling	0.724	0.103	#NUM!	GLI2,GLI3,PTCH2			Hdac		group		0.07		1.4e-05	ACVR2B,AREG,DLL1,DNMT3B,EDN1,EDNRB,FOSL1,GADD45B,GDNF,GLI2,IGF1,IL6,IL6R,ITGA8,KCNH2,MGAT5B,MT1F,MYBL2,OSR1,PPARGC1A,SPP1,SPRY1,TCF21,WIF1	556 (25)
NR4A2	-0.667554	5.51822	41.0553	1.47983e-10	1.05765e-08			Xenobiotic Metabolism CAR Signaling Pathway	0.724	0.0684	1.941	ALDH1A1,ALDH1L1,ALDH4A1,ALDH5A1,CHST1,CYP3A5,GRIP1,GSTM5,MAP2K6,PPARGC1A,PPP2R2B,SULT1C2,SULT1C4			GATA1		transcription regulator		0.137		1.44e-05	ALOX5AP,BCL2L11,CEBPA,DMTN,ETS1,FLI1,FOSB,GYPE,HHEX,IL6R,IL6ST,IL7R,INHBB,ITGB3,KDR,KIT,MCM5,MITF,MRTFA,NR4A2,PAPPA2,PIM1,PSTPIP2,RBL1,SCIN,SPOCK2,SPTB,ST3GAL6,TANC2,TCF4,TGFB1I1,TRIM29,UHRF1,VDR,VWF	433 (19)
GLTP	-0.667484	5.08967	33.5118	7.08319e-09	3.1987e-07			Telomerase Signaling	0.719	0.0748	1.342	E2F1,EGF,ETS1,HDAC9,IL2RB,PIK3CD,PPP2R2B,RASD1			FOXO4	0.143	transcription regulator		0.186		1.48e-05	ANXA3,BCL2L11,CAV1,CCN2,CDC42EP3,COMP,DHCR24,EDNRB,ENPEP,FLNB,FLT4,FMOD,GADD45B,GPX3,IGFBP1,PTPRC,SERPINE1,SLC2A1,VCAM1	269 (11)
H3F3B	-0.662541	7.68695	39.7502	2.88611e-10	1.8775e-08			PPAR Signaling	0.719	0.0748	0.378	IL1A,IL1R2,IL33,PDGFB,PPARGC1A,PTGS2,RASD1,TNFRSF1B			losartan potassium		chemical drug		0.618		1.48e-05	ARHGDIB,CAV1,CCN2,EDN1,EGF,GBP2,IGF1,IL6,KLF15,MAP2,MAPT,NOS3,NPR1,OLR1,PPARGC1A,PTGS2,PTHLH,SERPINE1,SMAD3,SOCS3,SPP1,VCAM1	400 (21)
LINC00473	-0.660567	7.58309	21.5059	3.52743e-06	7.13555e-05			Catecholamine Biosynthesis	0.717	0.25	#NUM!	DBH			LEF1	0.406	transcription regulator		1.681	bias	1.55e-05	ADAMTS6,AR,C3orf70,CACNA1G,CAV1,CCN4,CD200,CDX1,CPE,GSAP,IL6,IL7R,LONRF1,MITF,NOTCH2,NRCAM,PTGS2,RRAGD,SPECC1,SPP1,SPRY1,TANC2,ZC3H12D,ZNF467	490 (25)
SLC6A12	-0.659331	2.30015	5.72717	0.0167044	0.0629432			Arginine Degradation I (Arginase Pathway)	0.717	0.25	#NUM!	ALDH4A1			fulvestrant		chemical drug	Inhibited	-2.116		1.57e-05	AREG,BARD1,BLM,CAV1,CCN1,CCN5,CDC25A,CSF1,CYP11A1,DHCR24,E2F1,IGF1,INHBB,ITGB3,LPL,MAP2K6,MAZ,MCM5,mir-221,PLK2,PRIM1,PRL,PRSS23,PTGES,PTGS2,RBL1,SEMA7A,SKP2,SLC9A3R1,STC1,SUSD3,TK1,VCAM1,WEE1	490 (22)
GALNT4	-0.658069	0.591903	7.55267	0.00599211	0.0290211			L-cysteine Degradation I	0.717	0.25	#NUM!	CDO1			PAX3-FOXO1		fusion gene/product		-0.113		1.57e-05	ANLN,ARHGDIB,CCN1,CD82,CSF1,ELOVL2,EMB,FGFR4,FLNC,FOSL1,GPRC5A,IL6ST,IMPA2,ITIH3,KDR,KLF5,MARCHF3,MET,mir-143,mir-221,MRTFA,MT1X,NFIB,NME2,NRCAM,OGN,PRSS23,SGO1,SKP2,SMAD3,SOBP,SPP1,SPRY1,SRF	263 (7)
VASH2	-0.657698	1.25186	9.94684	0.00161125	0.0105514			Acetate Conversion to Acetyl-CoA	0.717	0.25	#NUM!	ACSS1			FUS-DDIT3		fusion gene/product		-0.529		1.59e-05	AMIGO2,CCN2,GALNT4,IL6,KLF2,MMP1,PTX3,SERPINB2,SERPINE1,SOX30	235 (7)
SNED1	-0.657141	4.72438	32.018	1.52754e-08	6.21408e-07			RANK Signaling in Osteoclasts	0.714	0.0769	1.633	BIRC3,MAP2K6,MAP3K9,MAPK13,MITF,NFATC2,PIK3CD			CCN1	0.895	other		0.53	bias	1.75e-05	BCL2L11,CCN1,FZD7,FZD8,IL1A,IL6,IL6ST,ITGB3,KDR,MMP1,MSX1,NLK,PTGS2,SERPINE1,TCF7L1,WIF1	467 (22)
DCN	-0.656904	8.99505	42.3849	7.49676e-11	5.6482e-09			Apelin Adipocyte Signaling Pathway	0.714	0.0769	1.342	ADCY5,CLIC2,GPX3,MAPK13,PPARGC1A,PTGES,RAC2			KRAS	0.179	enzyme		-0.052		1.81e-05	ABCG1,AHNAK,AREG,AURKB,B2M,BEX1,BIRC3,CAV1,CAVIN2,CCN1,CCN2,CELSR2,CNTN3,CPM,CRYAB,CSF2RB,DCLK1,DDAH1,DDR1,E2F1,ELN,EPHA2,EREG,ETV4,F2RL1,FGF7,FOSB,FOSL1,GALNT3,GCNT1,GLI2,HBEGF,HMGA1,IFIT1,IL1A,IL33,IL6,IQGAP2,ITGB3,LAMA3,LBH,LIPG,MELK,MET,MYBL2,MYLK,NKD1,NME2,NOS3,P2RY14,PAK1,PIM1,PKMYT1,PODXL,PTGS2,PTPRC,SCARB1,SEMA7A,SERPINB2,SERPINE1,SKP2,SLC29A1,SLC2A1,SNAI1,SPP1,ST3GAL6,ST6GAL1,STRA6,TACST…	565 (25)
BCL2L11	-0.656185	5.24302	25.5875	4.22774e-07	1.18017e-05			Hepatic Cholestasis	0.712	0.0681	#NUM!	ADCY5,ATP8B1,CYP3A5,FGFR4,IL11,IL12A,IL1A,IL1R2,IL33,IL6,IRAK2,TNFRSF1B,TNFSF12			FASN	0.178	enzyme		1.257	bias	1.82e-05	ABCG1,AJUBA,AMOTL2,CAV1,CFD,EDNRB,ETV4,FGF1,IL6,LPL,MET,PTGS2,SKP2,TBXA2R	387 (23)
MIOX	-0.650891	-0.673081	4.69992	0.030164	0.0969593			3-phosphoinositide Degradation	0.712	0.0681	1.508	CDC25A,DUSP8,EPHX2,INPP5J,PPP1R14A,PPP2R2B,PTPRC,PTPRJ,PTPRN,SOCS3,SSH2,SYNJ2,TNS3			KAT6A	0.125	enzyme	Activated	2.115	bias	1.82e-05	CCN2,CDC6,CDCA8,DLX1,DLX2,DLX5,E2F2,HOXA1,HOXA9,HOXC8,HOXC9,ITGA8,MELK,SKP2,SMOC1
CPE	-0.650827	5.52217	33.3343	7.7603e-09	3.43356e-07			SPINK1 Pancreatic Cancer Pathway	0.701	0.0833	-1.342	CPA4,CPE,CPM,F2RL1,SMAD3			MITF	0.684	transcription regulator	Activated	3.16	bias	1.84e-05	ATP6V1C1,AURKB,CCNF,CDCA8,CRYBG1,DIAPH1,EDNRB,EME1,ESPL1,FANCA,FGD4,FMOD,IL6R,KCNN2,KIF4A,KIT,MCM5,MET,MGP,MITF,POLE2,PPARGC1A,RRAGD,SCARB1,SEMA6A,SERPINE1,SERPINF1,SH3BP4,SNAI1,SOX13,SPC25,ST3GAL6	237 (7)
PLK2	-0.650027	5.68248	36.1961	1.78424e-09	9.61601e-08			Leptin Signaling in Obesity	0.697	0.0789	#NUM!	ADCY5,PIK3CD,PLCE1,PLCG2,POMC,SOCS3			SP600125		chemical drug		0.451		1.89e-05	ADAMTS9,AREG,BCL2L11,CCN1,CCN2,CDX1,CPM,CRYM,EMB,FGF1,FOSB,GBP2,HAS1,HOXA1,HSPB2,IGF1,IL11,IL1A,IL6,IL6R,LAMA1,LAPTM5,MMP1,NEDD9,NOS3,PIK3CD,PLA2G4A,PLK2,PTGES,PTGS2,PTX3,SERPINE1,SOCS3,SP110,SPP1,TPM1,VCAM1,VDR	466 (21)
LRRN4CL	-0.649889	4.13321	28.5899	8.94456e-08	3.01563e-06			eNOS Signaling	0.69	0.0692	0	ADCY5,AQP11,CAV1,CHRM2,FLT4,KDR,LPAR3,LPAR6,NOS3,PIK3CD,PLCG2			tamoxifen		chemical drug		-0.819		1.95e-05	AHNAK,AMBP,CAV1,CCN1,CPE,CYP3A5,DEPP1,DNMT3B,ETV4,FAM83D,GCK,GPER1,H19,IGF1,IL6,KIF4A,KRT80,MAFF,MELK,MET,MKI67,MMP1,NOS3,NRCAM,OXTR,PRL,PRSS23,PTGS2,RBL1,SCUBE2,SLC2A1,SLC9A3R1,SMAD3,SNAI1,SPP1,TXN,VDR	481 (23)
IL18R1	-0.645118	1.90815	7.88733	0.00497824	0.0253495			Actin Nucleation by ARP-WASP Complex	0.682	0.0753	#NUM!	FNBP1,ITGA1,ITGA8,ITGA9,ITGB3,RAC2,RASD1			HDAC1	0.135	transcription regulator		-0.478		1.96e-05	AR,BMF,CAVIN2,CCNE2,CD34,CDC25A,CDC6,CEBPA,E2F2,IL1A,IL6,KDR,MCM10,MCM5,MPZ,MYBL2,NCR3LG1,NEXN,NKD1,PDGFB,PPARGC1A,PPP2R2B,PTGS2,RAG1,RBL1,RRM2,SCN2A,SERPINB2,SERPINE1,SNAI1,SPP1,TPD52,UHRF1,VDR	378 (21)
HIST1H2BG	-0.645105	0.448814	5.08941	0.0240724	0.082471			Erythropoietin Signaling Pathway	0.68	0.0678	0.577	BIRC3,CSF2RB,IL11,IL12A,IL1A,IL33,IL6,NOS3,PIK3CD,RAC2,RASD1,TNFSF12			LATS2	0.268	kinase		-1.32		2.07e-05	AREG,AURKB,CCN1,CCN2,E2F1,EREG,KIT,KRT18,NRCAM,PTGS2,RRAGD,SNAI1,SPP1	406 (22)
ATP6V1C1	-0.644511	6.96112	30.6773	3.0471e-08	1.14787e-06			PPARα/RXRα Activation	0.67	0.0667	-1.667	ACVR2B,ADCY5,ADIPOR2,GNA14,IL1R2,IL6,LPL,MAP2K6,PLCE1,PLCG2,PPARGC1A,RASD1,SMAD3			palmitic acid		chemical - endogenous mammalian		0.628		2.13e-05	ADIPOR2,BCL2L11,BIRC3,CCN2,CNR1,CPE,EPHX2,F2RL1,GCK,GPAT3,IGF1,IGFBP1,IL6,IL6R,IRAK2,LPL,MET,MIOX,NR4A2,NTN1,OLR1,PDK4,PNPLA3,PPARGC1A,PPARGC1B,PPP2R2B,PTGS2,SCARB1,SERPINE1,SLC40A1,SOCS3,VCAM1,VIPR2	415 (25)
PDGFRL	-0.644305	4.85792	39.2409	3.74611e-10	2.37371e-08			Tight Junction Signaling	0.67	0.0674	#NUM!	ACTC1,ACTG2,AFDN,CEBPA,CLDN1,CLDN11,MYL3,MYLK,NECTIN1,PPP2R2B,SNAP25,TNFRSF1B			GNAS	0.273	enzyme		-0.983		2.14e-05	CCN1,CEBPA,GLI2,IL11,IL6,MAFF,NR4A2,PDE8B,PLA2G4A,PPARGC1A,PRL,PTCH2,PTHLH,RASD1,SPP1	454 (16)
SOCS3	-0.641738	4.98386	5.92765	0.0149051	0.0578645			D-myo-inositol-5-phosphate Metabolism	0.67	0.0667	1.508	CDC25A,DUSP8,EPHX2,PLCE1,PLCG2,PPP1R14A,PPP2R2B,PTPRC,PTPRJ,PTPRN,SOCS3,SSH2,TNS3			stearic acid		chemical - endogenous mammalian		-0.891		2.14e-05	BCL2L11,EDN1,F2RL1,IGFBP1,IL6,NOS3,PPARGC1A,PPARGC1B,PTGS2	511 (24)
SPARCL1	-0.638738	2.31532	9.44406	0.00211834	0.0131601			GP6 Signaling Pathway	0.67	0.0709	0.333	COL15A1,COL21A1,COL23A1,COL6A6,ITGB3,LAMA1,LAMA3,PIK3CD,PLCG2			Ca2+		chemical - endogenous mammalian		0.846		2.21e-05	AR,CCN1,CHGB,E2F1,E2F2,EDN1,FLG,FOSL1,GRIP1,HBEGF,HOMER1,HOXA1,ICOSLG/LOC102723996,IL33,IL6,IL6R,KCND2,MGP,NFATC2,NOS3,PADI1,PPARGC1A,PRL,PTGS2,SBSN,SCARB1,SERPINB2,SERPINE1,SLC6A12,SPP1,SST,STC1,VCAM1,VDR,WIF1	409 (19)
TXN	-0.635799	7.80264	13.1525	0.000287133	0.00265503			Non-Small Cell Lung Cancer Signaling	0.668	0.0745	#NUM!	E2F1,E2F2,EGF,HDAC9,PIK3CD,RASD1,RBL1			SPHK1	0.151	kinase		0.608		2.25e-05	BCL2L11,BIRC3,CCN2,IL33,IL6,MAP2K6,OAS3,PTGES,PTGS2,SERPINE1,SLC2A1,SOCS3	518 (22)
SCG5	-0.634863	5.3847	33.0875	8.81016e-09	3.81524e-07			tRNA Splicing	0.668	0.087	0	PDE10A,PDE1A,PDE7A,PDE8B			ziritaxestat		chemical drug		-1.155		2.25e-05	AMIGO2,BMF,C3AR1,CCN2,GBP2,GPRC5A,IFIT1,KRTAP1-5,NEFM,OAS3,STAC,USP18
LOC100130417	-0.634654	2.29392	8.08669	0.00445915	0.0231778			VDR/RXR Activation	0.662	0.0769	#NUM!	CEBPA,HSD17B2,IGFBP1,IL12A,SPP1,VDR			SMARCA5	-0.05	transcription regulator	Inhibited	-2.236	bias	2.34e-05	ALOX5AP,B2M,CELSR1,CORO2A,DTX1,EPHA2,EPHB2,FKBP5,IL7R,KIT,KLF7,LPAR6,MAST4,NOTCH1,PLAC8,PLCG2,PLK2,SMOC1,SNX10,TSPAN32	183 (7)
PCDHB14	-0.632931	3.24852	17.7979	2.45657e-05	0.000365318			Neurotrophin/TRK Signaling	0.662	0.0769	0.447	MAP2K6,NGF,PIK3CD,RASD1,RPS6KA1,SPRY1			RARA	0.253	ligand-dependent nuclear receptor		0.952		2.4e-05	ALDH1A1,AR,C5,CDX1,CEBPA,CENPU,CTSS,E2F1,E2F7,E2F8,ENOX1,FGFR4,GCK,HCP5,HOXA1,IL1A,IL6,IL6R,IRF6,KNL1,LMO3,LYPD1,METTL7A,MGP,NAV2,NEDD9,NTN1,PLK4,PTGS2,RARRES1,RASD1,SIPA1L1,SMAD3,SP110,SPP1,STRA6,TTLL11,UBA7,XK,ZNF367	456 (22)
HOXA9	-0.632083	2.13951	13.1899	0.000281467	0.00261246			Kinetochore Metaphase Signaling Pathway	0.662	0.0721	1.134	AURKB,CDCA8,CENPU,ESPL1,KNL1,PPP1R14A,SPC25,ZWINT			Jnk		group		0.724	bias	2.41e-05	BCL2L11,BIRC3,BMF,CCN2,CELF2,EDN1,ETS1,F2RL1,FLI1,FOSB,GDNF,IGF1,IL11,IL12A,IL19,IL1A,IL6,MMP1,PDGFB,PRL,PTGES,PTGS2,RAD51,SERPINE1,SOCS3,STRA6,TNFRSF12A,VCAM1	471 (18)
RASD1	-0.631477	6.30026	32.8649	9.87888e-09	4.21622e-07			1D-myo-inositol Hexakisphosphate Biosynthesis II (Mammalian)	0.658	0.118	#NUM!	INPP5J,SYNJ2			WWTR1	0.068	transcription regulator		0.238		2.44e-05	AK5,ANGPTL4,CCN1,CCN2,CYP11A1,DNAAF11,FMOD,IL1A,IL6,IQGAP2,LAMA3,PLIN4,RRM2,SERPINE1,SPP1,SYNPO,SYNPO2L,TK1,VCAM1	330 (16)
PDE10A	-0.630719	3.8281	18.9522	1.34033e-05	0.00022289			D-myo-inositol (1,3,4)-trisphosphate Biosynthesis	0.658	0.118	#NUM!	INPP5J,SYNJ2			IKBKG	0.045	kinase		-0.557	bias	2.47e-05	BIRC3,CSF1,DCN,ENPP2,EREG,FOXC2,GBP2,IL11,IL1A,IL6,KCND2,KCNH2,KLF5,MGP,NGF,OGN,PTX3,RGS16,SERPINB2,SOCS3,TNFRSF1B	458 (16)
RRN3P2	-0.627094	2.72921	16.6183	4.57073e-05	0.000606978			Oxytocin In Brain Signaling Pathway	0.65	0.066	0.277	CACNA1G,CACNB2,CACNG4,CATSPER2,IL6,NLRP1,OXTR,PIK3CD,PLA2G4A,PLA2G4C,PNPLA3,PTGS2,RASD1			GPER1	0.724	G-protein coupled receptor		-0.662	bias	2.49e-05	CCN1,CCN2,EDN1,FOSB,IGF1,MT1F,MT1X,NOTCH1,NR4A2,RASD1,RGS16,SLC2A1,TUFT1	648 (26)
WDR86	-0.626496	3.99973	5.60316	0.0179281	0.0662192			Role of IL-17F in Allergic Inflammatory Airway Diseases	0.646	0.0851	#NUM!	IGF1,IL11,IL6,RPS6KA1			BRD4	0.447	kinase	Activated	3.582	bias	2.54e-05	ACSL5,AURKB,CDC25A,CDC6,CEBPA,GALNT14,GINS1,IL6,IL6R,IL7R,ITGA1,MANEAL,MMACHC,PDGFB,PIM1,POLE2,POLR3G,RNF125,RRM2,SPP1,TYRO3,ZNF485	310 (16)
MIAT	-0.623929	4.39296	20.5809	5.71633e-06	0.000108159			Ephrin A Signaling	0.646	0.0851	#NUM!	EPHA2,LIMK1,PAK1,PIK3CD			SMAD4	0.191	transcription regulator		1.556	bias	2.61e-05	ANGPTL4,AREG,CCN2,CDC42EP3,CELF2,CSF1,DOCK4,EDN1,EREG,FGFR3,GADD45B,GCNT1,GDNF,HHEX,HMGA2,IL11,KLF15,MET,mir-143,MMP1,NPPC,PAK3,PDGFB,PTGS2,PTHLH,PTPRC,PTX3,SELPLG,SERPINE1,SMAD3,SNAI1,TNC,TNFAIP6,TPM1	387 (21)
SVIL	-0.623732	6.27542	25.6873	4.01467e-07	1.13355e-05			Stearate Biosynthesis I (Animals)	0.642	0.0794	2	ACOT11,ACOT4,ACSL5,DHCR24,ELOVL2			RNF138	0.057	enzyme		1.414	bias	2.62e-05	BIRC3,GADD45B,IL1A,IL6,LRRC32,RGS16,SH2D5,SPECC1	175 (7)
NEK7	-0.623459	6.48752	45.4707	1.54938e-11	1.35382e-09			Endocannabinoid Cancer Inhibition Pathway	0.633	0.068	-1.265	ADCY5,CASP12,CCNE2,CNR1,MAP2K6,NOS3,NSMAF,PIK3CD,TCF4,TCF7L1			HCAR2		G-protein coupled receptor	Inhibited	-2.646	bias	2.69e-05	CCNE2,IL6,IQGAP3,PLK4,PTGS2,SLC37A2,WEE1
PDE1A	-0.623062	4.49264	22.3789	2.23825e-06	4.86778e-05			Creatine-phosphate Biosynthesis	0.631	0.2	#NUM!	CKMT2			EREG	-1.667	growth factor		-0.519	bias	2.69e-05	AREG,EREG,HBEGF,IL6,PTGS2,TNC,TNFAIP6	487 (22)
PTGIR	-0.622549	-0.213943	4.9149	0.026626	0.0884955			Myo-inositol Biosynthesis	0.631	0.2	#NUM!	IMPA2			lenalidomide		chemical drug		1.914		2.71e-05	AJAP1,ANOS1,BCL9L,CAV1,CEBPA,DEPP1,DOCK4,FZD5,FZD7,GIMAP2,H2BC8,LPL,LRRC4C,MAN1C1,MAP2,MGLL,MMACHC,NFIB,PTPRC,RASGRP3,RCAN3,RGS16,RNF213,ROR1,SHISAL1,SMAD3,TCF4,TCF7L1,TMEM64,TNS3,WNT2B	97 (4)
AGPAT1	-0.621793	5.97145	17.2744	3.23523e-05	0.000456048			Citrulline-Nitric Oxide Cycle	0.631	0.2	#NUM!	NOS3			DSCAML1		other		1.5	bias	2.71e-05	DCLK1,DNER,FRK,GABBR2,GADD45G,GPR3,KIF17,MAP2,MAPT,NPAS3,NRCAM,NTNG2,PDGFB,PLXNA4,PLXNC1,SEMA7A
GPC2	-0.621093	1.45856	11.3296	0.000762831	0.0058427			Galactose Degradation I (Leloir Pathway)	0.631	0.2	#NUM!	GALE			1,25-dihydroxyvitamin D		chemical drug		0.796		2.75e-05	CSF1,FGFR4,GLS2,IGF1,IL6,MAPK13,MN1,PTPRC,SOCS1,TLR1,TLR3,VDR	362 (17)
GABPB1-AS1	-0.620976	2.1928	7.31789	0.00682717	0.0320664			Glutamate Degradation III (via 4-aminobutyrate)	0.631	0.2	#NUM!	ALDH5A1			LAMA4	-0.127	enzyme		-0.497	bias	2.81e-05	CAV1,CTF1,DLL4,GSTM5,IGF1,IL11,IL6R,IL6ST,ITGA8,ITGB3,LAMA1,MET,MYLK,NOTCH1,SPP1,TNFRSF1B,TNFSF12
LXN	-0.620055	5.0962	17.9858	2.22557e-05	0.000336732			nNOS Signaling in Skeletal Muscle Cells	0.625	0.0833	#NUM!	CACNA1G,CACNB2,CACNG4,CATSPER2			CDK2	0.517	kinase		-0.529	bias	2.85e-05	BARD1,BCL2L11,CD34,CDC25A,CDC6,E2F1,GCK,MAP2,MYBL2,RBL1,SNAP25	143 (12)
RRN3	-0.617926	5.82854	37.5574	8.87641e-10	5.08054e-08			Differential Regulation of Cytokine Production in Macrophages and T Helper Cells by IL-17A and IL-17F	0.622	0.111	#NUM!	IL12A,IL6			MECOM	0.355	transcription regulator		1.067	bias	2.87e-05	CEBPA,DCN,E2F1,GADD45G,ITGB3,RPS6KA1,SERPINE1,TCF4,ZFPM2
MEIS1-AS3	-0.617539	1.29134	9.37606	0.00219837	0.0135152			Synaptic Long Term Potentiation	0.62	0.0687	1.414	GNA14,GRIA4,GRIN2A,GRIN2D,PLCE1,PLCG2,PPP1R14A,RASD1,RPS6KA1			PAX3		transcription regulator				2.89e-05	ANOS1,ARHGDIB,CDC6,CNR1,DLX2,DPEP1,F2RL1,FILIP1L,GSTM5,ID4,IL6,IL6R,IL7R,LY6K,MDFI,MET,MGP,MITF,NEDD9,PCSK2,PRAME,PTHLH,SLA,TNC,TRIM14,TYRO3
ICAM4	-0.617126	-0.338166	4.5108	0.0336816	0.10551			Prostate Cancer Signaling	0.62	0.0702	#NUM!	AR,CCNE2,E2F1,E2F2,HDAC9,PIK3CD,RASD1,RBL1			RETN		other		-0.797	bias	2.98e-05	ADIPOR2,CCN2,EDN1,IL6,LPL,mir-143,MKI67,NOS3,PTGS2,SERPINE1,SOCS3,SPP1,VCAM1	412 (20)
LY6K	-0.613152	3.09421	11.7544	0.000606991	0.00489004			p53 Signaling	0.609	0.0714	-1	E2F1,GADD45B,GADD45G,HDAC9,PIK3CD,RPRM,TRIM29			TEAD1	0.011	transcription regulator	Activated	2.138	bias	3.02e-05	AK5,AMOTL2,CCN1,CCN2,EDN1,FIBIN,FILIP1L,GPR37,LIMCH1,NUAK1,PDGFRL,PTGS2,SH3BP4,TPM1	257 (12)
NME2	-0.612686	2.68332	17.3449	3.11726e-05	0.000443902			PXR/RXR Activation	0.607	0.0769	0.447	ALDH1A1,CYP3A5,IGFBP1,IL6,PPARGC1A			ITGB1	-0.448	transmembrane receptor		0.364		3.06e-05	ADAM19,BMPR1B,CCN4,FGF1,FGFR3,GDF5,HAS1,HAS3,IL12A,IL6,ITGA9,ITGB3,LAMA1,MMP1,MMP24,PTGS2,RAC2,RAD51,SERPINE1,SNAI1,TNFSF12	433 (20)
SRSF12	-0.609145	-0.117287	6.72311	0.00951715	0.0412745			Insulin Secretion Signaling Pathway	0.606	0.0625	0	ADCY5,CACNA1G,CACNB2,CACNG4,CPE,GCK,GNA14,MAPK13,NALCN,PCSK2,PIK3CD,PLCE1,PLCG2,PRL,SLC2A1,SLC2A5,SNAP25			glucocorticoid		chemical drug		0.759		3.13e-05	BCL2L11,CCN2,CNR1,CSF1,CYP11A1,CYP3A5,EDN1,GPX3,HLA-DOB,HSPB2,IGFBP1,IL11,IL1A,IL1R2,IL6,IL6R,LPL,NGF,NOS3,NR4A2,OGN,POMC,PPARGC1A,PRL,PRNP,PTGS2,PTHLH,RASD1,SERPINE1,SOCS3,SPP1,STC1,TK1,VCAM1,VDR	449 (16)
FGFR4	-0.609016	0.432459	4.48529	0.0341878	0.106624			IL-13 Signaling Pathway	0.595	0.069	1.414	ANO1,FRK,HBEGF,IL33,MAPK13,PIK3CD,SOCS1,SOCS3			Atrial Natriuretic Peptide		group		-0.816		3.26e-05	CCN2,EDN1,NOS3,NPR1,SERPINE1,TNC	437 (18)
CEBPA	-0.608821	0.289615	5.73928	0.0165896	0.0626065			Inhibition of Angiogenesis by TSP1	0.588	0.0882	#NUM!	KDR,MAPK13,NOS3			PPARG	0.547	ligand-dependent nuclear receptor		1.45		3.39e-05	ABCG1,ACSL5,ADIPOR2,ANGPTL4,ASAP1,CAV1,CAVIN2,CCN2,CEBPA,CFD,CORIN,CTF1,CYP11A1,EDN1,ETS1,FGF1,FOSL1,GCK,IGF1,IGFBP1,IL12A,IL33,IL6,KRT18,LPL,MAP2,MCTP1,MGLL,MKI67,NOS3,OLR1,PDK4,PLIN4,PPARGC1A,PPARGC1B,PPP2R2B,PTGES,PTGS2,SCARB1,SERPINE1,SLC2A1,SOCS1,SOCS3,SORBS1,SPP1,TBXA2R,TCF4,TRERF1,VCAM1,VDR,VSIR	381 (22)
FGD5-AS1	-0.608647	7.02797	38.1163	6.66513e-10	4.03377e-08			Role of JAK2 in Hormone-like Cytokine Signaling	0.588	0.0882	#NUM!	PRL,SOCS1,SOCS3			LIF	-0.504	cytokine		0.324		3.65e-05	AHNAK,AREG,CD34,CYP11A1,DBH,E2F1,E2F2,ENPP2,EREG,HBEGF,HOXC9,IGF1,IL34,IL6,IL6ST,KDR,LPL,MMP1,MSX1,PAPPA2,PIM1,POMC,PTGS2,SOCS1,SOCS3,SPP1,TNC,VWF	423 (20)
GALNT12	-0.608072	1.50577	6.64516	0.00994258	0.0426684			Ethanol Degradation II	0.588	0.0882	#NUM!	ACSS1,ALDH1A1,ALDH4A1			SOX2		transcription regulator		0.876		3.66e-05	ABCC6,ALDH1A1,BCL9L,BMPER,CCN2,CCN4,CCN5,CLDN11,COBLL1,DLL1,DLX1,DLX2,DLX5,DNMT3B,EPHA2,ETV4,FGFR4,GADD45B,GBP4,GCK,GLI2,GLI3,GLTP,H19,IGF1,IL6,IRF6,KDR,KRT18,LIMS2,LMCD1,MYRF,NIPAL4,NOG,NOTCH1,PARD6B,PDCD1LG2,SEMA6A,SERPINE1,SH3BP4,SMOC1,SNAI1,SOX13,SOX8,SPP1,STRA6,TNS3,TSPAN15,TSPAN2,USP18	284 (7)
LOC100129973	-0.607971	0.202031	6.98136	0.00823631	0.0368562			Melanoma Signaling	0.585	0.08	#NUM!	E2F1,MITF,PIK3CD,RASD1			STAT5B	-0.005	transcription regulator		1.112		3.67e-05	ACOT11,ACOT4,ACTC1,ADGRG1,AHNAK,ANKRD1,AR,ASAP1,BIRC3,BMF,CDO1,CKMT2,CORIN,CYP3A5,GAB3,GADD45B,GCK,GSTM5,IGF1,IL2RB,IL6,KRT18,LAMA3,LIMD2,METTL7A,MMRN1,NIPAL1,NR4A2,OMD,PDK4,PIM1,POU2F2,RASD1,SOCS1,SOCS3,TOX,TRIM24,UBA7,VWF	430 (21)
ARHGAP9	-0.607796	-0.410502	5.79149	0.016104	0.0613225			FAT10 Cancer Signaling Pathway	0.585	0.08	2	ACVR2B,IL6,SMAD3,TNFRSF1B			FOS	0.129	transcription regulator		-0.314		3.68e-05	ARNTL2,ASAP1,BCL2L11,C3AR1,C5,CCN2,CELF2,CFD,COBLL1,DAPK2,DBH,E2F7,EDN1,EEA1,EMB,EPHX2,EREG,EZR,FOSB,FOSL1,FZD5,GPER1,HAS1,HOXA1,IGFBP1,IL11,IL1A,IL6,LAMA3,LPL,LY6K,MCM5,MET,MMP1,MMRN1,NGF,NPTX1,OXTR,PARD6B,PIM1,PLK2,POMC,PRL,PTGS2,PTPRN,SERPINB2,SERPINB7,SERPINE1,SNAI1,SOCS3,SPP1,SULF2,TPD52,TXN,VCAM1,WEE1	430 (19)
LPAR3	-0.606343	0.964303	7.42811	0.00642127	0.0305683			IL-17 Signaling	0.577	0.0642	0	IL11,IL12A,IL1A,IL33,IL6,MAP2K6,MAPK13,PIK3CD,PTGS2,RASD1,RGS16,TNFSF12			NOSTRIN		transcription regulator		-1.687	bias	3.8e-05	CAV1,FGF1,IL6,ITGB3,KDR,KIT,MMP1,NOS3,NPR1	210 (10)
C11orf87	-0.605981	3.84985	20.9237	4.77933e-06	9.23774e-05			GPCR-Mediated Nutrient Sensing in Enteroendocrine Cells	0.57	0.0678	1.134	ADCY5,CACNA1G,CACNB2,CACNG4,CATSPER2,GNA14,PLCE1,PLCG2			E. coli B4 lipopolysaccharide		chemical toxicant		0.392	bias	3.81e-05	C5,CA13,CLDN1,CYP3A5,DDIAS,EMB,FIBIN,FOSB,GADD45G,GBP2,GBP4,GNA14,IL12A,IL1A,IL33,IL6,NOS3,PDLIM5,PIM1,PLA2G4A,PTGES,PTGS2,PTPRC,RHBDF2,SCARB1,SLC6A12,SOCS1,SOCS3,TNFRSF1B,TRPM3,UHRF1,USP18,VCAM1	411 (21)
INSRR	-0.604311	1.60249	6.46654	0.0109924	0.0460758			Pyrimidine Ribonucleotides Interconversion	0.565	0.0857	#NUM!	AK5,ENTPD7,NME2			ponesimod		chemical drug		1.89		4.06e-05	CCN2,IL6,MT1F,MT1M,MT1X,S1PR1,SERPINE1
MSX1	-0.603712	2.74921	13.0238	0.000307558	0.00280699			Tryptophan Degradation to 2-amino-3-carboxymuconate Semialdehyde	0.562	0.167	#NUM!	KYNU			bisindolylmaleimide I		chemical drug		-1.066	bias	4.08e-05	BIRC3,CCN2,CLDN1,E2F1,E2F2,IGF1,IL6,KCNC1,LPL,MET,MMP1,NR4A2,OXTR,POU2F2,PTGS2,S1PR1,SERPINE1,SNAI1	410 (21)
IL6ST	-0.602964	9.47538	33.6574	6.57233e-09	2.99548e-07			MSP-RON Signaling In Macrophages Pathway	0.559	0.0672	0	HLA-DMA,HLA-DOB,IL12A,PIK3CD,PTGS2,RASD1,SOCS1,SOCS3			TFAP2A	0.582	transcription regulator		0.992		4.1e-05	BIRC3,CCN5,CEBPA,CYP11A1,DCLK1,E2F1,E2F2,E2F8,EREG,FGFR4,GPR37,KISS1,MCM5,mir-221,PAG1,PODXL,RAD51,RRM2,SERPINE1,TPM1	437 (19)
WFDC1	-0.60096	7.55015	19.802	8.58926e-06	0.000152633			Inflammasome pathway	0.556	0.1	#NUM!	NEK7,NLRP1			NANOG		transcription regulator	Activated	2.554		4.18e-05	AMER1,BMPR1B,CCDC85A,CDC25A,COMP,DCN,DLX1,DLX5,E2F1,FOSB,GCK,GDF5,GLI2,HOXA1,ID4,IGFBP1,INHBE,IRF6,KDR,LAMA1,NPTX1,SMAD3,VIT
PLA2G4A	-0.600106	2.94412	11.7421	0.000611004	0.00490631			LPS-stimulated MAPK Signaling	0.554	0.0706	1.342	MAP2K6,MAPK13,PAK1,PIK3CD,RASD1,SRF			BSCL2	0.141	other				4.23e-05	ANKRD1,CEBPA,CFD,GCK,HMGA1,IL33,IL6,LPL,MARK1,MGLL,PPARGC1B,PTGS2,SCG5	328 (7)
CEND1	-0.599415	2.30135	9.12638	0.0025195	0.0150935			Thrombin Signaling	0.553	0.0622	2.828	ADCY5,ARHGEF28,CAMK1G,EGF,FNBP1,GNA14,MAPK13,MYL3,MYLK,PIK3CD,PLCE1,PLCG2,RAC2,RASD1			rotenone		chemical toxicant		-1.268		4.23e-05	AR,BIRC3,DNAJB9,GADD45G,HTR1B,IL6,KDR,MAPT,MMP1,NR4A2,PDGFB,PTGS2,VCAM1	395 (19)
CDH26	-0.599361	2.72091	15.4967	8.26508e-05	0.000985072			MIF-mediated Glucocorticoid Regulation	0.544	0.0833	#NUM!	PLA2G4A,PLA2G4C,PTGS2			HOXD11	0.281	transcription regulator		1.131	bias	4.26e-05	GDNF,ITGA8,NEFM,SIX2
TNFAIP6	-0.598393	4.14224	16.1055	5.99083e-05	0.00075937			Prolactin Signaling	0.541	0.0698	0.447	PIK3CD,PLCG2,PRL,RASD1,SOCS1,SOCS3			poly rI:rC-RNA		biologic drug	Activated	2.236	bias	4.43e-05	APOL2,B2M,BIRC3,CCL8,CD200,CSF1,DLL1,DLL4,DLX1,EREG,EZR,FLI1,FOSL1,GADD45B,GBP2,GBP4,GCSAM,GRIN2A,HAS1,HBEGF,HSPB2,IFIT1,IGF1,IGFBP1,IL11,IL12A,IL1A,IL33,IL6,IQGAP2,IRAK2,KYNU,LIMK1,LIPG,LPL,MERTK,MKI67,MMP1,NEDD9,NOTCH1,NR4A2,OAS3,OLR1,OMD,PARD6B,PDCD1LG2,PIM1,PIWIL4,PLA2G4C,PTGS2,PTPRJ,SCARB1,SERPINB2,SFXN2,SLC40A1,SOCS1,SOCS3,SP110,ST6GAL1,TLR1,TLR3,TNFAIP6,USP18,VCAM1	434 (17)
SLA	-0.597303	-0.141725	4.2871	0.0384027	0.115802			Apoptosis Signaling	0.53	0.0673	-1.633	BCL2L11,BIRC3,CASP12,PLCG2,RASD1,RPS6KA1,TNFRSF1B			filgrastim		biologic drug		-1.917		4.52e-05	ANXA3,ARHGAP25,ARRB1,ASF1B,ATP1A3,ATP6V1C1,B2M,BIRC3,CATSPER2,CAVIN2,CDC42EP3,CRYBG1,DLC1,E2F2,EPHB1,FANCA,FKBP5,HMGA1,IFIT1,IL18R1,IL1R2,IL2RB,KIT,KNL1,LPAR6,MAFF,MAP2K6,MERTK,METTL7A,MGAM,NRL,OAS3,P2RY14,PHLDA2,PTGS2,RARRES1,S1PR1,SLC45A3,SMAD3,SOCS1,SPECC1,SPP1,SULF2,TNFSF12,TRERF1
IFLTD1	-0.597152	0.664321	7.78832	0.0052585	0.0264091			IL-8 Signaling	0.529	0.0619	1.508	FLT4,FNBP1,GNA14,HBEGF,IRAK2,ITGB3,KDR,LIMK1,PIK3CD,PTGS2,RAC2,RASD1,VCAM1			Lh		complex		-1.454	bias	4.65e-05	ACP3,ACTG2,ADGRG1,AR,AREG,CARD10,COL15A1,CYP11A1,EREG,EZR,FGFR4,FKBP5,FLNC,GADD45B,GADD45G,IL6,INHBB,KRT18,NLK,PDLIM3,PIK3CD,PTGS2,PTPRN,PTX3,RASAL2,RGS16,RPRM,SCARB1,SH3BP4,SNAP25,TCF4,THRB,TK1,TNFAIP6,TNFRSF12A,TP53I11,TPM1,TYRO3	580 (21)
SNAP25	-0.59639	3.90601	8.6515	0.00326792	0.0183488			GM-CSF Signaling	0.527	0.0714	#NUM!	CSF2RB,ETS1,PIK3CD,PIM1,RASD1			Nr1h		group		0.704		4.67e-05	ABCG1,ADAMTS3,AGPAT1,ALDH1A1,CAV1,CSF1,EDN1,FGF1,FLT4,GCK,HLA-DOB,ICOSLG/LOC102723996,IL6,LPL,MERTK,MPZ,NOS3,PPARGC1A,PTGES,PTGS2,SCARB1,SP110	378 (22)
HLA-DOB	-0.595619	-0.401762	4.59228	0.0321163	0.101707			Histamine Degradation	0.526	0.0952	#NUM!	ALDH1A1,ALDH4A1			levodopa		chemical - endogenous mammalian		1.388		4.67e-05	AGPAT1,AJAP1,AMIGO2,BICC1,CACNB2,CAMK1G,CD200,CDC42EP3,CHRM2,CITED4,CLIC6,CNR1,CORO2B,CRYM,DAAM1,DMTN,EDNRB,FKBP5,FOSB,FOSL1,GADD45B,GDF1,GDNF,GPR39,HBEGF,HOMER1,HTR1B,KCND2,LAPTM5,LRRC1,LYPD1,MITF,NUAK1,PADI2,PALS2,PARM1,PCSK2,PDZD2,PFKP,PGM2L1,PIEZO2,PITPNM3,PLCG2,PLK2,PPP4R4,PRICKLE1,PRL,PTGIS,RASGRP1,SCG5,SEC14L1,SKP2,SLC2A1,SLC6A7,SOBP,SORCS2,SYN1,SYT12,TCF4,TPD52,TRERF1,VAT1L	125 (3)
LPAR6	-0.595496	5.0134	21.6942	3.19751e-06	6.59464e-05			TWEAK Signaling	0.521	0.0811	#NUM!	BIRC3,TNFRSF12A,TNFSF12			PRKCD	0.076	kinase	Activated	2.107	bias	4.7e-05	BIRC3,C3orf52,ERCC6L,FOSL1,GPRC5A,ICOSLG/LOC102723996,IL6,JCAD,KLF5,LBH,LIPG,MAST4,MPZ,NAV2,NOTCH1,NOTCH2,PDLIM7,PLAGL2,PRL,PTGS2,SERPINB2,SERPINE1,SOCS1,SPRY1,VCAM1	474 (23)
BC053679	-0.591548	-0.336203	4.81089	0.0282805	0.0925161			Pyrimidine Ribonucleotides De Novo Biosynthesis	0.521	0.0811	#NUM!	AK5,ENTPD7,NME2			E2F2	1.095	transcription regulator	Activated	2.646	bias	4.86e-05	CDC25A,CDC45,CDC6,E2F1,IL6,MCM10,MCM5,mir-221,MYBL2,ORC1,RAD51,RBL1,RRM2,SERPINE1	321 (15)
HSP90B2P	-0.589473	5.68363	16.4578	4.97439e-05	0.000650061			Xenobiotic Metabolism PXR Signaling Pathway	0.521	0.0622	1.732	ALDH1A1,ALDH1L1,ALDH4A1,ALDH5A1,CHST1,CYP3A5,GRIP1,GSTM5,PPARGC1A,PPP1R14A,SULT1C2,SULT1C4			GHRL		growth factor		-0.704		4.86e-05	ABCG1,CYP11A1,EDN1,IL6,LPL,NGF,PCSK2,POMC,PPARGC1A,PTGS2,PTPRN2,SOCS3,SPP1,SST	360 (19)
LMAN1	-0.588683	8.86225	31.745	1.75803e-08	7.03547e-07			MSP-RON Signaling In Cancer Cells Pathway	0.52	0.0643	1.667	CSF2RB,ETS1,HGFAC,MET,PIK3CD,RASD1,TCF4,TCF7L1,TRIM24			SMARCB1	0.201	transcription regulator		0.961	bias	4.87e-05	BCL2L11,CCDC85A,CDC6,CSF1,DOCK4,DOCK8,E2F1,FZD7,GLI3,HBEGF,HOXA1,HOXC8,IL1A,MCM10,MCM5,MMP1,MYBL2,MYOM1,NOG,OAS3,PDGFB,PLK4,PRIM1,RAB3B,SKP2,TCF21	350 (19)
SLC2A1	-0.588096	8.25966	34.0885	5.26608e-09	2.48448e-07			Role of Cytokines in Mediating Communication between Immune Cells	0.513	0.0741	#NUM!	IL12A,IL1A,IL33,IL6			E2f		group	Activated	3.483	bias	4.91e-05	CAV1,CDC25A,CDC45,CDC6,E2F1,E2F2,E2F8,FANCD2,GINS2,IGF1,MCM10,MCM5,MYBL2,ORC1,POMC,RAD51,RBL1,RRM2,SERPINE1	340 (14)
TMEM66	-0.586811	8.90565	26.2079	3.06565e-07	9.0541e-06			Thioredoxin Pathway	0.507	0.143	#NUM!	TXN			AHCY	0.136	enzyme				4.98e-05	CD34,HHEX,KDR,KLF2,KLF5,KRT18,MESP1,MSX1,VCAM1
COL6A3	-0.584145	11.6241	32.5586	1.15653e-08	4.86566e-07			Phosphatidylcholine Biosynthesis I	0.507	0.143	#NUM!	PCYT1B			P38 MAPK		group		1.719	bias	4.99e-05	BATF2,CAV1,CCL8,CCN2,CCNF,CD82,CEBPA,EDN1,EDNRB,HOMER1,IL11,IL12A,IL1A,IL6,IRF6,ITGB3,KLF15,KLF5,LAMA3,mir-143,MITF,MMP1,NFATC2,NGF,NOS3,NPR1,PLA2G4A,PPARGC1A,PTGS2,RAD51,SERPINB2,SERPINE1,SLC6A12,SMAD3,SNAI1,SOCS3,SPP1,SRF,VCAM1,VDR	479 (19)
PDGFD	-0.58332	6.1423	33.967	5.60549e-09	2.62782e-07			Ceramide Degradation	0.507	0.143	#NUM!	ACER2			immethridine		chemical reagent		0.707	bias	5.05e-05	CFI,CNR1,CTSS,IL6,OLR1,SOCS3,SPP1,VCAM1	170 (7)
LRRC73	-0.583133	1.13838	8.71215	0.00316096	0.0179323			IL-17A Signaling in Fibroblasts	0.502	0.0789	#NUM!	IL6,MAPK13,MMP1			DES	0.454	other				5.09e-05	ANKRD1,DCN,DYSF,KRT18,SPP1	266 (7)
MIR1244-1	-0.582176	3.68911	10.4636	0.00121753	0.00852098			Putrescine Degradation III	0.499	0.0909	#NUM!	ALDH1A1,ALDH4A1			DICER1	0.498	enzyme		-0.502		5.35e-05	ANGPTL4,BCL2L11,CCN1,CELF2,CRYM,DEPP1,DHCR24,ELOVL2,GREB1L,H19,IGF2BP1,IL18R1,IL7R,KDR,LIPG,LPAR3,MAP2,mir-143,mir-221,MITF,NANOS1,NOS3,NOTCH1,PTPRN,PTPRN2,RASGRP1,S1PR1,SERPINB2,SERPINE1,SERPINF1,SERTAD4,SLC40A1,SLC4A4,SOCS3,SYNPO	405 (19)
TMEM132A	-0.580676	6.66909	38.8401	4.59981e-10	2.85401e-08			EGF Signaling	0.496	0.0727	2	EGF,MAPK13,PIK3CD,SRF			MET	0.948	kinase		-1.302	bias	5.66e-05	AREG,AURKB,BMF,CLDN1,EDN1,HBEGF,IGF1,IL6,LAMA3,MERTK,mir-221,PIM1,PLK2,PPARGC1A,PTGS2,SLA,SNAI1,SOCS3,SPP1,TLR3	481 (20)
BC042378	0.580186	1.1704	7.02144	0.00805395	0.0362268			Cardiac β-adrenergic Signaling	0.496	0.0618	-0.707	ADCY5,ATP2A1,CACNB2,CACNG4,GNA14,PDE10A,PDE1A,PDE7A,PDE8B,PPP1R14A,PPP2R2B			Notch		group		0.957		5.72e-05	ADAP1,ANKRD1,CCN4,CDCA7,CNN1,CSF2RB,DLL4,DTX1,FLT4,GADD45B,HEYL,IL6,INPP5J,MET,mir-143,MYLK,NFAM1,NHSL2,NOTCH1,SH2D5,SMAD3	465 (17)
AKAP1	0.58027	4.58342	27.7497	1.38069e-07	4.44196e-06			Ceramide Signaling	0.489	0.0667	1	NSMAF,PIK3CD,PPP2R2B,RASD1,S1PR1,TNFRSF1B			SMAD3	1.028	transcription regulator		0.957	bias	5.77e-05	ANKRD1,AREG,ASPN,BCL2L11,CCN2,CDH6,CHRDL1,CYP11A1,DOCK4,EDN1,ELN,EREG,FZD8,GADD45B,GLI2,HBEGF,HHEX,IL11,IL6,LUM,MMP1,PDGFB,PPARGC1A,PTGS2,PTHLH,PTX3,S1PR1,SERPINE1,SMAD3,SNAI1,SPP1,TNC,TPM1	502 (20)
ACPL2	0.58102	4.60217	23.3831	1.32743e-06	3.14136e-05			D-myo-inositol (1,4,5,6)-Tetrakisphosphate Biosynthesis	0.488	0.0615	1	CDC25A,DUSP8,EPHX2,PPP1R14A,PPP2R2B,PTPRC,PTPRJ,PTPRN,SOCS3,SSH2,TNS3			E2F4	0.124	transcription regulator				5.88e-05	ANLN,ASF1B,AURKB,BARD1,BCL2L11,CCNE2,CDC25A,CDC6,E2F1,E2F2,E2F8,FANCD2,FGF7,GINS1,KIF4A,MCM10,MCM5,MKI67,MYBL2,ORC1,PPARGC1A,PPP2R2B,RAD51,RBL1,RRM2,SERPINE1,TK1,UHRF1	275 (7)
VEPH1	0.581071	0.226735	4.95869	0.0259598	0.0869272			D-myo-inositol (3,4,5,6)-tetrakisphosphate Biosynthesis	0.488	0.0615	1	CDC25A,DUSP8,EPHX2,PPP1R14A,PPP2R2B,PTPRC,PTPRJ,PTPRN,SOCS3,SSH2,TNS3			HNRNPAB	0.026	enzyme		1.294	bias	5.95e-05	AURKB,CDC45,PKMYT1,PTGS2,SNAI1,SPP1,UHRF1
SALL4	0.581177	1.05106	7.62576	0.00575403	0.0282291			Glioma Invasiveness Signaling	0.484	0.0685	#NUM!	FNBP1,ITGB3,PIK3CD,RAC2,RASD1			arachidonic acid		chemical - endogenous mammalian		0.265		6.06e-05	ABCG1,DNAJB9,EDN1,ELOVL2,EPHB1,FOSL1,IL6,ITGB3,KDR,NOS3,PLA2G4A,PTGES,PTGS2,PTHLH,SPP1,TNFRSF1B,VCAM1	315 (19)
SH3RF1	0.581342	5.47409	35.937	2.03799e-09	1.07482e-07			FXR/RXR Activation	0.481	0.0635	#NUM!	AMBP,FGFR4,IL1A,IL33,LPL,PPARGC1A,SCARB1,SERPINF1			NCOA3	0.563	transcription regulator		0.934	bias	6.14e-05	ANKRD1,CCN1,CCN2,CCNE2,CDC25A,CDC6,CEBPA,E2F1,HOXA1,IGF1,IGFBP1,KDR,OTUB2,PARD6B,PTGS2,SLC2A1	589 (27)
ANKRD65	0.581356	1.4531	9.7446	0.0017985	0.0115529			Inhibition of Matrix Metalloproteases	0.481	0.0769	#NUM!	MMP1,MMP24,MMP28			WNT1		cytokine		-0.861	bias	6.29e-05	CCN4,CCN5,CDX1,CEBPA,DLL1,DLL4,EDN1,ENPP2,ETV4,GADD45G,IGF1,ISLR,KIT,KLF5,LBH,PTGS2,SERPINE1,SNAI1,SPP1,STRA6	438 (24)
BOK	0.581636	3.77086	15.5725	7.94009e-05	0.000954815			Antigen Presentation Pathway	0.481	0.0769	#NUM!	B2M,HLA-DMA,HLA-DOB			isobutylmethylxanthine		chemical toxicant		-0.093	bias	6.33e-05	ANGPTL4,AREG,CAV1,CCN2,CCNE2,CD34,CEBPA,CYP11A1,FOXP4,GRIP1,ITGA1,ITGB3,LPL,MERTK,MITF,NOS3,NOTCH1,PDK4,PPARGC1A,PTPRN,RBL1,SCARB1,SERPINE1,SNAI1,SYP,TNC,TYRO3	531 (22)
TFAP2A	0.581683	5.1449	34.7337	3.78021e-09	1.82692e-07			Gap Junction Signaling	0.48	0.0606	#NUM!	ACTC1,ACTG2,ADCY5,CAV1,EGF,GRIA4,NPR1,PIK3CD,PLCE1,PLCG2,RASD1,TUBB2B			ETV6-RUNX1		fusion gene/product		-1.419	bias	6.5e-05	ABCG1,ALOX5AP,ANO1,ARHGAP18,ARHGAP25,CARD11,CD72,CDC42EP3,CHI3L2,DLL1,FSCN2,GBP2,HCP5,IFIT1,KIF5C,MN1,MSX1,MYLK,NOTCH1,PAG1,PAK1,PDLIM5,PIM1,POU2F2,PTPRC,RAC2,RAG1,RGS16,RPS6KA1,SEMA6A,SORBS2,SPP1,TLR3,TNFRSF10D,TPM1
DSP	0.581764	6.87775	18.2292	1.95857e-05	0.000302534			Differential Regulation of Cytokine Production in Intestinal Epithelial Cells by IL-17A and IL-17F	0.472	0.087	#NUM!	IL12A,IL1A			LATS1	0.226	kinase	Inhibited	-2.72	bias	6.52e-05	AREG,CCN2,EREG,KIT,KRT18,NRCAM,PRL,PTGS2,RRAGD,SNAI1,SPP1	396 (12)
CECR1	0.582599	4.64461	10.6156	0.00112137	0.00800353			Vitamin-C Transport	0.472	0.087	#NUM!	SLC2A1,TXN			SOX9	-0.231	transcription regulator		-0.113	bias	6.54e-05	ADAMTS14,ALDH1A1,AR,CCN2,CELSR2,COMP,DLL4,FGF1,FZD7,H19,HIVEP3,INHBB,KIT,MITF,MYLK,SOX8,SULF2,WIF1	310 (7)
ZEB2	0.582672	6.48258	25.2317	5.0839e-07	1.3775e-05			Endocannabinoid Developing Neuron Pathway	0.471	0.063	1.134	ADCY5,CNR1,MAP2K6,MAPK13,MGLL,PIK3CD,RAC2,RASD1			PLG		peptidase		0.343	bias	6.58e-05	CAV1,CCN1,CNN2,COLEC12,CSF1,EDN1,EDNRB,IL1A,IL6,MERTK,MMP1,PTGS2,RAC2,SERPINE1	352 (21)
IFIH1	0.582839	2.85687	14.0458	0.00017841	0.00181321			Dopamine-DARPP32 Feedback in cAMP Signaling	0.453	0.0601	1.134	ADCY5,ATP2A1,CACNB2,CACNG4,GRIN2A,GRIN2D,KCNJ14,PLCE1,PLCG2,PPP1R14A,PPP2R2B			EGR1	0.232	transcription regulator		0.192	bias	6.63e-05	ALOX5AP,AR,AREG,BCL2L11,CAV1,CHGB,CSF1,ENPEP,EREG,FOSL1,GADD45B,GALNT3,GDNF,HBEGF,IL6R,PCSK2,PRL,PTGES,PTGS2,SERPINE1,SNAI1,SOCS1,SPP1,SYN1,VCAM1	532 (21)
CYB5A	0.583343	4.80724	24.2054	8.65874e-07	2.19697e-05			IL-22 Signaling	0.449	0.0833	#NUM!	MAPK13,SOCS3			IL2		cytokine		-0.265	bias	6.64e-05	ADAM19,AREG,ARHGAP25,BIRC3,CARD10,CCNE2,CCNF,CDC25A,CDC6,CEBPA,CHN2,CMKLR1,CORO2A,CSF1,CSF2RB,DAPK2,DENND2D,DHCR24,EDN1,ENPP2,ETS1,FGF7,GADD45B,GADD45G,GCNT1,GFRA2,HBEGF,HHEX,IKZF2,IL18R1,IL1A,IL1R2,IL2RB,IL6,IL7R,ITGA1,KIT,LAPTM5,LRRC32,MAP2K6,MKI67,MYO1E,OSBPL3,PHLDA2,PIM1,PLAC8,POLE2,PPP2R2B,PTGIR,PTGS2,PTHLH,PTPRC,PTPRJ,RGS16,RNF128,RRM2,SELPLG,SERPINE1,SLA,SOCS1,SOCS3,SPP1,TNFRSF10D,TNFRSF12…	494 (22)
C3orf67	0.583408	0.560821	7.51783	0.00610911	0.029395			Fcγ Receptor-mediated Phagocytosis in Macrophages and Monocytes	0.442	0.0638	2.449	ACTC1,ACTG2,EZR,PAK1,PXN,RAC2			carbon tetrachloride		chemical toxicant		-0.073	bias	6.8e-05	ARRB1,BCL2L11,BIRC3,CCN2,CEL,CNR1,DAGLA,DCLK1,EGF,FGFR4,GADD45B,H19,IGF1,IGFBP1,IL6,INHBE,ITGA8,KDR,MGLL,MKI67,PDGFB,PRNP,PTGS2,SERPINB2,SLC2A1,SMAD3,SPP1,TNFRSF12A,VCAM1	397 (19)
MAP3K1	0.583541	3.97542	13.2743	0.000269063	0.00250995			Angiopoietin Signaling	0.432	0.0649	#NUM!	NOS3,PAK1,PAK3,PIK3CD,RASD1			OGA	-0.056	enzyme		0.303		6.83e-05	ACSS1,ADAM19,ADAP1,ALOX5AP,C3AR1,CADPS,CAV1,CAVIN2,CDCA7,CDCA7L,CEBPA,CELSR1,CLDN1,CNN1,CPE,CSF2RB,DCLK1,DPEP1,EPHB3,FGF17,FGFR4,FLNB,GADD45G,GALNT4,GLI3,GPER1,IGF1,IL6R,IL6ST,KRT81,MGLL,NOTCH2,PLA2G4A,PLCE1,PLPP3,SOCS1,SOCS3,SORBS1,TCF19,TNC,TNFRSF12A,TPD52L1,WNT16	307 (13)
MEDAG	0.58407	7.01287	21.5629	3.42421e-06	6.95765e-05			Estrogen Receptor Signaling	0.432	0.0564	2.683	ADCY5,CACNB2,CACNG4,CAV1,EGF,GNA14,GPER1,IGF1,LIMK1,MED12L,MMP1,MMP24,MMP28,MYL3,NOS3,NOTCH1,PAK1,PIK3CD,PLCE1,PLCG2,PPARGC1A,RASD1,SNAI1			mir-29		microRNA		-0.398	bias	6.99e-05	ADAMTS14,ADAMTS9,ANGPTL4,AR,CCL8,CLDN1,DNMT3B,ELN,FKBP5,HMGA1,IGF1,KIT,LPL,MYBL2,OLR1,SCARB1	417 (18)
HCLS1	0.584078	1.26189	8.93118	0.00280343	0.0163954			Retinoate Biosynthesis I	0.428	0.0714	#NUM!	ALDH1A1,HSD17B6,RDH13			PRDM1	-0.27	transcription regulator		-1		7.06e-05	ADGRG1,ANGPTL4,BCL2L11,CADPS2,CLDN1,CPA4,DBNDD1,EVA1A,FOSL1,GPAT3,HHEX,HLA-DMA,ICOSLG/LOC102723996,IFIT1,IL1A,IL6,IL7R,KRT81,METTL7A,OAS3,PLA2G4A,PLAC8,RGS16,RGS18,SLC2A5,SLC6A12,SMAD3,SNAI1,SOX8,SPRY1,TNFAIP6,TNFRSF10D,TNFRSF1B	417 (17)
AMOTL1	0.584665	6.47867	24.1109	9.09442e-07	2.29176e-05			3-phosphoinositide Biosynthesis	0.426	0.0585	1.265	CDC25A,DUSP8,EPHX2,PIK3CD,PPP1R14A,PPP2R2B,PTPRC,PTPRJ,PTPRN,SOCS3,SSH2,TNS3			STAT1	0.004	transcription regulator		0.796	bias	7.22e-05	B2M,BATF2,BCL2L11,CAND2,CCN2,CTSS,CYP3A5,EDN1,FGF7,GBP2,GBP4,GCK,GRIN2A,HBEGF,IFIT1,IGF1,IL12A,IL1A,IL1R2,IL33,IL6,LAMA1,LPL,MMP1,OAS3,PDCD1LG2,PDGFB,PIM1,POMC,PPARGC1B,PRL,PTGS2,RNF213,SELPLG,SMAD3,SOCS1,SOCS3,SP110,TLR3,TNC,USP18,VCAM1,VWF	499 (21)
C6orf136	0.5848	3.07673	12.5517	0.00039585	0.00347121			Maturity Onset Diabetes of Young (MODY) Signaling	0.42	0.0641	#NUM!	APOL2,CACNB2,CACNG4,CEL,GCK			APC	0.332	enzyme		-0.078		7.3e-05	AREG,B2M,CHGB,CLDN1,EDN1,EPHB3,EREG,GLI2,GLI3,IGF1,IL6,ITGB3,LAMA3,LPL,NOTCH1,NOTCH2,PDK4,PLA2G4A,PTGS2,SNAI1,SPP1,SST,TNFRSF12A	455 (24)
LOC375295	0.585067	1.63935	9.77092	0.00177293	0.0114427			IL-1 Signaling	0.42	0.0625	0	ADCY5,GNA14,IL1A,IRAK2,MAP2K6,MAPK13			DIO3		enzyme		-0.514		7.3e-05	ADAMTS16,ALDH1A1,ALOX5AP,CLDN11,CPM,CYP11A1,GCK,GLS2,ISLR2,ITIH3,LAPTM5,LPAR3,NFAM1,NPR1,PLS1,SEMA7A,SERPINB2,SHISAL1,SLC16A4,SNED1,STC1,TYRO3,VCAM1	211 (7)
NEURL1B	0.585598	1.76897	5.85501	0.0155328	0.0597324			CXCR4 Signaling	0.419	0.0592	1.89	ADCY5,FNBP1,GNA14,MYL3,PAK1,PAK3,PIK3CD,PXN,RAC2,RASD1			TMPRSS2-ERG		fusion gene/product		0.333		7.61e-05	AREG,DUSP8,DYSF,EREG,FRY,HOXC9,IL1A,LAMA3,LPL,PIM1,PRSS23,PSG1,PSG6,PSG8,PSG9,RAB39B,ROR1,TSPAN2,USP53
GDPD5	0.585979	4.09141	13.5306	0.000234705	0.00226974			Sphingosine and Sphingosine-1-phosphate Metabolism	0.419	0.111	#NUM!	ACER2			SHH	-0.072	peptidase		1.366	bias	7.84e-05	BMPR1B,CAV1,CDC25A,CSF1,DAAM1,DLX2,DLX5,DTX1,FOXC2,GDNF,GLI2,HMGA1,IGF1,IL6,MCM5,MET,MSX1,NOG,NOS3,PTCH2,PTHLH,RAD51,SERPINE1,SLC29A1,SPP1	449 (20)
ADAMTS6	0.586388	4.63428	20.8253	5.0315e-06	9.66192e-05			Citrulline Biosynthesis	0.419	0.111	#NUM!	GLS2			SB 216763		chemical drug		1.275	bias	7.91e-05	CCL8,CCN1,CCN2,DLL4,FOSB,IL6,MYLK,NR4A2,PTGS2,SNAI1,SRF	420 (18)
C5	0.586462	2.75667	15.1487	9.93645e-05	0.00114634			NAD Signaling Pathway	0.417	0.0596	1.667	EGF,H2BC8,IGF1,LDHD,PDGFB,PIK3CD,PPARGC1A,SLC29A1,SLC29A2			mir-30		microRNA		-1.508	bias	7.91e-05	AR,BCL2L11,CCN2,DLL4,IL6,ITGB3,MYBL2,PLEKHA7,SERPINE1,SKP2,SNAI1	533 (22)
LOC399744	0.586484	1.27788	6.46001	0.0110329	0.0461668			Oncostatin M Signaling	0.412	0.0698	#NUM!	IL6ST,MMP1,RASD1			SBDS	-0.012	other				7.93e-05	BEX1,CCN2,CRYM,GABBR2,GADD45B,HOXA1,INHBE,MAFF,NEFM,P2RX5,PAK3,PUDP,RAC2,SPP1,TNC
KMT2A	0.586558	5.80169	25.4755	4.4803e-07	1.24129e-05			IL-2 Signaling	0.409	0.0656	#NUM!	IL2RB,PIK3CD,RASD1,SOCS1			simvastatin		chemical drug		0.314		8.01e-05	ABCG1,ANXA3,AR,CACNA1G,CCN1,CCN2,DDAH1,E2F1,EDN1,ETV4,IL6,KIT,KLF2,LPL,MAPT,MKI67,MMP1,NOS3,OLR1,PALS2,PTGS2,SCARB1,SERPINE1,SOCS3,SPP1,VCAM1,VWF	414 (24)
GRIN2D	0.586744	1.13883	7.86233	0.00504753	0.025614			D-myo-inositol (1,4,5)-Trisphosphate Biosynthesis	0.405	0.0769	#NUM!	PLCE1,PLCG2			F3	-0.439	transmembrane receptor		0.794	bias	8.12e-05	AREG,CCN1,CCN2,DOCK4,FOXC2,HMGA2,IL6,PAK3,PLPP3,SERPINE1,SPRY1,UBASH3B,VCAM1	367 (17)
DNM1P35	0.58698	-0.522806	4.32821	0.0374856	0.113781			UVA-Induced MAPK Signaling	0.399	0.0612	2	MAPK13,PIK3CD,PLCE1,PLCG2,RASD1,RPS6KA1			calphostin C		chemical drug		0.102	bias	8.12e-05	CDC25A,ETS1,IL6,KIT,LPL,NGF,NTN1,POU2F2,PRL,PTGS2,S1PR1,SCARB1,SLC2A1	459 (21)
STL	0.587868	-0.817811	4.28383	0.0384765	0.115856			MIF Regulation of Innate Immunity	0.397	0.0682	#NUM!	PLA2G4A,PLA2G4C,PTGS2			HMGA1	0.6	transcription regulator		-1.426		8.31e-05	B2M,CAV1,CCN1,CPE,CRYAB,H19,IGF1,IGFBP1,IL6,KIT,KLF2,LAMA1,MAPT,MT1M,NECTIN1,NFIB,PHLDA2,PSG4,PTGS2,PTPRU,SNAI1,STEAP3,TRIM28,WSB2	469 (21)
GSTM5	0.588089	3.31997	18.5761	1.63254e-05	0.00026204			Chemokine Signaling	0.397	0.0625	2	CAMK1G,LIMK1,MAPK13,PLCG2,RASD1			THRB	0.779	ligand-dependent nuclear receptor		-0.494		8.37e-05	ATP1A3,BIRC3,CCN4,CDCA7L,CDH6,CEBPA,CFD,DCN,E2F1,EGF,FGFR3,FOSL1,FZD7,FZD8,IL6,LPL,MET,MMP1,NKD1,P2RY14,PCSK2,PDK4,PRL,PTGS2,SERPINE1,SKP2,SPP1,STRA6,THRB,WIF1,WNT16,WNT2B	408 (23)
SLC38A4	0.588386	3.16628	17.6137	2.70625e-05	0.000394114			Estrogen-Dependent Breast Cancer Signaling	0.386	0.0617	#NUM!	HSD17B2,HSD17B6,IGF1,PIK3CD,RASD1			CDK2AP1	-0.126	other				8.46e-05	CCN4,DAAM1,FOSL1,FZD5,FZD7,NKD1,PRICKLE1,SLC9A3R1,WNT16,WNT2B	334 (11)
APOL2	0.588444	5.20283	25.6836	4.02235e-07	1.13355e-05			Tryptophan Degradation X (Mammalian, via Tryptamine)	0.385	0.0741	#NUM!	ALDH1A1,ALDH4A1			NR1H3	0.14	ligand-dependent nuclear receptor		-0.129		8.6e-05	ABCG1,ANLN,ASPN,AURKB,CCNE2,E2F7,GBP4,GCK,GPX3,GSTM5,IL6,ITGB3,KIF4A,KNL1,LPL,MELK,MERTK,MKI67,PPARGC1A,PTGS2,RAD51,SCARB1,SNAI1,SOCS1,SYN1,THRB,TLR1,UHRF1	407 (23)
LOC100506385	0.588478	-0.0662728	6.58213	0.0103007	0.0438108			Pregnenolone Biosynthesis	0.385	0.0741	#NUM!	CYP11A1,MICAL3			bleomycin		biologic drug		1.391	bias	8.63e-05	BLM,C5,CCN2,CCN4,CEBPA,CTSS,DCN,DNER,E2F7,ELN,FOSL1,HBEGF,IGF1,IL1A,IL6,ITGA1,KLF15,LAMA1,NFATC2,PPARGC1A,SERPINE1,SNAI1,SPP1,TINAGL1,UHRF1,VWF	503 (19)
PIK3CD	0.588528	4.08056	22.9349	1.67585e-06	3.83679e-05			Relaxin Signaling	0.384	0.0581	1	ADCY5,GNA14,NOS3,NPR1,PDE10A,PDE1A,PDE7A,PDE8B,PIK3CD			IFN Beta		group		1.124	bias	8.65e-05	AREG,C3AR1,CAV1,CDC25A,E2F1,ENPEP,EREG,IFIT1,IL11,IL12A,IL1A,IL6,KIT,KRT34,KYNU,MMP1,MSX1,OAS3,OLR1,PPP1R3B,SERPINE1,SOCS1,SPP1,SPRY1,TLR3,TRIM14,USP18	520 (20)
ATP11A	0.588788	4.24485	16.1766	5.77026e-05	0.000734564			Embryonic Stem Cell Differentiation into Cardiac Lineages	0.384	0.1	#NUM!	MESP1			sphingosine-1-phosphate		chemical - endogenous mammalian	Activated	2.188	bias	8.99e-05	CCN2,ENPP2,ETS1,HSPB2,IL6,KCNH2,KDR,KLF5,NOS3,PDGFB,PPARGC1B,PTGS2,S1PR1,SERPINE1,VCAM1,VWF	473 (18)
AK021570	0.588799	2.37723	14.8298	0.000117662	0.00130935			Estrogen Biosynthesis	0.382	0.0667	#NUM!	CYP3A5,HSD17B2,HSD17B6			IFNA2		cytokine		1.166	bias	9.12e-05	B2M,CAV1,CCL8,CORO2A,GAB3,GBP2,GBP4,HBEGF,IFIT1,IL2RB,IL6,LPAR6,MET,MT1F,MT1M,MT1X,MYRF,NOS3,OAS3,RBL1,SOCS1,SOCS3,SP110,TLR3,TNFRSF10D,TRIM14,UBA7,USP18,VCAM1	501 (21)
CCNF	0.58919	3.13009	16.839	4.06886e-05	0.000550227			Serotonin Receptor Signaling	0.382	0.0667	#NUM!	ADCY5,HTR1B,HTR1D			SMARCA2	0.111	transcription regulator		0.277	bias	9.48e-05	BMPR1B,E2F1,FKBP5,HOXA9,IL6,KDR,MPZ,MSX1,MYLK,RBL1,RRM2,TUFT1,VDR	318 (17)
CEACAM19	0.589449	2.64325	11.6154	0.000654064	0.00516501			JAK/STAT Signaling	0.375	0.061	1	IL6,PIK3CD,RASD1,SOCS1,SOCS3			MAPK9	0.12	kinase		1.205		9.52e-05	BCL2L11,BIRC3,CAV1,CCN2,EDN1,EGF,FOSL1,GADD45B,HMGA1,HSPB2,IL11,IL12A,IL6,LPL,NME2,NOS3,PLA2G4A,PTGES,PTX3,RBL1,SELPLG,TLR3,VDR	478 (18)
ZFHX4	0.59077	3.8413	14.8843	0.000114307	0.00127877			Role of OCT4 in Mammalian Embryonic Stem Cell Pluripotency	0.368	0.0652	#NUM!	CCNF,IGF2BP1,SPP1			LY6K	-0.613	other		0.447	bias	9.71e-05	CCN2,CD34,FGF7,LY6K,SERPINE1	232 (7)
SRRM3	0.590907	0.0157398	5.67884	0.0171707	0.0642087			Histidine Degradation VI	0.367	0.0714	#NUM!	CYP11A1,MICAL3			PHF21A	0.122	other		-1.371	bias	9.71e-05	CHGB,PTPRN,SCN2A,SNAP25,SYP
CNNM1	0.590923	4.62257	23.2516	1.42134e-06	3.34752e-05			Neuroprotective Role of THOP1 in Alzheimer's Disease	0.366	0.0583	0.447	CFD,HGFAC,HTRA3,MAPT,PRSS21,PRSS23,SST			prostaglandin D2		chemical - endogenous mammalian		0.094	bias	9.8e-05	CSF1,ENPP3,FLT4,HAS1,HAS3,IL1A,IL6,PRL,PTGS2,SOX8,TNFRSF12A,VDR	448 (22)
FAM222A	0.59125	-0.167447	5.882	0.0152965	0.0590081			iNOS Signaling	0.354	0.0638	#NUM!	HMGA1,IRAK2,MAPK13			FOXC2	1.006	transcription regulator		1.128	bias	9.8e-05	CEBPA,CFD,DLL1,ITGB3,KDR,LPL,MESP1,MET,NOTCH1,PPARGC1A,PTGS2,SNAI1	448 (21)
IQGAP3	0.591729	2.12761	3.93594	0.0472648	0.134637			nNOS Signaling in Neurons	0.354	0.0638	#NUM!	GRIN2A,GRIN2D,RASD1			FKBP10	-0.322	enzyme		0.412	bias	9.8e-05	COL15A1,EPHB2,IGF1,IL11,NGF,PRNP,PTGS2,SERPINE1,SNAI1,SOCS1,SPP1,TNFAIP6
SCARB1	0.591858	6.47555	18.2736	1.91336e-05	0.000297697			Dermatan Sulfate Biosynthesis (Late Stages)	0.354	0.0638	#NUM!	CHST1,SULT1C2,SULT1C4			NRG1	-0.099	growth factor	Activated	2.423	bias	9.93e-05	AMOTL2,ANKRD1,AR,CAV1,CAVIN2,CCN1,CCN2,CDC42EP1,DDAH1,E2F1,EDN1,EPHA2,FGF1,FOSB,FSCN2,GDF5,GPER1,GPX3,HMGA1,ITGB3,MGLL,MITF,NOTCH1,PRL,PTGS2,PXN,SERPINE1,SLC2A1,SLC4A7,SNAI1,TK1	479 (21)
TMEM171	0.59187	0.152462	5.29643	0.0213691	0.0754743			Phagosome Maturation	0.354	0.0566	#NUM!	ATP6V0E2,ATP6V1C1,B2M,CTSS,EEA1,RAC2,SNAP25,TUBA4B,TUBB2B			etoposide		chemical drug		0.444	bias	0.000101	ABCG1,BCL2L11,BIRC3,BLM,CDC25A,CEBPA,CLCA2,CYP3A5,E2F1,FANCA,FANCD2,GADD45G,GLS2,IL11,IL1A,IL6,LPAR6,MERTK,MMP1,SLC16A4,SLC2A1,SVIL,TK1,TNFRSF10D,UHRF1,XRCC2	409 (24)
PDE7A	0.591904	3.45701	21.9105	2.85668e-06	6.01777e-05			Sumoylation Pathway	0.352	0.0583	-1.342	AR,ARHGDIB,CEBPA,ETS1,FNBP1,RAC2			cephaloridine		chemical drug	Activated	3.011	bias	0.000102	ANGPTL4,CCN2,CCNE2,CD72,CDC45,CDC6,E2F1,E2F8,EXO1,GINS2,GSTM5,MCM5,MESP1,STRA6,TNFRSF12A,ZNF367
NCR3LG1	0.592189	5.27202	23.6449	1.15851e-06	2.78175e-05			Renin-Angiotensin Signaling	0.349	0.0574	1.342	ADCY5,MAPK13,PAK1,PAK3,PIK3CD,PLCG2,RASD1			RNA polymerase II		complex				0.000102	ACTC1,ANGPTL4,ATP13A2,B2M,CCNE2,CD82,CDO1,CEBPA,CSDC2,CSF1,FOSL1,FOXC2,GADD45B,GBP2,HOXA1,HOXA9,IGF1,IGFBP1,IL6,KISS1,KMT2A,MYBL2,NOS3,PKMYT1,POMC,PPARGC1B,PTGS2,RPRM,SOCS3,SORBS1,SPP1,TXN	332 (13)
LOXL1-AS1	0.592262	2.61132	16.7467	4.27161e-05	0.000572677			Apelin Endothelial Signaling Pathway	0.348	0.0567	1.342	ADCY5,GNA14,KLF2,NOS3,PIK3CD,RASD1,SMAD3,VCAM1			epigallocatechin-gallate		chemical drug		-1.297		0.000107	AR,CCN1,CCN2,CEBPA,DAPK2,EDN1,FOSB,FOSL1,GADD45B,GBP4,HSPB2,IL1A,IL6,IL6ST,ITGB3,KDR,MKI67,MMP1,NOS3,NOTCH1,NOTCH2,NR4A2,PTGS2,SERPINE1,SNAI1,SOCS1,TACSTD2,VCAM1	447 (20)
KLF15	0.592373	3.94655	24.4565	7.60067e-07	1.96566e-05			HIPPO signaling	0.344	0.0588	#NUM!	AJUBA,PPP1R14A,PPP2R2B,SKP2,SMAD3			kainic acid		chemical toxicant		-0.029	bias	0.000109	CD200,CHGB,CNR1,E2F1,EGF,FGFR3,FOSB,FOSL1,GABRA5,GADD45B,GDNF,HBEGF,HOMER1,IL6,KDR,NGF,NR4A2,OPRL1,PTGES,PTGS2,SPP1,SYP	406 (17)
HMSD	0.592716	-0.770275	5.0659	0.024401	0.0832223			Apelin Muscle Signaling Pathway	0.34	0.0625	#NUM!	GNA14,NOS3,PPARGC1A			tacrolimus		chemical drug		-0.375		0.00011	ADAM19,AREG,BCL2L11,CD200,CEBPA,CHN2,CORO2A,EDN1,FKBP5,FOSB,HOMER2,IKZF2,IL1R2,IL2RB,IL33,LBH,LRRC32,MYO1E,NOS3,NPTX1,OSBPL3,PASK,PRICKLE1,PRNP,PTGS2,PTPRJ,SPP1,TNC,TNFRSF12A,TNFRSF1B	441 (18)
CCDC120	0.593112	2.72434	10.0722	0.00150526	0.0100163			PFKFB4 Signaling Pathway	0.34	0.0625	#NUM!	GCK,MAP2K6,PFKFB4			JUNB	0.051	transcription regulator		1.398	bias	0.000113	ARNTL2,C3AR1,C5,CAV1,CD82,CFD,E2F7,FOSL1,IKZF2,IL6,ITGB3,KISS1,MMP1,PAK3,PIM1,POMC,RASGRF1,SERPINB2,SERPINE1,SNAI1,SST	432 (16)
BAIAP2L2	0.593202	1.96325	12.2662	0.00046124	0.00394817			NRF2-mediated Oxidative Stress Response	0.339	0.0549	-0.447	ACTC1,ACTG2,CYP3A5,DNAJB9,FKBP5,FOSL1,GSTM5,MAFF,MAP2K6,PIK3CD,RASD1,SCARB1,TXN			norepinephrine		chemical - endogenous mammalian		0.065	bias	0.000113	ADRA1B,CACNA1G,CAMK1G,CCN2,CITED4,EDN1,GALNT14,IL12A,IL6,IRAK2,LRRN3,NGF,PDE10A,PDE8B,POMC,PPARGC1A,PRKN,PTGES,PTGS2,SERPINE1,SLC2A1,SNAI1,TINAGL1	424 (22)
ETS1	0.594092	6.36366	24.5806	7.12659e-07	1.85279e-05			CD40 Signaling	0.336	0.0597	#NUM!	MAP2K6,MAPK13,PIK3CD,PTGS2			POMC	0.758	other		0.862		0.000115	CYP11A1,DBH,FOSL1,GSTM5,H19,IL6,MITF,NOS3,NR4A2,POMC,PPARGC1A,SCARB1,SLC9A3R1,SMAD3,TCF4,VCAM1	358 (23)
IRF2BPL	0.594855	5.75151	22.817	1.78185e-06	4.04186e-05			IL-17A Signaling in Airway Cells	0.336	0.0597	1	IL19,IL6,MAPK13,PIK3CD			triptolide		chemical drug		-1.995	bias	0.000115	AR,CAV1,DLC1,DLL4,EDNRB,F2RL1,HBEGF,IL1A,IL6,ITGA1,KDR,KIT,LAMA3,MKI67,MMP1,NPR1,PTGS2,RASGRF2,SOCS3,TLR3	462 (21)
RNF213	0.594896	6.91417	20.4261	6.19784e-06	0.000115414			Ubiquinol-10 Biosynthesis (Eukaryotic)	0.332	0.0667	#NUM!	CYP11A1,MICAL3			FGFR2	0.144	kinase		0.954		0.000116	BMPER,CCN4,CCN5,CLIC6,CPE,DLL1,DLX2,ENPEP,IGF1,IL1A,INHBB,LAMA1,NOG,NOTCH1,PTHLH,SNAI1,SPP1,TENM3,VCAM1	503 (22)
SRF	0.594991	6.5943	24.0752	9.26478e-07	2.32675e-05			Hematopoiesis from Multipotent Stem Cells	0.326	0.0833	#NUM!	CSF1			LMO2		transcription regulator		0.73		0.000117	ABL2,ADAMTS9,ADGRG1,ATP13A2,CD34,DLX1,FGFR3,FZD5,HHEX,HIVEP3,ICOSLG/LOC102723996,IL34,KIT,LMCD1,MGLL,MITF,MRTFA,NLRP1,PAG1,PDZD2,PIK3CD,PLA2G4A,PLCG2,PTPRJ,RASGRP1,SERPINF1,SLC40A1,SMAD3,SOBP,TNFRSF1B,TPD52,VDR
SYN1	0.595739	-0.331004	4.90489	0.0267807	0.0889497			Glycogen Degradation II	0.326	0.0833	#NUM!	PGM5			lapatinib		chemical drug		-0.529	bias	0.000119	AREG,BCL2L11,EREG,FOSB,FOSL1,HBEGF,PRL	495 (20)
BEND3	0.59581	2.65686	9.33545	0.00224763	0.0137836			Remodeling of Epithelial Adherens Junctions	0.326	0.0588	#NUM!	ACTC1,ACTG2,MET,TUBB2B			CHADL	0.196	other		0		0.00012	CRYAB,GFRA2,IL6,KLF2,MET,MN1,PTX3,VCAM1
NOXA1	0.595925	1.55539	5.49523	0.0190685	0.0694755			BMP signaling pathway	0.325	0.0575	#NUM!	BMPR1B,HOXC9,MAPK13,NOG,RASD1			TCF7L2	0.358	transcription regulator	Activated	2.29	bias	0.000121	ACOT4,ADGRG1,ADIPOR2,ANLN,ASPA,ATP8B1,CCN2,CCN5,CDX1,CEBPA,CLDN11,DBNDD2,DHCR24,EDN1,ENPP2,EPHB1,EVI2A,FGF1,FMNL2,FRMD4A,GLTP,ID4,IGF2BP1,LBH,LDLRAP1,LPAR3,MET,MMP1,MYRF,NKAIN1,PLEKHG1,PLEKHH1,PPARGC1A,PPP1R14A,PRICKLE1,PTGS2,SLC22A23,SPP1,SYDE2,TSPAN15,TSPAN2	461 (23)
SPC25	0.59597	-0.267159	3.85791	0.0495119	0.139186			Chondroitin Sulfate Biosynthesis (Late Stages)	0.315	0.06	#NUM!	CHST1,SULT1C2,SULT1C4			CCL2	-0.536	cytokine		-1.754		0.000122	ABCG1,CEBPA,IGF1,IL12A,IL1A,IL6,ITGA1,LPL,MKI67,MMP1,NOTCH1,PTGS2,RNF128,SCARB1,SERPINE1,SLC40A1,VCAM1	432 (21)
MYL3	0.596588	-1.19773	4.31731	0.0377265	0.114349			14-3-3-mediated Signaling	0.31	0.0551	1.342	MAPT,PIK3CD,PLCE1,PLCG2,RASD1,RPS6KA1,TUBB2B			BMP4	0.225	growth factor		1.284	bias	0.000124	ACVR2B,ADGRG1,CCN1,CEBPA,CNN1,COBLL1,CYP11A1,DEPP1,DLX2,DLX5,HMGA2,IL6,INHBB,KDR,KIT,LAMA1,MFAP5,MITF,MSX1,NOG,PAPPA2,POMC,PSG4,SCARB1,SERPINE1,SLC40A1,SNAI1,TRPV2	610 (28)
RNF144A-AS1	0.596824	-0.14554	4.85777	0.0275218	0.0907188			RAR Activation	0.309	0.0539	#NUM!	ADCY5,ALDH1A1,CSF2RB,HSD17B6,MAPK13,MMP1,PIK3CD,PPARGC1A,RDH13,SMAD3,TRIM24			streptozocin		chemical drug		0.733		0.000124	ADIPOR2,AR,CCN2,CEBPA,DLL4,DLX5,DNMT3B,EGF,FGFR4,GCK,GPX3,IGF1,IGFBP1,IL6,KIT,LPL,MIOX,NEXN,NOS3,NOTCH1,PCSK2,PDK4,PPARGC1A,PTGS2,PTPRN,SERPINE1,SLC2A1,SLC2A5,SLC6A12,SPP1,SST,VCAM1	386 (23)
ACOT11	0.596963	0.138282	7.13059	0.00757799	0.0346024			Amyloid Processing	0.304	0.0588	#NUM!	MAPK13,MAPT,MARK1			IL1		group		-0.756	bias	0.000128	AR,AREG,CD34,CSF1,CSF2RB,DCN,EDN1,FGF7,FZD5,GCK,GDNF,H19,IGF1,IGFBP1,IL11,IL1R2,IL2RB,IL33,IL6,KIT,KYNU,MAP2K6,MMP1,NFATC2,NGF,PLA2G4A,POMC,PPARGC1A,PTGS2,SERPINB2,SERPINE1,SLC2A1,SOCS3,TNC,TNFAIP6,TNFRSF1B,VCAM1	536 (19)
TRPV2	0.597185	4.97883	30.9791	2.60819e-08	9.9266e-07			TNFR2 Signaling	0.301	0.0625	#NUM!	BIRC3,TNFRSF1B			SS18	0.023	transcription regulator		-1	bias	0.000132	BCL2L11,CACNA1G,DLL1,EPHB3,GADD45B,MSX1,PDGFB,SOCS3,SOX8
ACVR2B	0.597189	3.02648	13.0773	0.000298889	0.00274654			NAD biosynthesis II (from tryptophan)	0.301	0.0769	#NUM!	KYNU			epoprostenol		chemical - endogenous mammalian		-1.342		0.000132	MMP1,PTGIS,PTGS2,RGS18,SERPINE1,SPP1	388 (21)
KIAA1549L	0.597291	1.87446	4.75669	0.0291846	0.0945731			Cholesterol Biosynthesis I	0.301	0.0769	#NUM!	DHCR24			MACROH2A1	-0.214	other		-0.853		0.000133	ASB2,EDN1,ETS1,FGF1,GCK,IL6,LMO3,LPL,MAP2K6,SERPINB2,SERPINE1,SLC2A1,SNAI1,TNFSF12	117 (5)
DZIP1L	0.597452	3.9274	15.7361	7.28214e-05	0.000886524			NAD Phosphorylation and Dephosphorylation	0.301	0.0769	#NUM!	ACP3			aldosterone		chemical - endogenous mammalian		1.229	bias	0.000134	CACNA1G,CCN2,CEBPA,CTF1,EDN1,ELN,EMB,FKBP5,FOSL1,IL11,IL6,KDR,LPL,mir-221,NFATC2,OLR1,PIK3CD,PPARGC1A,PTGS2,SERPINE1,SPP1,TBC1D4,VCAM1	448 (20)
ALDH5A1	0.597625	3.78917	25.6653	4.06064e-07	1.14216e-05			Cholesterol Biosynthesis II (via 24,25-dihydrolanosterol)	0.301	0.0769	#NUM!	DHCR24			cholesterol		chemical - endogenous mammalian		0.801		0.000143	ABCG1,AREG,CAV1,CNN1,CSF1,CYP3A5,GLI2,GLI3,HBEGF,IL1A,IL6,LAPTM5,LPL,MAP2,MAPT,MITF,MMP1,NOS3,NR4A2,PPARGC1A,PPARGC1B,PTGS2,RGS16,SCARB1,SLC28A3,SOCS3,VCAM1,ZFPM2	318 (17)
GRIP1	0.597699	0.279561	4.64083	0.0312199	0.0996162			Guanosine Nucleotides Degradation III	0.301	0.0769	#NUM!	ACP3			Map3k7		kinase		-0.17	bias	0.000148	AR,EDN1,H19,HBEGF,ID4,IL6,NFATC2,NGF,OSR1,PTGS2,SNAI1,TLR3,VCAM1	459 (18)
NEDD9	0.597958	2.62262	4.32752	0.0375007	0.113781			Cholesterol Biosynthesis III (via Desmosterol)	0.301	0.0769	#NUM!	DHCR24			DIO2	0.077	enzyme		1.772		0.000148	ALDH1A1,ASPA,CARMIL1,FOSB,GADD45G,GDNF,ICOSLG/LOC102723996,IL11,KLF15,LIPG,LUM,MYOM1,NR4A2,OSR1,PHLDA2,PPARGC1A,SCUBE1,SEMA7A,SERPINB2,TSPAN18,ZNF804A
PARK2	0.598029	0.141428	4.06645	0.043743	0.127608			AMPK Signaling	0.3	0.0533	1.667	ADRA1B,AK5,CHRM2,GNA14,MAPK13,NOS3,PFKFB4,PFKP,PHLPP1,PIK3CD,PPARGC1A,PPP2R2B,SLC2A1			TLR3	1.399	transmembrane receptor		1.29	bias	0.000154	CPM,EDN1,GADD45B,GBP2,GBP4,GDNF,HGFAC,IFIT1,IL12A,IL19,IL1A,IL1R2,IL33,IL6,LIPG,MMP1,PIK3CD,PLK2,PTGES,PTGS2,PTX3,SERPINE1,SOCS1,SOCS3,SPRY1,TLR3,TNC,TNFRSF1B,TSPAN33,USP18	394 (16)
BNC2	0.598305	6.31183	22.535	2.06346e-06	4.55473e-05			Serotonin Degradation	0.296	0.0563	1	ALDH1A1,ALDH4A1,SULT1C2,SULT1C4			HOXA9	-0.632	transcription regulator		1.661	bias	0.000159	ADGRG1,ALDH1A1,BCL2L11,CD34,CDC6,CELF2,CLIC2,FZD5,GLI3,HOXA9,IGF1,IL7R,KIT,KRT18,NFIA,NLK,PIK3CD,PIM1,PTPRC,RAD51,RAG1,RBBP6,SPP1	170 (7)
NFIA	0.598817	4.25449	28.3514	1.01176e-07	3.37262e-06			TNFR1 Signaling	0.292	0.0577	#NUM!	BIRC3,PAK1,PAK3			CREB1	-0.017	transcription regulator		-0.057		0.000162	AQP11,CADPS2,CCDC85A,CCN1,CDA,CDCA8,CEBPA,CHGB,CNN1,CRYM,CYP11A1,DBH,EDN1,EHD4,FOSB,GABRA5,GADD45B,GADD45G,GPR3,HOMER1,IL6,KCND2,KIAA1549L,KLF5,KLF7,LPL,MCM5,MCTP1,MKI67,MMP1,MYBL2,NEURL1B,NOTCH1,NR4A2,PGM2L1,PLA2G4A,PLXDC2,PLXNC1,PPARGC1A,PRL,PTGS2,PTPRN,RASGRF1,RPRM,SCN3B,SEMA7A,SST,ST6GALNAC5,STC1,SYNJ2,TP53INP2,TXN,ZFPM2	471 (21)
NANOS1	0.599103	2.54167	14.9341	0.000111335	0.00125407			UVB-Induced MAPK Signaling	0.292	0.0577	#NUM!	H3-3A/H3-3B,MAPK13,PIK3CD			CTR9	0.074	other		-0.547		0.000163	CLCA2,ELOVL2,HOXA9,PTGES,RASGRP1,TRIM29,USP53
KIF4A	0.599968	1.2906	5.4269	0.0198288	0.0714524			Airway Inflammation in Asthma	0.287	0.0606	#NUM!	IL12A,IL33			BMP15		growth factor		-1.067		0.000163	AREG,CYP11A1,EREG,PTGS2,PTX3,SLC29A2,TNFAIP6	180 (8)
HMGA1	0.600214	5.5032	32.063	1.49254e-08	6.0885e-07			Androgen Signaling	0.287	0.0533	0.447	AR,CACNA1G,CACNB2,CACNG4,CATSPER2,GNA14,H3-3A/H3-3B,SMAD3,TGFB1I1			mir-33		microRNA		0.083	bias	0.000163	ABCG1,CEBPA,CFD,GCK,HMGA2,LPL,PPARGC1A
FIGNL1	0.600523	3.40776	21.6416	3.28651e-06	6.74055e-05			Gαq Signaling	0.281	0.0529	2.828	ADRA1B,FNBP1,GNA14,NFATC2,PIK3CD,PLCG2,RAC2,RGS16,RGS18			monooleylphosphatidic acid		chemical - endogenous mammalian				0.000163	ENPP2,EREG,PLPP3	109 (5)
RNF217	0.601282	3.70445	16.5444	4.75229e-05	0.000626581			DNA Double-Strand Break Repair by Homologous Recombination	0.279	0.0714	#NUM!	RAD51			AMOT	0.486	other				0.000163	ANKRD1,CCN1,CCN2	343 (17)
NEXN	0.601409	6.34035	26.605	2.49594e-07	7.56828e-06			Urate Biosynthesis/Inosine 5'-phosphate Degradation	0.279	0.0714	#NUM!	ACP3			AMOTL1	0.585	other				0.000163	ANKRD1,CCN1,CCN2	351 (16)
MMS22L	0.602283	2.77214	14.4455	0.000144273	0.00155851			Colanic Acid Building Blocks Biosynthesis	0.279	0.0714	#NUM!	GALE			mir-541		microRNA				0.000163	AR,PTPRN,PTPRN2
DLC1	0.602993	7.40015	32.5799	1.14394e-08	4.82645e-07			p70S6K Signaling	0.275	0.053	1.633	F2RL1,MAPT,PIK3CD,PLCE1,PLCG2,PPP2R2B,RASD1			CRTC1-MAML2		fusion gene/product				0.000163	AREG,IGF1,PPARGC1A
TPD52	0.603333	3.98011	13.6729	0.000217573	0.00214194			Ferroptosis Signaling Pathway	0.275	0.053	0.378	ANGPTL4,FANCD2,GLS2,H2BC8,RASD1,RBL1,STEAP3			GDF9		growth factor		0.309		0.000164	CCN2,CYP11A1,HAS1,INHBB,KIT,PTGS2,PTX3,PXN,TNFAIP6	396 (19)
ADAP1	0.603594	0.700933	7.64488	0.00569335	0.0280246			Transcriptional Regulatory Network in Embryonic Stem Cells	0.271	0.0556	#NUM!	H3-3A/H3-3B,TCF7L1,TRIM24			SYK		kinase		-0.541		0.00017	BCL2L11,BIRC3,BMPR1B,BTBD8,EDN1,FOSL1,IL6,ITGB3,KLF2,MAPT,NFATC2,NOTCH1,PIM1,PLCG2,PLEKHG1,RCSD1,USP53	454 (19)
AR	0.603715	5.74167	24.2576	8.42753e-07	2.14199e-05			Oxytocin In Spinal Neurons Signaling Pathway	0.261	0.0571	#NUM!	NPR1,OXTR			CHD4	0.197	enzyme		-0.707	bias	0.000171	ANGPTL4,CDA,CPNE7,E2F1,HOXA9,ID4,OPRL1,RAD51,RRM2,SCN3B,SMOC1,SOCS3,SPRY1
TUBB2B	0.604182	0.14437	5.89703	0.0151665	0.0585831			Coagulation System	0.261	0.0571	#NUM!	SERPINE1,VWF			PDLIM2	0.09	other		-0.775		0.000171	DPF3,ENPP2,F2RL1,HBEGF,HLA-DOB,KIT,KYNU,OAS3,PPP1R14A,PRUNE2,RNF128,SLC40A1,SMOC1,SPOCD1,SUSD3
PDLIM7	0.605103	7.82526	41.4477	1.21069e-10	8.72107e-09			IL-9 Signaling	0.261	0.0571	#NUM!	PIK3CD,SOCS3			IL15	-0.49	cytokine		1.386	bias	0.000172	ACTG2,ARHGDIB,BCL2L11,CCN2,CMKLR1,CSF1,EDN1,EPHB1,ETS1,GCNT1,GPRC5A,HBEGF,ICAM5,ID4,IFIT1,IL18R1,IL2RB,IL6,IL7R,KIT,KLF2,MCM5,MKI67,NOTCH1,OGN,PFKP,PIM1,PKMYT1,PLA2G4A,PLCG2,PPARGC1A,PPARGC1B,PSG1,PTPRC,PTPRJ,RAC2,RGS16,S1PR1,SELPLG,SERPINE1,SMAD3,SOCS1,SYNPO,VCAM1,VDR	451 (17)
MIR4482-1	0.605133	0.857436	5.24876	0.0219624	0.077072			DNA Methylation and Transcriptional Repression Signaling	0.261	0.0571	#NUM!	DNMT3B,H3-3A/H3-3B			paclitaxel		chemical drug		-1.873		0.000173	ALDH1L1,AR,AREG,BCL2L11,BIRC3,CAV1,CCN2,CDA,CDC42EP3,CELSR2,CYP3A5,DDAH1,E2F1,ENPP2,EPHA2,EREG,FOSL1,GADD45B,HBEGF,IL12A,IL6,MKI67,MYO7A,PRL,PTGS2,RAC2,RPS6KA1,SCG5,SERPINB2,SPRY1,SRF,STC1,SVIL,UHRF1	469 (23)
CLN3	0.605589	5.93139	24.1696	8.8216e-07	2.23063e-05			Fatty Acid Activation	0.26	0.0667	#NUM!	ACSL5			curcumin		chemical drug		0.542		0.000174	ABCG1,AR,BCL2L11,BIRC3,CAV1,CCN2,CEBPA,DNMT3B,E2F1,EDN1,ETS1,FOSB,FOSL1,IL6,LPL,MAP2,MAPT,MGLL,MMP1,NOTCH1,NOTCH2,OLR1,PAK1,PIM1,PPARGC1A,PRL,PTGES,PTGIS,PTGS2,SCARB1,SERPINE1,SNAI1,SOCS1,SOCS3,SYN1,TBXA2R,UBA7,VCAM1,WEE1	428 (21)
AK095546	0.605592	-0.125697	4.54975	0.0329235	0.103626			Choline Biosynthesis III	0.26	0.0667	#NUM!	PCYT1B			NFKB2	0.261	transcription regulator	Activated	2.604		0.000184	AR,BCL2L11,BIRC3,CD34,CTSS,DCLK1,ENPP2,FZD5,ICOSLG/LOC102723996,IL34,LMCD1,PCYT1B,PHLDA2,PLPP3,PPARGC1B,PTGS2,PXN,RAB3B,SYN1,VCAM1	352 (12)
EPHA2	0.606278	5.66327	15.1084	0.000101509	0.00116834			CSDE1 Signaling Pathway	0.251	0.0536	#NUM!	PIWIL4,SNAI1,TNC			sunitinib		chemical drug		-0.078	bias	0.000185	ADAMTS8,BCL2L11,CCN2,HAS1,ITGA1,ITGA8,ITGB3,KDR,LAMA3,MET,mir-143,TNC	353 (23)
DHCR24	0.6066	9.16596	24.8541	6.18369e-07	1.6394e-05			Primary Immunodeficiency Signaling	0.251	0.0536	#NUM!	IL7R,PTPRC,RAG1			GSTO1	0.135	enzyme		-0.792		0.000185	ACSL5,AREG,CELSR1,IFIT1,NPTXR,NR4A2,OAS3,PARM1,PDLIM5,SHISAL1,SLC2A1,SLC9A3R1
STEAP3	0.606943	3.55868	17.5267	2.83303e-05	0.000408948			Oxidative Ethanol Degradation III	0.251	0.0536	#NUM!	ACSS1,ALDH1A1,ALDH4A1			SMAD1	0.125	transcription regulator		-0.235	bias	0.000187	CCN2,CSF1,GADD45B,GDNF,HHEX,ID4,IL11,PDGFB,SPP1,VCAM1	442 (19)
AVL9	0.606954	5.24353	35.7096	2.29035e-09	1.18258e-07			Fatty Acid β-oxidation I	0.249	0.0556	#NUM!	ACSL5,ECHDC3			ACVR1	0.026	kinase		-1.301	bias	0.000187	DCN,DLX5,GDNF,IL33,MSX1,NOG,NTN1,OGN,PTX3,VCAM1	122 (5)
LIMD2	0.607998	3.50692	21.5622	3.42535e-06	6.95765e-05			Interferon Signaling	0.249	0.0556	#NUM!	IFIT1,SOCS1			PRKAA2		kinase		-1.219	bias	0.000189	ARHGDIB,CEBPA,CHGB,CYP3A5,DDAH1,DOCK4,E2F1,ELOVL2,IL6,MYLK,NFIB,PPARGC1A,PPP1R3B,PTPRN,SMAD3,SNAI1,SOCS3,TNS3,VCAM1	423 (22)
DNAH5	0.608049	0.925336	7.63229	0.00573324	0.0281459			TREM1 Signaling	0.243	0.0519	2	IL6,PLCG2,TLR1,TLR3			ASCL1		transcription regulator		1.514	bias	0.000193	CDCA7,DBH,DLL1,DLL4,DLX1,DLX2,DLX5,E2F1,EPHA2,EPHB3,GADD45G,SEMA7A,SKP2,SNAP25,THRB
SLC40A1	0.608059	5.03465	30.456	3.4152e-08	1.25142e-06			Antiproliferative Role of Somatostatin Receptor 2	0.243	0.0519	#NUM!	NPR1,PIK3CD,RASD1,SST			okadaic acid		chemical toxicant		-0.495		0.000193	AR,BCL2L11,CCN2,DBH,ELN,FOSB,IL1A,IL6,MAPT,MMP1,PIM1,PRL,PTGS2,SPP1,TK1	386 (19)
MYO1E	0.608512	6.79719	36.8184	1.29659e-09	7.28013e-08			Mismatch Repair in Eukaryotes	0.241	0.0625	#NUM!	EXO1			ACSL5	0.767	enzyme		0		0.000194	ADAMTS6,ANOS1,GPRC5A,MAP2,PHLDA2,PPP4R4
TNFSF12	0.608805	3.77081	10.0364	0.00153474	0.0101767			Adenosine Nucleotides Degradation II	0.241	0.0625	#NUM!	ACP3			G protein alphai		group		0.898	bias	0.000196	ADAMTS9,CCN1,CMKLR1,FLNC,FOSL1,GBP2,GBP4,IL11,MAFF,PTHLH,SOCS3,TNFRSF12A,USP18	387 (13)
SYNM	0.609058	3.61706	19.2379	1.154e-05	0.000196326			Glutathione-mediated Detoxification	0.237	0.0541	#NUM!	GSTM5,PTGES			5-O-mycolyl-beta-araf-(1->2)-5-O-mycolyl-alpha-araf-(1->1')-glycerol		chemical - endogenous non-mammalian		-1.069	bias	0.000198	CCL8,CMKLR1,GPAT3,HBEGF,IFIT1,IL1A,KYNU,MGLL,MMP1,PTGS2,RGS16,SERPINB2,SOCS3,VCAM1	355 (12)
TENM3	0.60957	6.32792	18.1024	2.09337e-05	0.000321005			Noradrenaline and Adrenaline Degradation	0.237	0.0541	#NUM!	ALDH1A1,ALDH4A1			PRKAA1	0.155	kinase		-1.078	bias	0.000199	ARHGDIB,BIRC3,CDC42EP3,CHGB,CYP3A5,DDAH1,DOCK4,EGF,ELOVL2,FKBP5,IGF1,IL6,MAP2,MYLK,NFIB,PPARGC1A,PPP1R3B,PTPRN,SMAD3,SOCS3,TNS3,VCAM1	359 (24)
MMP28	0.609746	0.27616	6.34878	0.0117462	0.0483164			Docosahexaenoic Acid (DHA) Signaling	0.227	0.0526	#NUM!	PIK3CD,SERPINF1			carbenoxolone		chemical toxicant		-0.047		0.0002	BCL2L11,CCN2,DEPP1,FGF7,IL6,NOS3,PTGS2,SPP1	505 (27)
C10orf114	0.609867	2.36891	13.4367	0.000246746	0.00236144			Isoleucine Degradation I	0.21	0.0556	#NUM!	ECHDC3			CDKN1A	0.068	kinase	Inhibited	-2.243	bias	0.0002	ANLN,ASPN,AURKB,CCN1,CCN2,CDC25A,CDC6,CRYAB,DTL,E2F1,E2F2,E2F7,EXO1,IL6,ITGB3,KRT18,MCM5,MKI67,MMP1,MSX1,MYBL2,ORC1,PLK2,PRSS23,PTPRC,RAD51,RBL1,SERPINE1,TNFAIP6,UHRF1	281 (14)
HDHD1	0.609923	4.76626	31.7453	1.75777e-08	7.03547e-07			γ-linolenate Biosynthesis II (Animals)	0.196	0.0526	#NUM!	ACSL5			sucrose		chemical - endogenous mammalian		1.457	bias	0.000203	CRYM,DBH,DDAH1,FOSB,IL6,MET,NOS3,NPR1,SNAP25	330 (18)
FLG	0.609942	0.503947	3.84415	0.0499199	0.13996			Purine Nucleotides Degradation II (Aerobic)	0.196	0.0526	#NUM!	ACP3			PKD1	0.096	ion channel	Inhibited	-2.433		0.000218	ACSS1,ADAM22,ALDH1A1,AMOTL2,CCN1,CCN2,DPEP1,FGFR3,FOSB,GLDN,GLI2,HBEGF,HDAC9,HSPB2,JPH2,KRT18,MIOX,NEDD9,NIPAL1,SLC16A4,SLITRK5,SYNJ2,TBC1D4,VWF,ZFHX4
PLIN4	0.611043	2.08494	7.3627	0.00665907	0.0314973			Mitochondrial L-carnitine Shuttle Pathway	0.196	0.0526	#NUM!	ACSL5			HOXA13	0.06	transcription regulator		-1.004	bias	0.000219	ALDH1A1,AR,GLI3,IL6,KRT34,NOG,PTGS2
AK092098	0.611213	1.00571	7.55854	0.00597264	0.028971			DNA damage-induced 14-3-3σ Signaling	0.196	0.0526	#NUM!	CCNE2			SP2509		chemical reagent		-1.606		0.000219	ANKRD1,AR,CDCA7,E2F8,EHD1,EPHB3,EZR,GDPD5,GLI2,GLI3,HMGA2,HOXC8,IGF2BP1,KIF5C,MAP2,MET,MKI67,MRTFA,NEFM,NFIB,NOTCH1,NR4A2,PAK1,PAK3,PDLIM5,PIK3CD,PKN3,PLK2,SMAD3,SPP1,TNC,TPD52,TYRO3
ASAP1	0.611393	7.65909	23.0712	1.5611e-06	3.63035e-05			SNARE Signaling Pathway	0	0.0441	0	ADCY5,CACNB2,MYL3,SNAP25,SYN1,SYT12			SIRT1	0.254	transcription regulator		0.032		0.000223	ABCG1,ANO1,AQP11,AURKB,BIRC3,CAV1,CD72,CNR1,FGF7,FGFR3,FOXC2,GCK,GRIP1,GSTM5,HIVEP3,IGF1,IL6,KIF13B,KIF5C,KISS1,KLF2,LAPTM5,MAPT,MMP1,NOS3,PCSK2,PDK4,PLAGL2,PNPLA3,PPARGC1A,RGS16,RIMS2,RNF213,SCX,SERPINE1,SLC29A1,SOCS3,SP110,SYNPO,TACSTD2,UBA7,USP18,VCAM1	416 (20)
PGM2L1	0.612781	5.95732	39.5791	3.15044e-10	2.03155e-08			Huntington's Disease Signaling	0	0.0318	0.378	CASP12,EGF,GNA14,HAP1,HDAC9,IGF1,NGF,PIK3CD,SNAP25			FOXL2	0.151	transcription regulator		-0.076	bias	0.000225	CPM,IGF1,IL11,IL12A,IL6,MAFF,NFATC2,PPARGC1A,PTGS2,PTHLH,RSPO3,S1PR1,SERPINB2,SPRY1	247 (10)
TSGA10	0.612934	0.830758	7.86839	0.00503065	0.0255547			Mitochondrial Dysfunction	0	0.00585	#NUM!	PRKN			CLEC4G		other		0.905		0.000227	AREG,CCN2,CSF1,FGF1,HBEGF,IL11,IL12A,IL6,RSPO3,SCRG1,WNT2B
EPHB1	0.612981	2.74102	13.5541	0.00023178	0.00224587			α-Adrenergic Signaling	0	0.037	#NUM!	ADCY5,GNA14,PLCG2,RASD1			ZBTB20	0.376	transcription regulator		0.451		0.000227	CKMT2,CYP3A5,GCK,GSTM5,IGF1,IGFBP1,IL6,NEDD9,PDK4,PPARGC1A,SOCS3	259 (13)
SIX2	0.613271	1.84071	11.3874	0.000739441	0.005702			Activation of IRF by Cytosolic Pattern Recognition Receptors	0	0.0154	#NUM!	IL6			CYP19A1		enzyme		-0.762		0.000229	AMIGO2,AR,EGF,FKBP5,GBP2,HOMER1,IGF1,IL6,KISS1,LPL,PRL,PTGS2,PTX3,PXN,SCARB1,SYP	436 (24)
UBALD1	0.614677	4.1855	13.6628	0.000218742	0.00215058			IL-12 Signaling and Production in Macrophages	0	0.0221	#NUM!	IL12A,MAPK13,PIK3CD			TCF12	0.499	transcription regulator		-0.014		0.000229	ASB2,CACNG4,ETS1,IKZF2,IL18R1,IL2RB,IL7R,KLF2,KLF7,MFSD13A,NOTCH1,POMC,PTPRU,RAG1,S1PR1,SEMA7A,SOX13,TLR1,VIPR2	67 (3)
MPV17L	0.614771	-0.511743	5.05731	0.0245223	0.0835534			Role of PKR in Interferon Induction and Antiviral Response	0	0.0515	1.342	COLEC12,E2F1,MAP2K6,MAPK13,NLRP1,PDGFB,TLR3			SMAD2	0.154	transcription regulator		1.249		0.000234	BCL2L11,CCN2,GADD45B,HHEX,IGF1,IL6,IL6R,MET,NOS3,PDGFB,PTHLH,PTX3,S1PR1,SERPINE1,SMAD3,SNAI1,TPM1	483 (21)
FSD1	0.616103	2.5137	16.5405	4.76213e-05	0.000627319			Role of NFAT in Regulation of the Immune Response	0	0.0153	0.707	GNA14,HLA-DMA,HLA-DOB,NFATC2,PIK3CD,PLCG2,RASD1,RCAN2,RCAN3			tetrachlorodibenzodioxin		chemical toxicant		-0.173		0.000241	ADIPOR2,AR,CCN1,CCN2,CCNE2,CRYAB,CYP11A1,E2F1,E2F8,EDN1,EGF,ELN,ENPEP,EPHB1,EREG,FZD7,GLI2,HDAC9,HLA-DMA,HUNK,IGFBP1,IL6,JCAD,KLF2,MDFI,MGP,MMP1,NEDD9,NOTCH1,NPTX1,PCSK2,PODXL,PTGFR,PTGS2,S1PR1,SERPINB2,SERPINE1,SLC2A1,SLC40A1,SPOCK2,SPP1,SST,TBXA2R,TK1,TNC,TXN	549 (20)
ANLN	0.61652	3.88943	13.4487	0.000245172	0.00234789			NF-κB Activation by Viruses	0	0.0385	#NUM!	ITGB3,PIK3CD,RASD1			DUSP1	0.01	phosphatase		-0.062		0.000242	ATP2A1,CCN5,FOSL1,IFIT1,IL1A,IL6,LUM,MERTK,MGLL,MMP1,OLR1,PDGFB,PTGS2,SERPINB2,SERPINE1,SOCS1,SOCS3,SYNPO,USP18,VCAM1	440 (21)
CORIN	0.616776	5.19241	21.3457	3.83482e-06	7.65254e-05			CCR5 Signaling in Macrophages	0	0.014	#NUM!	CACNA1G,CACNB2,CACNG4,CATSPER2,GNA14,MAPK13,PLCG2			Irgm1		other	Inhibited	-3.86	bias	0.000244	AURKB,B2M,CRYBG1,DTL,GBP2,GBP4,GINS1,IL6,MKI67,OAS3,RRM2,TK1,TLR3,TRIM14,USP18	336 (15)
ACER2	0.616815	2.69785	15.9265	6.58505e-05	0.000820602			Calcium-induced T Lymphocyte Apoptosis	0	0.0087	1	ATP2A1,HLA-DMA,HLA-DOB,NFATC2			flutamide		chemical drug		-0.611		0.000244	AR,CCN1,CYP11A1,CYP3A5,EGF,IGF1,IL6,IL6ST,KDR,MKI67,NOS3,POMC,PTHLH,TPD52L1,WIF1	626 (24)
GSAP	0.617019	3.73237	24.0185	9.54136e-07	2.36966e-05			Cytotoxic T Lymphocyte-mediated Apoptosis of Target Cells	0	0.00235	#NUM!	B2M			LDB1	0.097	transcription regulator		0.73		0.000245	ABL2,ADAMTS9,ATP13A2,CD34,DLX1,FGFR3,FZD5,HHEX,HIVEP3,ICOSLG/LOC102723996,IL34,KIT,LMCD1,MGLL,MITF,MRTFA,NLRP1,PAG1,PDZD2,PIK3CD,PLA2G4A,PLCG2,PTPRJ,RASGRP1,SERPINF1,SLC40A1,SMAD3,SOBP,TNFRSF1B,TPD52,VDR
DPEP2	0.61776	-0.448072	5.3971	0.0201702	0.0723648			CD27 Signaling in Lymphocytes	0	0.0351	#NUM!	MAP2K6,MAP3K9			IL10RA		transmembrane receptor		-0.291		0.000247	ABCG1,ANO1,ASPN,BATF2,CCN1,CD34,CLIC6,DCN,DPEP1,EDN1,EDNRB,EGF,GBP2,GSAP,GSTM5,HGFAC,IL1A,IL6,LUM,OGN,OLR1,PDCD1LG2,POMC,PPARGC1A,RGS18,RNF213,S1PR1,SCIN,SLC2A1,SOCS3,SORBS2,ST3GAL6,SULT1C2	387 (14)
MMACHC	0.617894	3.26713	11.2266	0.00080634	0.00612197			IL-3 Signaling	0	0.0506	#NUM!	CSF2RB,PAK1,PIK3CD,RASD1			ATP-gamma-S		chemical reagent		-0.271		0.000249	AREG,CCL8,CD72,CSF1,EREG,IL1A,IL1R2,IL6,IL7R,PTGS2,SLC29A1,TLR1	448 (19)
BC042091	0.618591	2.35899	5.74858	0.016502	0.0623715			Lymphotoxin β Receptor Signaling	0	0.0364	#NUM!	PIK3CD,VCAM1			NRIP1	0.252	transcription regulator		-0.815	bias	0.000249	AREG,CDC6,IL6,LCOR,OTUB2,PDK4,PPP1R3B,PRL,PTGS2,PTX3,TK1,TNFAIP6	566 (21)
NLK	0.61863	4.83508	27.469	1.59629e-07	5.03683e-06			fMLP Signaling in Neutrophils	0	0.0382	#NUM!	GNA14,NFATC2,PIK3CD,RAC2,RASD1			pimagedine		chemical drug		-0.99		0.00025	CAV1,CCN2,CNN1,GADD45B,GCK,HBEGF,IL6,POU2F2,SERPINE1	366 (21)
ATP2A1	0.618786	0.114903	5.41332	0.0199836	0.07186			4-1BB Signaling in T Lymphocytes	0	0.0294	#NUM!	MAPK13			laminaran		chemical drug		-0.426	bias	0.00025	CLDN1,EREG,IL1A,IL7R,OLR1,PTGS2,SERPINB2,TNC,TNFAIP6
IFIT1	0.619291	4.67468	23.5127	1.24093e-06	2.96039e-05			Thrombopoietin Signaling	0	0.0476	#NUM!	PIK3CD,PLCG2,RASD1			ALDH1A2	-0.454	enzyme		0.113		0.000254	ALDH1A1,CCN1,CCN2,CSF1,HOXA1,HOXC8,KIT,SPP1	285 (7)
SH3BP4	0.619565	6.50014	29.45	5.73793e-08	2.01264e-06			CTLA4 Signaling in Cytotoxic T Lymphocytes	0	0.00837	#NUM!	AP1M2,B2M,PIK3CD,PPP2R2B			PTH1R	-0.17	G-protein coupled receptor		1.188		0.000254	AR,CSF1,GALNT3,GLI2,MGP,NR4A2,PTHLH,SPP1
TP53INP2	0.619604	4.63436	7.62631	0.00575229	0.0282291			Induction of Apoptosis by HIV1	0	0.0308	#NUM!	BIRC3,TNFRSF1B			OGT	0.013	enzyme		-0.747		0.000255	CLCA2,CPE,GDNF,HMGA1,IL12A,IL6,KRT18,LBH,LPL,MGAT5B,PPARGC1A,PRKN,RGS16,SKP2,TNC,WIF1	471 (27)
SLC29A2	0.619693	1.13371	9.19227	0.00243039	0.014673			B Cell Activating Factor Signaling	0	0.0465	#NUM!	MAPK13,NFATC2			lithium chloride		chemical drug		0.863	bias	0.000257	AR,CACNA1G,CDC6,DCN,DLL4,ENAM,GDNF,HEYL,MAPT,MYLK,NOTCH1,POMC,PTGS2,PTX3,PXN,RSPO1,SNAI1,SRF	403 (21)
SLC29A1	0.619873	3.9536	17.405	3.02025e-05	0.000431932			T Helper Cell Differentiation	0	0.0191	#NUM!	HLA-DMA,HLA-DOB,ICOSLG/LOC102723996,IL12A,IL18R1,IL6,IL6R,IL6ST,TNFRSF1B			STK11	-0.024	kinase		-0.197		0.000262	BCL2L11,CEBPA,CHGB,DOCK4,ELOVL2,EREG,ETV4,FOSL1,GADD45B,IGFBP1,IL1A,IL2RB,IL33,IL6,LUM,LYPD3,NEDD9,NME2,NRCAM,PDGFRL,PSG9,PTGS2,PTPRN,RASGRP1,RRM2,SERPINE1,SLC16A4,SNAI1,SPARCL1,SPP1,TESMIN,VIPR2	550 (28)
SEC14L1	0.619891	6.41119	25.8861	3.62167e-07	1.0466e-05			CD28 Signaling in T Helper Cells	0	0.0135	1.342	CARD11,HLA-DMA,HLA-DOB,NFATC2,PAK1,PIK3CD,PTPRC			TAL1		transcription regulator		1.732		0.000265	ADGRG1,AFDN,C3AR1,CACNG4,CENPU,CUL4A,ETS1,GDF5,GINS1,HIVEP3,KIT,LRRN3,MAP2,MCTP1,MELK,MFSD13A,MYO1E,NOTCH1,NTNG2,PLEKHO1,PTPRU,RAG1,RASD1,SERPINB2,SSH2,TOX	235 (10)
SEMA7A	0.619916	5.03519	22.7242	1.87e-06	4.22237e-05			IL-15 Signaling	0	0.00758	1	IL2RB,MAPK13,PIK3CD,RASD1			TCIM	-0.34	other		-0.747	bias	0.000273	IL1A,IL6,PTGS2,VCAM1	342 (18)
PIWIL4	0.62061	0.196936	4.67284	0.0306432	0.0982417			Dendritic Cell Maturation	0	0.0236	2.673	B2M,FSCN2,HLA-DMA,HLA-DOB,IL12A,IL1A,IL33,IL6,MAPK13,PIK3CD,PLCE1,PLCG2,TLR3,TNFRSF1B			GATAD2B	0.345	transcription regulator				0.000273	E2F1,PTGS2,RAD51,RRM2
ASF1B	0.620772	1.25999	8.91746	0.00282456	0.0164993			Mechanisms of Viral Exit from Host Cells	0	0.0488	#NUM!	ACTC1,ACTG2			TBXA2R	0.881	G-protein coupled receptor				0.000273	GDNF,PTGS2,TBXA2R,VCAM1	271 (13)
TMEM217	0.620852	1.78724	10.8009	0.00101453	0.0073403			Melatonin Signaling	0	0.0417	#NUM!	MAP2K6,PLCE1,PLCG2			INHBA	0.156	growth factor	Activated	2.332	bias	0.000276	ACVR2B,AMMECR1,ANKRD1,CCN2,CDC25A,CYP11A1,EREG,FIGN,IGF1,IL12A,IL6,INHBB,MGP,mir-221,NR4A2,NRK,PGM2L1,POMC,PRL,RGS16,SERPINB2,SERPINE1,SOCS1,TENT5B	443 (21)
AL832007	0.62165	2.25103	14.843	0.000116839	0.00130216			Cardiomyocyte Differentiation via BMP Receptors	0	0.0435	#NUM!	BMPR1B			TNFAIP8	-0.108	other	Inhibited	-2.449	bias	0.000278	ANKRD1,CAVIN2,DDAH1,DLC1,IL6,MMP1	126 (7)
TICRR	0.62178	1.29201	9.75433	0.00178901	0.0115266			ICOS-ICOSL Signaling in T Helper Cells	0	0.0138	0.816	HLA-DMA,HLA-DOB,ICOSLG/LOC102723996,IL2RB,NFATC2,PIK3CD,PTPRC			KPT-9274		chemical drug	Inhibited	-2.213	bias	0.000278	BRIP1,EXO1,FANCD2,RAD51,XRCC2
CPNE7	0.6218	4.13116	23.2315	1.43625e-06	3.37242e-05			Lipid Antigen Presentation by CD1	0	0.0024	#NUM!	B2M			MYOC		other				0.000288	CARD10,CHRDL1,DLX5,ENPEP,EPHA2,INHBE,LY6K,MPZ,NEFM,PHLDA2,PLXNC1,RGS17,SPP1,STC1
SLC4A7	0.622104	6.11038	34.9955	3.30461e-09	1.63756e-07			FLT3 Signaling in Hematopoietic Progenitor Cells	0	0.0488	#NUM!	MAPK13,PIK3CD,RASD1,RPS6KA1			FOSL1	0.698	transcription regulator		-0.719		0.000288	ANKRD1,CCN1,EDN1,EHD1,ELN,FOSB,FOSL1,IL6,LY6K,MET,MMP1,SERPINB2,SERPINE1,SNAI1	391 (21)
SLC35G1	0.622541	1.94896	8.58448	0.00339041	0.0188715			Polyamine Regulation in Colon Cancer	0	0.0517	#NUM!	BCL2L11,MAP2K6,TCF4			hydroxyurea		chemical drug	Activated	2.173	bias	0.000288	CDC45,CDC6,E2F2,EDN1,GINS2,IFIT1,KRT18,MCM5,RAD51,RRM2,TK1,UHRF1	263 (12)
GLI2	0.623006	4.97384	13.3858	0.000253538	0.00240308			Aldosterone Signaling in Epithelial Cells	0	0.0427	#NUM!	CRYAB,DNAJB9,HSPB2,HSPB7,PIK3CD,PLCE1,PLCG2			MAPK14	0.315	kinase		0.115	bias	0.000297	ALOX5AP,ANKRD1,AREG,CRYAB,DLL1,EREG,GRIN2A,IL12A,IL6,KDR,MAP2K6,MAPT,MMP1,PPARGC1A,PPARGC1B,PRL,PTGES,PTGS2,SOCS3,SPP1,TRPA1,VCAM1,VDR,WIF1	431 (22)
PARD6B	0.623188	-1.06165	4.34978	0.0370138	0.112744			Type I Diabetes Mellitus Signaling	0	0.0196	0.447	CPE,HLA-DMA,HLA-DOB,IL12A,MAP2K6,MAPK13,PTPRN,SOCS1,SOCS3,TNFRSF1B			HIF1A	-0.171	transcription regulator		1.481	bias	0.0003	ALOX5AP,ANGPTL4,CAV1,CAVIN2,CCN1,CCN2,CLDN1,CSF1,DLL4,DTX1,EDN1,EDNRB,EREG,ETS1,GADD45B,GCK,GPER1,IGF1,IL12A,IL1A,IL6,INHBB,ITGA1,ITGB3,KRT18,MAFF,MERTK,MET,MITF,MKI67,MMP1,NOS3,NOTCH1,PDGFB,PFKFB4,PFKP,PHLPP1,PLAC8,PTGIS,PTGS2,SERPINE1,SLC16A4,SLC29A1,SLC2A1,SLC40A1,SNAI1,SOCS3,TMEM45A,TXN,VCAM1	478 (22)
HSPB2	0.623688	1.90404	13.3912	0.000252812	0.00239774			Endometrial Cancer Signaling	0	0.0333	#NUM!	PIK3CD,RASD1			GLI3	0.789	transcription regulator		-0.927		0.000307	CUL4A,DLL1,DLX2,FGF17,FGFR3,FOSB,FOXC2,GDF1,GLI2,KLF2,OSR1,PTHLH,SMAD3,SRF,WNT2B
AHNAK	0.623732	8.9013	30.8097	2.84613e-08	1.07766e-06			Allograft Rejection Signaling	0	0.0062	#NUM!	B2M,HLA-DMA,HLA-DOB			KLF11	0.436	transcription regulator		0.608		0.000312	ACSL5,ADAMTS8,CAV1,CCN2,DCN,EDN1,EGF,INHBE,ITGA1,ITGB3,MMP1,PDGFB,PDK4,PLA2G4A,PPARGC1A,SERPINE1,SMAD3,SNAI1	340 (18)
ARL2-SNX15	0.624401	4.11107	16.327	5.33004e-05	0.000686812			Autoimmune Thyroid Disease Signaling	0	0.00441	#NUM!	HLA-DMA,HLA-DOB			cytokine		group		-0.731	bias	0.000314	BMF,CCN1,CSF1,EDN1,IGFBP1,IL6,LIPG,MMP1,NGF,PDCD1LG2,PTGS2,PTHLH,SERPINE1,SLC2A1,SOCS1,SOCS3,TNFAIP6,TNFRSF1B,VCAM1,VWF	479 (21)
UBASH3B	0.624781	6.26106	43.4495	4.35033e-11	3.51045e-09			Graft-versus-Host Disease Signaling	0	0.0112	#NUM!	HLA-DMA,HLA-DOB,IL1A,IL33,IL6			TGFBR1	-0.122	kinase		0.202		0.000317	C3AR1,CCN2,DOCK4,EDN1,FMOD,ID4,IL6,LIMK1,NFATC2,OSR1,PDGFB,PDK4,PTX3,SCX,SERPINE1,SNAI1,TLR1	339 (17)
TMEM64	0.624889	6.98575	25.337	4.81379e-07	1.31639e-05			Production of Nitric Oxide and Reactive Oxygen Species in Macrophages	0	0.0471	1.414	FNBP1,MAP3K9,MAPK13,PIK3CD,PLCG2,PPP1R14A,PPP2R2B,RAC2,TNFRSF1B			PF543		chemical drug	Inhibited	-2.53	bias	0.00032	CCN2,CCN4,CNN1,E2F2,IL6,ITGB3,PLAC8,TLR1,TNC,TNFRSF12A	310 (11)
HHEX	0.624991	0.277768	6.78627	0.00918614	0.0402169			mTOR Signaling	0	0.033	1	FNBP1,PIK3CD,PPP2R2B,PRR5L,RAC2,RASD1,RPS6KA1			COL18A1	-0.355	other		-0.517	bias	0.000325	CD34,EDN1,EDNRB,EPHB1,EPHB2,ETS1,F2RL1,IL6,ITGB3,KDR,MMP1,PTGS2,SERPINE1,VWF	369 (21)
BICC1	0.625044	5.27994	33.3007	7.89536e-09	3.46996e-07			MYC Mediated Apoptosis Signaling	0	0.04	#NUM!	BCL2L11,TNFRSF1B			TP73		transcription regulator		1.29		0.000331	ADAM19,ANGPTL4,B2M,BCL2L11,CCN1,CCN5,CCNF,CNTFR,CRYAB,E2F1,EDN1,EPHA2,EREG,FGFR3,GLS2,HBEGF,IL6,KIT,KLF5,LBH,LDHD,MMP28,NOTCH1,PDGFB,PIEZO2,PLK2,PRL,PTGES,RIPOR3,RPRM,SCRG1,SERPINE1,SERPINF1,SNAI1,SPP1,SRF,TNFRSF12A,TNFRSF1B,TP53I11,VDR	463 (23)
XRCC2	0.625359	0.610074	7.553	0.00599103	0.0290211			G Protein Signaling Mediated by Tubby	0	0.0455	#NUM!	GNA14,PLCG2			PDGFB	2.48	growth factor		-0.487	bias	0.000331	CNN1,FGF1,FGF7,HMGA1,IL6,KLF2,mir-143,NOTCH2,PTGS2,SERPINF1,SPP1,TNC	430 (23)
SLC25A18	0.625362	2.85121	16.2523	5.54437e-05	0.000712565			Communication between Innate and Adaptive Immune Cells	0	0.00753	#NUM!	B2M,IL12A,IL1A,IL33,IL6,TLR1,TLR3			PRKCE	-0.431	kinase		1.641	bias	0.000334	AMIGO2,BIRC3,CAV1,CCN1,E2F1,IL2RB,IL6,IL6ST,PIM1,POMC,PTGS2,SYP,VCAM1	428 (21)
FLNC	0.625413	8.02674	20.9688	4.66818e-06	9.05848e-05			Systemic Lupus Erythematosus Signaling	0	0.0177	#NUM!	C5,CD72,IL1A,IL33,IL6,IL6R,NFATC2,PIK3CD,PLCG2,PTPRC,RASD1			SP3	-0.174	transcription regulator		0.174	bias	0.000336	BMF,CEBPA,E2F1,EREG,FOSL1,GLTP,IGF1,IL1A,IL2RB,KDR,KISS1,KRT81,LAMA1,LPL,MET,MYLK,NOS3,NPTXR,PADI1,PTGS2,RBL1,SCARB1,SERPINE1,SLC4A7,TNC	514 (24)
DEPDC1B	0.6256	0.314668	6.64879	0.0099223	0.0426317			CDC42 Signaling	0	0.0296	1.897	B2M,DIAPH1,DIAPH3,HLA-DMA,HLA-DOB,IQGAP2,IQGAP3,ITGA1,ITGA8,ITGA9,ITGB3,LIMK1,MAPK13,MYL3,MYLK,PAK1,PAK3			15-deoxy-delta-12,14 -PGJ 2		chemical - endogenous mammalian		0.48		0.000337	ACTC1,BIRC3,CCN2,CD200,DNMT3B,E2F1,E2F2,HTRA3,IL1A,IL6,KDR,KIT,LAMA1,MMP1,NOG,NOS3,PLA2G4A,PTGES,PTGS2,SCARB1,SERPINE1,SOCS1,SOCS3,SPP1,SST,TBXA2R,VCAM1	441 (19)
RAC2	0.625769	4.80961	17.3904	3.04361e-05	0.00043467			EIF2 Signaling	0	0.0179	#NUM!	ACTC1,ACTG2,PIK3CD,RASD1			miR-34a-5p (and other miRNAs w/seed GGCAGUG)		mature microRNA	Inhibited	-3.633	bias	0.000342	BVES,CCN5,CDC25A,DLL1,DOCK8,E2F1,E2F2,FAM221A,ITGB3,MCM10,MET,NOTCH1,NOTCH2,PREX2,SELPLG,SPINT2,TMC7,TSPOAP1	231 (7)
LDLRAP1	0.626058	5.39434	17.2423	3.29024e-05	0.000461414			April Mediated Signaling	0	0.0476	#NUM!	MAPK13,NFATC2			thioacetamide		chemical toxicant		-0.706	bias	0.000344	BARD1,BIRC3,BLM,BRIP1,CCN2,CD200,EDNRB,ELN,FGFR3,GPX3,IGF1,IGFBP1,IL6,KDR,LXN,MET,MIOX,PDGFB,PLPP3,POLE2,PTGS2,SPARCL1,SPP1,STEAP3,TCF4,TMEM45A,TNFRSF12A,TYRO3	542 (17)
BX648455	0.626857	0.580241	5.46704	0.0193784	0.0703098			Retinoic acid Mediated Apoptosis Signaling	0	0.0167	#NUM!	TNFRSF10D			valproic acid		chemical drug		-0.574		0.000346	ABCG1,ACSS1,AGPAT1,AR,ATP11A,BCL2L11,CASP12,CAVIN2,CCN1,CDCA7,CEBPA,CITED4,CYP11A1,DNAJB9,EDN1,ELOVL2,FNBP1,GADD45B,GDNF,GINS3,HOMER1,HSD17B6,IL1A,IL6,INSRR,KIT,mir-221,MMP1,NCR3LG1,NEFM,NOS3,NOTCH1,PAK1,PDGFB,PNPLA3,PRSS23,PTGS2,PTX3,PXN,RAG1,ROR1,SERPINE1,SPP1,TENM3,THRB	579 (23)
FAM71D	0.627146	1.34013	4.66088	0.0308574	0.098673			Phospholipase C Signaling	0	0.025	2.53	ADCY5,AHNAK,FNBP1,HDAC9,ITGA1,ITGA8,ITGA9,ITGB3,MYL3,NFATC2,PLA2G4A,PLA2G4C,PLCE1,PLCG2,PPP1R14A,RAC2,RASD1			plicamycin		chemical drug		-0.642		0.000351	CAMK1G,CCN2,CDC25A,GFRA2,GLTP,KDR,MET,PLXDC1,ROR1,SEMA7A,SERPINE1,SLC40A1,SNAP25,SOCS3,VDR,VWF	429 (21)
TRIM14	0.627975	4.34252	16.8423	4.06169e-05	0.000550227			Altered T Cell and B Cell Signaling in Rheumatoid Arthritis	0	0.0203	#NUM!	CSF1,HLA-DMA,HLA-DOB,IL12A,IL1A,IL33,IL6,SPP1,TLR1,TLR3			BRCA1	0.155	transcription regulator		0.176		0.000351	AR,AREG,CARD10,ENPP2,EXO1,EZR,FKBP5,GADD45B,H3-3A/H3-3B,HMGA2,IFIT1,KIT,LAMA3,NEDD9,NOS3,NOTCH1,RAD51,RBL1,SMAD3,SNAI1,STC1,WEE1	505 (26)
GDAP1	0.628894	4.0729	23.8537	1.0394e-06	2.52447e-05			Regulation of eIF4 and p70S6K Signaling	0	0.0447	#NUM!	ITGA1,ITGA8,ITGA9,ITGB3,MAPK13,PIK3CD,PPP2R2B,RASD1			GIP		other		-1.523	bias	0.000362	CEBPA,GBP2,IL1A,IL6,LPL,NOS3,PPARGC1A,SERPINE1,SOCS3,SPP1,TNFRSF1B	336 (21)
GPR113	0.628968	-0.647056	5.28521	0.0215073	0.0758174			Regulation of IL-2 Expression in Activated and Anergic T Lymphocytes	0	0.0108	0.447	CARD11,NFATC2,PLCG2,RASD1,SMAD3			BNIP3L	-0.168	other	Inhibited	-2.111		0.000362	CCNE2,E2F1,FANCD2,HASPIN,IL2RB,MYBL2,PIK3CD,PRIM1,RBL1,RRM2,SGO1
RIN3	0.63041	4.84263	26.2654	2.9758e-07	8.82401e-06			NUR77 Signaling in T Lymphocytes	0	0.00781	#NUM!	B2M,HDAC9,HLA-DMA,HLA-DOB			PDGF-AA		complex		0.453	bias	0.000378	AREG,EREG,FGF7,HBEGF,ID4,IGF1,IL6	373 (16)
MPP6	0.630793	3.7592	23.8742	1.02839e-06	2.50186e-05			PKCθ Signaling in T Lymphocytes	0	0.0233	2.121	CACNA1G,CACNB2,CACNG4,CARD11,CATSPER2,HLA-DMA,HLA-DOB,MAP3K9,NFATC2,PIK3CD,PLCG2,RAC2,RASD1			8-chlorophenylthio-adenosine 3',5'-cyclic monophosphate		chemical reagent		-1.004		0.000379	AREG,BCL2L11,BIRC3,GRIP1,HSD17B2,IGF1,IGFBP1,KCNH2,PPARGC1A,PRL	434 (20)
FILIP1L	0.631074	7.40174	31.8329	1.68026e-08	6.77935e-07			Role of PI3K/AKT Signaling in the Pathogenesis of Influenza	0	0.0303	#NUM!	PIK3CD,PLAC8			fluocinolone acetonide		chemical drug		0		0.000379	ACKR4,ANGPTL4,ANOS1,FKBP5,KIF4A,KLF15,LIMCH1,MT1F,MT1X,SOCS3
MARK1	0.631121	0.0754014	4.08858	0.0431739	0.126498			Antiproliferative Role of TOB in T Cell Signaling	0	0.00939	-1	CCNE2,RPS6KA1,SKP2,SMAD3			eicosapentenoic acid		chemical drug		1.591		0.000383	ANGPTL4,DNAJB9,ELN,IGF1,IL1R2,IL6,IMPA2,MMP1,NOS3,PDK4,PTGES,PTGS2,SERPINE1,SLC2A1,TNFRSF1B	345 (21)
CCDC85A	0.631299	3.49584	11.8079	0.000589804	0.00477502			OX40 Signaling Pathway	0	0.00626	#NUM!	B2M,HLA-DMA,HLA-DOB			KAT2A	0.129	enzyme	Activated	2.057		0.000386	CCNE2,CDC25A,CDCA7,CLDN11,DIRAS1,DNAJB9,E2F1,E2F2,FGF1,HMGA1,IMPA2,ITIH3,LTK,MITF,PPARGC1A,RCAN2,SKP2
SCN2A	0.631898	2.29301	11.4783	0.000704117	0.00547772			PI3K Signaling in B Lymphocytes	0	0.049	1.633	CARD10,NFATC2,PIK3CD,PLCE1,PLCG2,PTPRC,RASD1			staurosporine		chemical drug		0.549		0.000386	CYP11A1,FOSL1,H19,IGF1,IGFBP1,IL6,INHBB,ITGB3,MMP1,NEDD9,PIM1,PTGS2,S1PR1,SERPINE1,SMAD3,TK1,VDR	468 (23)
CKMT2	0.631921	-0.0199664	7.1256	0.00759909	0.0346773			P2Y Purigenic Receptor Signaling Pathway	0	0.0451	1	ADCY5,ITGB3,PIK3CD,PLCE1,PLCG2,RASD1			CHIR 99021		chemical drug		-0.695	bias	0.000397	CDX1,CEBPA,DLX5,HEYL,IL6,KLF2,SNAI1,SPP1	431 (19)
MAP6	0.631979	4.20403	31.275	2.2394e-08	8.70245e-07			IL-17A Signaling in Gastric Cells	0	0.0385	#NUM!	MAPK13			MAOA	0.191	enzyme		1.543	bias	0.000397	ALDH1A1,AMOTL2,CCN1,CCN2,IL1A,IL6,SOCS3,TNC	547 (28)
ZNF789	0.632308	2.67003	15.7102	7.38255e-05	0.000896531			Role of JAK1, JAK2 and TYK2 in Interferon Signaling	0	0.0385	#NUM!	SOCS1			Growth hormone		group		-0.346	bias	0.00041	ANGPTL4,CEBPA,DDR1,FGFR3,FKBP5,FZD5,FZD7,GSTM5,HOXA1,IGF1,IGFBP1,IL6,LPL,NEDD9,NOTCH1,PDK4,PLK2,PRL,SCARB1,SLC2A1,SOCS1,SOCS3,SPP1,SST,STC1,TBC1D4,TCF21	352 (21)
PRR14L	0.63262	5.69719	37.9258	7.34856e-10	4.34103e-08			NGF Signaling	0	0.05	1.342	MAP3K9,NGF,PIK3CD,PLCG2,RASD1,RPS6KA1			LDLR	-0.247	transporter		-0.277		0.00041	ABCG1,ANLN,ASPN,AURKB,CCNE2,CEBPA,E2F7,GADD45G,IL1A,IL6,ITGB3,KIF4A,KNL1,LPL,MERTK,MKI67,NOS3,PPARGC1A,RAD51,SCARB1,SLC2A1,SOCS1,SPP1,SYN1,TLR1,UHRF1,VCAM1	251 (15)
TNS3	0.632642	6.00824	27.9114	1.26997e-07	4.12167e-06			Hematopoiesis from Pluripotent Stem Cells	0	0.0113	#NUM!	CSF1,IL11,IL12A,IL1A,IL6			WBP2	0.342	transcription regulator		1.544		0.000412	ADAMTS14,BMF,CDK15,COLEC12,CTF1,DCLK1,ITGB3,LINC00324,LIPG,NECTIN1,PTGS2,RASGRP3,SPRY1,SYNM,TK1,TLR3,TNIK,ZNF367
ZNF681	0.632764	1.56348	9.32613	0.00225909	0.0138308			ERB2-ERBB3 Signaling	0	0.0462	#NUM!	ETV4,PIK3CD,RASD1			valsartan		chemical drug		1.418	bias	0.000421	CD34,CEBPA,CTF1,CTSS,EDN1,EGF,IL6,KIT,PTGS2,SERPINE1,SPP1	454 (24)
UNQ2560	0.634177	0.574268	8.59274	0.00337506	0.0188074			ERBB4 Signaling	0	0.0441	#NUM!	PIK3CD,PLCG2,RASD1			PTGER1		G-protein coupled receptor		1.945	bias	0.000432	ANGPTL4,GDNF,IL6,POMC,PTGS2	361 (18)
SSPO	0.634285	0.461001	6.53382	0.0105843	0.0448655			Heparan Sulfate Biosynthesis	0	0.0465	0	CHST1,EXTL1,SULT1C2,SULT1C4			icatibant		biologic drug		1.213		0.000432	CHRM2,NGF,NOS3,NOTCH1,PTGS2	284 (18)
PSG4	0.634411	5.0895	11.0315	0.000895786	0.00665062			Bupropion Degradation	0	0.04	#NUM!	CYP3A5			SASH1	0.238	other		1.732	bias	0.000435	ACP3,EDN1,HHEX,IL12A,IL6,MERTK,MET,PTGS2,RBL1,SOCS1,TCF4,TLR3	235 (11)
MLF1IP	0.634693	1.25221	7.04649	0.00794209	0.0358438			Thyroid Hormone Metabolism II (via Conjugation and/or Degradation)	0	0.05	#NUM!	SULT1C2,SULT1C4			IKZF3		transcription regulator	Inhibited	-2.309	bias	0.000435	ANOS1,BCL9L,CAV1,DEPP1,DOCK4,MAN1C1,MAP2,MGLL,RNF213,SHISAL1,SMAD3,TNS3
UNQ2790	0.635022	-0.415532	6.14397	0.0131861	0.0528411			Nicotine Degradation III	0	0.0172	#NUM!	CYP3A5			JQ1		chemical reagent	Inhibited	-2.687	bias	0.00044	BCL2L11,BIRC3,BMF,CDC6,DHCR24,E2F1,GADD45G,GINS1,IFIT1,IL6,MAP2K6,MAPK13,MKI67,NOTCH1,P2RY14,PDCD1LG2,RRM2,SOCS3,SPP1,STRA6	460 (23)
SYT12	0.635887	-0.155458	6.17931	0.0129253	0.0520252			Heparan Sulfate Biosynthesis (Late Stages)	0	0.0506	0	CHST1,EXTL1,SULT1C2,SULT1C4			RXRA	0.328	ligand-dependent nuclear receptor		1.068		0.000441	ABCG1,ACSL5,ALDH1A1,CDO1,CEBPA,COLEC12,CRYAB,CTSS,CYP3A5,GCK,HBEGF,HOXA1,IGF1,IGFBP1,IL1A,IL6,LPL,MGP,NAV2,NEDD9,OLR1,PCSK2,PDGFB,PRL,SORBS1,SPP1,STRA6,TBXA2R,TK1,TXN,VDR,WEE1	518 (21)
TGFB1I1	0.636055	6.8994	25.4872	4.45338e-07	1.23615e-05			Androgen Biosynthesis	0	0.0476	#NUM!	HSD17B6			Laminin (complex)		complex		-0.25		0.000444	BIRC3,CHGB,DBH,MAPT,MMP1,PTGS2,PXN,SERPINE1,SKP2	416 (21)
TRIM24	0.636606	4.95397	25.7946	3.79758e-07	1.0826e-05			The Visual Cycle	0	0.0455	#NUM!	RDH13			DGCR8	0.11	enzyme		0.984		0.000446	CNN1,GDNF,ID4,MITF,MPZ,NOTCH1,NRCAM,SMOC1,TCF4,TNC
FCRLB	0.636945	0.712181	9.40161	0.00216794	0.013367			Melatonin Degradation I	0	0.0484	#NUM!	CYP3A5,SULT1C2,SULT1C4			cigarette smoke		chemical toxicant		0.814	bias	0.000447	AREG,CCN1,CCN2,CDC25A,CHRM2,CYP3A5,ELN,FLG,FOSL1,GADD45G,GPX3,GSTM5,H19,HAS3,HSPB2,IGF1,IL1A,IL6,IRAK2,KDR,MAFF,MAP2K6,MMP1,OAS3,PDGFB,PTGES,PTGS2,SERPINE1,SLC2A1	414 (19)
PLEKHO1	0.636953	6.04498	40.0779	2.44032e-10	1.62097e-08			NAD Salvage Pathway II	0	0.037	#NUM!	ACP3			YY1	0.217	transcription regulator		-0.416		0.000467	ACTC1,ANKRD1,AURKB,BCL2L11,CD34,CDC6,CEND1,CHRDL1,COL15A1,CRYAB,DBH,EDN1,GADD45G,GRIN2D,ICOSLG/LOC102723996,ID4,IL1R2,KDR,KISS1,KLF2,LAMA1,LMAN1,MCM5,MKI67,MYOM1,NOTCH2,RAD51,SCARB1,STC1,TCF4,UHRF1,VWF	426 (21)
RHPN1	0.637227	0.475647	7.1138	0.00764926	0.0348739			Chondroitin Sulfate Biosynthesis	0	0.0517	#NUM!	CHST1,SULT1C2,SULT1C4			PLX5622		chemical drug		1.147	bias	0.000468	ATP6V0E2,B2M,C3AR1,CD200,CELF2,CSF1,CSF2RB,HAP1,IL11,IL1A,IL2RB,IL33,IL6,IL6R,IL6ST,NGF,PLA2G4C,SERPINF1,SPP1
FOXP4	0.638129	4.587	10.2715	0.00135098	0.00921047			Dermatan Sulfate Biosynthesis	0	0.05	#NUM!	CHST1,SULT1C2,SULT1C4			Nfat (family)		group	Activated	2.064	bias	0.000474	CCN1,DAAM1,EHD4,F2RL1,HBEGF,LBH,PDCD1LG2,PDGFB,PGM2L1,PTGS2,RNF128,SERPINE1,SPARCL1,SPOCD1,VCAM1	342 (15)
CSF1	0.639395	5.33726	28.6074	8.86433e-08	2.99541e-06			Nicotine Degradation II	0	0.0303	#NUM!	CYP3A5,INMT			THPO		cytokine		1.735	bias	0.000474	AURKB,BIRC3,CEBPA,E2F2,ETV4,FLI1,IL6,ITGB3,KDR,KMT2A,NOS3,PIM1,SOCS3,USP18,VDR	404 (19)
TMED8	0.639828	3.43303	13.1292	0.000290734	0.00267827			Valine Degradation I	0	0.0476	#NUM!	ECHDC3			Pkc(s)		group		0.135	bias	0.000475	BCL2L11,CCN1,CCN2,CDC6,CLDN1,CNN1,EDN1,FOSL1,GADD45B,GPER1,IL6,IRF6,MMP1,NR4A2,POU2F2,PRL,PTGS2,PTPRN,RBL1,SCARB1,SERPINE1,SPP1,STC1,VCAM1,VDR	555 (19)
NACC2	0.640701	6.55906	27.8443	1.31479e-07	4.24848e-06			Tryptophan Degradation III (Eukaryotic)	0	0.0357	#NUM!	KYNU			ZBTB16	0.446	transcription regulator		-0.852		0.000475	ACER2,CD34,DTX1,EMB,F2RL1,FGFR3,GALE,HOXC8,HSD17B2,ICOSLG/LOC102723996,IL18R1,IL1A,IL6,IL6ST,IL7R,IRF6,ITGB3,KIT,KLF2,mir-221,PDGFB,PTGS2,SLC2A1,SOX13,SPP1	344 (13)
HOMER1	0.640798	4.68367	17.4729	2.91425e-05	0.00041953			Glycolysis I	0	0.037	#NUM!	PFKP			SPARC	-0.304	other		-0.75		0.000476	BARD1,BLM,BRIP1,CFD,CLDN1,IL6,MAP2,NIPAL1,NOTCH1,NOTCH2,PAG1,POLE2,SERPINE1,SNAI1,SYDE2,TMEM45A	435 (25)
PNMAL2	0.641251	-0.0640266	4.31284	0.0378258	0.114561			Superpathway of Melatonin Degradation	0	0.0448	#NUM!	CYP3A5,SULT1C2,SULT1C4			TGFA		growth factor		-0.331	bias	0.000485	AREG,BIRC3,CCN2,E2F1,EREG,FGF7,GPER1,IL6,NR4A2,PLA2G4A,PRNP,PTGS2,SERPINE1	442 (17)
AMER1	0.641403	3.39755	17.5724	2.76581e-05	0.000401205			Acetone Degradation I (to Methylglyoxal)	0	0.025	#NUM!	CYP3A5			QKI	0.092	other		-0.176		0.000486	BRSK2,CAV1,CHGB,CNN1,CTSS,MFAP5,NOTCH1,PPARGC1A,TNC,TUBB2B,VCAM1	210 (7)
EMB	0.641793	0.382885	4.94628	0.0261469	0.0872963			Superpathway of Methionine Degradation	0	0.0263	#NUM!	CDO1			JUN/JUNB/JUND		group				0.000486	CCN1,DBH,FOSL1,IGFBP1,IL6,MMP1,PRL	368 (15)
FAM83D	0.641828	1.748	7.80845	0.00520026	0.0262			Superpathway of Cholesterol Biosynthesis	0	0.0345	#NUM!	DHCR24			Pka catalytic subunit		group		0.415	bias	0.000486	CYP11A1,DBH,GRIP1,PPARGC1A,PRL,SST,VDR	435 (20)
CORO2B	0.642065	4.26928	24.726	6.60877e-07	1.74583e-05			Gαs Signaling	0	0.048	0.447	ADCY5,CNR1,GNA14,GPER1,PTGIR,VIPR2			daporinad		chemical drug		-1.488	bias	0.00049	ALDH1A1,BRIP1,E2F2,FAM111B,IL6,MCM10,SERPINE1,VDR	361 (20)
KIAA1462	0.642528	6.22785	35.6659	2.34232e-09	1.19685e-07			TEC Kinase Signaling	0	0.0259	2.121	ACTC1,ACTG2,FNBP1,FRK,GNA14,ITGA1,ITGA8,ITGA9,ITGB3,PAK1,PAK3,PIK3CD,PLCG2,RAC2,TNFSF12			HOXC8	1.407	transcription regulator		0.216		0.00049	ADAM19,ANKRD1,CNN1,EMB,HOXC8,IL1R2,SERPINF1,SPP1
KIF21B	0.642538	-1.35629	4.46572	0.0345815	0.10756			UVC-Induced MAPK Signaling	0	0.0392	#NUM!	MAPK13,RASD1			GNA14	0.74	enzyme				0.000497	ANKRD1,ANXA3,CNN1,GALE,GBP2,HBEGF,IL6,NR4A2,OLR1,PDLIM5,PTGS2,TNFAIP6	330 (7)
SAMD10	0.643377	1.44785	11.1263	0.000851123	0.00638645			Oxidative Phosphorylation	0	0.00901	#NUM!	ENOX1			TNFSF11		cytokine		0.204	bias	0.000504	C3AR1,CAV1,CEBPA,CUL4A,EHD1,ETS1,FOSL1,GADD45B,IGF1,IL11,IL1A,IL6,ITGB3,LIMK1,MMP1,NFATC2,PAG1,PIM1,PTGS2,RGS16,SERPINE1,SLC2A1,SOCS1,SOCS3,SOX8,SPP1,TNFRSF1B,USP18,VCAM1	506 (18)
AJUBA	0.643502	5.38865	25.228	5.0936e-07	1.3776e-05			BER (Base Excision Repair) Pathway	0	0.0455	#NUM!	E2F1,MAP2K6			Histone h4		group				0.00051	CDC25A,CDC6,E2F1,HOXA9,IGFBP1,IL1A,IL6,KIF13B,KIF5C,KLF2,OAS3,PTGS2,RASGRP1,RBL1,RRM2,SOCS3,SPP1,SYNPO,VCAM1	398 (22)
EPHB3	0.643663	3.647	24.3284	8.12325e-07	2.08384e-05			Unfolded protein response	0	0.0333	#NUM!	CD82,CEBPA,DNAJB9			RASSF1	0.24	other		1.252		0.000515	ALDH1A1,AMIGO2,AREG,CAV1,CPE,HBEGF,HOXA1,KISS1,NOG,PAK1,PLK2,PTGS2,SPP1,TUBB2B	449 (22)
SPTB	0.643712	1.7432	10.4371	0.00123512	0.00861547			Nucleotide Excision Repair Pathway	0	0.0286	#NUM!	ERCC6			Csl		enzyme		-0.283	bias	0.000522	IL1A,KDR,NOTCH1,NOTCH2
ECHDC3	0.643755	2.5682	18.5369	1.66647e-05	0.000265302			SAPK/JNK Signaling	0	0.00996	1	DUSP8,MAP3K9,PIK3CD,RAC2,RASD1			Lefty		group		0	bias	0.000522	CCN2,ETS1,IGFBP1,PRL
PXN	0.644131	6.72419	19.6899	9.10793e-06	0.000161074			Protein Ubiquitination Pathway	0	0.0436	#NUM!	B2M,BIRC3,CRYAB,DNAJB9,HSPB2,HSPB7,PRKN,SKP2,USP18,USP31,USP44,USP53			DTNBP1	0.211	other		0.97	bias	0.000528	ACTC1,GRIN2A,GRIN2D,SLC6A12,SNAP25,SST
FZD7	0.644172	4.11449	21.9189	2.8442e-06	6.0033e-05			Endoplasmic Reticulum Stress Pathway	0	0.0476	#NUM!	CASP12			LY6E	-0.295	other		-0.816		0.000528	CCN2,CD34,FGF7,IL6,IRAK2,SERPINE1	232 (7)
NUAK2	0.644307	3.75183	18.3639	1.82484e-05	0.000286675			B Cell Receptor Signaling	0	0.0238	1.387	CARD10,ETS1,INPP5J,MAP2K6,MAP3K9,MAPK13,NFATC2,PAG1,PIK3CD,PLCG2,POU2F2,PTPRC,RAC2,RASD1,SYNJ2			RPA1	0.155	other		-1.997	bias	0.000528	FMOD,ITGA1,NAV2,SLC44A5,TANC2,TPD52L1	163 (6)
ABRACL	0.644332	4.50651	29.5366	5.48714e-08	1.93848e-06			Insulin Receptor Signaling	0	0.0429	0.447	INPP5J,PIK3CD,PPP1R14A,RASD1,SOCS3,SYNJ2			IFNB1		cytokine		0.498		0.000528	APOL2,CRYAB,CYP3A5,DLL1,E2F1,GBP2,GBP4,GLP2R,ICOSLG/LOC102723996,IFIT1,IL12A,IL6,ITGB3,MCM10,mir-221,NOTCH1,NPTX1,OGN,PDK4,PRL,PTGS2,RAD51,SERPINB2,SOCS1,SPP1,SPRY1,TLR3,TRIM14,UBA7,USP18,VDR	382 (18)
HEXA-AS1	0.644859	1.00761	6.58909	0.0102606	0.0437265			Phototransduction Pathway	0	0.037	#NUM!	NPR1,RGS9			SIX2	0.613	transcription regulator	Inhibited	-2.111		0.000561	CDC25A,CDC45,CDC6,CHGB,CPE,GCK,IL1A,PCSK2,PTPRN,PTPRN2,SRF
CMAHP	0.645375	0.734914	8.68088	0.00321566	0.018145			Dopamine Receptor Signaling	0	0.0506	#NUM!	ADCY5,PPP1R14A,PPP2R2B,PRL			E2F6	-0.044	transcription regulator	Inhibited	-2.138	bias	0.000561	CDC25A,CDC45,CDC6,E2F1,E2F2,GINS2,H19,MCM5,RAD51,RRM2,SERPINE1	205 (7)
ZNF385A	0.645403	4.07122	11.8429	0.000578816	0.00472042			NF-κB Signaling	0	0.0333	0.943	BMPR1B,CARD10,CARD11,EGF,FGFR3,FGFR4,FLT4,IL1A,IL1R2,IL33,KDR,MAP2K6,NGF,PIK3CD,PLCG2,RASD1,TLR1,TLR3,TNFRSF1B			hydrocortisone		chemical - endogenous mammalian		-1.153		0.000561	ALDH1L1,ANKRD1,CCN2,CEBPA,CFD,DBH,EZR,FGF7,GABBR2,GADD45B,IGF1,IGFBP1,IL6,LPL,PLA2G4A,PRL,PTGS2,SEMA6A,SERPINE1,TP53I11	439 (21)
AX748212	0.645543	-0.714019	4.38877	0.0361764	0.110979			Hypoxia Signaling in the Cardiovascular System	0	0.0263	#NUM!	EDN1,NOS3			wortmannin		chemical drug		-1.714	bias	0.000564	AR,ARRB1,BCL2L11,CCN2,CSF1,E2F1,E2F2,EZR,FOXC2,GCK,IGF1,IL12A,IL6,NOS3,PRL,PTGS2,PXN,SCARB1,SERPINE1,SLC6A12,SNAI1,SOCS3,TPM1,VCAM1	501 (24)
POLQ	0.645598	0.912018	5.36443	0.0205515	0.0733928			T Cell Receptor Signaling	0	0.0244	0.258	B2M,CARD11,HLA-DMA,HLA-DOB,ICOSLG/LOC102723996,MAP2K6,MAPK13,NFATC2,PAG1,PIK3CD,PTPRC,RASD1,RASGRP1,TCF4,TCF7L1			tyrphostin AG 1478		chemical drug		1.316	bias	0.000565	AREG,CAV1,EDN1,EGF,ELN,HBEGF,IL6,MMP1,PTGS2,SLC2A1,TNFAIP6,VCAM1	438 (19)
GLTSCR1	0.64598	4.60101	14.3905	0.000148547	0.00158339			Autophagy	0	0.0419	0.333	DAPK2,E2F1,EGF,IGF1,PDGFB,PIK3CD,PPP2R2B,RAG1,TNFRSF1B			RELA	0.192	transcription regulator		1.859	bias	0.000588	ALOX5AP,ANKRD1,AR,ARHGDIB,B2M,BCL2L11,BEX1,BIRC3,CAV1,CCN2,CRYAB,DNMT3B,DOCK8,E2F1,EDN1,ELN,FOSB,GLI2,GPRIN3,IGF1,IKZF2,IL12A,IL1A,IL6,IL7R,KIT,KRT18,LUM,MMP1,MRTFA,NFATC2,NOTCH1,NR4A2,OLR1,PDGFB,PTGES,PTGS2,PTX3,PXN,SCN2A,SLC2A5,SNAI1,SRF,VCAM1	370 (15)
OPRL1	0.646034	1.27937	11.7136	0.00062044	0.0049605			Cancer Drug Resistance By Drug Efflux	0	0.0517	#NUM!	PIK3CD,PTGS2,RASD1			SYK/ZAP		group		-1.103	bias	0.000601	E2F8,EPHB2,H3-3A/H3-3B,ICOSLG/LOC102723996,IL6,MMP1,PTGS2,VCAM1	413 (19)
TTLL11	0.646455	3.17158	21.6533	3.26648e-06	6.70879e-05			Sirtuin Signaling Pathway	0	0.0377	0	BCL2L11,E2F1,GADD45B,GADD45G,H3-3A/H3-3B,LDHD,NOS3,PPARGC1A,SLC2A1,TRIM28,TUBA4B			halofuginone		chemical drug		1.633	bias	0.000602	CCN2,CD200,CTSS,EDNRB,ELN,FGFR3,GPX3,H19,IGFBP1,IL33,MIOX,MMP1,PLPP3,SPARCL1,SPP1,STEAP3,TCF4,TYRO3,VCAM1	434 (20)
ZNF418	0.646519	1.58987	9.88537	0.00166598	0.0108616			Th17 Activation Pathway	0	0.0124	1.633	IL12A,IL6,IL6R,IRAK2,NFATC2,SOCS3			ZC3H12A	0.069	enzyme		-0.996		0.000605	ADAM19,BMF,CABLES1,CD72,CEBPA,CTSS,FLNB,FOXP4,GBP4,IL1R2,IL6,ITGB3,LPL,NEK7,PDE7A,POU2F2,RAC2,SLIT3,TNFRSF1B,ZC3H12D,ZNF608	299 (9)
PAQR8	0.647156	3.38522	16.9515	3.83477e-05	0.000525306			NER (Nucleotide Excision Repair, Enhanced Pathway)	0	0.0485	#NUM!	CUL4A,ERCC6,H3-3A/H3-3B,POLE2,PRIM1			SRC	0.158	kinase		-1.413	bias	0.000616	ABCG1,ATP8B1,CAV1,FOSL1,HAS1,IL6,KRT18,MMP1,PRL,PTGS2,SCARB1,SLC2A1,SLC4A7,SPP1,SRF,SYNPO,VCAM1	436 (20)
CCDC107	0.64786	3.01551	21.9049	2.86497e-06	6.02665e-05			Apelin Pancreas Signaling Pathway	0	0.0217	#NUM!	PIK3CD			AMOTL2	0.891	other				0.000626	ANKRD1,CCN1,CCN2	232 (6)
ENTPD7	0.648356	6.50727	22.9394	1.67186e-06	3.83359e-05			Apelin Liver Signaling Pathway	0	0.0385	#NUM!	EDN1			GBP1	0.467	enzyme				0.000626	KDR,MMP1,VWF
PAK1	0.648393	5.32055	32.5856	1.14058e-08	4.82606e-07			BAG2 Signaling Pathway	0	0.0238	#NUM!	MAPT,PRKN			RAB11A	-0.023	enzyme				0.000626	AREG,SCARB1,SLC2A5	200 (7)
C15orf41	0.649216	3.81792	22.489	2.11348e-06	4.65757e-05			T Cell Exhaustion Signaling Pathway	0	0.0247	1.508	ACVR2B,HLA-DMA,HLA-DOB,IL12A,IL6,IL6R,KDR,NFATC2,PDCD1LG2,PIK3CD,PLCG2,PPP2R2B,RASD1,SMAD3			ZMPSTE24	-0.145	peptidase		0.049	bias	0.000633	FGFR4,GADD45B,GADD45G,IGF1,IGFBP1,IL6,RGS16,SOCS1,SOCS3	425 (20)
MARCH3	0.649239	0.443198	5.40532	0.0200755	0.0721302			IL-23 Signaling Pathway	0	0.0435	#NUM!	PIK3CD,SOCS3			SETD2	0.167	enzyme		-1		0.000633	CAV1,CCN1,CCN2,HHEX,IGF1,LAMA1,PRRX2,SERPINE1,SERPINF1	367 (12)
OSBPL3	0.649311	5.48054	44.131	3.07126e-11	2.54794e-09			Systemic Lupus Erythematosus In T Cell Signaling Pathway	0	0.025	3	B2M,CASP12,EZR,FNBP1,HLA-DMA,HLA-DOB,ICOSLG/LOC102723996,IL6,MAP2K6,NFATC2,NOS3,PIK3CD,PPP2R2B,RAC2,RASD1,SELPLG			ADAM10	-0.095	peptidase		0.306		0.000641	AGTPBP1,CRYAB,CSF1,DCLK1,ECHDC3,GADD45G,GRIN2A,ICOSLG/LOC102723996,IL6ST,ITIH3,MET,MYO7A,PPP1R13L,PRNP,SCN2A,SYP,TSPAN15,TUBB2B	228 (7)
SYNJ2	0.649346	5.53702	42.9072	5.74003e-11	4.50867e-09			Systemic Lupus Erythematosus In B Cell Signaling Pathway	0	0.0304	1.279	BCL2L11,CARD11,CD72,IL11,IL12A,IL1A,IL33,IL6,IL6R,IL6ST,INPP5J,NFATC2,PAG1,PIK3CD,PLCG2,RAC2,RASD1,RASGRP1,RASGRP3,SYNJ2,TLR3,TNFSF12			IHH		enzyme		-1.664		0.000641	ALDH1A1,CCDC85A,CD72,DLX1,EREG,FGFR3,IL6,KDR,MET,PDK4,PLIN4,PTGFR,PTHLH,SPP1
CNN2	0.6496	7.82485	35.2526	2.8959e-09	1.45951e-07			Inhibition of ARE-Mediated mRNA Degradation Pathway	0	0.0311	1.342	MAPK13,POMC,PPP2R2B,TNFRSF1B,TNFSF12			N-[N-(3,5-difluorophenacetyl-L-Ala)]-S-phenylglycine t-butyl ester		chemical - protease inhibitor	Inhibited	-2.199	bias	0.000641	ADGRG1,CSF1,DLL4,IL1A,IL6,IL7R,KDR,MN1,NOTCH1,NOTCH2,PDGFB,SERPINE1,SKP2,SNAI1	424 (18)
LOC23117	0.650235	3.13183	7.13324	0.00756678	0.0345833			Necroptosis Signaling Pathway	0	0.051	2.121	BIRC3,MERTK,PLA2G4A,PLA2G4C,RBL1,TLR3,TNFRSF1B,TYRO3			GON4L	0.216	transcription regulator				0.000642	CCNF,E2F2,MKI67,RBL1,SKP2
OSBP2	0.650447	1.79752	12.0257	0.000524728	0.0043757			Xenobiotic Metabolism General Signaling Pathway	0	0.042	0.816	GSTM5,MAP2K6,MAP3K9,MAPK13,PIK3CD,RASD1			enzalutamide		chemical drug		-1.3		0.000642	AR,FKBP5,GDAP1,HOMER2,SLC45A3	291 (7)
ZFPM2	0.651109	1.99521	14.1801	0.000166119	0.00172267			Coronavirus Replication Pathway	0	0.0444	#NUM!	TUBA4B,TUBB2B			mir-373		microRNA		-1.372	bias	0.000642	ANGPTL4,CSDC2,IL6,PTHLH,SERPINE1	200 (3)
BC044305	0.651244	-0.455532	5.1305	0.023509	0.0809602										N-(3-oxododecanoyl)-homoserine lactone		chemical reagent		-0.579		0.000642	CSF1,IL1A,IL6,PTGES,PTGS2	428 (19)
PLXNC1	0.652178	4.65156	31.0364	2.5324e-08	9.68807e-07										oxonic acid		chemical drug		-0.447	bias	0.000642	AREG,CCN2,CYP3A5,E2F1,VCAM1
LAMA1	0.652504	6.9748	39.4256	3.408e-10	2.17861e-08										26s Proteasome		complex		1.31	bias	0.000654	AR,BCL2L11,BIRC3,CCNE2,CDC25A,CDC6,EGF,EREG,EXO1,FOSL1,HBEGF,IL6,NOTCH1,PRNP,PTGS2,S1PR1,SNAI1,SOCS3,TK1	578 (22)
CLIC6	0.653849	0.00254676	6.27832	0.0122224	0.0497375										Tcf7		transcription regulator		0.854		0.000662	ADAMTS6,C3orf70,CD200,CPE,DHCR24,DTX1,FOSL1,GSAP,IL2RB,IL34,IL7R,KIT,LONRF1,OSBPL3,RAG1,RRAGD,SOCS3,SOX13,SPECC1,SPRY1,TANC2,TLR1,TOX,ZC3H12D,ZNF467
EZR	0.654148	5.69372	32.8868	9.76844e-09	4.18118e-07										GATA4		transcription regulator	Activated	2.107		0.000678	ACTC1,ACTG2,ANKRD1,CCN2,CDC42EP3,CDCA8,CLDN1,CORIN,CYP11A1,EDN1,EPHB1,ESPL1,HSPB7,IL11,IL6,INHBB,INMT,IRF6,KIT,NFATC2,OGN,PDLIM3,PFKP,PLIN4,PTGS2,SPP1,TPM1,VCAM1
unknown	0.655362	3.6982	27.2748	1.76494e-07	5.52781e-06										tazemetostat		chemical drug		-1.456		0.000684	ANKRD1,AR,CDCA7,E2F8,EHD1,EPHB3,EZR,GDPD5,GLI2,GLI3,HMGA2,HOXC8,IGF2BP1,KIF5C,MAP2,MET,MRTFA,NEFM,NFIB,NOTCH1,NR4A2,PAK1,PAK3,PDLIM5,PIK3CD,PKN3,PLK2,SMAD3,SPP1,TNC,TPD52,TYRO3
ANO4	0.655504	4.51768	33.0688	8.89563e-09	3.84099e-07										uric acid		chemical - endogenous mammalian		-0.943		0.0007	AREG,CCN1,CCN2,CDCA8,E2F1,ESPL1,IL1A,IL6,ITGB3,MAPK13,NOS3,PRIM1,PTGS2,RAD51,USP18,VCAM1	379 (19)
KLF7	0.655708	5.94899	26.1301	3.19177e-07	9.35175e-06										DNMT3B	1.355	enzyme		-0.688		0.000702	ACTC1,ADCY5,CNR1,DLC1,DNMT3B,HDAC9,HOXA1,IFIT1,KDR,KIT,LONRF1,LXN,MYL3,NFATC2,PNPLA3,PRNP,PRUNE2,RAB39B,RCAN2,RGS16,S1PR1	208 (3)
FRK	0.656123	1.02733	8.32755	0.00390483	0.0209454										PADI2	1.898	enzyme		1.477	bias	0.000705	ADAMTS9,IL6,MKI67,PTGS2,SNAI1,TNFRSF1B	177 (7)
AK055197	0.656288	1.88364	12.742	0.000357538	0.00318442										HOXA11	0	transcription regulator		-0.115	bias	0.000705	GDNF,ITGA8,KLF2,NRCAM,SIX2,SPP1
KIAA0226	0.657052	4.65121	31.0973	2.45419e-08	9.41324e-07										SCX	0.669	transcription regulator		-0.492		0.000705	COMP,MSX1,SCX,SNAI1,SPP1,TNC
TMEM37	0.65733	4.143	27.2204	1.81535e-07	5.66749e-06										lovastatin		chemical drug		-0.634		0.000709	AR,CCN2,GDNF,GPX3,IGF1,IL1A,IL6,INSRR,KLF2,MKI67,MPZ,NOS3,PALS2,PTGS2,PTHLH,RBL1,SERPINE1,SMAD3,VWF	485 (22)
EHD1	0.657387	6.07222	30.6275	3.12634e-08	1.17174e-06										salicylic acid		chemical drug		0.955	bias	0.000711	CCN2,CEBPA,CSF1,FKBP5,IL1A,IL6,OLR1,PTGS2,SCARB1,VCAM1	402 (20)
CD82	0.657395	5.31919	26.0435	3.33807e-07	9.76103e-06										EHF		transcription regulator		0.797		0.000713	ANGPTL4,E2F1,EREG,IL6,KDR,KIT,KLF5,MET,MMP1,NOTCH2,RHCG,SERPINE1,TCF4,TNC	310 (12)
PTCH2	0.657552	0.87217	9.31198	0.0022766	0.0139068										SOD1	-0.167	enzyme		-1.091	bias	0.000715	ATP1A3,B2M,C5AR2,CNR1,CRYAB,EZR,GDF1,GDNF,GPX3,GRIA4,GSTM5,HIVEP3,HOMER1,HSPB2,IGF1,IL6,KCND2,KCNS1,LIMK1,LPL,MET,MYOM1,PTGS2,SCG5,SLC40A1,SPP1,SYP,USP18,VCAM1	434 (23)
MKL1	0.657764	6.36488	34.7309	3.78573e-09	1.82692e-07										Bvht		other	Activated	2.309	bias	0.000726	ACTC1,DLL4,ETS1,FOXC2,KDR,LIMCH1,MESP1,MYL3,MYOM1,SERPINF1,SNAI1,TCF21	14 (2)
PPARGC1A	0.658043	4.62817	33.7238	6.35178e-09	2.90392e-07										NEUROG1		transcription regulator		-0.302		0.000737	AMIGO2,BEX1,C1orf115,CAVIN2,CD82,IL6,ITGB3,LRRN3,NOG,PLK2,SERPINF1
PROSER2	0.658322	2.56331	16.7836	4.18945e-05	0.000563953										CNTF		cytokine		-0.817		0.000738	C3AR1,CNR1,CNTFR,DBH,ENPP2,FCRLB,GFRA2,GLI3,IL1A,IL6ST,IL7R,MMP1,NFIA,NFIB,NGF,NOTCH1,PDE10A,POMC,PRL,PTGS2,SOCS1,SOCS3,SPP1,SST	478 (21)
MKI67	0.658792	2.87985	7.73326	0.00542127	0.0270276										SPP1	-0.783	cytokine	Activated	2.154	bias	0.000739	BCL2L11,CDC25A,E2F1,EGF,HOMER2,IGF1,IL1A,IL6,ITGB3,KRT18,MET,MMP1,NOS3,NOTCH1,NRCAM,PTGS2,SERPINE1,SERPINF1,SNAI1,SOX8,SPARCL1,SPP1	533 (23)
ARHGAP23	0.659088	6.92397	27.7788	1.36007e-07	4.38517e-06										Insulin		group		0.43		0.000741	ACTC1,ADIPOR2,ANGPTL4,ARRB1,CCN2,CCNE2,CD34,CEBPA,CFD,CNN1,CRYAB,CYP11A1,DLX5,EDN1,ENPP2,FGFR4,FOSB,FOXC2,GCK,HAP1,IGF1,IGFBP1,IL6,IL6ST,ITGA1,ITGB3,LPL,MAPT,MMP1,MPZ,NGF,NOS3,NPR1,NR4A2,PDK4,POMC,PPARGC1A,PPARGC1B,PRL,PTGS2,PTHLH,PTPRN,RBL1,RRM2,RSPO1,RSPO3,SCARB1,SERPINE1,SERPINF1,SKP2,SLC29A1,SLC2A1,SLC2A5,SNAI1,SNAP25,SOCS3,SORBS1,SYP,TNC	485 (22)
AP3B2	0.659423	0.918494	7.65144	0.00567271	0.0279509										dopamine		chemical - endogenous mammalian		1.192		0.000756	ATP8B1,CNR1,DUSP8,FOSB,GRIA4,H3-3A/H3-3B,HAS1,HIVEP3,IL12A,IL1A,IL6,KCND2,LMOD1,MAP2,PDE10A,PHLDA2,POMC,PRL,RASD1,STON1,SYP	365 (17)
ATP6V0E2	0.659949	4.33002	18.8547	1.41062e-05	0.000231967										citarinostat		chemical drug		0.378		0.000777	FILIP1L,ICOSLG/LOC102723996,NEDD9,PDE7A,PHLDA2,SRF,TNFRSF12A
GPR3	0.660031	0.976842	10.5058	0.00119003	0.00839212										MED1	0.201	transcription regulator		1.781	bias	0.000789	ADCY5,AMBP,AURKB,CCN5,CDC6,CEBPA,CFD,CYP11A1,CYP3A5,DYSF,E2F1,GCK,IGF1,IGFBP1,IL2RB,MET,OLR1,OTUB2,PDK4,PIM1,PODXL,PRR5L,SYNPO2,VDR	533 (26)
PLK4	0.660728	1.11148	8.96839	0.00274691	0.0161223										MYF6		transcription regulator		-0.478	bias	0.000789	ANGPTL4,DCN,DLL1,EGF,FGF7,GDNF,HBEGF,IGF1,IL1A,IL33,IL6,PDGFB,SERPINE1,SERPINF1,SPP1
TCF7L1	0.660903	4.89841	10.424	0.00124387	0.00865202										quercetin		chemical drug		-0.386		0.000802	ACP3,APOL2,AR,BIRC3,CAV1,CELSR2,CYP11A1,EDN1,EGF,EPHX2,FOSB,HSPB2,IL6,KRT18,LPL,MAP2,MKI67,MMP1,NEDD9,PIM1,PLAC8,PPARGC1A,PRICKLE1,PTGS2,VCAM1	494 (22)
KRT34	0.660967	3.8177	29.8233	4.73275e-08	1.69632e-06										TBX2	-0.022	transcription regulator	Activated	3.45		0.00082	ANLN,ASF1B,AURKB,CDC6,E2F1,E2F7,E2F8,MCM5,PKMYT1,RBL1,SGO1,SRF	235 (10)
TTC39B	0.660991	4.37941	36.661	1.40567e-09	7.80357e-08										PTPRJ	0.725	phosphatase		0.632	bias	0.000824	ACP3,EDN1,HBEGF,IL12A,IL1A,IL6,MERTK,MET,PTGS2,SLA	391 (19)
ZNF485	0.661096	1.14189	12.1679	0.000486194	0.00411204										STEAP3	0.607	transporter	Inhibited	-2.538	bias	0.000824	ACER2,CCN2,FRMD5,ITGB3,KLF15,NEDD9,S1PR1,SORBS2,SPOCK2,TNFRSF12A
SNAI1	0.662094	3.9195	16.625	4.55471e-05	0.000605941										FOSL2	0.144	transcription regulator		-0.473	bias	0.000824	DBH,FOSL1,IGFBP1,KISS1,LY6K,MMP1,PRL,SERPINB2,SPP1,TK1	339 (17)
BVES	0.662629	4.62236	24.0156	9.55608e-07	2.36966e-05										Pka		complex		-0.197	bias	0.000825	AREG,CAV1,CCN2,CYP11A1,E2F1,EDN1,HOMER1,IGF1,IL6,NGF,NOS3,NR4A2,OXTR,POMC,PPARGC1A,PTGS2,PTHLH,SST	356 (19)
PLAGL2	0.663941	4.71833	20.4964	5.97422e-06	0.000112384										2-amino-5-phosphonovaleric acid		chemical - other		-0.708		0.000825	ADAM19,ANLN,ASB2,BVES,CAVIN2,DOK7,FOSB,GADD45B,GADD45G,HDAC9,ICOSLG/LOC102723996,KDR,LBH,NOS3,NR4A2,PLEKHO1,PTGS2,TSPAN18	197 (9)
ALDH1A1	0.664267	7.09798	17.7106	2.57195e-05	0.000378287										Interferon alpha		group		0.602	bias	0.000837	ADAM19,APOL2,B2M,C3AR1,CAV1,CDC25A,CELSR1,CSF2RB,E2F1,EMID1,ENPP2,GBP2,IFIT1,IL11,IL18R1,IL2RB,IL6,IL6R,IL6ST,IL7R,MERTK,MMP28,NABP1,OAS3,PIM1,POMC,PRAME,PRL,PTGES,PTGS2,PTHLH,RNF213,SOCS1,SOCS3,SP110,SPRY1,TLR1,TLR3,TRIL,UBA7,USP18,VCAM1	470 (18)
RRM2	0.664286	3.70373	12.859	0.000335863	0.00302974										5-hydroxytryptamine		chemical - endogenous mammalian		0.398	bias	0.000843	CCN2,COL23A1,GDNF,HBEGF,IGF1,IL1A,IL6,MAPK13,NOS3,POMC,PRL,PTGS2,RPS6KA1,SERPINB2,SERPINE1,VCAM1	399 (21)
NABP1	0.66601	6.85395	32.3772	1.26965e-08	5.29084e-07										PRDM5	0.04	transcription regulator				0.000865	EMID1,GADD45B,GCK,IL6R,ISLR,ISLR2,mir-143,NAV2,NOTCH1,NOTCH2,PSG1,SOCS3,TINAGL1
ZNF890P	0.666391	-0.208218	5.64862	0.0174691	0.0648971										enalapril		biologic drug		-0.28		0.000865	CCN1,CCN2,CCN5,GPX3,IGFBP1,KDR,PRL,PTGS2,PTHLH,SERPINE1,SPP1,TNFRSF12A,VCAM1	468 (18)
CARD11	0.666557	0.464183	6.09268	0.0135743	0.053943										E2F1	0.818	transcription regulator		1.423	bias	0.000876	ACSL5,ADIPOR2,AR,AURKB,BCL2L11,CAV1,CCNE2,CCNF,CDC25A,CDC45,CDC6,CEBPA,CRYAB,E2F1,E2F2,E2F8,FANCD2,FGFR3,GINS1,H19,HMGA1,HOXA9,IGF1,INMT,KDR,KIT,MCM10,MCM5,mir-143,mir-221,MMP1,MYBL2,NOTCH1,ORC1,PDK4,PLK2,PPARGC1A,RAD51,RBL1,RRM2,SERPINE1,TK1,TRIM28,UHRF1,VCAM1,WEE1	304 (16)
FKBP5	0.666886	6.90259	29.6832	5.08748e-08	1.81028e-06										epicatechin		chemical drug		0.093		0.000879	ANGPTL4,CLCA2,COL15A1,HTRA3,KIF17,LPL,MGLL,NOTCH1,PTGS2,SCX,SMOC1,SNAP25,SULF2,TMEM102
CAMK1G	0.667437	5.51539	40.3489	2.12428e-10	1.42907e-08										isoprenaline		chemical drug		0.113	bias	0.000882	CCN2,EPHX2,KLF5,NGF,NR4A2,PLK2,SLC2A1,SMAD3,SNX10	403 (20)
PDLIM5	0.667775	7.08127	39.5052	3.2719e-10	2.1007e-08										MYD88	0.141	other		1.184	bias	0.000883	ACP3,ALDH1A1,BLM,CCN1,CCN4,CD200,DLL4,EDNRB,IGF1,IL12A,IL1A,IL6,IRAK2,MAFF,MET,MKI67,NOS3,OLR1,PLA2G4A,PSTPIP2,PTGES,PTGS2,SCARB1,SERPINE1,SOCS1,SOCS3,SPP1,TNFRSF12A,USP18,VCAM1	534 (19)
LOC339524	0.668184	-0.21946	6.77753	0.00923128	0.0403547										NEK7	-0.623	kinase		1	bias	0.000899	ACP3,EDN1,IL12A,PTGS2	241 (7)
TRERF1	0.668923	4.41527	29.258	6.33557e-08	2.20654e-06										TENM1		transmembrane receptor		0	bias	0.000899	EDNRB,MGP,SCARB1,SEMA6A
RCAN3	0.669203	3.21571	16.2498	5.55157e-05	0.000712869										8-hydroxy-2-(di-n-propylamino)tetralin		chemical reagent		-0.063		0.000899	FOSB,POMC,PRL,SST	453 (24)
SCXB	0.669378	-0.315337	7.02484	0.00803868	0.0361867										estrone		chemical - endogenous mammalian				0.00092	AR,IGF1,IL6,SERPINE1,SYP	507 (20)
HPDL	0.669797	-0.495625	5.29262	0.021416	0.0755855										Nkx2-2os		other		-0.537	bias	0.00092	CHGB,CLDN11,DISP2,SCG5,SST
RHBDF2	0.670444	3.80681	25.3451	4.79368e-07	1.31333e-05										LPAR1	-0.115	G-protein coupled receptor		1.446	bias	0.00092	CCN2,GDNF,IL6,KLF5,PTGS2	319 (19)
CELSR1	0.670544	2.20782	13.3187	0.000262778	0.0024669										IL18R1	-0.645	transmembrane receptor		0.128		0.00092	IL12A,IL1A,IL6,SOCS1,SOCS3	301 (17)
SLC16A14	0.670644	4.47285	21.3911	3.7451e-06	7.51411e-05										BTC		growth factor		-0.277	bias	0.00092	EREG,IL6,PRL,PTGS2,TNFAIP6	509 (22)
CADPS2	0.670664	3.54394	22.6874	1.90615e-06	4.29087e-05										ENPP2	-0.839	enzyme		0.447	bias	0.00092	ENPP2,IL6,PPARGC1A,PPARGC1B,SLC2A1	177 (7)
SYP	0.6707	-0.359104	7.22078	0.00720644	0.0333806										perindopril		chemical drug		0.59	bias	0.00092	CCN2,EGF,IL6,NGF,NOS3	250 (12)
PVRL1	0.67077	4.07103	17.5169	2.84766e-05	0.000410658										hydroxyflutamide		chemical drug		0.348		0.00092	AR,IGF1,IL1A,VCAM1,WIF1	346 (12)
C1orf115	0.670872	4.87994	29.2204	6.45949e-08	2.23914e-06										dinoprost		chemical - endogenous mammalian		-1.752		0.000924	CYP11A1,EDN1,IL1A,IL6,LPL,MMP1,NR4A2,PLA2G4A,PTGFR,PTGS2,PTX3,SPP1	544 (22)
KIF24	0.671383	1.0678	8.3604	0.00383486	0.0206752										PARPBP	0.016	other		0.816		0.000925	ELN,EMB,INMT,KISS1,KRT18,TNC
MAZ	0.671517	4.53117	32.3208	1.30707e-08	5.42177e-07										cis-urocanic acid		chemical drug		0.577	bias	0.000925	CLDN1,CRYAB,GADD45B,IL6,PTGS2,SERPINB2	177 (7)
DOCK4	0.672415	5.11963	26.8395	2.21067e-07	6.81524e-06										PTPN3	0.214	phosphatase		1.044	bias	0.000925	ANGPTL4,E2F2,IL11,PDGFB,SERPINE1,VDR	520 (23)
PIM1	0.672523	5.77858	37.9257	7.34922e-10	4.34103e-08										palbociclib		chemical drug	Inhibited	-2.027		0.000951	CDC6,E2F1,GADD45B,IL6ST,MKI67,NR4A2,OLR1,PRL,SOCS3,TK1	237 (13)
BC021061	0.674155	-1.38606	4.75292	0.0292486	0.0946426										vitamin E		chemical drug		0.201	bias	0.000958	ATP1A3,CAV1,IL1A,LPL,NOS3,POMC,PTGS2,SCARB1,SERPINE1,SPP1,VCAM1	388 (19)
HAUS5	0.674285	3.18453	20.0367	7.597e-06	0.000136811										HAND2	-0.117	transcription regulator		1.51	bias	0.000958	ACTC1,DBH,GLI3,HSPB7,IL11,IL6,MSX1,NFATC2,PDLIM3,PTGS2,TPM1
[truncated: 1,366 more rows]

## Sheet: pre-dec siTRIM28 vs siNT
genes	C3-logFC	logCPM	PValue	C3-FDR			Ingenuity Canonical Pathways	-log(p-value)	Ratio	z-score	Molecules			Upstream Regulator	Expr Log Ratio	Molecule Type	Predicted Activation State	Activation z-score	p-value of overlap	Target Molecules in Dataset	Mechanistic Network
[truncated: 1,770 more rows]
