# Supplementary material for: TRIM28 modulates nuclear receptor signaling to regulate uterine function
Source: Nat Commun. 2023 Aug 1;14:4605. doi: 10.1038/s41467-023-40395-7 (PMC10393996; doi:10.1038/s41467-023-40395-7)
Supplement: Supplementary file 5 — Supplementary Data 2 [file 41467_2023_40395_MOESM5_ESM.xlsx]

## Sheet: TRIM28-PGR-DEGs
gene1	EPC siPGR vs NT 0.05 1.5 Converted::FC_edgeR	EPC siPGR vs NT 0.05 1.5 Converted::PV_edgeR	EPC siTRIM28 vs NT all Converted::C4_logFC	EPC siTRIM28 vs NT all Converted::PValue			Ingenuity Canonical Pathways	-log(p-value)	Ratio	z-score	Molecules			Upstream Regulator	Expr Log Ratio	Molecule Type	Predicted Activation State	Activation z-score	Flags	p-value of overlap	Target Molecules in Dataset	Mechanistic Network
STC1	31.0882	8.71802e-136	-1.18522	1.51047e-21			TR/RXR Activation	3.65	0.0476	#NUM!	PFKP,PPARGC1A,SCARB1,SYT12			TGFB1		growth factor		1.662		2.82e-10	ABCG1,ALOX5AP,CLDN1,DOCK2,ETS1,F2RL1,FILIP1L,FZD7,HDAC9,IL6,KLF15,PFKP,PIM1,PLXNC1,PPARGC1A,RASGRF2,ROR1,RSPO3,SCARB1,SCG5,SERPINF1,SPRY1,ST3GAL6,TCF7L1,TENM4,TLL1,VDR,ZFPM2	28 (2)
SYT12	-11.9891	9.66118e-06	0.635887	0.0129253			IL-15 Production	3.03	0.0325	1	DDR1,IL6,LMTK3,ROR1			USP19		peptidase		0.9		2.11e-06	BIRC3,FKBP5,IL6,KLF15
ACTBL2	20.7048	2.40171e-27	-1.2227	0.000265162			Eicosanoid Signaling	2.75	0.0441	#NUM!	ALOX5AP,PLA2G4C,PTGFR			TNF		cytokine		1.712		1.06e-05	ALOX5AP,BIRC3,CLDN1,CSF2RB,ETS1,F2RL1,FRMD4A,HDAC9,IL6,NTN1,PIM1,PLA2G4C,PLEKHG1,PLXDC2,PPARGC1A,PTGFR,SCARB1,SERPINF1,SORBS1,ST3GAL6,VDR	38 (17)
SIX2	-6.43237	3.66081e-17	0.613271	0.000739441			GM-CSF Signaling	2.71	0.0429	#NUM!	CSF2RB,ETS1,PIM1			HNRNPA2B1		other				1.82e-05	CLDN1,DDR1,IL6,PPARGC1A,ROR1,UBASH3B
PLXDC2	6.36616	1.71181e-54	-0.749814	1.91931e-09			Acute Myeloid Leukemia Signaling	2.39	0.033	#NUM!	CSF2RB,PIM1,TCF7L1			sea cucumber body wall meal		chemical reagent				2.18e-05	ABCG1,PPARGC1A,SCARB1
COLEC10	7.69142	3.25166e-08	-1.20869	3.51456e-08			Role of Osteoblasts, Osteoclasts and Chondrocytes in Rheumatoid Arthritis	2.09	0.0179	#NUM!	BIRC3,FZD7,IL6,TCF7L1			ERG		transcription regulator		0	bias	2.26e-05	BIRC3,CLDN1,DOCK2,ETS1,FKBP5,FMNL2,PIM1
PPARGC1A	-3.40414	1.65043e-25	0.658043	6.35178e-09			LXR/RXR Activation	2.03	0.0244	#NUM!	ABCG1,IL6,SERPINF1			8-bromo-cAMP		chemical reagent		1.822	bias	2.43e-05	BIRC3,CSF2RB,ETS1,FZD7,IL6,PPARGC1A,PTGFR,SCARB1,SPRY1,TCF7L1	37 (11)
HSD17B2	4.40524	1.40744e-13	-0.864373	2.84582e-07			FXR/RXR Activation	2	0.0238	#NUM!	PPARGC1A,SCARB1,SERPINF1			IL33		cytokine		0.204	bias	2.84e-05	ABCG1,BIRC3,CSF2RB,DOCK2,ETS1,IL6,NABP1,SCARB1,TRPV2	22 (8)
PLXNC1	-2.90987	1.32682e-11	0.652178	2.5324e-08			LPS/IL-1 Mediated Inhibition of RXR Function	1.9	0.0157	#NUM!	ABCG1,PPARGC1A,SCARB1,SULT1C4			beta-estradiol		chemical - endogenous mammalian		0.823		2.91e-05	BIRC3,CLDN1,CSF2RB,DDR1,ETS1,F2RL1,FZD7,HSD17B2,HTRA3,IL6,LMCD1,NTN1,PLXDC1,PLXNA4,PPARGC1A,PTGFR,SCARB1,SCG5,SPRY1,STC1,SYT12,TCF7L1,VDR	43 (14)
ABCG1	2.97844	1.14048e-05	-0.68884	0.00598678			Sperm Motility	1.9	0.0157	#NUM!	DDR1,LMTK3,PLA2G4C,ROR1			GLI1		transcription regulator		0.611		2.99e-05	ABCG1,BIRC3,IL6,IMPA2,METTL7A,PIM1,PLXDC1,PPARGC1A,SCG5,TNIK
SCG5	2.57582	8.61757e-30	-0.634863	8.81016e-09			MSP-RON Signaling In Cancer Cells Pathway	1.88	0.0214	#NUM!	CSF2RB,ETS1,TCF7L1			CD38		enzyme		1.522	bias	3.04e-05	CSF2RB,IL6,NABP1,PFKP,PIM1,PPARGC1A
TENM4	2.69549	4.23545e-20	-0.67232	0.00131033			Myo-inositol Biosynthesis	1.76	0.2	#NUM!	IMPA2			miR-155-5p (miRNAs w/seed UAAUGCU)		mature microRNA	Inhibited	-2.383	bias	3.61e-05	CLDN1,ETS1,FGD4,FMNL2,IL6,METTL7A
SPRY1	2.88557	8.76743e-15	-0.766061	0.0082616			Ovarian Cancer Signaling	1.74	0.019	#NUM!	FZD7,HDAC9,TCF7L1			S1PR4		G-protein coupled receptor		1.067		4.51e-05	CSF2RB,HTRA3,IL6,SPRY1
KLF15	-1.90673	1.71682e-05	0.592373	7.60067e-07			PCP (Planar Cell Polarity) Pathway	1.72	0.0333	#NUM!	FZD7,RSPO3			fluticasone propionate		chemical drug		0.816		4.55e-05	ABCG1,FKBP5,METTL7A,PPARGC1A,SERPINF1,SPRY1
METTL7A	-2.60701	2.4382e-29	0.828882	1.72438e-12			PXR/RXR Activation	1.66	0.0308	#NUM!	IL6,PPARGC1A			A-769662		chemical reagent				4.59e-05	ABCG1,PPARGC1A,SCARB1
FKBP5	-2.09478	4.67323e-20	0.666886	5.08748e-08			WNT/Ca+ pathway	1.64	0.0303	#NUM!	FZD7,ROR1			(-)-arctigenin		chemical reagent				4.59e-05	CLDN1,IL6,PPARGC1A
VASH2	1.91932	6.62985e-05	-0.657698	0.00161125			Erythropoietin Signaling Pathway	1.61	0.0169	#NUM!	BIRC3,CSF2RB,IL6			IL1B		cytokine		1.552		5.57e-05	BIRC3,CLDN1,CSF2RB,F2RL1,FKBP5,HSD17B2,IL6,PFKP,PIM1,PLXDC2,PPARGC1A,PTGFR,SCARB1,VDR	40 (17)
NABP1	-1.77933	1.45697e-06	0.66601	1.26965e-08			Neuroinflammation Signaling Pathway	1.59	0.0126	#NUM!	BIRC3,GABBR2,IL6,PLA2G4C			PRKAA		group		0.391		5.61e-05	CLDN1,FKBP5,IL6,PPARGC1A
TENM3	-1.60194	2.37845e-09	0.60957	2.09337e-05			Basal Cell Carcinoma Signaling	1.57	0.0278	#NUM!	FZD7,TCF7L1			ABCA1		transporter		-0.371		6.02e-05	ABCG1,IL6,PPARGC1A,SCARB1	5 (6)
TLL1	-3.66254	6.70552e-07	1.40288	0.000251041			Role of Macrophages, Fibroblasts and Endothelial Cells in Rheumatoid Arthritis	1.54	0.0122	#NUM!	F2RL1,FZD7,IL6,TCF7L1			MAPK13		kinase				7.23e-05	IL6,PPARGC1A,VDR	5 (2)
LMTK3	2.12597	7.33796e-06	-0.827903	0.000408726			FAK Signaling	1.52	0.00768	2.121	CSF2RB,ETS1,F2RL1,FZD7,GABBR2,HTR1B,PTGFR,TCF7L1			medroxyprogesterone acetate		chemical drug		0.822	bias	7.88e-05	BIRC3,CLDN1,CSF2RB,ETS1,FZD7,HTRA3,IL6,SPRY1,TCF7L1
KIAA1644	-1.89009	1.4888e-05	0.759092	1.1925e-05			Role of MAPK Signaling in Inhibiting the Pathogenesis of Influenza	1.52	0.026	#NUM!	IL6,PLA2G4C			SULT1E1		enzyme				8.29e-05	IL6,SCARB1,SULF2
PIM1	-1.60249	2.94852e-08	0.672523	7.34922e-10			VDR/RXR Activation	1.51	0.0256	#NUM!	HSD17B2,VDR			tributyrin		chemical drug		1.98	bias	0.000101	BIRC3,CLDN1,ETS1,IL6
IMPA2	-1.75421	2.24721e-10	0.782527	7.76346e-10			Role of WNT/GSK-3β Signaling in the Pathogenesis of Influenza	1.51	0.0256	#NUM!	FZD7,TCF7L1			calphostin C		chemical drug		-0.781	bias	0.000127	ETS1,IL6,NTN1,SCARB1	27 (5)
OSR1	-1.72427	0.00126446	0.83463	2.9168e-10			Regulation of the Epithelial-Mesenchymal Transition Pathway	1.5	0.0154	#NUM!	ETS1,FZD7,TCF7L1			SGMS1		enzyme				0.000135	IL6,SCARB1
PLEKHG1	2.21606	1.9462e-16	-1.10353	0.0111388			BEX2 Signaling Pathway	1.48	0.0247	#NUM!	PLXNC1,TCF7L1			BUD23		enzyme				0.000135	FKBP5,IL6
TNIK	-1.74719	3.48783e-09	0.993664	2.78314e-17			Phagosome Formation	1.45	0.00868	1.633	F2RL1,FZD7,GABBR2,HTR1B,PLA2G4C,PTGFR			tetradecanoylphorbol acetate		chemical drug		0.706	bias	0.000144	BIRC3,CLDN1,ETS1,FKBP5,HSD17B2,IL6,METTL7A,NAV2,PIM1,PTGFR,RMI2,SPRY1,STC1,VDR	30 (12)
ALOX5AP	-1.56169	0.00814119	0.897904	8.50172e-06			PEDF Signaling	1.45	0.0238	#NUM!	SERPINF1,TCF7L1			ESR2		ligand-dependent nuclear receptor		0.765		0.000157	CLDN1,F2RL1,FKBP5,GABBR2,IL6,PDLIM3,PLXDC1,PTGFR,SCARB1,STC1,TENM4	18 (2)
PAIP2B	-1.81325	0.000280741	1.0972	1.09228e-06			G-Protein Coupled Receptor Signaling	1.42	0.00853	1.633	F2RL1,FZD7,GABBR2,HTR1B,PTGFR,SIX2			IL4		cytokine	Activated	2.687	bias	0.000179	ALOX5AP,CSF2RB,F2RL1,FKBP5,IL6,NABP1,PFKP,PIM1,PLA2G4C,PPARGC1A,SCARB1,TNIK,TRPV2,VDR	39 (16)
FAM46B	-2.60642	0.000349323	1.68226	5.80201e-24			Regulation Of The Epithelial Mesenchymal Transition In Development Pathway	1.42	0.023	#NUM!	FZD7,TCF7L1			SMPD2		enzyme				0.000202	IL6,SCARB1
NRXN3	-2.08875	6.2271e-10	1.36712	6.46078e-21			Crosstalk between Dendritic Cells and Natural Killer Cells	1.39	0.022	#NUM!	CSF2RB,IL6			PAPPA		peptidase				0.000202	ABCG1,SCARB1
SULT1C4	2.88624	4.32326e-06	-2.52411	3.03051e-20			Osteoarthritis Pathway	1.29	0.0127	#NUM!	FZD7,PPARGC1A,TCF7L1			stearic acid		chemical - endogenous mammalian				0.000206	F2RL1,IL6,PPARGC1A	26 (8)
PSG1	-1.8564	2.57042e-09	1.75526	1.25437e-26			Leukotriene Biosynthesis	1.29	0.0667	#NUM!	ALOX5AP			MAPK11		kinase				0.000227	IL6,PPARGC1A,VDR	5 (2)
ELFN2	2.23339	3.68724e-08	2.68483	3.54868e-31			Mouse Embryonic Stem Cell Pluripotency	1.28	0.0192	#NUM!	FZD7,TCF7L1			dexamethasone		chemical drug		0.699		0.000229	ALOX5AP,BIRC3,CSF2RB,F2RL1,FGD4,FILIP1L,FKBP5,IL6,KLF15,LMCD1,METTL7A,PFKP,PIM1,PPARGC1A,ROR1,SCARB1,SERPINF1,SPRY1,SULF2,VDR	45 (16)
NAV2	1.87403	2.97804e-10	1.76057	2.42293e-38			Telomerase Signaling	1.26	0.0187	#NUM!	ETS1,HDAC9			cicaprost		chemical drug				0.000272	CSF2RB,IL6,VDR
CCDC81	1.7017	0.00371157	1.33196	5.83756e-14			D-myo-inositol (1,4,5)-trisphosphate Degradation	1.26	0.0625	#NUM!	IMPA2			GNMT		enzyme				0.000283	ABCG1,SCARB1	5 (3)
RASGRF2	1.75549	3.61298e-07	1.16139	1.57436e-09			Breast Cancer Regulation by Stathmin1	1.23	0.00842	1.342	F2RL1,FZD7,GABBR2,HTR1B,PTGFR			triacetyl-3-hydroxyphenyladenosine		chemical reagent				0.000283	ABCG1,SCARB1
SORBS1	1.54531	1.42818e-06	0.972639	1.03498e-18			Antioxidant Action of Vitamin C	1.23	0.0179	#NUM!	CSF2RB,PLA2G4C			mycophenolic acid		chemical drug		1.982	bias	0.000285	BIRC3,CLDN1,ETS1,IL6
BIRC3	2.43949	0.000161675	1.37114	8.84626e-05			Differential Regulation of Cytokine Production in Macrophages and T Helper Cells by IL-17A and IL-17F	1.21	0.0556	#NUM!	IL6			FOXL2		transcription regulator				0.000298	IL6,PPARGC1A,RSPO3,SPRY1
RMI2	1.59762	0.00100381	0.878214	1.13047e-05			CREB Signaling in Neurons	1.2	0.00825	1.342	F2RL1,FZD7,GABBR2,HTR1B,PTGFR			Growth hormone		group		0.447		0.000298	DDR1,FKBP5,FZD7,IL6,SCARB1,STC1	20 (3)
CABLES1	2.56899	4.88114e-10	1.25441	2.05428e-08			Role of NANOG in Mammalian Embryonic Stem Cell Pluripotency	1.17	0.0167	#NUM!	FZD7,TCF7L1			TNFSF14		cytokine				0.000323	BIRC3,F2RL1,IL6	20 (6)
SORBS2	2.74412	0.00636629	1.33743	7.63766e-06			Colorectal Cancer Metastasis Signaling	1.15	0.0111	#NUM!	FZD7,IL6,TCF7L1			FADD		other		-1	bias	0.000325	BIRC3,IL6,PIM1,PLA2G4C
DAPK2	1.83084	0.000369199	0.8831	1.2431e-08			Molecular Mechanisms of Cancer	1.14	0.00895	#NUM!	BIRC3,FZD7,HDAC9,RASGRF2			PD98059		chemical - kinase inhibitor		-0.933	bias	0.000328	ALOX5AP,ETS1,FKBP5,IL6,KLF15,PIM1,SCARB1,STC1,VDR	34 (11)
PTGFR	-1.6533	1.92561e-05	-0.770559	0.000580728			Superpathway of D-myo-inositol (1,4,5)-trisphosphate Metabolism	1.13	0.0455	#NUM!	IMPA2			IL13		cytokine		0.563		0.000349	ALOX5AP,IL6,NTN1,PFKP,PLXNC1,PPARGC1A,SERPINF1,ST3GAL6	46 (9)
PFKP	1.90144	4.9065e-18	0.878313	2.69883e-11			Oxytocin Signaling Pathway	1.11	0.0106	#NUM!	IL6,PLA2G4C,PTGFR			nicotinic acid		chemical - endogenous mammalian				0.00035	ABCG1,IL6,SCARB1	14 (7)
FMNL2	1.61157	1.11054e-10	0.725682	8.28897e-12			Atherosclerosis Signaling	1.11	0.0153	#NUM!	IL6,PLA2G4C			12(S)-hydroxyeicosatetraenoic acid		chemical - endogenous non-mammalian				0.000376	IL6,PAG1
CSF2RB	3.11453	1.95637e-13	1.38551	4.90787e-05			Apelin Cardiac Fibroblast Signaling Pathway	1.11	0.0435	#NUM!	IL6			cyanidin 3-O-glucoside		chemical - endogenous non-mammalian				0.000376	ABCG1,IL6	4 (2)
HTRA3	-1.67363	0.00677868	-0.729251	9.2564e-11			HGF Signaling	1.1	0.0152	#NUM!	ETS1,IL6			NCGC00186528		chemical reagent				0.000376	IL6,PPARGC1A
TCF7L1	1.52237	2.18252e-08	0.660903	0.00124387			STAT3 Pathway	1.09	0.0148	#NUM!	CSF2RB,PIM1			2,4-dinitrophenol		chemical toxicant				0.000376	IL6,PPARGC1A	16 (4)
DDR1	2.14581	1.81552e-25	0.928569	1.11651e-13			Adipogenesis pathway	1.09	0.0148	#NUM!	FZD7,HDAC9			NQO1		enzyme				0.000379	BIRC3,DOCK2,IL6	13 (4)
PLA2G4C	1.66968	6.55206e-06	0.718468	4.09194e-08			Xenobiotic Metabolism Signaling	1.08	0.0103	#NUM!	IL6,PPARGC1A,SULT1C4			indomethacin		chemical drug		0.655		0.000385	BIRC3,CLDN1,CSF2RB,IL6,PIM1,VDR	36 (16)
ZNF469	2.08181	3.16382e-17	0.874108	1.22757e-07			Role of JAK family kinases in IL-6-type Cytokine Signaling	1.07	0.04	#NUM!	IL6			thalidomide		chemical drug				0.00041	BIRC3,IL6,PIM1	31 (11)
LMCD1	1.68216	9.38171e-06	0.706254	0.000146458			Gαi Signaling	1.06	0.0143	#NUM!	GABBR2,HTR1B			TNFSF15		cytokine				0.000442	ABCG1,BIRC3,IL6	20 (10)
KCNS3	2.11055	0.000334748	0.885596	0.0282513			Glycolysis I	1.04	0.037	#NUM!	PFKP			T3-TR-RXR		complex				0.000476	PFKP,SCARB1,SYT12
PLXDC1	2.37049	0.000446333	0.990105	0.00144069			Factors Promoting Cardiogenesis in Vertebrates	0.996	0.0131	#NUM!	FZD7,TCF7L1			UGT2B17		enzyme				0.000482	ABCG1,FKBP5
ZFPM2	1.57719	7.21055e-05	0.651109	0.000166119			Necroptosis Signaling Pathway	0.975	0.0127	#NUM!	BIRC3,PLA2G4C			PLCB3		enzyme				0.000482	IL6,LMCD1
ROR1	1.93855	7.71467e-10	0.794172	0.000264138			TNFR2 Signaling	0.971	0.0312	#NUM!	BIRC3			UGT2B15		enzyme				0.000482	ABCG1,FKBP5
HTR1B	1.79362	1.38006e-08	0.70198	0.000104323			Dopamine Degradation	0.971	0.0312	#NUM!	SULT1C4			JNK-IN-8		chemical drug				0.000482	IL6,TNIK
SERPINF1	-2.26781	1.69956e-19	-0.86551	2.69281e-20			Pulmonary Fibrosis Idiopathic Signaling Pathway	0.967	0.0092	#NUM!	FZD7,IL6,TCF7L1			maslinic acid		chemical - endogenous non-mammalian				0.00049	ETS1,FZD7,PLA2G4C,SORBS1
UBASH3B	1.65568	2.53975e-08	0.624781	4.35033e-11			Human Embryonic Stem Cell Pluripotency	0.936	0.012	#NUM!	FZD7,TCF7L1			NR3C1		ligand-dependent nuclear receptor		0.836		0.000496	ALOX5AP,BIRC3,DAPK2,F2RL1,FGD4,FKBP5,IL6,SCARB1,STC1,VDR	42 (14)
SULF2	-2.14324	2.21104e-16	-0.80782	2.87039e-14			MIF-mediated Glucocorticoid Regulation	0.924	0.0278	#NUM!	PLA2G4C			aspirin		chemical drug		-0.832	bias	0.000519	ABCG1,F2RL1,IL6,RASGRF2,SCARB1	28 (3)
TRPV2	1.6203	7.17803e-06	0.597185	2.60819e-08			TWEAK Signaling	0.914	0.027	#NUM!	BIRC3			CALCA		other		1.378		0.000547	CSF2RB,ETS1,IL6,PLXDC2,TRPV2
RHBDF2	1.81986	1.38299e-07	0.670444	4.79368e-07			WNT/β-catenin Signaling	0.907	0.0116	#NUM!	FZD7,TCF7L1			IKZF1		transcription regulator		-0.976	bias	0.000573	IL6,RHBDF2,SHISAL1,ST3GAL6,SULF2,TENM3
DOCK2	2.91155	3.36779e-13	1.06256	3.76141e-10			Cardiac Hypertrophy Signaling (Enhanced)	0.903	0.00737	1	CSF2RB,FZD7,HDAC9,IL6			F2		peptidase	Activated	2.351	bias	0.000584	BIRC3,ETS1,F2RL1,HDAC9,IL6,LMCD1	33 (9)
CLDN1	3.04202	1.54458e-08	1.08467	6.01388e-06			Docosahexaenoic Acid (DHA) Signaling	0.9	0.0263	#NUM!	SERPINF1			curcumin		chemical drug		-0.817		0.000585	ABCG1,BIRC3,ETS1,IL6,PIM1,PPARGC1A,SCARB1	32 (14)
ETS1	1.69343	4.85208e-14	0.594092	7.12659e-07			IL-17A Signaling in Fibroblasts	0.9	0.0263	#NUM!	IL6			MAPK8		kinase		1.951		0.000589	BIRC3,ETS1,IL6,PPARGC1A,VDR	35 (13)
CLIC6	1.95377	0.000116853	0.653849	0.0122224			Thyroid Hormone Metabolism II (via Conjugation and/or Degradation)	0.879	0.025	#NUM!	SULT1C4			THPO		cytokine		1.987	bias	0.000592	BIRC3,IL6,PIM1,VDR	23 (8)
SCARB1	1.7807	4.48103e-14	0.591858	1.91336e-05			Acute Phase Response Signaling	0.86	0.0108	#NUM!	IL6,SERPINF1			palmitic acid		chemical - endogenous mammalian		0.552		0.000595	BIRC3,F2RL1,IL6,NTN1,PPARGC1A,SCARB1	35 (14)
FRMD4A	3.27039	4.64007e-64	1.07927	1.08669e-15			MIF Regulation of Innate Immunity	0.842	0.0227	#NUM!	PLA2G4C			microcin J25		chemical - endogenous non-mammalian				0.000601	CLDN1,IL6
FILIP1L	1.91694	9.11806e-16	0.631074	1.68026e-08			Xenobiotic Metabolism CAR Signaling Pathway	0.842	0.0105	#NUM!	PPARGC1A,SULT1C4			NCF4		enzyme				0.000601	IL6,ST3GAL6
VDR	2.18596	6.73057e-18	0.697432	1.98401e-06			Estrogen Biosynthesis	0.833	0.0222	#NUM!	HSD17B2			IL9R		transmembrane receptor				0.000601	IL6,PIM1	5 (2)
ST3GAL6	3.0939	2.82137e-13	0.912854	5.08958e-05			Serotonin Receptor Signaling	0.833	0.0222	#NUM!	HTR1B			PLIN2		other				0.000601	ABCG1,IL6	5 (3)
NTN1	-2.63927	1.17364e-15	-0.697292	0.000216914			Regulation Of The Epithelial Mesenchymal Transition By Growth Factors Pathway	0.833	0.0104	#NUM!	ETS1,IL6			IGKC		other				0.000601	IL6,VDR
FZD7	2.44988	7.75369e-13	0.644172	2.8442e-06			Xenobiotic Metabolism PXR Signaling Pathway	0.83	0.0104	#NUM!	PPARGC1A,SULT1C4			2,4-dinitrobenzenesulfonic acid		chemical reagent				0.000601	IL6,SCARB1
PLXNA4	-2.91657	6.82735e-10	-0.760881	0.0204477			Glucocorticoid Receptor Signaling	0.827	0.00688	#NUM!	CSF2RB,FKBP5,IL6,PLA2G4C			troglitazone		chemical drug		-0.184		0.000603	ABCG1,BIRC3,ETS1,IL6,PPARGC1A,SCARB1,SORBS1	33 (12)
F2RL1	3.99347	1.75795e-20	1.01875	2.81103e-11			PPARα/RXRα Activation	0.821	0.0103	#NUM!	IL6,PPARGC1A			Ap1		complex				0.000604	ETS1,F2RL1,IL6,RSPO3,VDR	14 (5)
HDAC9	5.3832	2.03226e-32	1.31391	5.83221e-07			Oxytocin In Brain Signaling Pathway	0.815	0.0102	#NUM!	IL6,PLA2G4C			AGT		growth factor		-0.146	bias	0.000623	COLEC10,ETS1,FKBP5,FZD7,IL6,KLF15,PLXNA4,PPARGC1A,PTGFR,SCARB1,STC1	24 (10)
FGD4	7.27696	1.17274e-60	1.73136	1.42817e-09			Role of IL-17F in Allergic Inflammatory Airway Diseases	0.815	0.0213	#NUM!	IL6			4-hydroxytamoxifen		chemical drug		0.13	bias	0.000635	GABBR2,IL6,PDLIM3,PPARGC1A,VDR	20 (5)
GABBR2	3.80048	7.96519e-05	0.841022	0.0186735			Dermatan Sulfate Biosynthesis (Late Stages)	0.815	0.0213	#NUM!	SULT1C4			1-methyl-4-phenyl-1,2,3,6-tetrahydropyridine		chemical toxicant		0.277		0.000659	CLDN1,FKBP5,IL6,LMCD1
IL6	6.77419	8.76912e-12	1.41915	0.00460518			Pulmonary Healing Signaling Pathway	0.81	0.0101	#NUM!	FZD7,TCF7L1			TNFSF12		cytokine		-0.094		0.000683	IL6,KLF15,PPARGC1A,SIX2	6 (3)
RSPO3	3.75989	5.54211e-30	0.762724	9.72484e-07			Apelin Muscle Signaling Pathway	0.807	0.0208	#NUM!	PPARGC1A			tanshinone II		chemical - endogenous non-mammalian				0.000712	ABCG1,IL6,SCARB1	5 (3)
PAG1	4.4072	3.76808e-51	0.790295	3.51333e-09			ID1 Signaling Pathway	0.804	0.01	#NUM!	ETS1,IL6			PDE3B		enzyme				0.000733	IL6,PPARGC1A
PDLIM3	9.90969	0.00299584	1.74106	0.000110829			Coronavirus Pathogenesis Pathway	0.796	0.00985	#NUM!	HDAC9,IL6			COL17A1		other				0.000733	IL6,TCF7L1
C11orf87	-3.91476	4.57051e-10	-0.605981	4.77933e-06			RAR Activation	0.79	0.0098	#NUM!	CSF2RB,PPARGC1A			CYBA		enzyme				0.000733	IL6,PIM1
							Chondroitin Sulfate Biosynthesis (Late Stages)	0.79	0.02	#NUM!	SULT1C4			PTGS2		enzyme		0.302		0.000768	BIRC3,IL6,NTN1,PLXNC1,STC1
							FAT10 Cancer Signaling Pathway	0.79	0.02	#NUM!	IL6			ESR1		ligand-dependent nuclear receptor		-0.051		0.00077	ALOX5AP,BIRC3,CLDN1,CLIC6,F2RL1,GABBR2,IL6,METTL7A,PDLIM3,PLA2G4C,PLXDC1,PPARGC1A,SCARB1,VDR	32 (11)
							Sertoli Cell-Sertoli Cell Junction Signaling	0.785	0.00971	#NUM!	CLDN1,SORBS1			INSIG1		other		-1	bias	0.000784	ABCG1,ALOX5AP,IL6,SCARB1	6 (3)
							TNFR1 Signaling	0.775	0.0192	#NUM!	BIRC3			CREBBP		transcription regulator		1.964	bias	0.000788	FMNL2,FRMD4A,IL6,NABP1,NTN1,PIM1,PPARGC1A	7 (2)
							Role of Cytokines in Mediating Communication between Immune Cells	0.759	0.0185	#NUM!	IL6			mir-8		microRNA	Inhibited	-2.186	bias	0.000823	CLDN1,ETS1,IL6,SULF2,ZFPM2
							Transcriptional Regulatory Network in Embryonic Stem Cells	0.759	0.0185	#NUM!	TCF7L1			PI3K (family)		group		0.954	bias	0.000838	ABCG1,BIRC3,IL6,SCARB1	14 (3)
							Protein Kinase A Signaling	0.757	0.00733	#NUM!	NTN1,TCF7L1,UBASH3B			CSF2		cytokine		1.012	bias	0.000849	ABCG1,ALOX5AP,BIRC3,CSF2RB,F2RL1,IL6,PIM1,VDR	38 (15)
							ERK/MAPK Signaling	0.752	0.00926	#NUM!	ETS1,PLA2G4C			HCAR1		G-protein coupled receptor				0.000878	IL6,PPARGC1A
							Role of NFAT in Cardiac Hypertrophy	0.735	0.00901	#NUM!	HDAC9,IL6			S100A12		other				0.000878	ABCG1,IL6
							MSP-RON Signaling Pathway	0.733	0.0172	#NUM!	CSF2RB			D-sphingosine		chemical - endogenous mammalian				0.000878	CLDN1,IL6	15 (3)
							Chondroitin Sulfate Biosynthesis	0.733	0.0172	#NUM!	SULT1C4			beta-cyclodextrin		chemical - endogenous non-mammalian				0.000878	IL6,SCARB1
							Neurovascular Coupling Signaling Pathway	0.726	0.00889	#NUM!	GABBR2,PLA2G4C			SYK		kinase		0		0.000894	BIRC3,IL6,PIM1,PLEKHG1	28 (6)
							Dermatan Sulfate Biosynthesis	0.719	0.0167	#NUM!	SULT1C4			hydrogen peroxide		chemical - endogenous mammalian		1.87	bias	0.000901	BIRC3,ETS1,F2RL1,IL6,PIM1,PPARGC1A,STC1,VDR	24 (9)
							SPINK1 Pancreatic Cancer Pathway	0.719	0.0167	#NUM!	F2RL1			8-chlorophenylthio-adenosine 3',5'-cyclic monophosphate		chemical reagent				0.000905	BIRC3,HSD17B2,PPARGC1A
							Melatonin Degradation I	0.706	0.0161	#NUM!	SULT1C4			APP		other		0.896		0.000942	ABCG1,CLDN1,CSF2RB,F2RL1,FZD7,GABBR2,IL6,PFKP,SCARB1,SCG5,SERPINF1	28 (6)
							cAMP-mediated signaling	0.697	0.00851	#NUM!	GABBR2,HTR1B			PGR		ligand-dependent nuclear receptor		1.756	bias	0.000947	BIRC3,F2RL1,FKBP5,PFKP,STC1,VDR	29 (5)
							NRF2-mediated Oxidative Stress Response	0.693	0.00844	#NUM!	FKBP5,SCARB1			MMP9		peptidase		1.732		0.000954	HTR1B,IL6,NABP1,PIM1
							Activation of IRF by Cytosolic Pattern Recognition Receptors	0.688	0.0154	#NUM!	IL6			advanced glycation end-products		chemical - endogenous mammalian				0.000957	ABCG1,IL6,SERPINF1
							Induction of Apoptosis by HIV1	0.688	0.0154	#NUM!	BIRC3			LXR ligand-LXR-Retinoic acid-RXRα		complex				0.00104	ABCG1,SCARB1
							Pyridoxal 5'-phosphate Salvage Pathway	0.682	0.0152	#NUM!	PIM1			DOCK2	1.063	other				0.00104	IL6,PPARGC1A
							IL-17A Signaling in Airway Cells	0.676	0.0149	#NUM!	IL6			PON1		phosphatase				0.00104	IL6,SCARB1	5 (3)
							Phospholipases	0.676	0.0149	#NUM!	PLA2G4C			cyclomaltodextrin		chemical drug				0.00104	IL6,SCARB1	5 (3)
							Superpathway of Melatonin Degradation	0.676	0.0149	#NUM!	SULT1C4			IL10RA		transmembrane receptor		1.633		0.0011	ABCG1,CLIC6,IL6,PPARGC1A,SORBS2,ST3GAL6
							AMPK Signaling	0.674	0.0082	#NUM!	PFKP,PPARGC1A			KRAS		enzyme		0.656		0.00111	ABCG1,BIRC3,CSF2RB,DDR1,F2RL1,IL6,PIM1,SCARB1,ST3GAL6,TNIK	31 (10)
							Cell Cycle: G1/S Checkpoint Regulation	0.67	0.0147	#NUM!	HDAC9			nicotinamide-beta-riboside		chemical - endogenous mammalian				0.00113	HSD17B2,IL6,PPARGC1A	24 (6)
							SPINK1 General Cancer Pathway	0.666	0.0145	#NUM!	IL6			HDL		complex				0.00113	ABCG1,IL6,PPARGC1A	5 (3)
							Serotonin Degradation	0.654	0.0141	#NUM!	SULT1C4			LPL		enzyme				0.00113	IL6,PPARGC1A,SCARB1	8 (6)
							IL-10 Signaling	0.648	0.0139	#NUM!	IL6			salicylic acid		chemical drug				0.00113	FKBP5,IL6,SCARB1
							Netrin Signaling	0.648	0.0139	#NUM!	NTN1			PRL		cytokine		0.108	bias	0.00114	FILIP1L,IL6,PIM1,PTGFR,SCARB1,VDR
							TREM1 Signaling	0.623	0.013	#NUM!	IL6			miR-135a-5p (and other miRNAs w/seed AUGGCUU)		mature microRNA				0.0012	ALOX5AP,PLXNA4
							Neurotrophin/TRK Signaling	0.618	0.0128	#NUM!	SPRY1			BMX		kinase				0.0012	IL6,PPARGC1A
							IL-3 Signaling	0.613	0.0127	#NUM!	CSF2RB			dehydroxymethylepoxyquinomicin		chemical reagent				0.0012	BIRC3,IL6
							Thyroid Cancer Signaling	0.613	0.0127	#NUM!	TCF7L1			fluocinolone acetonide		chemical drug				0.00125	FKBP5,IL6,KLF15
							Renal Cell Carcinoma Signaling	0.609	0.0125	#NUM!	ETS1			NKX3-1		transcription regulator				0.00125	ETS1,FKBP5,PIM1
							Estrogen-Dependent Breast Cancer Signaling	0.604	0.0123	#NUM!	HSD17B2			MAP2K4		kinase				0.00132	BIRC3,IL6,VDR	23 (10)
							Heparan Sulfate Biosynthesis (Late Stages)	0.604	0.0123	#NUM!	SULT1C4			PIM1	0.673	kinase				0.00132	IL6,PIM1,PPARGC1A
							Role of MAPK Signaling in the Pathogenesis of Influenza	0.599	0.0122	#NUM!	PLA2G4C			BV6		chemical reagent				0.00139	IL6,SIX2
							JAK/STAT Signaling	0.599	0.0122	#NUM!	IL6			miR-130a-3p (and other miRNAs w/seed AGUGCAA)		mature microRNA				0.00139	IL6,ZFPM2
							Cyclins and Cell Cycle Regulation	0.59	0.0119	#NUM!	HDAC9			ST6GAL1		enzyme				0.00139	BIRC3,IL6
							VEGF Family Ligand-Receptor Interactions	0.59	0.0119	#NUM!	PLA2G4C			ENPP2		enzyme				0.00139	IL6,PPARGC1A
							Role of Hypercytokinemia/hyperchemokinemia in the Pathogenesis of Influenza	0.582	0.0116	#NUM!	IL6			Pkc(s)		group				0.0014	CLDN1,IL6,SCARB1,STC1,VDR	22 (6)
							Xenobiotic Metabolism AHR Signaling Pathway	0.577	0.0115	#NUM!	IL6			IRF6		transcription regulator				0.00145	IL6,PPARGC1A,SCARB1
							Axonal Guidance Signaling	0.573	0.00589	#NUM!	FZD7,NTN1,PLXNC1			heme		chemical - endogenous mammalian				0.00145	CLDN1,IL6,SCARB1
							Heparan Sulfate Biosynthesis	0.573	0.0114	#NUM!	SULT1C4			tretinoin		chemical - endogenous mammalian		1.072		0.00148	ABCG1,BIRC3,CLDN1,DAPK2,ETS1,IL6,KLF15,METTL7A,NAV2,NTN1,PIM1,PPARGC1A,ROR1,STC1,VDR	31 (12)
							RANK Signaling in Osteoclasts	0.561	0.011	#NUM!	BIRC3			EP300		transcription regulator		1.954	bias	0.0015	FMNL2,FRMD4A,IL6,NABP1,NTN1,PIM1,PPARGC1A	11 (4)
							Apelin Adipocyte Signaling Pathway	0.561	0.011	#NUM!	PPARGC1A			APOA1		transporter				0.00152	IL6,PPARGC1A,SCARB1	26 (9)
							Senescence Pathway	0.55	0.00671	#NUM!	ETS1,IL6			lipopolysaccharide		chemical drug		1.905	bias	0.00153	ABCG1,ALOX5AP,BIRC3,CLDN1,CSF2RB,F2RL1,FMNL2,HDAC9,IL6,NTN1,PFKP,PIM1,PPARGC1A,PTGFR,RHBDF2,SCARB1,SERPINF1,SPRY1,VDR	40 (17)
							Non-Small Cell Lung Cancer Signaling	0.548	0.0106	#NUM!	HDAC9			AGN194204		chemical drug		-0.447	bias	0.00155	ABCG1,F2RL1,HTRA3,PIM1,PPARGC1A
							Small Cell Lung Cancer Signaling	0.541	0.0104	#NUM!	HDAC9			MEF2C		transcription regulator				0.00157	HDAC9,IL6,PDLIM3,PPARGC1A
							Death Receptor Signaling	0.541	0.0104	#NUM!	BIRC3			cholecalciferol		chemical - endogenous mammalian		0.182	bias	0.00157	IL6,PPARGC1A,SULF2,VDR	17 (5)
							TGF-β Signaling	0.541	0.0104	#NUM!	VDR			miR-148a-3p (and other miRNAs w/seed CAGUGCA)		mature microRNA				0.00158	IL6,UBASH3B
							p53 Signaling	0.533	0.0102	#NUM!	HDAC9			TNFRSF12A		transmembrane receptor				0.00158	IL6,PPARGC1A
							Salvage Pathways of Pyrimidine Ribonucleotides	0.533	0.0102	#NUM!	PIM1			101.10 peptide		chemical reagent				0.00158	IL6,PTGFR
							Sumoylation Pathway	0.516	0.00971	#NUM!	ETS1			diethylnitrosamine		chemical toxicant				0.00166	BIRC3,IL6,PPARGC1A,TRPV2
							Synaptogenesis Signaling Pathway	0.513	0.00631	#NUM!	NRXN3,SYT12			OSMR		transmembrane receptor				0.00167	BIRC3,IL6,PIM1	13 (4)
							Apoptosis Signaling	0.511	0.00962	#NUM!	BIRC3			IFNG		cytokine		1.355		0.00168	ALOX5AP,BIRC3,CSF2RB,F2RL1,FKBP5,FMNL2,HDAC9,IL6,NTN1,PIM1,PPARGC1A,SCARB1,SCG5,VDR	40 (16)
							Chronic Myeloid Leukemia Signaling	0.502	0.00935	#NUM!	HDAC9			MET		kinase				0.00171	CLDN1,IL6,PIM1,PPARGC1A
							PPAR Signaling	0.502	0.00935	#NUM!	PPARGC1A			Sn50 peptide		chemical toxicant				0.00175	BIRC3,IL6,STC1
							Role of MAPK Signaling in Promoting the Pathogenesis of Influenza	0.483	0.00885	#NUM!	PLA2G4C			IL15		cytokine	Activated	2.207	bias	0.00176	ETS1,IL6,PFKP,PIM1,PPARGC1A,PSG1,VDR	30 (9)
							CDK5 Signaling	0.479	0.00877	#NUM!	CABLES1			METRNL		other				0.00179	IL6,PPARGC1A	7 (3)
							Prostate Cancer Signaling	0.479	0.00877	#NUM!	HDAC9			PSMB8		peptidase				0.00179	IL6,PTGFR
							Amyotrophic Lateral Sclerosis Signaling	0.474	0.00862	#NUM!	BIRC3			ABCC8		transporter				0.00179	IL6,PPARGC1A
							Bladder Cancer Signaling	0.474	0.00862	#NUM!	HDAC9			SDC1		enzyme				0.00179	ETS1,IL6
							Role of Tissue Factor in Cancer	0.474	0.00862	#NUM!	F2RL1			Go6983		chemical drug				0.00179	CLDN1,SCARB1	15 (3)
							Fc Epsilon RI Signaling	0.467	0.00847	#NUM!	PLA2G4C			NPY		other				0.00183	FKBP5,IL6,PPARGC1A	31 (11)
							Airway Pathology in Chronic Obstructive Pulmonary Disease	0.467	0.00847	#NUM!	IL6			PTK2		kinase				0.00183	BIRC3,IL6,TLL1	15 (6)
							Neuroprotective Role of THOP1 in Alzheimer's Disease	0.461	0.00833	#NUM!	HTRA3			IL2RG		transmembrane receptor				0.00183	ABCG1,ETS1,IL6
							p38 MAPK Signaling	0.461	0.00833	#NUM!	PLA2G4C			rotenone		chemical toxicant				0.00183	BIRC3,HTR1B,IL6	13 (4)
							Th1 Pathway	0.456	0.0082	#NUM!	IL6			molybdenum disulfide		chemical reagent		-1		0.00185	CSF2RB,FZD7,LMCD1,SCG5
							Glioma Signaling	0.45	0.00806	#NUM!	HDAC9			CG		complex		0.611	bias	0.00192	F2RL1,HSD17B2,IL6,PTGFR,SCARB1,STC1,TENM4	19 (4)
							Pancreatic Adenocarcinoma Signaling	0.444	0.00794	#NUM!	HDAC9			Go 6976		chemical drug				0.00199	ETS1,IL6,STC1	15 (6)
							IL-6 Signaling	0.439	0.00781	#NUM!	IL6			8-(4-chlorophenylthio)-guanosine-3', 5'-cyclic monophosphate		chemical reagent				0.00201	IL6,PPARGC1A	20 (6)
							p70S6K Signaling	0.428	0.00758	#NUM!	F2RL1			CSF2RB	1.386	transmembrane receptor				0.00201	IL6,PIM1	5 (2)
							Gα12/13 Signaling	0.426	0.00752	#NUM!	F2RL1			CD22		transmembrane receptor				0.00201	ETS1,IL6	12 (4)
							GABA Receptor Signaling	0.426	0.00752	#NUM!	GABBR2			isoliquiritigenin		chemical - endogenous non-mammalian				0.00201	IL6,SERPINF1
							CCR3 Signaling in Eosinophils	0.42	0.00741	#NUM!	PLA2G4C			clenbuterol		chemical drug				0.00201	PPARGC1A,VDR
							SNARE Signaling Pathway	0.418	0.00735	#NUM!	SYT12			actinomycin D		biologic drug		0.192	bias	0.00202	ABCG1,BIRC3,ETS1,IL6,VDR	25 (9)
							White Adipose Tissue Browning Pathway	0.413	0.00725	#NUM!	PPARGC1A			cholesterol		chemical - endogenous mammalian		0.703		0.00205	ABCG1,IL6,PPARGC1A,SCARB1,ZFPM2	13 (5)
							Iron homeostasis signaling pathway	0.411	0.00719	#NUM!	IL6			F3		transmembrane receptor				0.00217	IL6,SPRY1,UBASH3B
							Hereditary Breast Cancer Signaling	0.403	0.00704	#NUM!	HDAC9			N-acetylmuramyl-L-alanyl-D-isoglutamine		chemical - endogenous non-mammalian				0.00217	CLDN1,ETS1,IL6	13 (4)
							Endocannabinoid Cancer Inhibition Pathway	0.391	0.0068	#NUM!	TCF7L1			LIPE		enzyme				0.00221	FKBP5,IL6,PPARGC1A,SCARB1
							NAD Signaling Pathway	0.383	0.00662	#NUM!	PPARGC1A			Z-LLL-CHO		chemical - protease inhibitor		1.392	bias	0.00223	BIRC3,DOCK2,ETS1,IL6,PTGFR,VDR	25 (9)
							Role of Pattern Recognition Receptors in Recognition of Bacteria and Viruses	0.373	0.00641	#NUM!	IL6			BIRC2		enzyme				0.00224	BIRC3,IL6	14 (6)
							Epithelial Adherens Junction Signaling	0.371	0.00637	#NUM!	TCF7L1			GNA11		enzyme				0.00224	KLF15,LMCD1
							Aryl Hydrocarbon Receptor Signaling	0.367	0.00629	#NUM!	IL6			metyrapone		chemical drug				0.00224	IL6,SCARB1	11 (3)
							HOTAIR Regulatory Pathway	0.359	0.00613	#NUM!	TCF7L1			thiazolidinedione		chemical drug				0.00224	ABCG1,SORBS1	13 (5)
							Hepatic Fibrosis Signaling Pathway	0.358	0.00474	#NUM!	FZD7,TCF7L1			SMARCA2		transcription regulator				0.00226	FKBP5,IL6,VDR
							HMGB1 Signaling	0.351	0.00599	#NUM!	IL6			PLX5622		chemical drug		1	bias	0.00226	CSF2RB,IL6,PLA2G4C,SERPINF1
							Germ Cell-Sertoli Cell Junction Signaling	0.343	0.00585	#NUM!	SORBS1			rosiglitazone		chemical drug		0.708		0.00236	ABCG1,ETS1,IL6,PPARGC1A,SCARB1,SERPINF1,SORBS1	30 (10)
							Glioblastoma Multiforme Signaling	0.343	0.00585	#NUM!	FZD7			APOE		transporter		-1.995	bias	0.00239	CSF2RB,F2RL1,FKBP5,IL6,SCARB1,SORBS1	36 (13)
							Th1 and Th2 Activation Pathway	0.341	0.00581	#NUM!	IL6			MMP2		peptidase				0.00245	CSF2RB,PPARGC1A,SCARB1	24 (6)
							Tight Junction Signaling	0.33	0.00562	#NUM!	CLDN1			hydroxypropyl-beta-cyclodextrin		chemical drug				0.00245	ABCG1,IL6,SCARB1	5 (5)
							Tumor Microenvironment Pathway	0.329	0.00559	#NUM!	IL6			kawain		chemical - endogenous non-mammalian				0.00248	IL6,PPARGC1A
							IL-17 Signaling	0.315	0.00535	#NUM!	IL6			SLC2A11		transporter				0.00248	IL6,PPARGC1A
							Granulocyte Adhesion and Diapedesis	0.312	0.00529	#NUM!	CLDN1			SLC2A10		transporter				0.00248	IL6,PPARGC1A
							Hepatic Cholestasis	0.308	0.00524	#NUM!	IL6			bis(4-hydroxyphenyl)sulfone		chemical reagent				0.00248	IL6,STC1
							Endothelin-1 Signaling	0.307	0.00521	#NUM!	PLA2G4C			TLR1		transmembrane receptor				0.00248	IL6,VDR
							Leukocyte Extravasation Signaling	0.305	0.00518	#NUM!	CLDN1			TRAF6		enzyme				0.00255	BIRC3,IL6,PAG1	13 (4)
							Hepatic Fibrosis / Hepatic Stellate Cell Activation	0.304	0.00515	#NUM!	IL6			EBF1		transcription regulator				0.00255	IL6,PFKP,PPARGC1A,RASGRF2
							Synaptic Long Term Depression	0.302	0.00513	#NUM!	PLA2G4C			GNAQ		enzyme				0.00255	F2RL1,IL6,KLF15,LMCD1
							PI3K/AKT Signaling	0.296	0.00503	#NUM!	CSF2RB			HGF		growth factor		1.111	bias	0.00264	BIRC3,ETS1,FKBP5,IL6,PIM1,STC1,VDR	26 (10)
							Ephrin Receptor Signaling	0.29	0.00493	#NUM!	SORBS1			SIRT6		enzyme				0.00265	BIRC3,IL6,PPARGC1A
							HIF1α Signaling	0.283	0.00481	#NUM!	IL6			CRH		cytokine				0.00265	IL6,SCARB1,VDR	24 (9)
							Agranulocyte Adhesion and Diapedesis	0.275	0.00467	#NUM!	CLDN1			MGLL		enzyme				0.00273	IL6,PPARGC1A
							Autophagy	0.273	0.00465	#NUM!	DAPK2			PDK4		kinase				0.00273	IL6,PPARGC1A
							Calcium Signaling	0.269	0.00459	#NUM!	HDAC9			PD 169316		chemical drug				0.00273	BIRC3,PPARGC1A
							HER-2 Signaling in Breast Cancer	0.257	0.00441	#NUM!	ETS1			salvin		chemical toxicant				0.00273	IL6,VDR
							Wound Healing Signaling Pathway	0.228	0.00397	#NUM!	IL6			ADAM17		peptidase				0.00275	IL6,RHBDF2,SCARB1
							Cardiac Hypertrophy Signaling	0.219	0.00383	#NUM!	IL6			GHRL		growth factor				0.00275	ABCG1,IL6,PPARGC1A	19 (4)
							Protein Ubiquitination Pathway	0.206	0.00364	#NUM!	BIRC3			25-hydroxycholesterol		chemical reagent				0.00275	ABCG1,IL6,SCARB1	5 (5)
							Opioid Signaling Pathway	0.201	0.00357	#NUM!	TCF7L1			Nr1h		group				0.0028	ABCG1,IL6,PPARGC1A,SCARB1
							Huntington's Disease Signaling	0.198	0.00353	#NUM!	HDAC9			HIPK2		kinase				0.00286	ALOX5AP,IL6,PPARGC1A
							CLEAR Signaling Pathway	0	0.00351	#NUM!	PPARGC1A			MITF		transcription regulator				0.00294	FGD4,PPARGC1A,SCARB1,SERPINF1,ST3GAL6
							T Helper Cell Differentiation	0	0.00212	#NUM!	IL6			dorsomorphin		chemical - kinase inhibitor				0.00296	IL6,PPARGC1A,SERPINF1	5 (2)
							Dendritic Cell Maturation	0	0.00169	#NUM!	IL6			miR-199a-5p (and other miRNAs w/seed CCAGUGU)		mature microRNA				0.00296	ALOX5AP,DDR1,ETS1
							Graft-versus-Host Disease Signaling	0	0.00224	#NUM!	IL6			MAP2K6		kinase				0.00296	IL6,PPARGC1A,VDR	21 (9)
							Communication between Innate and Adaptive Immune Cells	0	0.00108	#NUM!	IL6			cis-urocanic acid		chemical drug				0.003	CLDN1,IL6
							Systemic Lupus Erythematosus Signaling	0	0.00161	#NUM!	IL6			MAPK12		kinase				0.003	PPARGC1A,VDR
							Phospholipase C Signaling	0	0.00295	#NUM!	HDAC9,PLA2G4C			ADRB3		G-protein coupled receptor				0.003	IL6,PPARGC1A
							Altered T Cell and B Cell Signaling in Rheumatoid Arthritis	0	0.00203	#NUM!	IL6			ASIP		other				0.003	HTR1B,IL6
							NUR77 Signaling in T Lymphocytes	0	0.00195	#NUM!	HDAC9			TFF3		other				0.003	CLDN1,PPARGC1A
							Hematopoiesis from Pluripotent Stem Cells	0	0.00226	#NUM!	IL6			coenzyme Q10		chemical drug				0.003	IL6,SCARB1
							Estrogen Receptor Signaling	0	0.00244	#NUM!	PPARGC1A			W7		chemical reagent				0.003	BIRC3,IL6
							B Cell Receptor Signaling	0	0.00317	#NUM!	ETS1,PAG1			SNAI1		transcription regulator				0.00307	CLDN1,FMNL2,PFKP,VDR
							T Cell Receptor Signaling	0	0.00326	#NUM!	PAG1,TCF7L1			metformin		chemical drug		0.251		0.00309	ABCG1,IL6,PPARGC1A,SCARB1,SERPINF1	13 (8)
							Sirtuin Signaling Pathway	0	0.00342	#NUM!	PPARGC1A			PPARG		ligand-dependent nuclear receptor		0.089		0.00311	ABCG1,ETS1,IL6,PPARGC1A,SCARB1,SORBS1,VDR	28 (9)
							Th17 Activation Pathway	0	0.00207	#NUM!	IL6			NPM1		transcription regulator		0.577	bias	0.00314	ETS1,HDAC9,IL6,STC1
							T Cell Exhaustion Signaling Pathway	0	0.00177	#NUM!	IL6			PRKCE		kinase				0.00319	BIRC3,IL6,PIM1	28 (12)
							Systemic Lupus Erythematosus In T Cell Signaling Pathway	0	0.00156	#NUM!	IL6			rottlerin		chemical drug				0.00319	BIRC3,CLDN1,FKBP5
							Systemic Lupus Erythematosus In B Cell Signaling Pathway	0	0.00277	#NUM!	IL6,PAG1			corticosterone		chemical - endogenous mammalian		0.283		0.00328	FKBP5,IL6,PPARGC1A,SCARB1	18 (3)
														MAPK1		kinase	Activated	2		0.00328	HSD17B2,IL6,PDLIM3,PLXDC1,STC1,VDR
														mir-33		microRNA				0.00328	ABCG1,PPARGC1A
														SUPT20H		other				0.00328	BIRC3,IL6
														1-chloro-2,4-dinitrobenzene		chemical drug				0.00328	IL6,SCARB1
														Vegf		group		0.244	bias	0.00332	ALOX5AP,CLDN1,ETS1,FKBP5,IL6,PPARGC1A,STC1	28 (8)
														bleomycin		biologic drug		1.2	bias	0.00345	CSF2RB,IL6,KLF15,NAV2,PPARGC1A
														Hdac		group		-1.121		0.0035	IL6,OSR1,PPARGC1A,SPRY1
														MAP3K14		kinase				0.00354	BIRC3,IL6,SIX2	13 (4)
														KLF6		transcription regulator	Activated	2.183	bias	0.00356	BIRC3,CSF2RB,IL6,PFKP,PIM1
														ML290		chemical reagent				0.00357	IL6,PPARGC1A
														zerumbone		chemical - endogenous non-mammalian				0.00357	BIRC3,IL6
														RNF138		enzyme				0.00357	BIRC3,IL6
														LCAT		enzyme				0.00357	PPARGC1A,SCARB1	5 (3)
														CYP7A1		enzyme				0.00357	ABCG1,IL6	5 (5)
														chelerythrine		chemical drug				0.00357	IL6,PIM1
														Ni2+		chemical reagent				0.00357	BIRC3,IL6
														PKM		kinase				0.00367	ABCG1,IL6,PPARGC1A
														PF4		cytokine				0.00367	BIRC3,IL6,VDR	12 (4)
														P11 peptide antagonist		chemical reagent				0.00371	IL6
														Katp Channel (family)		group				0.00371	PPARGC1A
														Rp-8-CPT-cAMPS		chemical - kinase inhibitor				0.00371	SCARB1
														euxanthone		chemical - endogenous non-mammalian				0.00371	STC1
														PI3K p85		group				0.00371	IL6
														AMG-9810		chemical reagent				0.00371	PPARGC1A
														NAV2-AS6		other				0.00371	IL6
														Daf		group				0.00371	IL6
														Tug1		other				0.00371	PPARGC1A
														CYP2R1		enzyme				0.00371	VDR
														PCOLCE2		other				0.00371	SCARB1
														EOLA1/EOLA2		other				0.00371	IL6
														KLHDC10		other				0.00371	IL6
														CCDC22		other				0.00371	BIRC3
														TRIM55		other				0.00371	IL6
														WDR83		other				0.00371	IL6
														LRRC4C		other				0.00371	IL6
														TXNDC2		enzyme				0.00371	IL6
														PARD3		other				0.00371	IL6
														roxadustat		chemical drug				0.00371	SERPINF1
														OSTN		other				0.00371	PPARGC1A
														flunixin meglumine		chemical drug				0.00371	IL6
														JAKMIP1		other				0.00371	GABBR2
														SOCS5		cytokine				0.00371	IL6
														SIGLEC16		other				0.00371	IL6
														CAMK2		group				0.00371	BIRC3
														Muc16		other				0.00371	IL6
														RNGTT		phosphatase				0.00371	SCARB1
														LGALS4		other				0.00371	IL6
														GRAMD4		other				0.00371	IL6
														TPST1		enzyme				0.00371	IL6
														ITIH4		other				0.00371	VDR
														ETS1-AS1		other				0.00371	ETS1
														crenolanib		chemical drug				0.00371	IL6
														Prg4		other				0.00371	IL6
														Marcks		other				0.00371	IL6
														DPF3		other				0.00371	IL6
														GBA		enzyme				0.00371	IL6
														casein kinase II inhibitor IV		chemical reagent				0.00371	IL6
														PSB 0739		chemical reagent				0.00371	IL6
														hexamethonium		chemical drug				0.00371	IL6
														prednisolone acetate		chemical drug				0.00371	IL6
														phytosphingosine		chemical - endogenous mammalian				0.00371	CLDN1
														I-A09		chemical reagent				0.00371	IL6
														P62-mediated mitophagy inducer		chemical reagent				0.00371	IL6
														ramiprilat		chemical - endogenous mammalian				0.00371	IL6
														tropisetron		chemical drug				0.00371	IL6
														2,5-dihydroxybenzoic acid		chemical - endogenous mammalian				0.00371	ABCG1
														FUS-ERG		fusion gene/product				0.00371	PIM1
														EWSR1-ERG		fusion gene/product				0.00371	PIM1
														FGFR3-TACC3		fusion gene/product				0.00371	PPARGC1A
														ADP-beta-S		chemical toxicant				0.00371	IL6
														amastatin		chemical - protease inhibitor				0.00371	IL6
														gum arabic		chemical drug				0.00371	IL6
														pregnenolone		chemical - endogenous mammalian				0.00371	IL6
														TRAF2		enzyme				0.00379	BIRC3,IL6,PPARGC1A	18 (9)
														S100A9		other		1.165		0.0038	ABCG1,CSF2RB,IL6,KLF15
														BIRC3	1.371	enzyme				0.00387	BIRC3,IL6	4 (3)
														plumbagin		chemical toxicant				0.00387	BIRC3,IL6
														BCL2L11		other				0.00387	HDAC9,IL6
														PTPN2		phosphatase				0.00387	IL6,PPARGC1A	6 (2)
														COMMD1		transporter				0.00387	BIRC3,PFKP
														PLD2		enzyme				0.00387	PPARGC1A,SCARB1
														tosylphenylalanyl chloromethyl ketone		chemical - protease inhibitor				0.00387	BIRC3,IL6
														FFAR3		G-protein coupled receptor				0.00392	KLF15,PAG1,RASGRF2
														PRKAA1		kinase		0.235		0.00405	BIRC3,FKBP5,IL6,PPARGC1A
														E. coli B4 lipopolysaccharide		chemical toxicant		1.414	bias	0.00415	CLDN1,IL6,PIM1,RHBDF2,SCARB1	25 (6)
														LY294002		chemical drug		-1.377	bias	0.00415	ALOX5AP,BIRC3,ETS1,IL6,PIM1,SCARB1,SPRY1	36 (12)
														Trp53cor1		other				0.00418	IL6,NTN1	7 (3)
														ZBTB18		transcription regulator				0.00418	SIX2,STC1
														tetrandrine		chemical drug				0.00418	CLDN1,IL6
														CCN1		other				0.00418	FZD7,IL6,TCF7L1
														PTH		other				0.00421	IL6,PLXDC2,STC1,VDR	19 (6)
														STAT5A		transcription regulator				0.0044	ABCG1,BIRC3,IL6,PIM1,SCG5
														Interferon alpha		group		1.434	bias	0.00445	CSF2RB,DOCK2,FILIP1L,IL6,NABP1,PIM1,SPRY1
														COL18A1		other				0.00446	ETS1,F2RL1,IL6	12 (4)
														Pka catalytic subunit		group				0.0045	PPARGC1A,VDR	13 (5)
														ECSIT		transcription regulator				0.0045	IL6,PIM1
														ellagic acid		chemical - endogenous non-mammalian				0.0045	PPARGC1A,SCARB1
														calcifediol		chemical - endogenous mammalian				0.0045	IL6,VDR
														methyl-beta-cyclodextrin		chemical drug				0.0045	IL6,SCARB1	5 (3)
														chenodeoxycholic acid		chemical - endogenous mammalian				0.0046	ABCG1,IL6,VDR
														NR4A3		ligand-dependent nuclear receptor				0.0046	BIRC3,IL6,PPARGC1A
														DSCAML1		other				0.0046	GABBR2,PLXNA4,PLXNC1
														trans-hydroxytamoxifen		chemical drug		0.577		0.00465	PLXDC1,RSPO3,SERPINF1,STC1
														S100A8		other		1.067		0.00474	ABCG1,CSF2RB,IL6,KLF15
														BCR-ABL1		fusion gene/product				0.00474	CSF2RB,PFKP,PIM1
														promegestone		chemical drug				0.00474	BIRC3,FKBP5,HSD17B2
														PKNOX1		transcription regulator				0.00484	IL6,PPARGC1A
														titanium dioxide		chemical drug				0.00484	ALOX5AP,IL6
														sterol		chemical - endogenous mammalian				0.00484	ABCG1,SCARB1	3 (2)
														GATA1		transcription regulator				0.00487	ALOX5AP,ETS1,PIM1,ST3GAL6,VDR
														U0126		chemical drug		-0.34	bias	0.00495	BIRC3,ETS1,FKBP5,IL6,SCG5,SPRY1,STC1	31 (12)
														NAMPT		cytokine				0.00504	HSD17B2,IL6,PPARGC1A
														PI3K (complex)		complex		1.109	bias	0.00515	ALOX5AP,BIRC3,ETS1,IL6,PIM1	33 (10)
														METTL3		enzyme				0.00518	IL6,PPARGC1A
														GPBAR1		G-protein coupled receptor				0.00518	IL6,PPARGC1A
														RYR2		ion channel				0.00518	IL6,PPARGC1A	11 (3)
														silymarin		chemical drug				0.00518	IL6,PPARGC1A
														deoxynivalenol		chemical toxicant				0.00518	CLDN1,IL6
														ZFP36		transcription regulator				0.00519	BIRC3,IL6,PIM1	14 (6)
														Ca2+		chemical - endogenous mammalian		0.698		0.00529	IL6,PPARGC1A,SCARB1,STC1,VDR	23 (10)
														DSCAM		other				0.00535	GABBR2,PLXNC1,SYT12
														AKT1		kinase		0.558		0.00537	BIRC3,IL6,KLF15,PPARGC1A,SERPINF1	18 (4)
														TAF4		transcription regulator				0.00551	CLDN1,ETS1,PPARGC1A
														JINK1/2		group				0.00554	IL6,TNIK
														LPIN1		phosphatase				0.00554	IL6,PPARGC1A	13 (5)
														vemurafenib		chemical drug				0.00554	IL6,PPARGC1A	9 (3)
														USP7		peptidase				0.00554	FKBP5,IL6
														DDIT4		other				0.00554	IL6,PPARGC1A
														ramipril		chemical drug				0.00554	DDR1,IL6
														bardoxolone methyl		chemical drug				0.00554	BIRC3,IL6	12 (4)
														fucoidin		chemical reagent				0.00554	CLDN1,IL6
														PRKCD		kinase		1.869		0.00562	BIRC3,IL6,NAV2,SPRY1	6 (3)
														mir-29		microRNA				0.00567	CLDN1,FKBP5,SCARB1
														POU2F2		transcription regulator				0.00567	FRMD4A,IL6,PLEKHG1
														VEGFA		growth factor		0.958	bias	0.00567	ETS1,IL6,PIM1,PPARGC1A,STC1	26 (11)
														LEPR		transmembrane receptor		0.068		0.00583	ABCG1,IL6,PPARGC1A,SCARB1	5 (3)
														anakinra		biologic drug				0.00591	IL6,PIM1
														HISTONE		group				0.00591	IL6,PAG1
														TRPV4		ion channel				0.00591	IL6,PPARGC1A	11 (3)
														RXRA		ligand-dependent nuclear receptor				0.00598	ABCG1,IL6,NAV2,SORBS1,VDR	22 (5)
														diethylstilbestrol		chemical drug		-1		0.00606	HTRA3,PAIP2B,PIM1,TCF7L1,VDR
														lysophosphatidic acid		chemical - other				0.00617	FKBP5,IL6,SCARB1	20 (6)
														MAP2K1		kinase				0.00626	BIRC3,IL6,PIM1,SCARB1	23 (6)
														ionomycin		chemical reagent		0.39	bias	0.00626	ETS1,IL6,PIM1,STC1
														MC4R		G-protein coupled receptor				0.00629	IL6,PPARGC1A
														ADIPOR1		transmembrane receptor				0.00629	IL6,PPARGC1A
														irbesartan		chemical drug				0.00629	IL6,SERPINF1
														POMC		other				0.00634	IL6,PPARGC1A,SCARB1	25 (9)
														ETV6-RUNX1		fusion gene/product		-1.342	bias	0.00656	ABCG1,ALOX5AP,PAG1,PIM1,SORBS2
														Cdk		group				0.00668	IL6,PPARGC1A
														NPPB		other				0.00668	PPARGC1A,SCARB1
														PRKD		group				0.00668	IL6,PPARGC1A
														TAB1		enzyme				0.00668	BIRC3,IL6	20 (6)
														tyrphostin AG490		chemical drug				0.00669	BIRC3,IL6,PIM1	20 (6)
														pioglitazone		chemical drug		-0.119		0.00671	ABCG1,IL6,PPARGC1A,SCARB1	13 (6)
														paclitaxel		chemical drug				0.00691	BIRC3,IL6,SCG5,SPRY1,STC1
														MAPK14		kinase		1.91	bias	0.00695	ALOX5AP,IL6,PPARGC1A,VDR	36 (14)
														CEBPA		transcription regulator		1.091		0.00703	ALOX5AP,IL6,PPARGC1A,PTGFR,SERPINF1,VDR	13 (4)
														NR1H2		ligand-dependent nuclear receptor				0.00705	ABCG1,IL6,SCARB1	13 (6)
														deoxycorticosterone acetate/potassium chloride/sodium chloride		chemical reagent				0.00708	IL6,VDR
														bryostatin 1		chemical drug				0.00708	BIRC3,IL6
														BHLHE40		transcription regulator		1.387	bias	0.00709	CSF2RB,HDAC9,IL6,PFKP,SORBS2
														(S)-alpha-fluoromethylhistidine		chemical reagent				0.00741	IL6
														LXM-10		chemical reagent				0.00741	IL6
														KCP		other				0.00741	PPARGC1A
														[D-Ala7]-angiotensin I/II (1-7)		chemical reagent				0.00741	IL6
														(9Z)-12,13-dihydroxyoctadec-9-enoic acid		chemical - endogenous mammalian				0.00741	IL6
														Plc beta		group				0.00741	IL6
														MAPKAPK2/3		group				0.00741	IL6
														Rab5		group				0.00741	IL6
														PIK-93		chemical drug				0.00741	IL6
														chlorpyrifos-methyl		chemical toxicant				0.00741	IL6
														Mitochondrial complex 1		complex				0.00741	PPARGC1A
														rutaecarpine		chemical - endogenous non-mammalian				0.00741	SCARB1
														UC-1V150		chemical drug				0.00741	IL6
														25-hydroxyvitamin D		chemical drug				0.00741	VDR
														PI4K2A		kinase				0.00741	IL6
														LPIN2		phosphatase				0.00741	IL6
														FPR		group				0.00741	IL6
														SLC17A9		transporter				0.00741	IL6
														SLC25A33		transporter				0.00741	PPARGC1A
														SPHKAP		other				0.00741	IL6
														lauroylcarnitine		chemical - endogenous mammalian				0.00741	CLDN1
														SETD4		other				0.00741	IL6
														C1QTNF4		other				0.00741	IL6
														ARL11		other				0.00741	IL6
														STAT3/5		group				0.00741	PIM1
														AFAP1L2		other				0.00741	IL6
														ganglioside GM3 (d18:1/18:0)		chemical - endogenous mammalian				0.00741	IL6
														ganglioside GM3 (d18:1/20:0)		chemical - endogenous mammalian				0.00741	IL6
														ganglioside GM3 (d18:1/22:0)		chemical - endogenous mammalian				0.00741	IL6
														Par		group				0.00741	IL6
														alisporivir		biologic drug				0.00741	PPARGC1A
														AKAP10		other				0.00741	IL6
														mir-657		microRNA				0.00741	IL6
														IL1RAPL1		transmembrane receptor				0.00741	IL6
														prosapogenin		chemical drug				0.00741	IL6
														SH2D3C		other				0.00741	IL6
														CRADD		other				0.00741	IL6
														GPR32		G-protein coupled receptor				0.00741	IL6
														TMEM9B		other				0.00741	IL6
														TBC1D23		other				0.00741	IL6
														MIR6869		microRNA				0.00741	IL6
														CD300E		other				0.00741	IL6
														cyclic des-acyl ghrelin (6-13)		biologic drug				0.00741	PPARGC1A
														miR-101b-3p (miRNAs w/seed UACAGUA)		mature microRNA				0.00741	STC1
														polysaccharide TA-1		chemical - endogenous non-mammalian				0.00741	IL6
														bimekizumab		biologic drug				0.00741	IL6
														butoxamine		chemical reagent				0.00741	IL6
														E-4031		chemical drug				0.00741	IL6
														dofetilide		chemical drug				0.00741	IL6
														BAY-u9773		chemical reagent				0.00741	IL6
														foscarnet		chemical drug				0.00741	STC1
														CpG ODN-B1826		chemical reagent				0.00741	IL6
														cAMP-dependent protein kinase		complex				0.00741	PPARGC1A
														C12-iE-DAP		chemical reagent				0.00741	IL6
														KIRA6		chemical reagent				0.00741	IL6
														tropicamide		chemical drug				0.00741	IL6
														chalcone-24		chemical reagent				0.00741	BIRC3
														wax ester		chemical - endogenous mammalian				0.00741	IL6
														theaflavin-3,3'-digallate		chemical - endogenous non-mammalian				0.00741	IL6
														kaolin		chemical drug				0.00741	F2RL1
														EMD472523		chemical reagent				0.00741	IL6
														pSTAT3 (Tyr705) inhibitory peptide		chemical reagent				0.00741	IL6
														BMS-986126		chemical drug				0.00741	IL6
														MHY1485		chemical reagent				0.00741	PPARGC1A
														perillaldehyde		chemical - endogenous non-mammalian				0.00741	IL6
														ceftazidime		chemical drug				0.00741	IL6
														lysophospholipids		chemical - endogenous mammalian				0.00741	CLDN1
														12(S)-HPETE		chemical - endogenous mammalian				0.00741	IL6
														alpha hydroxy ganglioside GM3 (d18:1/24:0)		chemical - endogenous mammalian				0.00741	IL6
														CYP19A1		enzyme				0.00743	FKBP5,IL6,SCARB1	13 (3)
														1-palmitoyl-2-(5-oxovaleroyl)-sn-glycero-3-phosphorylcholine		chemical reagent				0.00749	BIRC3,IL6	12 (4)
														dasatinib		chemical drug				0.00749	PPARGC1A,SCARB1
														resatorvid		chemical drug				0.00749	IL6,SCARB1
														PRLR		transmembrane receptor				0.00749	PIM1,VDR
														triamcinolone acetonide		chemical drug		1.715		0.00756	FKBP5,KLF15,PLXNC1,SPRY1
														STAT6		transcription regulator				0.00779	FKBP5,IL6,PPARGC1A,SERPINF1,TNIK,TRPV2	19 (3)
														caffeic acid phenethyl ester		chemical drug				0.00782	BIRC3,IL6,PTGFR	13 (4)
														mifepristone		chemical drug		-0.6		0.00784	FKBP5,IL6,SCARB1,TENM3,VDR	19 (5)
														butyric acid		chemical - endogenous mammalian		-1.06		0.00794	ABCG1,CLDN1,DDR1,HDAC9,IL6,PPARGC1A	10 (3)
														laquinimod		chemical drug				0.00801	CABLES1,FKBP5,SHISAL1
														plicamycin		chemical drug				0.00821	PLXDC1,ROR1,VDR
														IgG		complex		1.073		0.00823	BIRC3,IL6,PIM1,PPARGC1A,SERPINF1	36 (14)
														IL10		cytokine		0.317		0.00826	ALOX5AP,CSF2RB,FKBP5,HDAC9,IL6,SCARB1	37 (12)
														CCL2		cytokine				0.00842	ABCG1,IL6,SCARB1	4 (3)
														CCND1		transcription regulator				0.00853	CLIC6,FZD7,PDLIM3,RMI2,SCG5
														SPARC		other				0.00863	CLDN1,IL6,PAG1
														bisindolylmaleimide I		chemical drug				0.00863	BIRC3,CLDN1,IL6	24 (9)
														daporinad		chemical drug				0.00878	IL6,VDR
														MEX3A		other				0.00878	FZD7,PPARGC1A
														ethylene glycol tetraacetic acid		chemical reagent				0.00878	BIRC3,IL6	25 (10)
														Jnk		group				0.00888	BIRC3,ETS1,F2RL1,IL6	32 (9)
														vancomycin		biologic drug		0		0.00888	BIRC3,IL6,NAV2,ST3GAL6
														AICAR		chemical - endogenous mammalian				0.00905	ABCG1,PPARGC1A,SCARB1	13 (5)
														CHIR 99021		chemical drug				0.00924	IL6,PPARGC1A
														HSD11B1		enzyme				0.00924	IL6,PPARGC1A	20 (7)
														CAMK4		kinase				0.00924	IL6,PPARGC1A	9 (4)
														ALOX15		enzyme				0.00924	ABCG1,IL6	13 (5)
														CIDEC		other				0.00924	IL6,PPARGC1A
														piceatannol		chemical - endogenous non-mammalian				0.00924	BIRC3,IL6	24 (8)
														taurine		chemical - endogenous mammalian				0.00924	IL6,PPARGC1A	18 (6)
														5-N-ethylcarboxamido adenosine		chemical reagent				0.00926	CSF2RB,IL6,VDR
														Mek		group		0.157		0.00938	DDR1,ETS1,IL6,PPARGC1A,SPRY1	23 (7)
														CSF3		cytokine		0.2		0.0096	BIRC3,ETS1,IL6,PIM1	33 (10)
														ASAH1		enzyme				0.0097	ETS1,SCARB1
														STAT4		transcription regulator		1.067	bias	0.00989	DAPK2,FZD7,IL6,SCG5
														BTK		kinase				0.00993	ETS1,IL6,PIM1	16 (6)
														GLI2		transcription regulator				0.0102	IL6,NTN1,VDR
														TGFB3		growth factor				0.0102	ETS1,F2RL1,PPARGC1A
														PLIN5		other				0.0102	IL6,PPARGC1A
														PGF		growth factor				0.0102	ALOX5AP,IL6
														F7		peptidase				0.0102	CLDN1,IL6
														ARRB1		transcription regulator				0.0102	IL6,SCARB1
														H-7		chemical - kinase inhibitor				0.0102	PIM1,VDR
														AMPK		complex				0.0104	CLDN1,IL6,PPARGC1A
														TGM2		enzyme				0.0105	BIRC3,DAPK2,IL6,PIM1
														quercetin		chemical drug		-0.218		0.0105	BIRC3,IL6,PIM1,PPARGC1A
														Alpha catenin		group				0.0106	BIRC3,FMNL2,IL6
														metronidazole		chemical drug				0.0106	IL6,NAV2,ST3GAL6
														berberine		chemical drug				0.0106	BIRC3,IL6,SCARB1
														SLC9A3R1		transporter				0.0107	IL6,SCARB1
														PDPK1		kinase				0.0107	IL6,PFKP
														propranolol		chemical drug				0.0107	IL6,PPARGC1A
														paricalcitol		chemical drug				0.0107	F2RL1,VDR
														staurosporine		chemical drug				0.0109	IL6,PIM1,VDR
														4-CMTB		chemical reagent				0.0111	PPARGC1A
														sulfatides		chemical - endogenous mammalian				0.0111	IL6
														compound SI-1		chemical reagent				0.0111	FKBP5
														compound SI-2		chemical reagent				0.0111	FKBP5
														PDGF receptor tyrosine kinase inhibitor IV		chemical drug				0.0111	IL6
														sangivamycin		chemical drug				0.0111	IL6
														trapidil		chemical drug				0.0111	PIM1
														stigmasterol		chemical - endogenous mammalian				0.0111	ABCG1
														hyodeoxycholic acid		chemical - endogenous mammalian				0.0111	ABCG1
														glycodeoxycholic acid		chemical - endogenous mammalian				0.0111	IL6
														PDK		group				0.0111	IL6
														ITF II		chemical - endogenous non-mammalian				0.0111	IL6
														EDP-305		chemical drug				0.0111	IL6
														MS012		chemical reagent				0.0111	IL6
														1-palmitoyl-2-arachidonoyl-phosphatidylcholine		chemical - endogenous mammalian				0.0111	IL6
														cortisone		chemical - endogenous mammalian				0.0111	IL6
														BANK1		other				0.0111	IL6
														NIK		group				0.0111	IL6
														hexa-D-arginine		biologic drug				0.0111	PTGFR
														ZG16		other				0.0111	IL6
														natriuretic peptide derivative		biologic drug				0.0111	PPARGC1A
														imperatorin		chemical - endogenous non-mammalian				0.0111	IL6
														MAGEA11		other				0.0111	FKBP5
														polyethyleneimine		chemical reagent				0.0111	IL6
														SELENOK		other				0.0111	IL6
														SPON2		other				0.0111	IL6
														SMCR8		other				0.0111	IL6
														KLF14		transcription regulator				0.0111	PPARGC1A
														ZNF300		transcription regulator				0.0111	IL6
														ZSTK-474		chemical drug				0.0111	IL6
														ASH1L		transcription regulator				0.0111	IL6
														HSD17B14		enzyme				0.0111	IL6
														OSR2		transcription regulator				0.0111	OSR1
														SCARB2		transmembrane receptor				0.0111	IL6
														INAVA		other				0.0111	IL6
														TUT4		enzyme				0.0111	IL6
														ganglioside GM3 (d18:1/16:0)		chemical - endogenous mammalian				0.0111	IL6
														ganglioside GM3 (d18:1/24:0)		chemical - endogenous mammalian				0.0111	IL6
														ganglioside GM3 (d18:1/24:1(15Z))		chemical - endogenous mammalian				0.0111	IL6
														TH17 Cytokine		group				0.0111	IL6
														C-type LECTIN		group				0.0111	IL6
														satratoxin G		chemical toxicant				0.0111	IL6
														DHX15		enzyme				0.0111	IL6
														GCA		other				0.0111	IL6
														TPSG1		peptidase				0.0111	IL6
														PLEC		other				0.0111	IL6
														BAG4		other				0.0111	IL6
														GAPLINC		other				0.0111	IL6
														RBM8A		other				0.0111	IL6
														9-benzyl-8-hydroxy-2-(2-methoxyethoxy)adenine		chemical reagent				0.0111	IL6
														miR-148b-5p (and other miRNAs w/seed AGUUCUG)		mature microRNA				0.0111	IL6
														miR-543-3p (and other miRNAs w/seed AACAUUC)		mature microRNA				0.0111	IL6
														miR-22-5p (and other miRNAs w/seed GUUCUUC)		mature microRNA				0.0111	IL6
														P2RY11		G-protein coupled receptor				0.0111	IL6
														PBK		kinase				0.0111	BIRC3
														HYAL2		enzyme				0.0111	IL6
														CEACAM6		other				0.0111	IL6
														SERPINB3		other				0.0111	IL6
														CEACAM21		other				0.0111	IL6
														YES1		kinase				0.0111	IL6
														SLN		other				0.0111	PPARGC1A
														sulfurbutylether-beta-cyclodextrin		chemical reagent				0.0111	ABCG1
														CRT-0066101		chemical drug				0.0111	IL6
														RAB10		enzyme				0.0111	IL6
														FCAR		transmembrane receptor				0.0111	IL6
														LSS		enzyme				0.0111	ABCG1
														CLDN4		transmembrane receptor				0.0111	CLDN1
														LRG1		other				0.0111	IL6
														KRT5		other				0.0111	SERPINF1
														Trim30a/Trim30d		enzyme				0.0111	IL6
														SEC22B		other				0.0111	IL6
														SNAPIN		other				0.0111	IL6
														KIR2DL1/KIR2DL3		other				0.0111	IL6
														IDR-1018		chemical reagent				0.0111	IL6
														CEACAM7		other				0.0111	IL6
														DHCR7		enzyme				0.0111	IL6
														URMC-099		chemical reagent				0.0111	IL6
														CASP10		peptidase				0.0111	IL6
														CRIP2		other				0.0111	IL6
														ADAMDEC1		peptidase				0.0111	IL6
														Supt20		other				0.0111	IL6
														PTPN12		phosphatase				0.0111	IL6
														AZ-960		chemical reagent				0.0111	PIM1
														iso[4]levuglandin E2		chemical - endogenous mammalian				0.0111	IL6
														Ro-1138452		chemical reagent				0.0111	IL6
														dinitrophenyl R group		chemical reagent				0.0111	IL6
														P2pal-18S		chemical reagent				0.0111	IL6
														14-oxoDHA		chemical - endogenous mammalian				0.0111	IL6
														compound 48/80		chemical reagent				0.0111	IL6
														CGP 12177		chemical reagent				0.0111	PPARGC1A
														astemizole		chemical drug				0.0111	IL6
														trimethyloxamine		chemical - endogenous non-mammalian				0.0111	IL6
														gabexate		chemical drug				0.0111	IL6
														triphenyltin		chemical toxicant				0.0111	IL6
														10-hydroxy docosahexaenoic acid		chemical - endogenous mammalian				0.0111	IL6
														pegaptanib		biologic drug				0.0111	IL6
														nitazoxanide		chemical drug				0.0111	IL6
														oseltamivir		chemical drug				0.0111	IL6
														K ATP Channel		complex				0.0111	PPARGC1A
														protein phosphatase		complex				0.0111	PIM1
														palmitoylcarnitine		chemical - endogenous mammalian				0.0111	CLDN1
														ketotifen		chemical drug				0.0111	IL6
														oenothein B		chemical - endogenous non-mammalian				0.0111	IL6
														AX15839		chemical drug				0.0111	IL6
														nomifensine		chemical drug				0.0111	IL6
														magnesium chloride		chemical drug				0.0111	IL6
														calcium phosphate		chemical drug				0.0111	IL6
														CRTC1-MAML2		fusion gene/product				0.0111	PPARGC1A
														menin-MLL inhibitor 2		chemical reagent				0.0111	ABCG1
														L18-muramyl dipeptide		chemical reagent				0.0111	IL6
														mitochondria-targeted paraquat		chemical reagent				0.0111	IL6
														NoxA1ds		chemical reagent				0.0111	IL6
														A 71915		chemical reagent				0.0111	IL6
														tenidap		chemical drug				0.0111	IL6
														squalene		chemical - endogenous mammalian				0.0111	IL6
														SR 31747		chemical drug				0.0111	IL6
														senicapoc		chemical drug				0.0111	IL6
														pegylated leptin antagonist		chemical reagent				0.0111	IL6
														danazol		chemical drug				0.0111	IL6
														lipid		chemical - endogenous mammalian				0.0111	ABCG1,IL6
														NR1H3		ligand-dependent nuclear receptor		-1.158		0.0113	ABCG1,IL6,PPARGC1A,SCARB1
														NR1H4		ligand-dependent nuclear receptor				0.0113	ABCG1,IL6,PPARGC1A,SCARB1
														MTOR		kinase		1.091		0.0116	HSD17B2,IL6,PFKP,PIM1,PPARGC1A
														CYP27B1		enzyme				0.0117	IL6,VDR
														ELANE		peptidase				0.0117	F2RL1,IL6
														tributyltin		chemical reagent				0.0118	ABCG1,F2RL1,HTRA3
														SRC		kinase				0.0121	ABCG1,IL6,SCARB1
														DDIT3		transcription regulator				0.0121	IL6,PPARGC1A,TENM4
														RBM5		other				0.0122	BIRC3,PIM1
														PTGS1		enzyme				0.0122	IL6,STC1
														FLT3		kinase				0.0122	IL6,PIM1
														HBB		transporter				0.0122	IL6,SCARB1
														cilostazol		chemical drug				0.0122	ABCG1,PPARGC1A
														beta-carotene		chemical - endogenous mammalian				0.0122	IL6,SCARB1
														TO-901317		chemical reagent				0.0123	ABCG1,IL6,PFKP,SCARB1
														TMPRSS2-ERG		fusion gene/product				0.0123	PIM1,PSG1,ROR1
														prostaglandin E2		chemical - endogenous mammalian		1.474		0.0124	ABCG1,BIRC3,ETS1,F2RL1,IL6
														NR0B2		ligand-dependent nuclear receptor				0.0126	IL6,PPARGC1A,SCARB1
														15-deoxy-delta-12,14 -PGJ 2		chemical - endogenous mammalian		-1.032		0.0127	BIRC3,HTRA3,IL6,SCARB1
														4-methylnitrosoamino-1-(3-pyridinyl)-1-butanone		chemical toxicant				0.0127	HTRA3,IL6
														Ro31-8220		chemical drug				0.0127	CLDN1,IL6
														LDLR		transporter				0.0128	ABCG1,IL6,PPARGC1A,SCARB1
														decitabine		chemical drug		0.948		0.0129	BIRC3,FILIP1L,HTR1B,HTRA3,IL6,RASGRF2,SCARB1,TLL1
														TLR8		transmembrane receptor				0.0132	IL6,VDR
														SERPINA1		other				0.0132	IL6,SCARB1
														ABCG1	-0.689	transporter				0.0132	IL6,PPARGC1A
														ZFTA-RELA		fusion gene/product				0.0132	BIRC3,IL6
														TCR		complex				0.0134	BIRC3,IL6,PIM1,SPRY1,VDR
														IFN Beta		group		1.184	bias	0.0137	FKBP5,IL6,SPRY1,VDR
														PPRC1		transcription regulator				0.0138	ALOX5AP,CLDN1
														EPHB6		kinase				0.0138	FKBP5,IL6
														prednisolone		chemical drug		0.218		0.0139	BIRC3,FKBP5,IL6,PFKP
														TP53		transcription regulator		0.393		0.0142	BIRC3,DDR1,FKBP5,FRMD4A,FZD7,HDAC9,IL6,NTN1,PFKP,PIM1,PPARGC1A,SORBS1,SULF2,VDR
														SLC15A4		transporter				0.0142	DOCK2,FILIP1L,IL6
														SCARB1	0.592	transporter				0.0143	ABCG1,IL6
														3-D-glucosyl-1,2-diacylglycerol		chemical - endogenous non-mammalian				0.0148	IL6
														behenic acid		chemical - endogenous mammalian				0.0148	IL6
														treprostinil		chemical drug				0.0148	IL6
														clindamycin		chemical drug				0.0148	IL6
														platelet activating factor-C16		chemical - endogenous mammalian				0.0148	IL6
														mucopolysaccharide polysulfate		chemical drug				0.0148	IL6
														BBS12		other				0.0148	IL6
														rivaroxaban		chemical drug				0.0148	IL6
														Stat dimer		complex				0.0148	IL6
														NU-7026		chemical drug				0.0148	FKBP5
														CC8490		chemical drug				0.0148	IL6
														lorglumide		chemical reagent				0.0148	IL6
														Vacuolar H+ ATPase		complex				0.0148	IL6
														ROBO3		transmembrane receptor				0.0148	IL6
														IL17RC		transmembrane receptor				0.0148	IL6
														TNIP3		other				0.0148	IL6
														ZDHHC1		enzyme				0.0148	IL6
														HECTD3		enzyme				0.0148	IL6
														ATP6V0D2		transporter				0.0148	IL6
														B3GNT2		enzyme				0.0148	IL6
														SPATA2		other				0.0148	IL6
														CYP2C8		enzyme				0.0148	IL6
														CIRBP		translation regulator				0.0148	IL6
														SLC22A3		transporter				0.0148	IL6
														RNF122		enzyme				0.0148	IL6
														SLC39A4		transporter				0.0148	IL6
														TRIL		other				0.0148	IL6
														ACOT11		enzyme				0.0148	PPARGC1A
														LRRC19		other				0.0148	IL6
														Serine Protease		group				0.0148	IL6
														ivabradine		chemical drug				0.0148	IL6
														RNase A		group				0.0148	IL6
														SERPING1		other				0.0148	IL6
														FLII		other				0.0148	CLDN1
														perfluorooctane sulfonic acid		chemical toxicant				0.0148	IL6
														CLIP1		other				0.0148	IL6
														CPB2		peptidase				0.0148	IL6
														miR-515-5p (and other miRNAs w/seed UCUCCAA)		mature microRNA				0.0148	TCF7L1
														miR-495-3p (and other miRNAs w/seed AACAAAC)		mature microRNA				0.0148	IL6
														miR-181a-2-3p (and other miRNAs w/seed CCACUGA)		mature microRNA				0.0148	IL6
														miR-191-5p (and other miRNAs w/seed AACGGAA)		mature microRNA				0.0148	IL6
														mir-766		microRNA				0.0148	IL6
														mir-361		microRNA				0.0148	IL6
														miR-330-5p (and other miRNAs w/seed CUCUGGG)		mature microRNA				0.0148	ETS1
														mir-105		microRNA				0.0148	IL6
														beta,beta-dimethylacrylshikonin		chemical reagent				0.0148	BIRC3
														SKAP2		other				0.0148	IL6
														RAB11A		enzyme				0.0148	SCARB1
														CEACAM5		other				0.0148	IL6
														HLA-C		other				0.0148	IL6
														SLC12A3		transporter				0.0148	IL6
														MEP1A		peptidase				0.0148	IL6
														NASP		other				0.0148	IL6
														17-epi-resolvin D1		chemical - endogenous mammalian				0.0148	IL6
														ABCC9		ion channel				0.0148	PPARGC1A
														BAG2		other				0.0148	IL6
														SEMA3E		other				0.0148	IL6
														A4GALT		enzyme				0.0148	IL6
														GJB2		transporter				0.0148	IL6
														SIGLEC1		other				0.0148	IL6
														SIGLEC10		other				0.0148	ETS1
														APOD		transporter				0.0148	IL6
														IRAK1BP1		other				0.0148	IL6
														NLRC3		other				0.0148	IL6
														Rps6ka5		kinase				0.0148	IL6
														WARS1		enzyme				0.0148	IL6
														ARHGEF2		other				0.0148	IL6
														graptopetalum paraguayense methanol extract		chemical - endogenous non-mammalian				0.0148	IL6
														LAPTM5		other				0.0148	IL6
														LPAR3		G-protein coupled receptor				0.0148	IL6
														AKAP13		other				0.0148	FKBP5
														SLC9A3R2		transporter				0.0148	SCARB1
														FLLL-32		chemical reagent				0.0148	IL6
														CD300LD		other				0.0148	IL6
														PARP10		enzyme				0.0148	IL6
														CES1		enzyme				0.0148	IL6
														Cyp2a12/Cyp2a22		enzyme				0.0148	PPARGC1A
														PPP1CC		phosphatase				0.0148	IL6
														TRIM6-TRIM34		other				0.0148	IL6
														BST2		other				0.0148	IL6
														HS6ST2		enzyme				0.0148	IL6
														N-hydroxy-2,2-diphenylacetamide		chemical reagent				0.0148	IL6
														pterosin B		chemical reagent				0.0148	PPARGC1A
														VR23		chemical reagent				0.0148	IL6
														ITF3056		chemical reagent				0.0148	IL6
														cyclooxygenase inhibitor		chemical drug				0.0148	IL6
														triacsin C		chemical reagent				0.0148	IL6
														neopterin		chemical - endogenous mammalian				0.0148	IL6
														URB597		chemical drug				0.0148	IL6
														ketanserin		chemical drug				0.0148	IL6
														hoechst 33342		chemical reagent				0.0148	SPRY1
														SR 140333		chemical reagent				0.0148	IL6
														necrostatin-1s		chemical reagent				0.0148	IL6
														liarozole		chemical drug				0.0148	VDR
														clobenpropit		chemical reagent				0.0148	IL6
														trimetazidine		chemical drug				0.0148	PPARGC1A
														1,1-dimethyl-4-phenylpiperazinium iodide		chemical drug				0.0148	IL6
														hemicholinium 3		chemical reagent				0.0148	IL6
														dihydrosphingosine 1-phosphate		chemical - endogenous mammalian				0.0148	IL6
														ML-9		chemical - kinase inhibitor				0.0148	CLDN1
														cromolyn		chemical drug				0.0148	IL6
														AC083837.1		other				0.0148	IL6
														GSK3235025		chemical reagent				0.0148	PPARGC1A
														des-Arg-9 bradykinin		chemical - endogenous mammalian				0.0148	IL6
														insulin glargine		biologic drug				0.0148	IL6
														microcystin-LR		chemical toxicant				0.0148	IL6
														dextromethorphan		chemical drug				0.0148	IL6
														tyrphostin AG 18		chemical drug				0.0148	IL6
														poly A-poly T		chemical reagent				0.0148	IL6
														titanium		chemical reagent				0.0148	IL6
														procysteine		chemical drug				0.0148	IL6
														IgG-opsonized ovalbumin		chemical reagent				0.0148	IL6
														1-methyl-DL-tryptophan		chemical drug				0.0148	IL6
														pubchem compound 16020046		chemical reagent				0.0148	IL6
														Vi capsular polysaccharide		chemical drug				0.0148	IL6
														cholesterol ester		chemical - endogenous mammalian				0.0148	SCARB1
														TPG-1 proteoglycan		chemical reagent				0.0148	IL6
														Sb202190		chemical drug				0.0148	IL6,PPARGC1A,VDR
														NLRX1		other				0.0149	BIRC3,IL6
														IL11RA		transmembrane receptor				0.0149	IL6,PIM1
														LRP5		transmembrane receptor				0.0149	IL6,SCARB1
														zVAD-FMK		chemical - protease inhibitor				0.0149	BIRC3,IL6
														L-glutamic acid		chemical - endogenous mammalian				0.0151	CLDN1,PPARGC1A,SORBS1
														lenalidomide		chemical drug		0.756		0.0151	FZD7,ROR1,SHISAL1,TCF7L1
														HRAS		enzyme				0.0154	BIRC3,ETS1,IL6,SORBS1,TENM3,TENM4,UBASH3B
														STIM1		ion channel				0.0154	IL6,KLF15
														tetrodotoxin		chemical drug				0.0156	HDAC9,PPARGC1A,TLL1
														EIF4EBP1		translation regulator				0.016	IL6,PPARGC1A
														DUX4		transcription regulator				0.016	FZD7,IL6
														CTBP1		enzyme				0.016	FKBP5,VDR
														methimazole		chemical drug				0.016	IL6,SYT12
														carrageenan		chemical drug				0.016	F2RL1,IL6
														SOX11		transcription regulator				0.0162	IL6,NTN1,PAG1
														IL22		cytokine				0.0165	ABCG1,CLDN1,IL6
														triptolide		chemical drug				0.0165	F2RL1,IL6,RASGRF2
														SPHK1		kinase				0.0166	BIRC3,IL6
														GATA4		transcription regulator				0.0171	CLDN1,IL6,PDLIM3,PFKP
														CDK4		kinase				0.0172	FZD7,PDLIM3,SCG5
														losartan potassium		chemical drug				0.0172	IL6,KLF15,PPARGC1A
														ADRB2		G-protein coupled receptor				0.0172	IL6,PPARGC1A
														DETA-NONOate		chemical reagent				0.0172	BIRC3,IL6
														IL7		cytokine				0.0178	IL6,NTN1,PIM1
														MTORC1		complex				0.0178	PFKP,PPARGC1A
														CDK9		kinase				0.0178	IL6,PPARGC1A
														TNFAIP3		enzyme				0.0178	BIRC3,IL6
														FCGR2A		transmembrane receptor				0.0178	F2RL1,IL6
														Akt		group		-0.175		0.018	FKBP5,IL6,PPARGC1A,SCARB1,ST3GAL6
														FSH		complex		1.119		0.018	FILIP1L,FKBP5,IL6,PDLIM3,SCARB1
														sphingosine-1-phosphate		chemical - endogenous mammalian				0.0181	CSF2RB,ETS1,IL6
														PTEN		phosphatase		-1.206		0.0182	ALOX5AP,CLDN1,ETS1,IL6,PIM1,PPARGC1A,SULF2
														ESRRA		transcription regulator		1.067	bias	0.0184	ETS1,PLXDC1,PPARGC1A,VASH2
														CNR1		G-protein coupled receptor				0.0184	IL6,NTN1,SCARB1
														divalinal-angiotensin IV		chemical reagent				0.0184	IL6
														1,2-dioctanoyl-sn-glycerol		chemical reagent				0.0184	VDR
														eritoran		chemical drug				0.0184	IL6
														H-151		chemical reagent				0.0184	IL6
														lodamin		chemical reagent				0.0184	IL6
														Nfatc		group				0.0184	PPARGC1A
														1-palmitoyl-2-oleoylglycero-3-phosphoglycerol		chemical reagent				0.0184	IL6
														[Lys15,Arg16,Leu27]VIP(1-7)GRF(8-27)		chemical reagent				0.0184	IL6
														AOPEP		peptidase				0.0184	IL6
														KLK8		peptidase				0.0184	IL6
														rintatolimod		chemical drug				0.0184	IL6
														styrene		chemical toxicant				0.0184	IL6
														NF-kappaB decoy		biologic drug				0.0184	IL6
														MKNK		group				0.0184	SPRY1
														olmesartan		chemical drug				0.0184	SCARB1
														Jun-ATF2		complex				0.0184	IL6
														SCIMP		other				0.0184	IL6
														FENDRR		other				0.0184	IL6
														BPI		transporter				0.0184	IL6
														RHBDD3		other				0.0184	IL6
														PYHIN1		other				0.0184	IL6
														LILRA4		other				0.0184	IL6
														Snhg8		other				0.0184	IL6
														GATM		enzyme				0.0184	IL6
														TXLNG		other				0.0184	PPARGC1A
														TAS2R14		G-protein coupled receptor				0.0184	IL6
														Tlr12		other				0.0184	IL6
														benzenesulfonic acid		chemical reagent				0.0184	IL6
														PLA2G7		enzyme				0.0184	IL6
														IgG2b		complex				0.0184	IL6
														AP3D1		other				0.0184	IL6
														TRAFD1		other				0.0184	IL6
														DCB 3503		chemical reagent				0.0184	IL6
														STX11		transporter				0.0184	IL6
														CD6		transmembrane receptor				0.0184	IL6
														MRS 2578		chemical reagent				0.0184	IL6
														Cd24a		other				0.0184	IL6
														HAO1		enzyme				0.0184	PPARGC1A
														MYBBP1A		transcription regulator				0.0184	PPARGC1A
														mir-590		microRNA				0.0184	IL6
														miR-147 (and other miRNAs w/seed UGUGCGG)		mature microRNA				0.0184	IL6
														mir-149		microRNA				0.0184	IL6
														neflamapimod		chemical drug				0.0184	IL6
														FGA		other				0.0184	IL6
														PROS1		other				0.0184	IL6
														FGG		other				0.0184	IL6
														GW 6471		chemical reagent				0.0184	PPARGC1A
														PILRB		other				0.0184	IL6
														Orm1 (includes others)		other				0.0184	IL6
														ELMO1		other				0.0184	DOCK2
														PSAP		other				0.0184	BIRC3
														PORCN		enzyme				0.0184	FZD7
														ARLNC1		other				0.0184	FKBP5
														P2RY12		G-protein coupled receptor				0.0184	IL6
														IL36RN		cytokine				0.0184	IL6
														PRMT2		enzyme				0.0184	IL6
														ACOD1		enzyme				0.0184	IL6
														ARL5B		enzyme				0.0184	IL6
														GTF3A		transcription regulator				0.0184	PIM1
														HOXD11		transcription regulator				0.0184	SIX2
														PELI2		enzyme				0.0184	IL6
														NPY5R		G-protein coupled receptor				0.0184	IL6
														DDT		enzyme				0.0184	IL6
														astaxanthin		chemical drug				0.0184	IL6
														PLAA		other				0.0184	IL6
														TG6-10-1		chemical reagent				0.0184	IL6
														Wfdc17		other				0.0184	IL6
														HLA-B		transmembrane receptor				0.0184	IL6
														VAS-2870		chemical reagent				0.0184	IL6
														pubchem compound 11483544		chemical reagent				0.0184	IL6
														fluticasone		chemical drug				0.0184	IL6
														sulfamethoxazole/trimethoprim		chemical drug				0.0184	IL6
														methylamine		chemical - endogenous mammalian				0.0184	IL6
														terfenadine		chemical drug				0.0184	IL6
														paxilline		chemical - endogenous non-mammalian				0.0184	IL6
														bupropion		chemical drug				0.0184	IL6
														grepafloxacin		chemical drug				0.0184	IL6
														vanadyl sulfate		chemical reagent				0.0184	IL6
														yoda1		chemical reagent				0.0184	IL6
														cathelicidin-WA		chemical - endogenous mammalian				0.0184	IL6
														sappanone A		chemical - endogenous non-mammalian				0.0184	IL6
														Ac-Phe[Orn-Pro-D-cyclohexylalanine-Trp-Arg]		chemical reagent				0.0184	IL6
														DASA-58		chemical reagent				0.0184	ABCG1
														chlorine		chemical toxicant				0.0184	ALOX5AP
														perfluorodecanoic acid		chemical toxicant				0.0184	IL6
														vidarabine		chemical drug				0.0184	IL6
														allosamidin		chemical reagent				0.0184	ABCG1
														lactose		chemical - endogenous mammalian				0.0184	VDR
														9-(9Z-octadecenoyloxy)-octadecanoic acid		chemical - endogenous mammalian				0.0184	IL6
														CEBPE		transcription regulator				0.0184	ALOX5AP,IL6
														STEAP3		transporter				0.0184	KLF15,SORBS2
														CBL		transcription regulator				0.0184	CSF2RB,IL6
														carbonyl cyanide m-chlorophenyl hydrazone		chemical toxicant				0.0184	ALOX5AP,CLDN1
														N6AMT1		enzyme				0.0187	DAPK2,FZD7,VDR
														CLEC4G		other				0.0191	IL6,RSPO3
														ZBTB20		transcription regulator				0.0191	IL6,PPARGC1A
														MAP2K7		kinase				0.0191	BIRC3,VDR
														TXNIP		other				0.0191	IL6,PPARGC1A
														GFI1		transcription regulator				0.0191	ETS1,IL6,VDR
														THRA		ligand-dependent nuclear receptor				0.0191	IL6,PPARGC1A,SYT12
														LRP6		transmembrane receptor				0.0197	IL6,PPARGC1A
														SERPINF1	-0.866	other				0.0197	PPARGC1A,SERPINF1
														LRP1		transmembrane receptor				0.0197	IL6,SERPINF1
														PTPN6		phosphatase				0.0197	ETS1,IL6
														EZH2		transcription regulator		0.927		0.0201	ALOX5AP,BIRC3,FKBP5,IL6,VDR
														KL		enzyme				0.0203	IL6,VDR
														PRKCB		kinase				0.0203	IL6,PPARGC1A
														Ccl2		cytokine				0.0203	ETS1,IL6
														CREB1		transcription regulator		0.277		0.0204	IL6,PLXDC2,PLXNC1,PPARGC1A,STC1,ZFPM2
														TNFSF11		cytokine		0.49	bias	0.0205	ETS1,IL6,PAG1,PIM1
														GIP		other				0.021	IL6,PPARGC1A
														ACSL4		enzyme				0.021	IL6,SERPINF1
														DIO2		enzyme				0.0211	KLF15,OSR1,PPARGC1A
														prostaglandin D2		chemical - endogenous mammalian				0.0216	IL6,VDR
														clozapine		chemical drug				0.0216	IL6,PPARGC1A
														vitamin D		chemical drug				0.0216	IL6,VDR
														forskolin		chemical toxicant		1.329		0.0217	FKBP5,IL6,PDLIM3,PPARGC1A,SCARB1,STC1,VDR
														nitric oxide		chemical - endogenous mammalian				0.0218	IL6,PPARGC1A,RHBDF2
														10E,12Z-octadecadienoic acid		chemical - endogenous mammalian				0.0218	IL6,RHBDF2,SORBS1
														MCB-613		chemical reagent				0.0221	IL6
														psychosine		chemical - endogenous mammalian				0.0221	IL6
														3'-O-(4-benzoyl)benzoyladenosine 5'-triphosphate		chemical reagent				0.0221	IL6
														roxithromycin		chemical drug				0.0221	IL6
														nitrite		chemical - endogenous mammalian				0.0221	IL6
														1-palmitoyl-2-oleoylphosphatidyl-D-serine		chemical reagent				0.0221	IL6
														5-stearic acid hydroxy stearic acid		chemical - endogenous mammalian				0.0221	IL6
														10-(9Z-hexadecenoyloxy)-octadecanoic acid		chemical - endogenous mammalian				0.0221	IL6
														GP7		chemical reagent				0.0221	PPARGC1A
														pinaverium		chemical drug				0.0221	IL6
														TGX-221		chemical drug				0.0221	IL6
														aliskiren		chemical drug				0.0221	IL6
														(R)-limonene		chemical toxicant				0.0221	IL6
														teichoic acid		chemical - endogenous non-mammalian				0.0221	IL6
														aloe-emodin		chemical toxicant				0.0221	IL6
														Fcgr2		group				0.0221	IL6
														Dynamin		group				0.0221	IL6
														P110		group				0.0221	IL6
														FIBRINOGEN (family)		group				0.0221	IL6
														givinostat		chemical drug				0.0221	IL6
														CpG ODN M362		chemical reagent				0.0221	IL6
														TLR2/TLR4		group				0.0221	IL6
														glycitein		chemical drug				0.0221	IL6
														FOXQ1		transcription regulator				0.0221	NRXN3
														RAB7B		peptidase				0.0221	IL6
														PIEZO1		ion channel				0.0221	IL6
														CTSC		peptidase				0.0221	IL6
														TLR10		transmembrane receptor				0.0221	IL6
														NLRP10		enzyme				0.0221	IL6
														IKBIP		other				0.0221	IL6
														TMEM106A		other				0.0221	IL6
														RNF152		enzyme				0.0221	IL6
														YTHDF2		other				0.0221	PPARGC1A
														CLEC4D		other				0.0221	IL6
														PDZK1IP1		other				0.0221	SCARB1
														LILRA5		other				0.0221	IL6
														RGMB		other				0.0221	IL6
														FLT4		transmembrane receptor				0.0221	IL6
														ACOT13		enzyme				0.0221	PPARGC1A
														SYT11		transporter				0.0221	IL6
														PRKAB2		kinase				0.0221	IL6
														MAP4K1		kinase				0.0221	BIRC3
														TPR		other				0.0221	IL6
														HAMP		other				0.0221	IL6
														MUC2		other				0.0221	IL6
														C1QTNF3		other				0.0221	IL6
														SLC16A1		transporter				0.0221	IL6
														mir-708		microRNA				0.0221	IL6
														mir-365		microRNA				0.0221	IL6
														miR-197-3p (and other miRNAs w/seed UCACCAC)		mature microRNA				0.0221	IL6
														miR-342-3p (miRNAs w/seed CUCACAC)		mature microRNA				0.0221	IL6
														NUCB2		other				0.0221	IL6
														ORM1		other				0.0221	IL6
														MSLN		other				0.0221	IL6
														PPM1L		phosphatase				0.0221	IL6
														GMFG		growth factor				0.0221	IL6
														PRKAB1		kinase				0.0221	IL6
														W-54011		chemical reagent				0.0221	IL6
														F13A1		enzyme				0.0221	IL6
														PIP5K1B		kinase				0.0221	IL6
														CCL15		cytokine				0.0221	IL6
														SENP6		peptidase				0.0221	IL6
														STK38		kinase				0.0221	IL6
														GPS1		other				0.0221	TNIK
														URI1		transcription regulator				0.0221	FKBP5
														glaucocalyxin A		chemical - endogenous non-mammalian				0.0221	IL6
														SERPIND1		other				0.0221	IL6
														Ppp1cc		phosphatase				0.0221	IL6
														SRGN		other				0.0221	CLDN1
														PILRA		other				0.0221	IL6
														IL17D		cytokine				0.0221	IL6
														Clec2d (includes others)		transmembrane receptor				0.0221	IL6
														VTX-2337		chemical drug				0.0221	IL6
														SAR-20347		chemical drug				0.0221	IL6
														LY2090314		chemical drug				0.0221	IL6
														CG-200745		chemical drug				0.0221	IL6
														10-(6'-plastoquinonyl)decyltriphenylphosphonium		chemical drug				0.0221	SERPINF1
														pyridoxal phosphate-6-azophenyl-2',4'-disulfonic acid		chemical reagent				0.0221	IL6
														olmesartan medoxomil		chemical drug				0.0221	IL6
														arginine methyltransferase inhibitor-1		chemical reagent				0.0221	PPARGC1A
														BRL 37344		chemical reagent				0.0221	PPARGC1A
														pyridoxamine		chemical - endogenous mammalian				0.0221	IL6
														Z-VRPR-FMK		chemical - protease inhibitor				0.0221	IL6
														JWH-015		chemical reagent				0.0221	IL6
														aurintricarboxylic acid		chemical drug				0.0221	PIM1
														beta-aminoarteether		chemical drug				0.0221	IL6
														10,12-tricosadiynoic acid		chemical reagent				0.0221	PPARGC1A
														Z-Leu-Leu-Leu-B(OH)2		chemical reagent				0.0221	IL6
														scopoletin		chemical - endogenous non-mammalian				0.0221	IL6
														flavone		chemical - endogenous non-mammalian				0.0221	IL6
														methyllycaconitine		chemical toxicant				0.0221	IL6
														myristic acid		chemical - endogenous mammalian				0.0221	F2RL1
														CV 3988		chemical reagent				0.0221	IL6
														zofenopril		chemical drug				0.0221	IL6
														9-palmitic acid hydroxy stearic acid		chemical - endogenous mammalian				0.0221	IL6
														LDB1		transcription regulator		1		0.0222	LMCD1,PAG1,SERPINF1,VDR
														TAZ		enzyme				0.0222	F2RL1,IL6,SCG5,SORBS2
														1,25-dihydroxyvitamin D		chemical drug				0.0223	IL6,VDR
														NCOR2		transcription regulator				0.0223	BIRC3,IL6
														LMO2		transcription regulator		1		0.0224	LMCD1,PAG1,SERPINF1,VDR
														IL5		cytokine		1.932	bias	0.0229	CSF2RB,NABP1,PFKP,PIM1
														IKBKB		kinase		1	bias	0.0235	BIRC3,CLDN1,ETS1,IL6
														PRDM1		transcription regulator		-1.067		0.0237	CLDN1,IL6,METTL7A,SPRY1
														estrogen		chemical drug				0.0237	IL6,PIM1,SCARB1,VDR
														PRKAG3		kinase				0.024	LMCD1,METTL7A,PPARGC1A
														ARNT		transcription regulator				0.024	ALOX5AP,CLDN1,STC1
														TNFRSF1A		transmembrane receptor				0.0244	BIRC3,IL6,PIM1
														BSCL2		other				0.0244	IL6,SCG5
														TRIM28		transcription regulator				0.0244	ETS1,IL6
														NEUROG1		transcription regulator				0.0244	IL6,SERPINF1
														aflatoxin B1		chemical - endogenous non-mammalian		0	bias	0.0245	CLDN1,DDR1,SULF2,VDR
														PDK1		kinase				0.0251	HDAC9,PAG1
														GW 4064		chemical toxicant				0.0251	PPARGC1A,SCARB1
														alitretinoin		chemical drug				0.0255	ABCG1,IL6,PPARGC1A
														phosphatidylserine		chemical - endogenous mammalian				0.0257	IL6
														24(S),25-epoxycholesterol		chemical - endogenous mammalian				0.0257	ABCG1
														glucosylceramide		chemical - endogenous mammalian				0.0257	IL6
														Cd209b		other				0.0257	IL6
														sesamol		chemical - endogenous mammalian				0.0257	IL6
														apyrase		group				0.0257	IL6
														Sphk		group				0.0257	IL6
														blinatumomab		biologic drug				0.0257	IL6
														bis(3',5')-cyclic diguanylic acid		chemical - endogenous non-mammalian				0.0257	IL6
														ANKRD42		transcription regulator				0.0257	IL6
														patulin		chemical toxicant				0.0257	IL6
														Tlr11		transmembrane receptor				0.0257	IL6
														ISX		transcription regulator				0.0257	SCARB1
														PIMREG		other				0.0257	IL6
														SH2D5		other				0.0257	IL6
														AKIRIN2		other				0.0257	IL6
														CLEC6A		transmembrane receptor				0.0257	IL6
														PTK		group				0.0257	IL6
														CC2D1A		transcription regulator				0.0257	IL6
														TP73-AS1		other				0.0257	IL6
														TIMD4		other				0.0257	IL6
														GYY 4137		chemical reagent				0.0257	IL6
														HDGF		growth factor				0.0257	IL6
														ASPN		other				0.0257	IL6
														PON3		enzyme				0.0257	IL6
														FNIP1		other				0.0257	PPARGC1A
														TCIM		other				0.0257	IL6
														iguratimod		chemical drug				0.0257	IL6
														Org 48762-0		chemical drug				0.0257	IL6
														nadifloxacin		chemical drug				0.0257	IL6
														HLA-DQ		complex				0.0257	IL6
														IER3		other				0.0257	BIRC3
														SELL		transmembrane receptor				0.0257	IL6
														EZH1		enzyme				0.0257	IL6
														REV1		enzyme				0.0257	IL6
														NUDT16L1		other				0.0257	IL6
														DUSP10		phosphatase				0.0257	IL6
														PRLH		cytokine				0.0257	IL6
														MC2R		G-protein coupled receptor				0.0257	IL6
														miR-511-5p (miRNAs w/seed UGUCUUU)		mature microRNA				0.0257	IL6
														ARHGAP4		other				0.0257	CLDN1
														TSC22D1		transcription regulator				0.0257	IL6
														CD84		other				0.0257	IL6
														fangchinoline		chemical drug				0.0257	IL6
														CYP4F2		enzyme				0.0257	IL6
														P2RY1		G-protein coupled receptor				0.0257	IL6
														GNAI1		enzyme				0.0257	IL6
														TPSD1		peptidase				0.0257	IL6
														MARCO		transmembrane receptor				0.0257	IL6
														IL17B		cytokine				0.0257	IL6
														LPAR2		G-protein coupled receptor				0.0257	IL6
														RASGRP4		other				0.0257	IL6
														CLIC4		ion channel				0.0257	IL6
														GAS1		other				0.0257	IL6
														IL18RAP		transmembrane receptor				0.0257	IL6
														compound 52		chemical reagent				0.0257	IL6
														TRPA1		transporter				0.0257	IL6
														TNFRSF14		transmembrane receptor				0.0257	F2RL1
														USP21		peptidase				0.0257	IL6
														cepharanthine		chemical reagent				0.0257	IL6
														HOXC11		transcription regulator				0.0257	SIX2
														thenoyltrifluoroacetone		chemical reagent				0.0257	BIRC3
														ubiquinone 9		chemical - endogenous mammalian				0.0257	IL6
														N(1)-methylnicotinamide		chemical - endogenous mammalian				0.0257	IL6
														6-methylsulfinylhexyl isothiocyanate		chemical reagent				0.0257	IL6
														trimethyltin		chemical reagent				0.0257	IL6
														gliotoxin		chemical toxicant				0.0257	BIRC3
														2,3-dioxo-6-nitro-7-sulfamoylbenzo(f)quinoxaline		chemical reagent				0.0257	IL6
														poly rI:rC-RNA HMW		chemical reagent				0.0257	IL6
														batatasin I		chemical - endogenous non-mammalian				0.0257	IL6
														vardenafil		chemical drug				0.0257	IL6
														diacerein		chemical drug				0.0257	IL6
														manidipine		chemical drug				0.0257	IL6
														eugenol		chemical - endogenous non-mammalian				0.0257	IL6
														adiporon		chemical reagent				0.0257	PPARGC1A
														miR-508-3p inhibitor		chemical reagent				0.0257	CLDN1
														non-esterified fatty acid		chemical - endogenous mammalian				0.0257	IL6
														noladin ether		chemical - endogenous mammalian				0.0257	IL6
														BX-795		chemical drug				0.0257	PFKP
														borrelia burgdorferi strain B31 peptidoglycan		chemical reagent				0.0257	IL6
														20alpha-hydroxycholesterol		chemical - endogenous mammalian				0.0257	ABCG1
														SIRT3		enzyme				0.0258	IL6,PPARGC1A
														HAND2		transcription regulator				0.0258	IL6,PDLIM3
														FST		other				0.0258	IL6,PPARGC1A
														diphenyleneiodonium		chemical reagent				0.0258	ALOX5AP,IL6
														MRTFB		transcription regulator				0.0263	FILIP1L,SCARB1,SORBS1
														NR5A1		ligand-dependent nuclear receptor				0.0265	ETS1,SCARB1
														GPS2		transcription regulator				0.0265	ABCG1,IL6
														NR2F2		ligand-dependent nuclear receptor				0.0265	PPARGC1A,PSG1
														IL6ST		transmembrane receptor				0.0265	IL6,PIM1
														trovafloxacin		chemical drug				0.0265	BIRC3,IL6
														triamterene		chemical drug				0.0265	BIRC3,IL6
														DIO3		enzyme				0.0267	ALOX5AP,SHISAL1,STC1
														CEBPB		transcription regulator		1.371	bias	0.0267	ALOX5AP,IL6,PPARGC1A,PTGFR,SCARB1,VDR
														Raf		group				0.0272	PPARGC1A,SPRY1
														PDGFB		growth factor				0.0272	IL6,SERPINF1
														FASN		enzyme				0.0272	ABCG1,IL6
														glucocorticoid		chemical drug		0.572		0.0272	IL6,PPARGC1A,STC1,VDR
														MAPK9		kinase				0.0279	BIRC3,IL6,VDR
														miR-21-5p (and other miRNAs w/seed AGCUUAU)		mature microRNA				0.028	IL6,SPRY1
														PDCD1		transmembrane receptor				0.028	IL6,SCARB1
														SNAI2		transcription regulator				0.028	CLDN1,VDR
														TREM2		transmembrane receptor				0.028	IL6,SULF2
														RARB		ligand-dependent nuclear receptor				0.0283	ETS1,IL6,NTN1
														ERK1/2		group		1.172	bias	0.0287	BIRC3,ETS1,FKBP5,IL6
														RIPK2		kinase				0.0287	IL6,PPARGC1A
														MAP2K3		kinase				0.0287	IL6,PPARGC1A
														dextran sulfate		chemical drug		0.58	bias	0.0293	CLDN1,ETS1,IL6,VDR
														CAY10585		chemical reagent				0.0293	IL6
														Vhl		complex				0.0293	BIRC3
														garcinia yunnanensis extract YTE-17		chemical reagent				0.0293	IL6
														fingolimod phosphate		chemical - endogenous mammalian				0.0293	IL6
														ibudilast		chemical drug				0.0293	IL6
														PADI4		enzyme				0.0293	IL6
														GPR84		G-protein coupled receptor				0.0293	IL6
														ANKS6		other				0.0293	IL6
														CHCHD5		other				0.0293	PPARGC1A
														ZNF746		transcription regulator				0.0293	PPARGC1A
														SLC39A8		transporter				0.0293	IL6
														PHF10		other				0.0293	ETS1
														PON2		enzyme				0.0293	IL6
														Lefty		group				0.0293	ETS1
														LAX1		other				0.0293	IL6
														AZI2		other				0.0293	IL6
														HYOU1		other				0.0293	IL6
														SLC25A4		transporter				0.0293	BIRC3
														PPP4C		phosphatase				0.0293	IL6
														VCL		enzyme				0.0293	IL6
														nimbolide		chemical - endogenous non-mammalian				0.0293	BIRC3
														LIPC		enzyme				0.0293	SCARB1
														mir-190		microRNA				0.0293	CLDN1
														miR-217-5p (and other miRNAs w/seed ACUGCAU)		mature microRNA				0.0293	PPARGC1A
														OCT4-NANOG		complex				0.0293	TCF7L1
														FEM1A		transcription regulator				0.0293	IL6
														HS6ST1		enzyme				0.0293	IL6
														SCNN1A		ion channel				0.0293	IL6
														EIF2AK1		kinase				0.0293	IL6
														TRIM8		enzyme				0.0293	IL6
														CAY10594		chemical reagent				0.0293	PPARGC1A
														DKC1		enzyme				0.0293	IL6
														UACA		other				0.0293	IL6
														AQP4		transporter				0.0293	IL6
														PIWIL2		enzyme				0.0293	CABLES1
														GLP1R		G-protein coupled receptor				0.0293	IL6
														PDZK1		other				0.0293	SCARB1
														CCDC80		other				0.0293	FZD7
														filgotinib		chemical drug				0.0293	IL6
														GALP		other				0.0293	IL6
														farnesyl transferase		complex				0.0293	IL6
														teasaponin		chemical - endogenous non-mammalian				0.0293	IL6
														DIABLO		other				0.0293	BIRC3
														Havcr1		other				0.0293	IL6
														CAPN2		peptidase				0.0293	IL6
														TNFRSF10B		transmembrane receptor				0.0293	IL6
														HG-9-91-01		chemical drug				0.0293	IL6
														Gm20703		other				0.0293	IL6
														polychlorinated biphenyls		chemical reagent				0.0293	IL6
														R59949		chemical drug				0.0293	ALOX5AP
														coumestrol		chemical toxicant				0.0293	IL6
														SCH79797		chemical reagent				0.0293	LMCD1
														PQQ cofactor		chemical - endogenous non-mammalian				0.0293	PPARGC1A
														ISRIB		chemical reagent				0.0293	IL6
														AGI-1067		chemical drug				0.0293	IL6
														magnesium sulfate		chemical drug				0.0293	IL6
														hypochlorous acid		chemical drug				0.0293	IL6
														epoxyeicosatrienoic acid analog B		chemical reagent				0.0293	IL6
														epoxyeicosatrienoic acid analog A		chemical reagent				0.0293	IL6
														retinaldehyde		chemical - endogenous mammalian				0.0293	IL6
														levofloxacin		chemical drug				0.0293	IL6
														zVAD		chemical - protease inhibitor				0.0293	IL6
														bicuculline/dalfampridine		chemical reagent				0.0293	PLXNA4
														palmitoyl-Cys((RS)-2,3-di(palmitoyloxy)-propyl)-Ala-Gly-OH		chemical reagent				0.0293	IL6
														huperzine A		chemical drug				0.0293	IL6
														theaflavin		chemical - endogenous non-mammalian				0.0293	IL6
														acetate		chemical - endogenous mammalian				0.0293	PPARGC1A
														Igm		complex				0.0294	IL6,PIM1
														mir-181		microRNA				0.0294	IL6,SIX2
														PLAU		peptidase				0.0294	ABCG1,IL6
														LCK		kinase				0.0302	ABCG1,SCARB1
														MSTN		growth factor				0.0302	IL6,PPARGC1A
														PRKD1		kinase				0.0302	IL6,PPARGC1A
														aldosterone		chemical - endogenous mammalian				0.0304	FKBP5,IL6,PPARGC1A
														resveratrol		chemical drug		-0.535		0.0305	BIRC3,IL6,PPARGC1A,VDR
														RNF31		enzyme				0.031	IL6,SCARB1
														Map3k7		kinase				0.031	IL6,OSR1
														isotretinoin		biologic drug				0.031	ABCG1,IL6
														corticosteroid		chemical drug				0.0317	FKBP5,IL6
														Bvht		other				0.0317	ETS1,SERPINF1
														BTNL2		transmembrane receptor				0.0317	IL6,PLXDC1
														KLF2		transcription regulator				0.0325	DOCK2,F2RL1,IL6
														STK40		kinase				0.0325	OSR1,RSPO3
														Il3		cytokine				0.0325	IL6,PIM1
														MEF2D		transcription regulator				0.0325	HDAC9,PPARGC1A
														ganglioside		chemical - endogenous mammalian				0.0329	IL6
														2',3'-dialdehyde ATP		chemical reagent				0.0329	IL6
														R 59022		chemical drug				0.0329	IL6
														tannic acid		chemical toxicant				0.0329	IL6
														nitrate		chemical - endogenous mammalian				0.0329	PPARGC1A
														ML-193		chemical reagent				0.0329	IL6
														11-dehydrocorticosterone		chemical - endogenous mammalian				0.0329	PPARGC1A
														carnobyl iron		chemical reagent				0.0329	IL6
														MHC Class II (complex)		complex				0.0329	IL6
														bafilomycin A		chemical reagent				0.0329	IL6
														CRTC3		other				0.0329	PPARGC1A
														HTR7		G-protein coupled receptor				0.0329	IL6
														SLC16A3		transporter				0.0329	IL6
														Hoxa11os		other				0.0329	IL6
														FCGR3A/FCGR3B		transmembrane receptor				0.0329	F2RL1
														ZBED2		transcription regulator				0.0329	PIM1
														FBXO42		other				0.0329	IL6
														CCDC88A		other				0.0329	IL6
														MARCHF2		enzyme				0.0329	IL6
														salmonella typhimurium lipopolysaccharide		chemical - endogenous non-mammalian				0.0329	IL6
														TMEM79		other				0.0329	IL6
														ARID5A		transcription regulator				0.0329	IL6
														ZC3HAV1		other				0.0329	IL6
														TENM1		transmembrane receptor				0.0329	SCARB1
														TPSAB1/TPSB2		peptidase				0.0329	IL6
														IL26		cytokine				0.0329	IL6
														dynasore		chemical reagent				0.0329	IL6
														tryptase		group				0.0329	F2RL1
														S100A10		other				0.0329	IL6
														CYT003-QbG10		chemical drug				0.0329	IL6
														UNC5B		transmembrane receptor				0.0329	IL6
														HOXA2		transcription regulator				0.0329	SIX2
														THBD		transmembrane receptor				0.0329	IL6
														EIF4EBP3		other				0.0329	IL6
														mir-338		microRNA				0.0329	IL6
														miR-183-5p (miRNAs w/seed AUGGCAC)		mature microRNA				0.0329	IL6
														mir-873		microRNA				0.0329	IL6
														PRTN3		peptidase				0.0329	IL6
														RALBP1		enzyme				0.0329	IL6
														MAP3K2		kinase				0.0329	IL6
														ING4		transcription regulator				0.0329	IL6
														Ighg2b		other				0.0329	IL6
														DRD5		G-protein coupled receptor				0.0329	IL6
														RGFP966		chemical reagent				0.0329	PPARGC1A
														CD160		transmembrane receptor				0.0329	IL6
														NEK6		kinase				0.0329	IL6
														Mup1 (includes others)		other				0.0329	PPARGC1A
														PDE10A		enzyme				0.0329	IL6
														COCH		other				0.0329	IL6
														CTSK		peptidase				0.0329	IL6
														RTKN		other				0.0329	BIRC3
														UTS2R		G-protein coupled receptor				0.0329	SCARB1
														TKT		enzyme				0.0329	IL6
														ANPEP		peptidase				0.0329	IL6
														CAPN1		peptidase				0.0329	IL6
														BRMS1		transcription regulator				0.0329	IL6
														ivermectin		chemical drug				0.0329	IL6
														niflumic acid		chemical drug				0.0329	IL6
														acetone		chemical - endogenous mammalian				0.0329	SCARB1
														ammonium trichloro(dioxoethylene-O,O'-)tellurate		chemical drug				0.0329	IL6
														latrunculin A		chemical toxicant				0.0329	IL6
														MCC950		chemical reagent				0.0329	IL6
														ketorolac		chemical drug				0.0329	IL6
														MIR17-92		group				0.0329	IL6
														SR1078		chemical reagent				0.0329	IL6
														BQ 123		biologic drug				0.0329	IL6
														D-thioctic acid		chemical - endogenous mammalian				0.0329	PPARGC1A
														arachidic acid		chemical - endogenous mammalian				0.0329	IL6
														saturated fatty acid		chemical - other				0.0329	IL6
														alpha-methylparatyrosine		chemical drug				0.0329	IL6
														D-alpha-hydroxyglutarate		chemical - endogenous mammalian				0.0329	PFKP
														miricorilant		chemical reagent				0.0329	FKBP5
														dinoprost		chemical - endogenous mammalian				0.0333	IL6,PTGFR
														ZNF217		transcription regulator				0.0333	NRXN3,ST3GAL6
														SCD		enzyme				0.0334	IL6,PPARGC1A,VDR
														FOXO1		transcription regulator		0.749	bias	0.0337	BIRC3,IL6,PPARGC1A,SCARB1,UBASH3B
														RELB		transcription regulator				0.0341	BIRC3,IL6
														COP1		enzyme				0.0341	PPARGC1A,SYT12
														NFkB (complex)		complex		1.731	bias	0.0344	ABCG1,BIRC3,ETS1,F2RL1,HDAC9,IL6
														CCL5		cytokine				0.0349	F2RL1,IL6
														IRAK4		kinase				0.0357	BIRC3,IL6
														TBX5		transcription regulator				0.0357	IL6,PDLIM3
														PTPN11		phosphatase				0.0357	IL6,PIM1
														PRMT1		enzyme				0.0357	CLDN1,PPARGC1A
														MAP3K7		kinase				0.0357	BIRC3,IL6
														CTNNB1		transcription regulator		-0.469	bias	0.0359	FGD4,FZD7,HSD17B2,IL6,NTN1,RSPO3,TCF7L1,TNIK
														Ige		complex				0.0362	IL6,NABP1,SCARB1,VDR
														6-mercaptopurine		chemical drug				0.0365	IL6
														lnc-HAND2-2		other				0.0365	IL6
														heparan sulfate		chemical - endogenous mammalian				0.0365	IL6
														doramapimod		chemical drug				0.0365	IL6
														IH636 grape seed proanthocyanidin extract		chemical drug				0.0365	IL6
														F630028O10Rik		other				0.0365	IL6
														GPX8		enzyme				0.0365	IL6
														CLEC14A		other				0.0365	IL6
														USP25		peptidase				0.0365	IL6
														RSPO3	0.763	kinase				0.0365	IL6
														rhesus theta-defensin 1		chemical - endogenous mammalian				0.0365	IL6
														ABCA7		transporter				0.0365	IL6
														FFAR2		G-protein coupled receptor				0.0365	IL6
														B4GALT6		enzyme				0.0365	IL6
														Tlr13		other				0.0365	IL6
														secukinumab		biologic drug				0.0365	IL6
														CAVIN1		transcription regulator				0.0365	IL6
														LAIR1		transmembrane receptor				0.0365	IL6
														LGALS8		other				0.0365	IL6
														PDK2		kinase				0.0365	IL6
														mir-217		microRNA				0.0365	IL6
														mir-326		microRNA				0.0365	ETS1
														BIX 01294		chemical reagent				0.0365	IL6
														SELE		transmembrane receptor				0.0365	IL6
														LUM		other				0.0365	IL6
														P2RX4		ion channel				0.0365	IL6
														IGBP1		phosphatase				0.0365	CLDN1
														CD200R1		transmembrane receptor				0.0365	IL6
														LILRB3		transmembrane receptor				0.0365	IL6
														IL18BP		other				0.0365	IL6
														SLC6A1		transporter				0.0365	IL6
														LAT2		other				0.0365	IL6
														STX3		transporter				0.0365	SULT1C4
														DUSP22		phosphatase				0.0365	IL6
														KCNJ11		ion channel				0.0365	PPARGC1A
														KCNA3		ion channel				0.0365	IL6
														sobetirome		chemical drug				0.0365	SCARB1
														TRAF1		other				0.0365	IL6
														CTTN		other				0.0365	IL6
														AEBP1		peptidase				0.0365	ABCG1
														LGALS9B		other				0.0365	IL6
														pubchem compound 11368987		chemical reagent				0.0365	IL6
														IKK-2 inhibitor VIII		chemical drug				0.0365	IL6
														cyclic guanosine monophosphate-adenosine monophosphate		chemical - endogenous non-mammalian				0.0365	IL6
														hydroxychloroquine		chemical drug				0.0365	IL6
														L-lactic acid		chemical - endogenous mammalian				0.0365	IL6
														sodium dodecyl sulfate		chemical drug				0.0365	IL6
														tiron		chemical reagent				0.0365	IL6
														SU1498		chemical drug				0.0365	ETS1
														calcium chloride		chemical drug				0.0365	STC1
														tin mesoporphyrin		chemical drug				0.0365	IL6
														acitretin		chemical drug				0.0365	IL6
														mastoparan		chemical toxicant				0.0365	IL6
														polymyxin B		biologic drug				0.0365	IL6
														hexamethoxyflavone		chemical toxicant				0.0365	IL6
														poly(U)RNA		chemical reagent				0.0365	IL6
														C-miR146a		chemical reagent				0.0365	IL6
														dydrogesterone		chemical drug				0.0365	HSD17B2
														22(S)-hydroxycholesterol		chemical - endogenous mammalian				0.0365	ABCG1
														formononetin		chemical - endogenous non-mammalian				0.0365	IL6
														lysophosphatidylcholine		chemical - other				0.0365	IL6,SCARB1
														enterotoxin B		biologic drug				0.0365	CSF2RB,IL6
														RETNLB		other				0.0365	IL6,KLF15
														PRNP		other				0.0365	IL6,TCF7L1
														TLR2		transmembrane receptor				0.0371	IL6,PTGFR,VDR
														PAX3		transcription regulator				0.0371	F2RL1,FILIP1L,IL6
														SB203580		chemical drug	Inhibited	-2.181	bias	0.0371	ALOX5AP,CLDN1,IL6,PPARGC1A,VDR
														TGFA		growth factor				0.0374	BIRC3,IL6
														MACROH2A1		other				0.0374	ETS1,IL6
														IFI16		transcription regulator				0.0374	IL6,PIM1
														PIN1		enzyme				0.0374	IL6,PPARGC1A
														MEF2A		transcription regulator				0.0374	CLIC6,PPARGC1A
														PTHLH		other				0.0374	IL6,VDR
														TERT		enzyme				0.0375	ETS1,IL6,UBASH3B
														GNAS		enzyme				0.0382	IL6,PPARGC1A
														mir-17		microRNA				0.0382	BIRC3,IL6
														GCG		other				0.0382	PPARGC1A,SCARB1
														zymosan		chemical - endogenous non-mammalian				0.0382	IL6,PPARGC1A
														epinephrine		chemical - endogenous mammalian				0.0382	IL6,PPARGC1A
														AHR		ligand-dependent nuclear receptor		0.989		0.0382	CSF2RB,FZD7,HDAC9,IL6,SYT12
														PNPLA2		enzyme				0.039	IL6,PPARGC1A
														ATG5		other				0.039	IL6,SCARB1
														levodopa		chemical - endogenous mammalian		0.813		0.0396	CLIC6,FKBP5,HTR1B,PFKP,SCG5,SYT12
														PP2/AG1879 tyrosine kinase inhibitor		chemical drug				0.0399	BIRC3,IL6
														JUN		transcription regulator		1.929	bias	0.0399	BIRC3,IL6,PIM1,SULF2,VDR
														IL3		cytokine		1.945	bias	0.04	ALOX5AP,BIRC3,IL6,PIM1
														nitroglycerin		chemical drug				0.0401	IL6
														CTSV		peptidase				0.0401	CLDN1
														teriflunomide		chemical drug				0.0401	IL6
														1-hydroxy-2-methyl-2-butenyl 4-diphosphate		chemical - endogenous non-mammalian				0.0401	IL6
														Stat1 dimer		complex				0.0401	PIM1
														tocilizumab		biologic drug				0.0401	IL6
														IFN Lambda		group				0.0401	IL6
														SIK3		kinase				0.0401	PPARGC1A
														CPT1C		enzyme				0.0401	PPARGC1A
														MGAT1		enzyme				0.0401	CLDN1
														PARP14		enzyme				0.0401	PIM1
														FFAR1		G-protein coupled receptor				0.0401	PPARGC1A
														Fcor		enzyme				0.0401	PPARGC1A
														HUWE1		transcription regulator				0.0401	ABCG1
														SARM1		transmembrane receptor				0.0401	IL6
														CD80/CD86		group				0.0401	IL6
														Traj18		other				0.0401	IL6
														DLG1		kinase				0.0401	IL6
														Cebp		complex				0.0401	IL6
														IL17RD		other				0.0401	IL6
														Ctcflos		other				0.0401	PPARGC1A
														miR-208a-3p (and other miRNAs w/seed UAAGACG)		mature microRNA				0.0401	ETS1
														miR-193a-3p (and other miRNAs w/seed ACUGGCC)		mature microRNA				0.0401	ETS1
														HCK		kinase				0.0401	IL6
														SWAP70		other				0.0401	IL6
														docosapentaenoic acid		chemical reagent				0.0401	IL6
														APOA2		transporter				0.0401	SCARB1
														LGALS7/LGALS7B		other				0.0401	IL6
														LIMA1		other				0.0401	VDR
														MEOX1		transcription regulator				0.0401	SIX2
														COPA		transporter				0.0401	IL6
														CAMK2G		kinase				0.0401	BIRC3
														FOXJ1		transcription regulator				0.0401	IL6
														Flg		other				0.0401	IL6
														PGK1		kinase				0.0401	KLF15
														GIPR		G-protein coupled receptor				0.0401	IL6
														GPX4		enzyme				0.0401	IL6
														MAPK6		kinase				0.0401	PPARGC1A
														NDFIP1		other				0.0401	IL6
														2-[[9-isopropyl-6-[[4-(2-pyridyl)phenyl]methylamino]purin-2-yl]amino]butan-1-ol		chemical drug				0.0401	IL6
														mito-TEMPO		chemical reagent				0.0401	IL6
														BP-1-102		chemical reagent				0.0401	IL6
														SR1001		chemical reagent				0.0401	IL6
														J11-Cl		chemical reagent				0.0401	IL6
														KMUP-1		chemical reagent				0.0401	SCARB1
														sesame oil		chemical reagent				0.0401	IL6
														montelukast		chemical drug				0.0401	IL6
														ampicillin		chemical drug				0.0401	IL6
														TPCA-1		chemical drug				0.0401	IL6
														lidocaine		chemical drug				0.0401	IL6
														rosmarinic acid		chemical - endogenous non-mammalian				0.0401	IL6
														astragaloside IV		chemical - endogenous non-mammalian				0.0401	IL6
														hesperetin		chemical drug				0.0401	PPARGC1A
														theophylline		chemical drug				0.0401	IL6
														scopolamine		chemical drug				0.0401	IL6
														sphingomyelin		chemical - endogenous mammalian				0.0401	IL6
														(2-(2-(4-methylthiazol-5-yl)ethoxy)-2-oxoethyl)triphenylphosphonium bromide		chemical reagent				0.0401	PPARGC1A
														allopregnanolone		chemical - endogenous mammalian				0.0401	IL6
														nandrolone		chemical drug				0.0401	IL6
														desmosterol		chemical - endogenous mammalian				0.0401	ABCG1
														mir-15		microRNA				0.0407	IL6,PIM1
														LYN		kinase				0.0407	ETS1,IL6
														Lh		complex		1.119	bias	0.0414	FKBP5,IL6,PDLIM3,SCARB1
														PRDM5		transcription regulator				0.0416	NAV2,PSG1
														FEV		transcription regulator				0.0416	NTN1,TRPV2
														histamine		chemical - endogenous mammalian				0.0416	CLDN1,IL6
														tetrachlorodibenzodioxin		chemical toxicant				0.0416	ALOX5AP,FZD7,HDAC9,IL6,PTGFR
														MYOC		other				0.0425	PLXNC1,STC1
														IL7R		transmembrane receptor				0.0425	IL6,PIM1
														IRF5		transcription regulator				0.0425	DAPK2,IL6
														SMO		G-protein coupled receptor				0.0425	FZD7,TNIK
														SRF		transcription regulator				0.0433	CLDN1,ETS1,FILIP1L,LMCD1
														progesterone		chemical - endogenous mammalian		1.88		0.0433	BIRC3,F2RL1,FKBP5,HSD17B2,IL6,VDR
														NEDD9		other				0.0433	PFKP,STC1
														CD44		other				0.0435	BIRC3,FKBP5,IL6
														L-lysine		chemical - endogenous mammalian				0.0437	IL6
														1L-6-hydroxymethyl-chiro-inositol 2-(R)-2-O-methyl-3-O-octadecylcarbonate		chemical - kinase inhibitor				0.0437	IL6
														Rp-8-Br-cAMPS		chemical - kinase inhibitor				0.0437	SCARB1
														icilin		chemical reagent				0.0437	IL6
														CpG ODN 1585		chemical reagent				0.0437	IL6
														highly active antiretroviral therapy		chemical drug				0.0437	IL6
														IRF		group				0.0437	IL6
														ATP6AP2		transporter				0.0437	IL6
														PLCL2		enzyme				0.0437	PPARGC1A
														NCKAP1L		other				0.0437	IL6
														FCMR		other				0.0437	IL6
														STAR		transporter				0.0437	ABCG1
														TYRO3		kinase				0.0437	IL6
														CCL1		cytokine				0.0437	IL6
														4-methylene-2-octyl-5-oxotetrahydrofuran-3-carboxylic acid		chemical reagent				0.0437	IL6
														PLTP		enzyme				0.0437	IL6
														RAMP1		G-protein coupled receptor				0.0437	IL6
														LGALS3BP		transmembrane receptor				0.0437	IL6
														IL1R2		transmembrane receptor				0.0437	IL6
														DRD1		G-protein coupled receptor				0.0437	HTR1B
														CD19		transmembrane receptor				0.0437	IL6
														PTGIR		G-protein coupled receptor				0.0437	IL6
														IL17RB		transmembrane receptor				0.0437	IL6
														FYB1		other				0.0437	IL6
														DGKZ		kinase				0.0437	IL6
														NPY2R		G-protein coupled receptor				0.0437	IL6
														CEBPG		transcription regulator				0.0437	IL6
														NUMBL		other				0.0437	VDR
														CCNT1		transcription regulator				0.0437	PPARGC1A
														HSPB8		kinase				0.0437	IL6
														ARF6		transporter				0.0437	IL6
														Cyp2c70		enzyme				0.0437	PPARGC1A
														RASGRF1		other				0.0437	IL6
														WRN		enzyme				0.0437	IL6
														ELN		other				0.0437	IL6
														CACNA1A		ion channel				0.0437	IL6
														8-hydroxyeicosapentaenoic acid		chemical - endogenous mammalian				0.0437	IL6
														BEX2		other				0.0437	PLXNC1
														Col17a1		other				0.0437	TCF7L1
														NDP		growth factor				0.0437	SERPINF1
														brusatol		chemical reagent				0.0437	IL6
														KU-60019		chemical drug				0.0437	IL6
														bisphenol A diglycidyl ether		chemical reagent				0.0437	VDR
														myelin oligodendrocyte glycoprotein (35-55)		chemical reagent				0.0437	IL6
														GSK2193874		chemical reagent				0.0437	IL6
														catecholamine		chemical - other				0.0437	IL6
														roflumilast N-oxide		chemical - endogenous mammalian				0.0437	IL6
														JMF3086		chemical reagent				0.0437	IL6
														8-oxo-7-hydrodeoxyguanosine		chemical - endogenous mammalian				0.0437	IL6
														diaminopimelic acid		chemical - endogenous non-mammalian				0.0437	IL6
														androstenediol		chemical - endogenous mammalian				0.0437	FKBP5
														etoposide		chemical drug				0.0445	ABCG1,BIRC3,IL6
														ILF3		transcription regulator				0.0451	FKBP5,IL6
														CFTR		ion channel				0.0451	HSD17B2,IL6
														phorbol esters		chemical - other				0.0451	IL6,VDR
														TCF4		transcription regulator				0.0451	IL6,SERPINF1,SORBS2,VASH2
														estradiol-17beta-benzoate		chemical reagent				0.0455	ALOX5AP,CLIC6,STC1
														CPT1B		enzyme				0.0455	PPARGC1A,SCARB1,SORBS1
														IKBKE		kinase				0.046	BIRC3,IL6
														LCN2		transporter				0.046	IL6,PPARGC1A
														SOCS3		phosphatase				0.046	IL6,PPARGC1A
														Bay 11-7082		chemical - kinase inhibitor				0.046	IL6,PIM1
														RORA		ligand-dependent nuclear receptor				0.046	IL6,PPARGC1A,SULF2
														deferoxamine		chemical drug				0.046	IL6,SULF2,VDR
														STAT5B		transcription regulator		1		0.0463	BIRC3,IL6,METTL7A,PIM1
														Insulin		group		0.152		0.0467	IL6,PPARGC1A,RSPO3,SCARB1,SERPINF1,SORBS1
														RGS4		enzyme				0.0469	PPARGC1A,VDR
														elaidic acid		chemical - endogenous mammalian				0.0469	HSD17B2,IL6
														bucladesine		chemical toxicant		0.843	bias	0.0471	IL6,SCARB1,STC1,VDR
														RARA		ligand-dependent nuclear receptor		1		0.0471	IL6,METTL7A,NAV2,NTN1
														ANGPT2		growth factor				0.0471	ETS1,IL6,TNIK
														azithromycin		chemical drug				0.0472	IL6
														CXCL6		cytokine				0.0472	IL6
														darapladib		chemical drug				0.0472	IL6
														PP2A		complex				0.0472	PIM1
														cucurbitacin I		chemical reagent				0.0472	IL6
														mannosylated lipoarabinomannan		chemical - endogenous non-mammalian				0.0472	IL6
														BPIFA1		other				0.0472	IL6
														TRIM38		enzyme				0.0472	IL6
														particulate matter		chemical reagent				0.0472	IL6
														MDGA2		other				0.0472	IL6
														BCO1		enzyme				0.0472	SCARB1
														LECT2		other				0.0472	IL6
														PLA2G2D		enzyme				0.0472	IL6
														iron dextran		chemical drug				0.0472	IL6
														fedratinib		chemical drug				0.0472	IL6
														SAR1A		enzyme				0.0472	PPARGC1A
														IgG2a		complex				0.0472	IL6
														Ppp2c		group				0.0472	PIM1
														KLRG1		other				0.0472	IL6
														SRT1720		chemical drug				0.0472	IL6
														TCF21		transcription regulator				0.0472	IL6
														ANG		enzyme				0.0472	IL6
														KCNN4		ion channel				0.0472	IL6
														DUSP4		phosphatase				0.0472	IL6
														mir-127		microRNA				0.0472	IL6
														HPGDS		enzyme				0.0472	IL6
														CSF2RA		transmembrane receptor				0.0472	PIM1
														HPN		peptidase				0.0472	PPARGC1A
														CRY2		enzyme				0.0472	IL6
														RPS6KA4		kinase				0.0472	IL6
														CD180		other				0.0472	IL6
														GFER		enzyme				0.0472	IL6
														LMO4		transcription regulator				0.0472	PPARGC1A
														GHSR		G-protein coupled receptor				0.0472	IL6
														CD163		transmembrane receptor				0.0472	IL6
														VLDLR		transporter				0.0472	IL6
														PIM3		kinase				0.0472	PPARGC1A
														FOXP4		transcription regulator				0.0472	PPARGC1A
														LAMA2		other				0.0472	PAG1
														LETMD1		other				0.0472	IL6
														VEGFD		growth factor				0.0472	IL6
														PTGER1		G-protein coupled receptor				0.0472	IL6
														CRY1		enzyme				0.0472	IL6
														1-trifluoromethoxyphenyl-3-(1-propionylpiperidine-4-yl)urea		chemical reagent				0.0472	IL6
														OPRM1		G-protein coupled receptor				0.0472	IL6
														CXCL1		cytokine				0.0472	IL6
														CCL3L3		cytokine				0.0472	IL6
														6-aminopyrazolopyrimidine derivative compound II		chemical drug				0.0472	IL6
														sevoflurane		chemical drug				0.0472	IL6
														iodoacetic acid		chemical toxicant				0.0472	IL6
														cantharidin		chemical drug				0.0472	IL6
														SB 239063		chemical drug				0.0472	IL6
														hydroquinone		chemical - endogenous mammalian				0.0472	IL6
														rhodioloside		chemical - endogenous non-mammalian				0.0472	IL6
														N,N-dimethylsphingosine		chemical reagent				0.0472	IL6
														poly-L-lysine		chemical reagent				0.0472	IL6
														bempedoic acid		chemical drug				0.0472	IL6
														adefovir dipivoxil		chemical drug				0.0472	IL6
														isatoribine		chemical reagent				0.0472	IL6
														gambogic acid		chemical - endogenous non-mammalian				0.0472	BIRC3
														maxacalcitol		chemical drug				0.0472	VDR
														S-equol		chemical drug				0.0472	IL6
														RARG		ligand-dependent nuclear receptor				0.0478	IL6,NTN1
														ATF2		transcription regulator				0.0478	IL6,PPARGC1A
														DMD		other				0.0482	IMPA2,PPARGC1A,ST3GAL6
														simvastatin		chemical drug				0.0482	ABCG1,IL6,SCARB1
														IHH		enzyme				0.0487	IL6,PTGFR
														TFEB		transcription regulator				0.0487	IL6,PPARGC1A
														KMT2A		transcription regulator				0.0487	ETS1,SCARB1
														okadaic acid		chemical toxicant				0.0487	IL6,PIM1
														trinitrobenzenesulfonic acid		chemical reagent				0.0487	CLDN1,IL6
														ZBTB16		transcription regulator				0.0493	F2RL1,HSD17B2,IL6
														FOLR1		transporter				0.0496	BIRC3,ST3GAL6
														daidzein		chemical drug				0.0496	ABCG1,IL6
														dihydrotestosterone		chemical - endogenous mammalian		1.965		0.0966	ABCG1,FKBP5,IL6,KLF15,RMI2
														sirolimus		chemical drug		-1.976		0.202	IL6,PFKP,PIM1,PPARGC1A

## Sheet: TRIM28 binding DEG Pre-dec
gene1	logFC	p value
AJAP1	0.774591	4.95813e-05
SLC45A1	-0.596575	0.000191835
TNFRSF8	1.12481	0.0293697
TNFRSF1B	0.701275	3.40448e-09
PDPN	-0.637846	3.15987e-05
EPHA2	0.764711	7.14036e-09
ATP13A2	0.652164	1.65244e-08
PADI2	-0.919517	0.00977122
CDA	1.17116	2.62932e-08
SH2D5	0.688992	3.15454e-07
EPHB2	0.961743	8.58085e-13
HTR1D	2.98054	1.80764e-43
GALE	0.664136	1.6224e-07
GPR3	1.08665	8.94357e-08
RAB42	-0.635997	0.001751
LAPTM5	1.12211	0.0255859
SPOCD1	0.698247	2.8231e-11
SH3D21	-0.633535	3.8956e-06
CITED4	0.645102	0.000177079
ZSWIM5	1.63475	7.46832e-11
CDKN2C	-0.760993	6.83572e-08
TTC39A	0.771847	6.09329e-06
RAB3B	0.737343	1.29824e-08
TACSTD2	0.737071	0.000595626
LEPROT	-0.912817	1.07593e-24
DEPDC1	-0.621838	0.000470829
PTGER3	-1.85293	1.48518e-12
LPAR3	-0.601509	0.0275756
TGFBR3	-0.619716	3.36389e-09
S1PR1	1.21187	7.42931e-20
KIAA1324	0.969309	1.61602e-06
DENND2D	0.595359	0.000140153
WNT2B	1.06556	2.26023e-10
TSPAN2	1.24339	2.70571e-06
NGF	0.628301	0.00514836
TUFT1	0.853316	1.04224e-12
KLHDC9	-0.958765	0.00117799
MPZ	0.706734	3.47805e-07
SLC19A2	-0.586199	6.07244e-06
LAMC2	0.6744	0.00148317
RGS2	-0.957448	3.13106e-09
IGFN1	-1.02685	0.00167182
PRELP	-1.26269	2.91428e-13
REN	-0.902771	0.000123484
NUAK2	0.847339	1.98846e-09
SLC45A3	0.716856	2.87479e-06
PLXNA2	0.725204	9.25331e-05
G0S2	0.647791	5.07555e-05
SYT14	0.635763	0.00135684
SERTAD4	0.833509	1.54307e-05
TGFB2	1.22106	1.91134e-13
MIA3	-0.592392	1.33614e-10
GNG4	0.673417	3.32856e-05
FMN2	0.609029	8.05887e-09
GREM2	-1.61822	4.71215e-16
ZBTB18	0.656249	4.1531e-06
ITGA8	-1.77976	4.2867e-34
CXCL12	-0.604439	1.43194e-05
C10orf10	-1.2298	2.63934e-16
VSTM4	-0.667839	1.61563e-09
TMEM26	-0.638377	0.000221235
TSPAN15	0.704508	0.000632553
C10orf35	1.09138	3.11542e-08
PLAC9	-1.3725	2.31413e-14
KLLN	-0.614908	0.000246817
HTR7	0.788273	0.00320021
HHEX	0.581316	0.00267935
SLC35G1	0.586509	0.0110472
ARHGAP19	0.760799	6.22368e-08
LOXL4	-0.68944	6.02553e-07
ENTPD7	0.937025	3.25098e-13
PSD	-0.766264	5.72371e-05
GFRA1	0.937169	5.62423e-16
NANOS1	0.947268	1.90395e-10
B4GALNT4	-0.664655	2.68522e-05
CEND1	-1.35138	2.90428e-10
BRSK2	0.920592	0.000268778
DUSP8	0.672501	2.41277e-06
CDKN1C	-0.638656	7.54547e-07
PHLDA2	0.842026	8.99647e-15
SCUBE2	-0.734617	5.38323e-10
ADM	-0.611102	2.70756e-06
MICALCL	0.594637	0.0367616
PLEKHA7	1.62218	4.6374e-10
NCR3LG1	0.603022	0.000156053
KCNC1	1.72979	0.0039538
NAV2	0.796319	8.54626e-13
FIBIN	0.836767	1.085e-09
PRR5L	0.792778	2.83372e-09
TSPAN18	1.24652	6.43794e-08
TP53I11	0.654172	2.52348e-09
YPEL4	-0.624478	4.23907e-05
STX3	0.672213	7.51382e-08
ZP1	0.835306	0.0321829
MYRF	0.834069	1.97023e-07
FOSL1	0.818609	3.05808e-11
TMEM151A	1.74587	3.20694e-08
ANO1	-1.20217	0.00345957
PGM2L1	0.589245	1.79706e-05
WNT11	-2.83399	7.42332e-15
MYO7A	1.88299	5.19108e-14
AQP11	1.24018	2.40632e-11
CCDC81	0.801581	1.45678e-05
RAB38	-0.632194	0.000288051
BIRC3	0.589074	0.000817064
PDGFD	-0.707535	1.17722e-11
GUCY1A2	1.22121	3.20644e-11
PPP2R1B	0.665322	2.30926e-06
ABCG4	-0.772042	0.0035001
UBASH3B	0.580693	1.43859e-06
SLC37A2	1.52344	6.41207e-17
ETS1	0.603001	5.15882e-06
ADAMTS15	-0.673173	0.000110947
ADIPOR2	-0.869969	1.21735e-17
C1R	-0.882497	1.41128e-08
GPRC5A	0.899685	2.52216e-13
GSG1	0.994722	5.2209e-06
PLBD1	-0.664387	9.87917e-08
PDE3A	-0.733076	0.00460535
ARNTL2	0.715009	1.2829e-07
FAIM2	-1.21203	4.44313e-10
METTL7A	-0.650899	7.41776e-05
KRT80	1.32425	9.75123e-12
KRT7	0.887802	0.00275025
KRT86	1.28777	0.000171975
KRT81	1.47255	0.000160061
ANKRD52	0.841447	2.10867e-06
PPM1H	0.776725	2.63069e-07
HMGA2	1.17452	1.383e-09
PTPRB	0.727898	0.00571523
E2F7	0.669556	4.24729e-06
IGF1	-1.55749	0.00603229
SLC41A2	0.655726	2.93925e-06
BTBD11	0.847869	0.00688099
GLTP	-0.694815	4.62072e-10
WSB2	-0.590064	2.2111e-10
ALOX5AP	1.11609	3.18235e-05
NHLRC3	-0.806808	1.15785e-07
RGCC	-0.988285	1.18652e-10
DACH1	-1.05004	2.65805e-05
NALCN	0.68694	0.00465063
TMEM255B	0.76187	1.78542e-05
PNP	0.697576	4.63382e-06
ZFHX2	0.725252	5.41265e-06
STXBP6	1.10545	0.000984238
SYNE2	-0.685902	4.72779e-08
PLEK2	1.27399	4.35659e-08
PLEKHH1	1.05434	6.3013e-07
MAP3K9	0.854354	0.00422028
PAPLN	0.751754	1.3611e-09
ASB2	0.67052	2.79771e-07
SYNE3	-0.947724	2.42758e-11
CYP46A1	-1.01538	0.000182279
CRIP1	-0.926682	0.000182272
GABRA5	0.781955	0.00160303
ACTC1	1.65574	3.99849e-12
LTK	-1.65447	1.67029e-06
FRMD5	1.14417	3.59635e-11
TNFAIP8L3	1.34187	8.53731e-06
PRTG	-0.697989	0.00041949
FBXL22	-0.736329	1.44122e-06
CORO2B	0.645602	1.55043e-08
ISLR	-1.02978	1.84193e-22
ACSBG1	-0.680952	0.0032322
MESP1	0.604528	0.0215208
ZNF774	0.628545	0.00706502
RGMA	-0.679951	0.01126
RGS11	-0.772684	0.00155069
SYNGR3	-0.675581	0.00590668
NTN3	-1.11235	5.27249e-05
ATP6V0C	0.747724	0.0134395
ZG16B	1.89182	3.12978e-08
IL32	1.02495	5.69301e-06
TMC7	0.804041	0.00154358
CRYM	0.719299	1.60955e-05
IL21R	1.37248	7.16066e-06
LAT	-0.639057	0.000458016
ZNF267	0.590632	3.15735e-06
NETO2	0.61504	9.84356e-07
NKD1	1.47824	0.000947403
GINS3	0.591539	0.000289925
LDHD	1.29357	3.57042e-05
NECAB2	-0.583621	0.00294622
WFDC1	-0.906625	5.2805e-05
FOXC2	0.83332	0.000585009
SLC7A5	0.67426	4.24789e-12
ZNF469	0.647645	1.19747e-08
DPEP1	-1.33762	0.00113621
SERPINF2	-0.758365	0.013455
SERPINF1	-0.844833	7.69635e-13
RTN4RL1	-1.03537	5.12383e-05
P2RX5	1.34272	7.07425e-11
FGF11	0.776563	2.46534e-07
NTN1	-1.38395	3.42544e-23
MYOCD	0.691677	0.00709945
RASD1	-0.580177	0.000151773
KCNJ12	-0.845232	0.00385333
LGALS9	0.643133	4.238e-05
FAM222B	0.801402	1.95984e-05
CPD	-0.589077	1.24699e-09
ADAP2	0.734793	0.000301339
PLXDC1	1.16834	2.4704e-09
HAP1	-0.690197	0.000243076
WNK4	0.709206	2.29386e-06
ETV4	0.876279	1.67171e-10
MEOX1	1.45816	2.87818e-11
RUNDC3A	1.02458	2.38312e-05
C1QL1	-0.79602	0.00062935
ITGB3	0.744602	8.76248e-07
IGF2BP1	0.914182	4.16523e-09
NXPH3	-0.907477	0.000243934
CACNA1G	-0.619691	0.015337
ABCC3	0.803605	2.18491e-09
NOG	0.780057	0.000387223
PPM1E	0.910596	0.00379719
MRC2	-0.720472	4.80759e-14
LIMD2	0.627993	3.96551e-08
SMURF2	0.76523	2.69146e-09
FAM20A	-1.10902	1.10513e-10
SSTR2	-1.78746	0.0103981
MYO15B	-0.809697	6.73567e-07
RHBDF2	0.619304	2.78681e-07
MGAT5B	0.648093	0.00144042
SECTM1	-0.593979	0.000178584
COLEC12	-0.90517	1.4227e-05
APCDD1	-1.16144	4.29098e-20
LAMA3	1.01331	8.31687e-12
TCF4	-0.894094	3.02828e-16
ATP8B1	0.860253	2.45596e-13
PHLPP1	0.821452	7.84955e-07
MBP	-0.733453	8.49695e-12
CFD	-1.25408	1.92786e-08
IZUMO4	-0.61087	0.0040579
C19orf35	0.973705	0.0462763
GADD45B	0.68163	0.000451713
ZNF556	0.787748	0.000258516
GIPC3	0.595722	0.00228324
EBI3	1.18988	3.4538e-07
ANGPTL4	0.922332	5.12462e-08
ZNF560	1.58363	1.60755e-14
OLFM2	1.19785	6.73072e-16
ICAM5	-1.00183	1.41994e-05
AP1M2	1.18503	2.95811e-12
ZSWIM4	1.14716	2.61236e-10
PODNL1	-1.20664	1.14466e-08
PALM3	-1.27836	8.368e-08
TMEM59L	-0.760675	1.03041e-06
COMP	-0.854327	0.00248036
ZNF93	0.654458	1.78864e-06
SCN1B	-0.694986	0.00179558
SIPA1L3	0.61684	1.20179e-05
POU2F2	0.741263	9.05781e-07
PSG2	3.0668	1.28925e-41
FOSB	0.728217	0.0255828
PLA2G4C	0.627842	1.18469e-08
LMTK3	-1.07745	9.81236e-05
ZNF432	1.05662	9.85469e-09
ZNF841	0.943507	3.93997e-10
ZNF274	0.900514	4.24871e-15
TRIM28	-2.23132	1.47262e-37
GRHL1	1.20963	0.000240127
CYS1	-0.804545	4.45637e-08
MATN3	-0.640519	2.13069e-05
LCLAT1	-0.722235	2.58612e-10
GALNT14	0.930837	3.25874e-05
VIT	-1.33553	3.13802e-06
EFEMP1	-0.719111	3.78603e-05
DYSF	1.50771	9.54949e-20
CYP26B1	1.23753	6.73312e-06
TRABD2A	1.1888	9.03024e-11
TSGA10	0.623778	0.00698997
LONRF2	-0.917098	3.35414e-11
SULT1C2	0.775106	0.00690138
IL1B	2.51019	3.7784e-09
INHBB	0.603664	0.0158976
GPR39	1.95106	4.02455e-20
LYPD1	1.26366	5.87371e-14
PLA2R1	-0.594377	2.52119e-09
DPP4	-0.721839	3.16052e-10
GALNT3	1.32302	1.0978e-15
DLX2	1.00104	0.00311017
DFNB59	-0.706079	0.000275774
ITGA4	-0.580151	5.21929e-10
FRZB	-1.41976	7.15621e-13
ZNF804A	1.01432	8.19041e-10
GULP1	-0.636089	6.75764e-05
C2orf88	-1.01705	2.52995e-13
DNAH7	-1.23954	6.50542e-09
STRADB	0.699823	1.77327e-10
FZD5	0.603405	0.00362212
TUBA4A	0.667582	8.83152e-06
PTPRN	0.833948	1.27167e-09
DES	-0.784606	3.19121e-08
EPHA4	0.586902	0.00121542
SERPINE2	0.622424	4.19792e-10
SNED1	-0.646727	1.52882e-07
ANO7	0.852495	1.86253e-05
CPXM1	-0.915336	6.62043e-16
PRNP	-1.02659	6.04474e-19
RASSF2	-0.704291	8.82111e-05
BMP2	-0.83758	1.22743e-12
ISM1	-0.9257	0.00900324
CST2	1.64164	0.0106983
FOXS1	1.83497	7.84172e-09
PLAGL2	0.622288	0.000356908
DNMT3B	1.2943	1.26523e-14
MMP24	0.596442	0.000971077
GDF5	1.34706	2.95824e-09
ADA	0.65068	4.86254e-06
WISP2	1.03583	8.22062e-16
SNAI1	0.780286	1.7116e-05
NFATC2	0.804469	0.0444396
APCDD1L	0.889577	1.3187e-07
JAM2	-0.798127	2.20321e-07
ADAMTS1	-0.707021	5.82017e-15
HUNK	0.925272	3.19832e-08
CLIC6	0.771294	0.0100778
LRRC3	0.770161	0.00198417
P2RX6	-0.731302	0.00289915
SLC7A4	0.583601	2.15669e-05
MMP11	-1.08415	3.526e-32
SUSD2	-0.765783	0.000294104
MN1	1.06641	3.1168e-06
LIF	0.603668	1.0028e-07
HMOX1	1.08413	4.9209e-26
RASD2	-0.778884	0.0021131
CSF2RB	1.88848	6.01566e-21
ELFN2	1.35124	7.75995e-10
CARD10	0.595318	4.43716e-07
NPTXR	0.683805	9.03113e-10
PDGFB	1.7368	1.62689e-23
CSDC2	-1.03147	2.72048e-13
NFAM1	0.949112	0.0285536
EFCAB6	-0.632525	0.0171887
PNPLA3	0.795267	2.76169e-07
FBLN1	-0.724762	1.29545e-13
CERK	-0.586172	1.74231e-09
SUMF1	-0.638637	1.87511e-09
OXTR	0.643075	2.77932e-12
IRAK2	1.2914	8.58652e-17
GALNT15	0.67506	3.73107e-05
GPD1L	-0.688574	2.28795e-07
XYLB	0.724775	1.90334e-06
ACVR2B	0.676194	6.38012e-05
CSRNP1	0.736032	9.30773e-08
PTH1R	-0.711133	0.000575918
CDC25A	0.684039	4.05645e-05
CELSR3	0.692704	4.52866e-07
DOCK3	0.916699	0.000195616
ITIH4	-0.647276	0.00031005
FLNB	0.71741	1.76661e-11
C3orf52	1.0735	1.51584e-10
ZDHHC23	-0.596338	0.00864072
ADCY5	-1.19978	4.74035e-05
ALDH1L1	-2.07646	4.67124e-17
EPHB1	1.04498	7.54037e-09
SLC25A36	-0.600109	9.57736e-07
PLS1	0.825807	0.00056349
TSC22D2	0.634341	4.81448e-06
IL12A	0.707805	0.000269134
SERPINI1	-0.774692	2.58102e-05
CLDN11	-0.968775	3.0453e-18
NCEH1	0.594908	2.04771e-06
NLGN1	-0.996154	5.66442e-10
B3GNT5	0.602886	3.02542e-06
CAMK2N2	0.815338	2.12822e-06
CLDN1	0.87837	3.14108e-11
HES1	0.71314	0.000378503
FGFR3	-0.901202	0.00584502
MSX1	-0.795547	0.000779315
HTRA3	-0.639714	0.000519729
STIM2	-0.617378	5.60439e-07
CORIN	-0.762856	0.0100695
ERVMER34-1	-1.89579	0.00127449
RASL11B	-0.967157	0.00480191
KIT	0.637543	1.22827e-05
KDR	-0.901575	0.000402272
HOPX	1.96681	1.19496e-05
AREG	-0.757804	0.0402464
FGF5	0.812609	1.54718e-07
PLAC8	1.22489	7.90792e-07
PPM1K	-0.641706	4.33658e-09
SNCA	0.589382	0.0144193
PDE5A	-0.581312	2.78246e-05
TMEM155	1.39506	0.00012034
MAP9	-0.580671	2.53739e-06
HAND2	-0.640224	1.15173e-07
PDLIM3	0.924343	0.00633167
IL7R	1.22661	2.65004e-08
SKP2	0.830831	1.49919e-10
GDNF	1.27049	8.2869e-05
MARVELD2	0.735155	2.20632e-05
ARHGEF28	0.686695	7.25737e-08
F2RL1	1.31113	7.82677e-23
RASGRF2	0.602089	4.82641e-05
POLR3G	1.21372	3.7128e-20
TRIM36	0.85715	0.00170128
CDO1	0.635457	0.00817409
SEMA6A	0.669125	5.57531e-06
ZNF608	-0.664537	1.12876e-06
ADAMTS19	0.630381	2.96315e-05
C5orf15	-1.15592	2.18729e-24
HBEGF	1.30371	5.07285e-14
FGF1	0.757444	1.07075e-08
PRELID2	0.580372	0.000145268
SH3RF2	0.981859	2.87161e-11
PDGFRB	-0.605947	2.46496e-10
SYNPO	0.842956	3.84807e-08
GPX3	1.15989	6.44272e-09
NIPAL4	1.20341	1.43229e-18
ADAM19	0.597812	6.4883e-09
WWC1	1.37887	1.36778e-07
SPDL1	0.713953	8.18522e-08
DOCK2	1.21957	5.2683e-14
GPRIN1	0.632627	3.09892e-06
FGFR4	-0.642014	0.0175553
SLC22A23	0.781144	5.86515e-08
BMP6	-1.00661	0.0249818
TFAP2A	0.607482	5.13733e-07
ELOVL2	1.4584	2.1303e-16
TMEM170B	-0.628071	6.0466e-06
DCDC2	1.18727	2.92848e-08
TNXB	-0.892348	2.05182e-11
GPSM3	1.03576	1.64411e-09
FKBP5	0.743916	3.62951e-09
MAPK13	1.02989	3.89008e-19
PIM1	0.746405	5.99404e-07
TMEM217	1.05859	4.64447e-09
PRPH2	-1.02609	3.05217e-05
COL19A1	-1.21191	1.43017e-07
POPDC3	0.646081	2.90038e-08
BEND3	0.65025	2.0539e-05
SOBP	-1.14258	1.44334e-07
REV3L	-0.614144	6.53441e-08
MAN1A1	-0.660971	2.71828e-10
RSPO3	-1.05097	1.72822e-06
LAMA2	-0.905118	7.07511e-18
STX11	0.949061	9.58321e-05
FNDC1	0.844967	0.000490345
PDE10A	-0.667026	0.0254516
SDK1	0.636522	0.00788573
FSCN1	0.581782	6.85871e-07
AHR	0.621916	0.000172312
IGF2BP3	0.800931	5.41314e-12
CREB5	0.587141	0.000148863
PRR15	2.09801	1.26529e-08
SFRP4	0.635495	0.00116983
IGFBP1	-1.46741	0.0045251
IGFBP3	-1.00846	1.69848e-29
UPP1	0.598677	1.03937e-06
ELN	0.671072	1.9644e-05
LIMK1	0.751711	3.28937e-15
SLC25A13	0.84152	2.37047e-13
TMEM130	-0.812182	5.88469e-07
C7orf43	0.580213	2.5849e-06
ACHE	-0.805774	0.00459059
MUC12	-0.655889	0.0190145
PRKAR2B	-0.698977	9.01902e-08
LAMB4	1.64996	7.94419e-08
KCND2	-1.3576	4.76259e-12
GPR37	0.869292	1.28023e-11
STRIP2	0.865285	6.25185e-10
CPA4	1.1347	2.71396e-22
PODXL	1.38377	7.9485e-10
DGKI	0.799261	2.06063e-05
TRIM24	0.870569	1.15119e-12
SLC37A3	-0.77505	2.22077e-11
TMEM178B	1.20204	6.2351e-13
EPHB6	-0.786502	1.84074e-07
KCNH2	1.04406	4.26459e-09
BLK	1.36013	0.0474203
GFRA2	1.97604	0.0346218
STC1	-1.03696	3.49751e-14
PNMA2	-0.594749	0.0412035
EXTL3	-0.654163	1.01228e-12
ANK1	0.597208	0.00123133
EFCAB1	-0.59183	0.0056166
RGS20	0.583229	0.00493728
NSMAF	-1.25372	6.05993e-24
TOX	0.733137	1.205e-07
CHD7	0.886986	0.0124952
EYA1	-1.04792	0.0393549
TRPA1	-1.05764	3.18232e-15
IL7	0.812733	0.00256123
TPD52	0.604218	0.000655957
CA13	0.733505	0.004338
TP53INP1	-0.721753	4.71915e-15
GDF6	2.6908	6.831e-11
KCNS2	-1.10333	9.25529e-08
OSR2	-0.885813	2.58895e-14
ATP6V1C1	-0.742482	5.19818e-10
BAALC	-0.597596	9.24071e-05
RIMS2	1.09757	0.015353
COL14A1	-0.809036	1.35813e-12
MTSS1	-0.734599	2.68941e-06
ZNF572	0.865653	7.54134e-05
FAM84B	0.795724	1.05735e-06
MYC	0.638919	0.000273249
WISP1	-0.864732	4.45536e-13
EPPK1	0.95295	9.36622e-06
DOCK8	0.979884	2.77807e-05
ERMP1	-0.688031	1.82157e-11
IL33	1.66936	2.75451e-20
MOB3B	-0.624657	0.000647542
CCIN	0.849665	0.000102648
MAMDC2	0.584781	0.00208376
TMEM2	0.673315	1.6746e-06
RORB	-0.703111	0.0097822
PRUNE2	0.782073	5.00118e-07
RASEF	1.65217	4.30438e-22
GADD45G	-0.661059	0.001167
SUSD3	0.729215	0.00063369
TMOD1	-0.683581	7.54518e-08
COL15A1	-1.05297	3.00412e-15
FKTN	-0.587739	1.26536e-08
UGCG	0.651727	4.47626e-06
TNFSF15	1.35236	5.77074e-18
TNC	1.17085	4.31605e-28
DAB2IP	-0.6342	3.43061e-10
PTGES	-0.784675	4.47918e-06
NTNG2	-0.732473	3.17049e-06
FAM69B	-0.692874	0.00227945
CLCN4	-0.775068	0.000654278
MAOA	1.17201	0.000187105
SYN1	0.650605	0.0109517
SYP	0.798055	0.00320782
TMSB15A	-1.01813	4.83144e-06
BEX1	1.58787	1.71566e-38
AMMECR1	0.720611	1.35302e-09
RAB39B	-1.61346	5.12084e-12
SLC2A5	-1.18271	2.07703e-06
FBXO2	-1.01853	3.17471e-06
LEPR	-0.62942	1.19338e-10
SLC16A4	0.815443	9.589e-11
FMOD	-1.59703	2.16435e-19
KCNH1	1.61325	3.81365e-20
SYNPO2L	1.34507	2.86443e-08
LRRN4CL	-0.844768	2.62635e-14
FOLR3	1.40093	1.33911e-15
SESN3	-0.609446	0.0212822
SELPLG	0.763354	7.78548e-10
MORN3	-0.948463	2.10062e-05
WDR66	0.617643	2.40197e-06
DISP2	0.917007	1.70207e-10
RASGRF1	0.777879	0.000330327
DBNDD1	0.635747	0.000520335
SLC39A6	-0.646667	1.73716e-11
LRRC25	-0.74764	0.00154918
SPTBN4	-0.589585	0.00233716
PSG9	2.32147	2.58878e-41
LYPD5	0.904334	0.000376376
IGSF23	3.55139	6.43277e-26
PPP1R13L	0.945342	4.80551e-09
CCDC114	-0.711723	0.00306182
KCNK3	1.13528	0.036947
PAIP2B	0.630482	0.000880629
MYO7B	1.14439	0.000428871
TUBA4B	0.580334	0.0248017
SALL4	1.75739	3.36133e-06
EEF1A2	0.652083	0.00785786
TMEM40	3.0106	2.38855e-20
MYL3	-0.86223	0.00268719
RBP1	-0.607224	5.07105e-05
ECE2	0.752095	8.07967e-05
TLR3	0.815793	0.00120299
DLL1	-0.58145	0.0159441
NYAP1	0.623862	0.0101935
KCP	0.74225	1.76162e-06
ZNF467	1.41688	1.07773e-14
CNTFR	0.640003	0.0197909
HOXD13	0.640855	0.0044513

## Sheet: Increased chromatin DEG
Gene_Symbol	veh siTRIM28 vs NT all Converted::C3_logFC	veh siTRIM28 vs NT all Converted::PValue			Upstream Regulator	Expr Log Ratio	Molecule Type	Predicted Activation State	Activation z-score	Flags	p-value of overlap	Target Molecules in Dataset	Mechanistic Network		Ingenuity Canonical Pathways	-log(p-value)	Ratio	z-score	Molecules
ERVMER34-1	-1.89579	0.00127449			SB203580		chemical drug	Inhibited	-2.997		0.000472	ARHGDIB,C3AR1,CYP26B1,EBI3,EDNRB,IL1A,IL1B,ITGB3,KDR,MMP12,MYC,MYOCD,NGF,PDGFB,PDGFRB,PPARGC1A,SNAI1,TGFB2,VCAM1	148 (20)		STAT3 Pathway	9.49	0.119	0.905	BMP6,CDC25A,FGFR3,IL1A,IL1B,IL21R,IL2RB,IL7R,KDR,MAP3K9,MYC,PDGFB,PDGFRB,PIM1,RASD2,TGFB2
HSD17B2	-1.8714	5.17745e-12			let-7		microRNA	Inhibited	-2.675	bias	0.00187	CDC25A,FGF5,FOSL1,GALE,GREB1,IL1B,ITGB3,MYC,PLAGL2,SALL4,SKP2	111 (15)		Tumor Microenvironment Pathway	8.54	0.095	1.698	FGF1,FGF11,FGF5,FGF7,IL1B,ITGB3,LEPR,LGALS9,MMP11,MMP12,MMP24,MYC,PDGFB,PDGFD,RASD2,TGFB2,TNC
CILP	-1.64747	4.0923e-07			let-7a-5p (and other miRNAs w/seed GAGGUAG)		mature microRNA	Inhibited	-2.568	bias	0.042	ADGRG1,CDC25A,CEMIP2,EDN1,ITGB3,MYC,PDGFB			Cardiac Hypertrophy Signaling (Enhanced)	8.1	0.0534	2.502	ACVR2B,EDN1,EDNRB,FGF1,FGF11,FGF5,FGF7,FGFR3,FZD5,IL12A,IL1A,IL1B,IL21R,IL2RB,IL7R,ITGB3,LIF,MAP3K9,MYC,MYOCD,NFATC2,PDE10A,PDE3A,PDE5A,PRKAR2B,RASD2,TGFB2,TNFRSF1B,WNT2B
ENPEP	-1.49265	0.000120076			RBPJ		transcription regulator	Inhibited	-2.458		2.23e-10	DTX1,FGF1,FGF11,FGF5,FGF7,GDF5,GDNF,IL12A,IL1B,IL7R,KDR,LIF,MYC,NGF,PDGFB,SNAI1,TGFB2,TNC	147 (21)		Pulmonary Fibrosis Idiopathic Signaling Pathway	8.06	0.0675	0.218	ACTC1,ACVR2B,ADAMTS1,CCN4,COL15A1,COL4A6,COL6A6,EDN1,FGFR3,FZD5,IL1B,MMP11,MMP12,MMP24,PDGFB,PDGFD,PDGFRB,RASD2,SNAI1,TCF4,TGFB2,WNT2B
SPARCL1	-1.48342	0.000111444			S1PR4		G-protein coupled receptor	Inhibited	-2.449		0.000204	C1R,C1S,CCN4,PLA2R1,RUNDC3A,SUSD2			Hepatic Fibrosis / Hepatic Stellate Cell Activation	7.2	0.0825	#NUM!	COL15A1,COL4A6,COL6A6,EDN1,EDNRB,FGF1,IL1A,IL1B,KDR,LEPR,PDGFB,PDGFD,PDGFRB,TGFB2,TNFRSF1B,VCAM1
EDNRB	-1.43062	0.0082075			infliximab		biologic drug	Inhibited	-2.449		0.000677	ADAM19,EDN1,G0S2,IL1B,MMP12,SLC7A5	127 (16)		CREB Signaling in Neurons	6.53	0.0462	1.134	ADGRG1,BMP6,C3AR1,CELSR3,CREB5,EDNRB,F2RL1,FGFR3,FZD5,GLP2R,GPR183,GPR37,GPR39,GPRC5A,HTR1D,HTR7,KDR,LPAR3,OXTR,P2RY14,PDGFB,PDGFRB,PRKAR2B,RASD2,RXFP1,S1PR1,SLC52A1,TGFB2
FRZB	-1.41976	7.15621e-13			DNMT3A		enzyme	Inhibited	-2.449		0.102	ACTC1,NFATC2,PRKAR2B,S1PR1,SMURF2,SYNE3			Wound Healing Signaling Pathway	6.35	0.0675	0.243	ACVR2B,COL15A1,COL4A6,COL6A6,FGF7,HBEGF,IL12A,IL1A,IL1B,LAMA2,LAMA3,LIF,PDGFB,PDGFD,RASD2,TGFB2,TNFRSF1B
KCND2	-1.3576	4.76259e-12			PD98059		chemical - kinase inhibitor	Inhibited	-2.319		1.08e-07	ANKRD1,CCN5,CDC25A,EDN1,EDNRB,FKBP5,FOSL1,FOXC2,GDNF,HBEGF,IL12A,IL1A,IL1B,ITGB3,LAMA3,MMP11,MMP12,MSR1,MYC,MYOCD,NGF,PDGFB,PIM1,PNP,PRNP,SNAI1,STC1,TUBA4A,VCAM1	136 (22)		Breast Cancer Regulation by Stathmin1	6.18	0.0455	2.117	ADGRG1,BMP6,C3AR1,CELSR3,CREB5,EDNRB,F2RL1,FZD5,GLP2R,GPR183,GPR37,GPR39,GPRC5A,HTR1D,HTR7,LPAR3,OXTR,P2RY14,PDGFB,PPP2R1B,PRKAR2B,RASD2,RXFP1,S1PR1,SLC52A1,TGFB2,TUBA4A
CEND1	-1.35138	2.90428e-10			ID3		transcription regulator	Inhibited	-2.305		9.92e-05	ADGRG1,ADM,BLK,DTX1,GADD45B,IL2RB,IL7R,ITGB3,LEPR,MYC,TCF4,VCAM1	117 (15)		G-Protein Coupled Receptor Signaling	5.75	0.0413	2.043	ADGRG1,C3AR1,CELSR3,CREB5,EDNRB,F2RL1,FZD5,GLP2R,GPR183,GPR37,GPR39,GPRC5A,HTR1D,HTR7,KCNH2,LPAR3,MAP3K9,NFATC2,OXTR,P2RY14,PDE10A,PDE3A,PDE5A,PRKAR2B,RASD2,RGS2,RXFP1,S1PR1,SLC52A1
LINC00473	-1.34304	0.000402958			vorinostat		chemical drug	Inhibited	-2.291		0.0024	ADAMTS1,BIRC3,EDN1,IL12A,IL1A,IL1B,KIT,MYC,NCR3LG1,PDGFB,RGS2,SNCA	99 (15)		Human Embryonic Stem Cell Pluripotency	5.71	0.0783	#NUM!	BMP6,FGFR3,FZD5,NGF,NOG,PDGFB,PDGFD,PDGFRB,S1PR1,SALL4,TCF4,TGFB2,WNT2B
DPEP1	-1.33762	0.00113621			bisindolylmaleimide I		chemical drug	Inhibited	-2.236		0.0362	BIRC3,MMP12,OXTR,S1PR1,SNAI1			Regulation of the Epithelial-Mesenchymal Transition Pathway	5.65	0.0718	#NUM!	FGF1,FGF11,FGF5,FGF7,FGFR3,FOXC2,FZD5,PDGFD,PDGFRB,RASD2,SNAI1,TCF4,TGFB2,WNT2B
VIT	-1.33553	3.13802e-06			tyrphostin AG490		chemical drug	Inhibited	-2.211		0.0257	BIRC3,EDN1,IL1B,MYC,PIM1			Pulmonary Healing Signaling Pathway	5.55	0.0704	0.535	BLK,FGF7,FZD5,HBEGF,KDR,MMP11,MMP12,MMP24,MYC,RASD2,TCF4,TGFB2,TNFRSF1B,WNT2B
P2RY14	-1.33486	0.000230503			HDAC1		transcription regulator	Inhibited	-2.2		0.019	CDC25A,IL1A,IL1B,KDR,MYC,NCR3LG1,NKD1,PDGFB,PPARGC1A,SNAI1			Hepatic Fibrosis Signaling Pathway	5.53	0.0498	0.894	ACVR2B,CREB5,EDN1,FZD5,IL1A,IL1B,ITGB3,KDR,LEPR,MYC,PDGFB,PDGFD,PDGFRB,PRKAR2B,RASD2,SNAI1,TCF4,TGFB2,TNFRSF1B,VCAM1,WNT2B
EPYC	-1.30667	1.87433e-07			MECP2		transcription regulator	Inhibited	-2.2		0.0844	ANK1,FKBP5,FRZB,GALNT15,MYC,NXPH3			Regulation Of The Epithelial Mesenchymal Transition By Growth Factors Pathway	5.01	0.0677	0.333	FGF1,FGF11,FGF5,FGF7,FGFR3,FOXC2,PDGFB,PDGFD,PDGFRB,RASD2,SNAI1,TGFB2,TNFRSF1B
ZNF704	-1.30187	5.14977e-06			mir-34		microRNA	Inhibited	-2.183		0.0238	BIRC3,CDC25A,FOSL1,KCNH2,MYC			Bladder Cancer Signaling	4.89	0.0862	0.816	FGF1,FGF11,FGF5,FGF7,FGFR3,MMP11,MMP12,MMP24,MYC,RASD2
RXFP1	-1.27286	3.5133e-05			NVP-TAE684		chemical drug	Inhibited	-2		0.00318	CDC25A,MYC,SNAI1,TNFRSF8	92 (11)		Airway Pathology in Chronic Obstructive Pulmonary Disease	4.82	0.0847	#NUM!	APOD,FGF1,FGF11,FGF5,FGF7,IL12A,IL1A,IL1B,LIF,TGFB2
PRELP	-1.26269	2.91428e-13			TCF20		transcription regulator	Inhibited	-2		0.00451	ANK1,FRZB,GALNT15,MYC,NXPH3			Factors Promoting Cardiogenesis in Vertebrates	4.57	0.0719	0.905	ACVR2B,BMP6,CREB5,FZD5,GJA5,MYC,MYOCD,NOG,TCF4,TGFB2,WNT2B
NSMAF	-1.25372	6.05993e-24			HTT		transcription regulator	Inhibited	-2		0.00652	C1R,CCN4,CLIC6,EDNRB,FGF1,FOSL1,HAP1,HBEGF,HUNK,KCNK3,LMTK3,MAN1A1,PDE10A,PPARGC1A,PRELP,RASD2,SERPINF1,SNCA,SYP,TUBA4A,VCAM1	145 (16)		Phagosome Formation	4.52	0.0376	1.569	ADGRG1,AP1M2,C3AR1,CELSR3,EDNRB,F2RL1,FZD5,GLP2R,GPR183,GPR37,GPR39,GPRC5A,HTR1D,HTR7,ITGB3,LIMK1,LPAR3,MRC2,MSR1,OXTR,P2RY14,PLA2R1,RASD2,RXFP1,S1PR1,SLC52A1
ANGPT1	-1.21868	3.17511e-22			TFRC		transporter	Inhibited	-2		0.0146	ADGRG1,KIT,MMP12,SNCA,TGFB2			FAK Signaling	4.1	0.0317	2.263	ACVR2B,ADGRG1,C3AR1,CELSR3,EDNRB,ETV4,F2RL1,FZD5,GLP2R,GPR183,GPR37,GPR39,GPRC5A,HTR1D,HTR7,IL21R,IL2RB,IL7R,ITGB3,KDR,KIT,LPAR3,MYC,OXTR,P2RY14,PDGFRB,RASD2,RXFP1,S1PR1,SLC52A1,SPARCL1,TCF4,TGFB2
GJA5	-1.20603	1.02464e-08			CISH		other	Inhibited	-2		0.0344	EDN1,IL1A,IL1B,MYC			Osteoarthritis Pathway	4.08	0.0551	0.905	CCN4,CREB5,FGFR3,FRZB,FZD5,GDF5,IL1B,ITGB3,MATN3,MMP12,PPARGC1A,TCF4,TNFRSF1B
COL6A6	-1.19511	4.06689e-05			FADD		other	Inhibited	-2		0.054	BIRC3,GADD45B,MYC,PIM1			Role of Macrophages, Fibroblasts and Endothelial Cells in Rheumatoid Arthritis	3.71	0.0457	#NUM!	CREB5,F2RL1,FRZB,FZD5,IL1A,IL1B,MYC,NFATC2,PDGFB,PDGFD,RASD2,TCF4,TNFRSF1B,VCAM1,WNT2B
ACTBL2	-1.16093	0.0481993			fish oils		chemical drug		-1.982		0.00853	EDN1,IL1A,IL1B,MMP12	139 (15)		Atherosclerosis Signaling	3.69	0.0687	#NUM!	APOD,IL1A,IL1B,MSR1,PDGFB,PDGFD,PLA2R1,SELPLG,VCAM1
IGSF10	-1.15617	1.87072e-12			alefacept		biologic drug		-1.982	bias	0.0119	ADGRG1,HOPX,IL2RB,IL7R			PPAR Signaling	3.59	0.0748	-0.378	IL1A,IL1B,PDGFB,PDGFD,PDGFRB,PPARGC1A,RASD2,TNFRSF1B
FGF7	-1.15502	1.23153e-14			tanespimycin		chemical drug		-1.982		0.152	AHR,BIRC3,KIT,MYC			Role of Tissue Factor in Cancer	3.35	0.069	#NUM!	BLK,F2RL1,FGF5,HBEGF,IL1B,ITGB3,LIMK1,RASD2
SOBP	-1.14258	1.44334e-07			THZ1		chemical drug		-1.98	bias	0.000546	BIRC3,GPR183,MYC,TNFRSF8			Role of Osteoblasts, Osteoclasts and Chondrocytes in Rheumatoid Arthritis	3.12	0.0491	#NUM!	BIRC3,BMP6,FRZB,FZD5,IL1A,IL1B,ITGB3,NFATC2,TCF4,TNFRSF1B,WNT2B
NTN3	-1.11235	5.27249e-05			IFNA2		cytokine		-1.977		0.106	C1R,C1S,HBEGF,IL1B,IL2RB,MYC,VCAM1			Clathrin-mediated Endocytosis Signaling	3.06	0.0518	#NUM!	ACTC1,AP1M2,APOD,FGF1,FGF11,FGF5,FGF7,ITGB3,PDGFB,PDGFD
MMP11	-1.08415	3.526e-32			RBL1		transcription regulator		-1.973		0.0358	CDC25A,MYC,PPARGC1A,SKP2			ERK5 Signaling	3	0.0811	2.236	CREB5,FOSL1,LIF,MYC,NGF,RASD2
LMTK3	-1.07745	9.81236e-05			fingolimod		chemical drug		-1.972		0.0105	FOSL1,GDNF,IL12A,IL1B,S1PR1			Axonal Guidance Signaling	2.99	0.0354	#NUM!	ADAM19,ADAMTS1,BMP6,FZD5,ITGB3,LIMK1,MMP11,MMP12,MMP24,NFATC2,NGF,NTN3,PDGFB,PDGFD,PRKAR2B,RASD2,TUBA4A,WNT2B
COL15A1	-1.05297	3.00412e-15			NR1H4		ligand-dependent nuclear receptor		-1.969		0.00153	ANKRD1,ATP8B1,COL15A1,CYP3A5,EDN1,ENPEP,IL1B,MYC,NGF,PPARGC1A,S1PR1	136 (20)		Melatonin Degradation II	2.86	0.5	#NUM!	IL4I1,MAOA
RSPO3	-1.05097	1.72822e-06			CDKN1A		kinase		-1.96		0.45	CDC25A,IL1B,ITGB3,MYC,SPDL1			Sertoli Cell-Sertoli Cell Junction Signaling	2.85	0.0485	#NUM!	ACTC1,CLDN11,F11R,GUCY1A2,ITGB3,MAP3K9,PLS1,PRKAR2B,RASD2,TUBA4A
SCRG1	-1.03793	0.000409142			Gsk3		group		-1.954		0.0404	IL1B,KDR,MYC,SNAI1			HIF1α Signaling	2.82	0.0481	0	ADM,BMP6,EDN1,KDR,MMP11,MMP12,MMP24,PDGFB,RASD2,TGFB2
STC1	-1.03696	3.49751e-14			PSMB11		peptidase		-1.943		3.12e-05	COL4A6,CREB5,ENPEP,GADD45B,KIT,S1PR1,TGFB2,TNFRSF1B,TNFRSF8,VIT			CLEAR Signaling Pathway	2.77	0.0421	1.732	ATP6V1C1,BMP6,CREB5,FGFR3,KDR,PDGFB,PDGFRB,PPARGC1A,PPP2R1B,RASD2,TGFB2,TNFRSF1B
RTN4RL1	-1.03537	5.12383e-05			miR-145-5p (and other miRNAs w/seed UCCAGUU)		mature microRNA		-1.92	bias	0.0316	F11R,KRT7,MYC,MYOCD			FGF Signaling	2.67	0.0698	0.816	CREB5,FGF1,FGF11,FGF5,FGF7,FGFR3
CSDC2	-1.03147	2.72048e-13			N-acetyl-L-cysteine		chemical drug		-1.891		9.96e-07	ADM,BIRC3,EDN1,HBEGF,IL12A,IL1A,IL1B,MSR1,MYC,MYOCD,PPARGC1A,SNAI1,SNCA,TNC,TNFRSF8,TRIM63,VCAM1	133 (19)		PDGF Signaling	2.67	0.0698	-0.447	INPP5D,MYC,PDGFB,PDGFD,PDGFRB,RASD2
PRNP	-1.02659	6.04474e-19			COPS5		transcription regulator		-1.89		0.0961	ADA,H2BC12,IL1A,MYC,PNP,SLC7A5,UPP1			GADD45 Signaling	2.63	0.0833	-0.447	ACVR2B,GADD45B,IL1B,MYC,TGFB2
FBXO2	-1.01853	3.17471e-06			WWTR1		transcription regulator		-1.823		0.0035	ANGPTL4,IL1A,IL1B,LAMA3,SYNPO,SYNPO2L,VCAM1	91 (7)		Acute Phase Response Signaling	2.62	0.0486	2	C1R,C1S,IL1A,IL1B,RASD2,SERPINF1,SERPINF2,TCF4,TNFRSF1B
C2orf88	-1.01705	2.52995e-13			GFI1		transcription regulator		-1.819		0.000185	DGKG,GPR183,IL1A,IL1B,IL7R,ITGB3,MYC,RASL11B,S1PR1,SESN3	152 (19)		Granulocyte Adhesion and Diapedesis	2.56	0.0476	#NUM!	CLDN11,IL1A,IL1B,MMP11,MMP12,MMP24,SELPLG,TNFRSF1B,VCAM1
CYP46A1	-1.01538	0.000182279			CIP2A		other		-1.786		4.63e-11	COL15A1,EBI3,ELAPOR1,GPR183,GPR37,H2BC12,MYC,PDGFRB,PSG4,PTPRB,SERPINE2,SNCA,TUBA4A			Hepatic Cholestasis	2.53	0.0471	#NUM!	ATP8B1,CYP3A5,IL12A,IL1A,IL1B,LIF,PRKAR2B,TGFB2,TNFRSF1B
BMP6	-1.00661	0.0249818			Sn50 peptide		chemical toxicant		-1.78		0.000574	BIRC3,IL1B,MYC,SNAI1,STC1,VCAM1	134 (18)		LXR/RXR Activation	2.52	0.0569	-2.449	APOD,IL1A,IL1B,MSR1,SERPINF1,SERPINF2,TNFRSF1B
ICAM5	-1.00183	1.41994e-05			ZBTB16		transcription regulator		-1.764		6.62e-05	DTX1,F2RL1,FGFR3,GALE,HOXD13,HSD17B2,IL1A,IL21R,IL7R,ITGB3,KIT,MYC,PDGFB	90 (7)		IL-15 Production	2.52	0.0569	-0.378	BLK,FGFR3,KDR,KIT,LMTK3,PDGFRB,ROS1
LINC00341	-0.99485	1.83932e-09			ZFP36		transcription regulator		-1.758	bias	0.000821	BIRC3,FOSL1,IL12A,IL1A,IL1B,PIM1,VCAM1	133 (19)		Epithelial Adherens Junction Signaling	2.51	0.051	-0.707	ACVR2B,FGF1,LIMK1,PPP2R1B,RASD2,SNAI1,TCF4,TGFB2
LINC00324	-0.98879	8.23935e-05			REST		transcription regulator		-1.757		0.0178	FGF5,MYC,NPTXR,PTPRN,SCG2,SNAI1,SYP			cAMP-mediated signaling	2.43	0.0426	0.632	CREB5,HTR1D,HTR7,P2RY14,PDE10A,PDE3A,PDE5A,PRKAR2B,RGS2,S1PR1
CLDN11	-0.968775	3.0453e-18			Nr1h		group		-1.709		0.0421	APOD,BMP6,EDN1,FGF1,IL1B,PPARGC1A			Adrenomedullin signaling pathway	2.41	0.0452	1.414	ADM,GPR37,GUCY1A2,IL1A,IL1B,KCNH2,PRKAR2B,RASD2,TFAP2A
RASL11B	-0.967157	0.00480191			IL12B		cytokine		-1.7		0.000404	IL12A,IL1A,IL1B,INPP5D,SELPLG,VCAM1	136 (19)		ID1 Signaling Pathway	2.4	0.045	0.333	ACVR2B,BLK,FGFR3,LIF,MYC,RASD2,TFAP2A,TGFB2,TNFRSF1B
KLHDC9	-0.958765	0.00117799			SCD		enzyme		-1.682		0.0118	ANGPTL4,G0S2,HBEGF,IL1B,PPARGC1A,TMEM26,TNC,VCAM1			HMGB1 Signaling	2.35	0.0479	1.89	IL12A,IL1A,IL1B,LIF,RASD2,TGFB2,TNFRSF1B,VCAM1
RGS2	-0.957448	3.13106e-09			PTEN		phosphatase		-1.674		2.03e-05	ADM,ANGPT1,CDC25A,CELSR3,DTX1,EDN1,FGF1,FGF5,FGF7,FGFR3,G0S2,GJA5,HCLS1,IL12A,IL1B,KDR,KIT,LAMA3,LEPROT,MEOX1,MYC,P2RY14,PDGFRB,PIM1,PPARGC1A,SKP2,SNAI1,VCAM1	147 (20)		Adenine and Adenosine Salvage III	2.33	0.286	#NUM!	ADA,PNP
MORN3	-0.948463	2.10062e-05			androgen		chemical drug		-1.664		0.0218	APOD,BMP6,FGF7,FOSL1,MYC,PIM1,SKP2			Actin Cytoskeleton Signaling	2.31	0.0408	#NUM!	ACTC1,FGF1,FGF11,FGF5,FGF7,ITGB3,LIMK1,PDGFB,PDGFD,RASD2
SYNE3	-0.947724	2.42758e-11			N-[N-(3,5-difluorophenacetyl-L-Ala)]-S-phenylglycine t-butyl ester		chemical - protease inhibitor		-1.652		1.08e-05	ADGRG1,GADD45B,IL1A,IL1B,IL7R,KDR,MATN3,PDGFB,SKP2,SNAI1	147 (17)		Serotonin Receptor Signaling	2.3	0.0889	#NUM!	HTR1D,HTR7,IL4I1,MAOA
CRIP1	-0.926682	0.000182272			BCL6		transcription regulator		-1.606		0.0163	EBI3,IL12A,IL1A,IL1B,IL21R,IL2RB,IL7R,MYC,TACSTD2			Differential Regulation of Cytokine Production in Intestinal Epithelial Cells by IL-17A and IL-17F	2.29	0.13	#NUM!	IL12A,IL1A,IL1B
ISM1	-0.9257	0.00900324			SFTPA1		transporter		-1.6		0.00174	AKR1C1/AKR1C2,ANGPTL4,HBEGF,IL1A,IL1B,MYC	125 (17)		WNT/β-catenin Signaling	2.25	0.0462	0	ACVR2B,FRZB,FZD5,MYC,PPP2R1B,TCF4,TGFB2,WNT2B
PADI2	-0.919517	0.00977122			KDM1A		enzyme		-1.585		8.54e-07	ADM,ARHGDIB,ARNTL2,C3AR1,CRYM,DOCK2,GALNT15,GREB1,IL21R,LAMA3,MYC,PDE3A,PRNP,PTPRB,RASGRP3,SERPINF2,SLC37A2,SMURF2,SNAI1,SYNPO,VCAM1			Xenobiotic Metabolism Signaling	2.25	0.0379	#NUM!	AHR,CYP3A5,IL1A,IL1B,IL4I1,MAOA,MAP3K9,PPARGC1A,PPP2R1B,RASD2,SULT1C2
LEPROT	-0.912817	1.07593e-24			mir-15		microRNA		-1.583		0.00268	CDC25A,FGF1,IL1B,PIM1,RNF144B,SMURF2			White Adipose Tissue Browning Pathway	2.25	0.0507	0.378	CREB5,FGFR3,FOXC2,GUCY1A2,KDR,PPARGC1A,PRKAR2B
NXPH3	-0.907477	0.000243934			Sb202190		chemical drug		-1.572		0.00714	ANGPTL4,EBI3,IL12A,IL1B,PPARGC1A,SNAI1,VCAM1	142 (21)		Agranulocyte Adhesion and Diapedesis	2.21	0.0421	#NUM!	ACTC1,CLDN11,IL1A,IL1B,MMP11,MMP12,MMP24,SELPLG,VCAM1
TRIM63	-0.90716	0.00150357			NAMPT		cytokine		-1.566		0.0248	HSD17B2,PDGFRB,PPARGC1A,TFAP2A,TGFB2			Purine Ribonucleosides Degradation to Ribose-1-phosphate	2.2	0.25	#NUM!	ADA,PNP
WFDC1	-0.906625	5.2805e-05			PSEN1		peptidase		-1.561		0.0128	C1R,C1S,C3AR1,CRYM,GADD45B,IL1B,MSR1,MYC,PDGFRB,SELPLG,SNCA,SYP,TUBA4A			Autophagy	2.19	0.0419	-0.333	BMP6,CREB5,MYC,PDGFB,PPP2R1B,PRKAR2B,SLC7A5,TGFB2,TNFRSF1B
LAMA2	-0.905118	7.07511e-18			IL1RN		cytokine		-1.558		0.0209	CYP3A5,IL1A,IL1B,LGALS9,LIF,NGF			Macropinocytosis Signaling	2.19	0.0658	#NUM!	ITGB3,NGF,PDGFB,PDGFD,RASD2
KDR	-0.901575	0.000402272			CITED2		transcription regulator		-1.523		0.00112	ADM,ANGPTL4,FGF5,FOXC2,GADD45B,HOPX,IL1A,IL1B,P2RY14,PIM1,UPP1	125 (13)		Sperm Motility	2.19	0.0392	#NUM!	BLK,FGFR3,GUCY1A2,KDR,KIT,LMTK3,PDGFRB,PLA2R1,PRKAR2B,ROS1
FGFR3	-0.901202	0.00584502			calphostin C		chemical drug		-1.516		0.000858	CDC25A,KIT,MSR1,MYC,NGF,S1PR1	158 (21)		Estrogen-mediated S-phase Entry	2.14	0.115	#NUM!	CDC25A,MYC,SKP2
DTX1	-0.895718	0.00155506			imatinib		chemical drug		-1.51		0.0475	ATP6V1C1,IL1B,IL7R,KDR,KIT,MYC,PIM1,PRNP,SKP2,TMOD1			Thyroid Cancer Signaling	2.12	0.0633	0.447	GDNF,MYC,NGF,RASD2,TCF4
TCF4	-0.894094	3.02828e-16			fulvestrant		chemical drug		-1.486		0.000244	CCN5,CDC25A,GREB1,IL1B,ITGB3,LEPR,MYC,SKP2,SLC7A5,STC1,SUSD3,TGFB2,TUBA4A,VCAM1	173 (26)		CDK5 Signaling	2.07	0.0526	#NUM!	LAMA2,LAMA3,NGF,PPP2R1B,PRKAR2B,RASD2
C1R	-0.882497	1.41128e-08			raloxifene		chemical drug		-1.48		0.000497	CCN5,FLNB,GPRC5A,GREB1,ITGB3,KRT7,KRT81,STC1,TGFB2,TUBA4A			Cellular Effects of Sildenafil (Viagra)	2.05	0.0467	#NUM!	ACTC1,GPR37,GUCY1A2,KCNH2,PDE3A,PDE5A,PRKAR2B
APOD	-0.871745	1.74253e-12			NOTCH3		transcription regulator		-1.473		0.003	APOD,DTX1,KDR,MSR1,PDGFRB			PEDF Signaling	2.01	0.0595	0	GDNF,NGF,RASD2,SERPINF1,TCF4
WISP1	-0.864732	4.45536e-13			U0126		chemical drug		-1.455		1.76e-06	ANGPTL4,BIRC3,BMP6,CCN4,CCN5,EDN1,EDNRB,FKBP5,FOSL1,G0S2,GADD45B,GDNF,HBEGF,IL1A,IL1B,KDR,LIF,MMP12,MYC,PRELP,SCG5,STC1,SYP,TGFB2,TUBA4A,VCAM1	157 (20)		Colorectal Cancer Metastasis Signaling	2.01	0.0369	0.707	FZD5,MMP11,MMP12,MMP24,MYC,PRKAR2B,RASD2,TCF4,TGFB2,WNT2B
VCAM1	-0.856036	0.00026813			FKBP10		enzyme		-1.4	bias	0.003	COL15A1,MMP12,NGF,PRNP,SNAI1			PAK Signaling	2	0.0508	0	ITGB3,LIMK1,PDGFB,PDGFD,PDGFRB,RASD2
SERPINF1	-0.844833	7.69635e-13			mir-8		microRNA		-1.394		1.9e-05	ADAMTS1,CDC25A,IL1B,KDR,LEPR,MYC,PPP2R1B,RNF128,SERPINE2,SKP2,SNAI1,TGFB2,TSPAN1	118 (15)		Leukocyte Extravasation Signaling	1.98	0.0415	0.816	ACTC1,CLDN11,F11R,MMP11,MMP12,MMP24,SELPLG,VCAM1
INPP5D	-0.843935	0.00673601			NPPA		other		-1.387		0.00148	ADM,EDN1,IL12A,IL1B	124 (18)		Neuroinflammation Signaling Pathway	1.97	0.0347	1.265	ACVR2B,BIRC3,CREB5,GDNF,IL12A,IL1B,NFATC2,NGF,SNCA,TGFB2,VCAM1
MYO15B	-0.809697	6.73567e-07			CDH1		other		-1.387		0.0121	FOSL1,ITGB3,KRT7,MYC,SKP2			Role of NANOG in Mammalian Embryonic Stem Cell Pluripotency	1.96	0.05	#NUM!	BMP6,FZD5,LIF,RASD2,SALL4,WNT2B
C1QL1	-0.79602	0.00062935			LY294002		chemical drug		-1.38		1.01e-05	ADAMTS1,AKR1C1/AKR1C2,BIRC3,FGF7,FOSL1,FOXC2,GDF5,GPR183,HBEGF,IL12A,IL1A,IL1B,ITGB3,LIF,MYC,PIM1,RGS2,S1PR1,SCG2,SLC52A1,SNAI1,SULT1C2,TNFRSF1B,VCAM1	141 (20)		p38 MAPK Signaling	1.96	0.05	2.449	CREB5,IL1A,IL1B,MYC,TGFB2,TNFRSF1B
RASD2	-0.778884	0.0021131			CTLA4		transmembrane receptor		-1.342		0.000925	AHR,EBI3,FOLR3,NFATC2,PADI2,SLC7A5	96 (12)		Protein Kinase A Signaling	1.94	0.0318	-1.265	CDC25A,CREB5,EBI3,FLNB,NFATC2,PDE10A,PDE3A,PDE5A,PRKAR2B,PTPRB,PTPRN,TCF4,TGFB2
COL4A6	-0.777949	2.39935e-05			STEAP3		transporter		-1.342	bias	0.00206	BMP6,ITGB3,PNP,S1PR1,TGFB2			Ceramide Signaling	1.89	0.0556	#NUM!	NSMAF,PPP2R1B,RASD2,S1PR1,TNFRSF1B
PSD	-0.766264	5.72371e-05			Calmodulin		group		-1.342		0.00279	ICAM5,KDR,MAP9,NGF,TSPAN2			Dopamine Degradation	1.89	0.0938	#NUM!	IL4I1,MAOA,SULT1C2
SUSD2	-0.765783	0.000294104			CDK19		kinase		-1.342		0.0143	FGF5,HBEGF,IL1A,LIF,MYC,UPP1			Acute Myeloid Leukemia Signaling	1.87	0.0549	#NUM!	KIT,MYC,PIM1,RASD2,TCF4
C4B_2	-0.765579	6.17482e-05			RXRA		ligand-dependent nuclear receptor		-1.322		0.0123	AKR1C1/AKR1C2,CYP3A5,HBEGF,IL1A,IL1B,MMP11,MMP12,NAV2,PDGFB,TFAP2A,TGFB2			FXR/RXR Activation	1.87	0.0476	#NUM!	APOD,IL1A,IL1B,PPARGC1A,SERPINF1,SERPINF2
TMC4	-0.761223	0.000123666			DICER1		enzyme		-1.294		0.000662	ANGPTL4,APOD,CRYM,IL1B,IL7R,KDR,KRTAP2-3/KRTAP2-4,LPAR3,MYC,PTPRN,S1PR1,SERPINF1,SYNPO,TGFB2			Ephrin Receptor Signaling	1.86	0.0394	#NUM!	ANGPT1,CREB5,FGF1,ITGB3,LIMK1,PDGFB,PDGFD,RASD2
TMEM59L	-0.760675	1.03041e-06			NKX2-3		transcription regulator		-1.287		3.3e-06	ADM,ANGPTL4,ARHGDIB,CSRNP1,EDN1,F2RL1,GALNT15,HCP5,HSD17B2,IL7R,KRT81,MAMDC2,SERPINE2,VCAM1,ZNF704			GP6 Signaling Pathway	1.85	0.0472	-0.816	COL15A1,COL4A6,COL6A6,ITGB3,LAMA2,LAMA3
SERPINF2	-0.758365	0.013455			cyclosporin A		biologic drug		-1.272		0.00298	APOD,BIRC3,CYP3A5,EDN1,EDNRB,FKBP5,IL12A,IL1A,IL1B,KCNK3,KDR,LAMA3,MYC,MYOCD,UPP1,VCAM1	124 (19)		UDP-N-acetyl-D-galactosamine Biosynthesis I	1.81	1	#NUM!	GALE
ATP6V1C1	-0.742482	5.19818e-10			PP1		chemical drug		-1.27		0.000492	ANGPT1,IL1A,IL1B,MYC,VCAM1	127 (19)		Death Receptor Signaling	1.78	0.0521	1.342	ACTC1,ARHGDIB,BIRC3,LIMK1,TNFRSF1B
FBXL22	-0.736329	1.44122e-06			propylthiouracil		chemical drug		-1.265		0.001	CELSR3,CRYM,ENPEP,LAPTM5,MMP11,MMP24,MYOCD,RUNDC3A,SALL4,SYNPO,SYP			Germ Cell-Sertoli Cell Junction Signaling	1.77	0.0409	#NUM!	ACTC1,LIMK1,MAP3K9,PLS1,RASD2,TGFB2,TUBA4A
SCUBE2	-0.734617	5.38323e-10			trichostatin A		chemical drug		-1.258		0.00323	ADAMTS1,AHR,ANGPT1,ANKRD1,CYP3A5,CYP46A1,FGF7,FGFR3,FRZB,GREB1,IL12A,IL1A,IL1B,KDR,KIT,LAMA2,LAMA3,LEPR,MYC,NCR3LG1,OXTR,PIM1,PRNP,PSG6,SERPINE2,TNC,TNFRSF1B,VCAM1	142 (19)		Glioblastoma Multiforme Signaling	1.77	0.0409	0.816	FZD5,MYC,PDGFB,PDGFD,PDGFRB,RASD2,WNT2B
MTSS1	-0.734599	2.68941e-06			EWSR1-FLI1		fusion gene/product		-1.253		0.00948	ADM,EDN1,F11R,GPR37,S1PR1			Phenylalanine Degradation IV (Mammalian, via Side Chain)	1.72	0.143	#NUM!	IL4I1,MAOA
WDR86	-0.734065	0.022193			SMAD7		transcription regulator		-1.238		0.00373	ACVR2B,FGF5,HBEGF,IL1B,MMP12,MYC,SMURF2,TGFB2	134 (24)		Complement System	1.72	0.0811	#NUM!	C1R,C1S,C3AR1
C9orf50	-0.733319	0.00212218			calcitriol		chemical drug		-1.226		0.000353	ADAM19,AHR,CELSR3,CYP46A1,EDN1,ENPEP,F2RL1,FGFR3,HBEGF,HSD17B2,IL12A,IL1A,IL1B,LRRC17,MAOA,MYC,NGF,PADI2,PRNP,SKP2,SLC25A36,SULT1C2,TGFB2	135 (19)		Superpathway of Melatonin Degradation	1.7	0.0597	2	CYP3A5,IL4I1,MAOA,SULT1C2
PDE3A	-0.733076	0.00460535			plicamycin		chemical drug		-1.195		0.00216	AHR,CDC25A,KDR,MAOA,PLXDC1,RASL11B,SERPINE2			Erythropoietin Signaling Pathway	1.69	0.0395	-1.89	BIRC3,IL12A,IL1A,IL1B,LIF,RASD2,TGFB2
P2RX6	-0.731302	0.00289915			H89		chemical drug		-1.195		0.0178	BMP6,GDNF,IL1B,MYC,NFATC2,PPARGC1A,VCAM1			Tight Junction Signaling	1.68	0.0393	#NUM!	ACTC1,CLDN11,F11R,PPP2R1B,PRKAR2B,TGFB2,TNFRSF1B
SEPN1	-0.726116	4.08355e-15			anakinra		biologic drug		-1.176		0.000127	EDN1,IL1A,IL1B,PIM1,VCAM1	126 (17)		Cell Cycle: G1/S Checkpoint Regulation	1.68	0.0588	#NUM!	CDC25A,MYC,SKP2,TGFB2
SLC52A1	-0.723283	0.000430615			OGA		enzyme		-1.155		0.0419	ADAM19,C3AR1,CREB5,DPEP1,FGF5,FLNB,IL21R,KRT81,LIF,SERPINE2,TNC,TUBA4A			Leukotriene Biosynthesis	1.66	0.133	#NUM!	DPEP1,DPEP2
LCLAT1	-0.722235	2.58612e-10			bortezomib		chemical drug		-1.139		0.000355	BIRC3,CCN5,FBXO2,GADD45B,GREB1,IL12A,IL1B,KIT,LIF,MYC,MYOCD,SNCA,VCAM1	133 (17)		Role of JAK1 and JAK3 in γc Cytokine Signaling	1.66	0.058	#NUM!	IL21R,IL2RB,IL7R,RASD2
MRC2	-0.720472	4.80759e-14			PDLIM2		other		-1.134		0.000821	F2RL1,HBEGF,KIT,PRUNE2,RNF128,SPOCD1,SUSD3			Inhibition of Matrix Metalloproteases	1.66	0.0769	#NUM!	MMP11,MMP12,MMP24
ICAM4	-0.717205	0.0076675			dopamine		chemical - endogenous mammalian		-1.134		0.00247	ATP8B1,CSRNP1,HIVEP3,IL12A,IL1A,IL1B,KCND2,PDE10A,SYP	107 (17)		Virus Entry via Endocytic Pathways	1.65	0.0481	#NUM!	ACTC1,AP1M2,FLNB,ITGB3,RASD2
PDGFD	-0.707535	1.17722e-11			GRIN3A		ion channel		-1.134	bias	0.00251	ADAM19,FAT3,KCND2,POPDC3,REV3L,SNCA,TSPAN2			Mouse Embryonic Stem Cell Pluripotency	1.65	0.0481	1	FZD5,LIF,MYC,RASD2,TCF4
ADAMTS1	-0.707021	5.82017e-15			SMARCA5		transcription regulator		-1.134		0.00498	AHR,BLK,CRIP1,DTX1,FKBP5,IL7R,KIT	76 (7)		D-myo-inositol (1,4,5,6)-Tetrakisphosphate Biosynthesis	1.63	0.0385	0	CDC25A,CILP,INPP5D,NOCT,PPM1K,PPP2R1B,PTPRN
PRKAR2B	-0.698977	9.01902e-08			DNMT3B		enzyme		-1.134		0.00817	ACTC1,KDR,KIT,MYC,NFATC2,PRNP,PRUNE2,S1PR1	111 (7)		D-myo-inositol (3,4,5,6)-tetrakisphosphate Biosynthesis	1.63	0.0385	0	CDC25A,CILP,INPP5D,NOCT,PPM1K,PPP2R1B,PTPRN
PRTG	-0.697989	0.00041949			DGCR8		enzyme		-1.131		0.00978	GDNF,MYC,TCF4,TNC			PD-1, PD-L1 cancer immunotherapy pathway	1.61	0.0472	#NUM!	IL12A,IL2RB,SKP2,TGFB2,TNFRSF1B
FAM69B	-0.692874	0.00227945			OGT		enzyme		-1.108		1.17e-05	CLCA2,DTNA,FGF5,GDNF,IL12A,IL1B,MYC,PPARGC1A,SKP2,TNC	150 (21)		Adenosine Nucleotides Degradation II	1.61	0.125	#NUM!	ADA,PNP
HAP1	-0.690197	0.000243076			GHRL		growth factor		-1.103		0.033	EDN1,IL1B,NGF,PPARGC1A			Parkinson's Signaling	1.61	0.125	#NUM!	GPR37,SNCA
GPD1L	-0.688574	2.28795e-07			AZ-1		chemical - protease inhibitor		-1.103		0.0373	ATP8B1,F11R,MYC,PRNP			Basal Cell Carcinoma Signaling	1.6	0.0556	#NUM!	BMP6,FZD5,TCF4,WNT2B
SYNE2	-0.685902	4.72779e-08			TP63		transcription regulator		-1.099		0.000198	ADA,ADAMTS1,ADM,AHR,CYP26B1,F11R,FGFR3,FOSL1,HBEGF,IL1B,KRT7,MAP9,MYC,PRNP,SERPINF1,SMURF2,SNAI1,TGFB2,TNC,ZNF560	129 (18)		Estrogen Receptor Signaling	1.59	0.0293	1.155	CREB5,LEPR,LIMK1,MMP11,MMP12,MMP24,MYC,PPARGC1A,PRKAR2B,RASD2,SNAI1,TRIM63
C1S	-0.684551	2.39235e-09			butyric acid		chemical - endogenous mammalian		-1.099		0.0094	ADGRG1,CDC25A,G0S2,GPRC5A,IL12A,IL1B,INPP5D,KIT,MMP12,MYC,NFATC2,PPARGC1A,PTPRN,SKP2,TUBA4A	158 (23)		PTEN Signaling	1.54	0.04	1	FGFR3,INPP5D,ITGB3,KDR,PDGFRB,RASD2
TMOD1	-0.683581	7.54518e-08			filgrastim		biologic drug		-1.08		0.0128	ANGPT1,ATP6V1C1,BIRC3,DGKG,FKBP5,G0S2,GPR183,IL2RB,KIT,MMP12,P2RY14,PRKAR2B,S1PR1,SLC45A3			NAD Signaling Pathway	1.52	0.0397	1.633	BMP6,H2BC12,PDGFB,PPARGC1A,SLC7A5,TGFB2
DPEP2	-0.672527	0.0362381			EGLN3		enzyme		-1.067		0.000642	ADM,IL1A,IL1B,VCAM1	111 (14)		Xanthine and Xanthosine Salvage	1.51	0.5	#NUM!	PNP
PDE10A	-0.667026	0.0254516			P2RY6		G-protein coupled receptor		-1.067		0.000868	IL12A,PPARGC1A,TMEM26,VCAM1	101 (11)		Differential Regulation of Cytokine Production in Macrophages and T Helper Cells by IL-17A and IL-17F	1.51	0.111	#NUM!	IL12A,IL1B
PLBD1	-0.664387	9.87917e-08			MAX		transcription regulator		-1.067		0.00439	ACTC1,CDC25A,EDN1,GADD45B,MYC,PDGFRB			3-phosphoinositide Degradation	1.5	0.0361	-0.447	CDC25A,CILP,INPP5D,NOCT,PPM1K,PPP2R1B,PTPRN
FAM35A	-0.662155	8.16394e-07			GPS2		transcription regulator		-1.067		0.0241	IL1B,MYC,RNF144B,VCAM1			Estrogen Biosynthesis	1.49	0.0667	#NUM!	AKR1C1/AKR1C2,CYP3A5,HSD17B2
MAN1A1	-0.660971	2.71828e-10			GRN		growth factor		-1.067		0.0386	ANGPT1,IL1B,INPP5D,NCEH1,SYP			Relaxin Signaling	1.48	0.0387	#NUM!	GUCY1A2,PDE10A,PDE3A,PDE5A,PRKAR2B,RXFP1
CLCA2	-0.654381	0.00431403			PRKN		enzyme		-1.057		0.00355	IL1A,IL1B,KDR,MAOA,MYC,TNFRSF1B	143 (18)		tRNA Splicing	1.47	0.0652	#NUM!	PDE10A,PDE3A,PDE5A
EXTL3	-0.654163	1.01228e-12			ADCYAP1		other		-1.043		0.000534	ANGPT1,BMP6,GREB1,MAN1A1,MYC,NFATC2,PDE10A,SCG2,SERPINE2,SERPINF1,TCF4,TGFB2	150 (22)		Dopamine Receptor Signaling	1.47	0.0506	#NUM!	IL4I1,MAOA,PPP2R1B,PRKAR2B
LOC100130417	-0.649049	0.036351			topotecan		chemical drug		-1.026		0.034	CDC25A,FGFR3,MYC,PNP,PRKAR2B,PRNP,SLC7A5			Purine Nucleotides Degradation II (Aerobic)	1.47	0.105	#NUM!	ADA,PNP
RNF128	-0.641723	0.0276952			dexamethasone		chemical drug		-1.006		5.96e-14	ACTC1,ADAMTS1,ADM,AKR1C1/AKR1C2,ANGPT1,ANGPTL4,ANKRD1,APOD,ATP6V1C1,BIRC3,C3AR1,CDC25A,CILP,COL15A1,CRIP1,CYP3A5,DGKG,EDN1,EDNRB,F2RL1,FGF1,FGF5,FGF7,FKBP5,FLNB,FOSL1,FOXC2,G0S2,GADD45B,GDF5,GPR183,HBEGF,HUNK,IL12A,IL1A,IL1B,IL2RB,IL7R,ITGB3,KCNH2,KCNK3,KDR,KIT,KRT7,LAMA2,LAMA3,LAPTM5,LIF,LIMK1,MAOA,MATN3,MMP12,MSR1,MYC,NGF,NTN3,OXTR,P2RY14,PADI2,PDE3A,PDGFRB,PIM1,PPARGC1A,PRELP,PRKAR2B,RASL11B,R…	190 (23)		Role of Pattern Recognition Receptors in Recognition of Bacteria and Viruses	1.46	0.0385	#NUM!	C3AR1,IL12A,IL1A,IL1B,LIF,TGFB2
PPM1K	-0.641706	4.33658e-09			miR-21-5p (and other miRNAs w/seed AGCUUAU)		mature microRNA		-1.004	bias	0.0265	CDC25A,IL1B,KDR,TGFB2			D-myo-inositol-5-phosphate Metabolism	1.46	0.0354	0	CDC25A,CILP,INPP5D,NOCT,PPM1K,PPP2R1B,PTPRN
FAM65C	-0.641388	9.05868e-06			ZGPAT		transcription regulator		-1	bias	1.29e-05	CDC25A,FGF5,PDGFB,VCAM1			PI3K/AKT Signaling	1.45	0.0352	#NUM!	IL21R,IL2RB,IL7R,INPP5D,ITGB3,PPP2R1B,RASD2
MATN3	-0.640519	2.13069e-05			letrozole		chemical drug		-1		0.00167	FOSL1,LIF,MYC,SYP			ILK Signaling	1.44	0.035	1.134	ACTC1,CREB5,FLNB,ITGB3,MYC,PPP2R1B,SNAI1
TMEM26	-0.638377	0.000221235			PAX5-ELN		fusion gene/product		-1		0.00458	GALNT14,IGSF10,IL2RB,KDR			Ovarian Cancer Signaling	1.44	0.038	#NUM!	EDN1,FZD5,PRKAR2B,RASD2,TCF4,WNT2B
RAB42	-0.635997	0.001751			SIRT6		enzyme		-1		0.00687	BIRC3,IL1A,IL1B,PPARGC1A,TGFB2	152 (24)		Estrogen-Dependent Breast Cancer Signaling	1.44	0.0494	#NUM!	AKR1C1/AKR1C2,CREB5,HSD17B2,RASD2
SH3D21	-0.633535	3.8956e-06			QKI		other		-1		0.0178	C1R,PPARGC1A,TNC,VCAM1			Glucocorticoid Receptor Signaling	1.43	0.0258	#NUM!	FKBP5,IL1A,IL1B,IL21R,IL2RB,IL7R,KRT7,KRT80,KRT81,KRT86,MYC,NFATC2,RASD2,TGFB2,VCAM1
LEPR	-0.62942	1.19338e-10			SOX7		transcription regulator		-1		0.023	ADGRG1,KDR,KRT7,STC1			Aryl Hydrocarbon Receptor Signaling	1.43	0.0377	1.342	AHR,CYP3A5,IL1A,IL1B,MYC,TGFB2
MSR1	-0.628555	0.0158071			POU4F1		transcription regulator		-1		0.0339	ACTC1,AJAP1,CLIC6,ETV4,NECAB2			PFKFB4 Signaling Pathway	1.42	0.0625	#NUM!	CREB5,PRKAR2B,TGFB2
TMEM170B	-0.628071	6.0466e-06			FOXO3		transcription regulator		-0.993		5.05e-06	AHR,ANGPT1,EDNRB,ENPEP,FLNB,GADD45B,IL12A,MYC,MYOCD,PPARGC1A,PRNP,PTPRB,SESN3,SKP2,SNAI1,TGFB2,TNFRSF1B,TRIM63,VCAM1	142 (20)		Gustation Pathway	1.41	0.0345	-1.89	GPR37,KCNH2,P2RX5,P2RX6,P2RY14,PDE3A,PRKAR2B
MOB3B	-0.624657	0.000647542			MMP1		peptidase		-0.991		0.0111	ANGPT1,KDR,MYC,MYOCD			Cyclins and Cell Cycle Regulation	1.39	0.0476	#NUM!	CDC25A,PPP2R1B,SKP2,TGFB2
KLLN	-0.614908	0.000246817			minocycline		chemical drug		-0.983		0.00174	IL1A,IL1B,NGF,PDGFB,TNFRSF1B,VCAM1	116 (17)		HOTAIR Regulatory Pathway	1.39	0.0368	0.816	MMP11,MMP12,MMP24,MYC,TCF4,WNT2B
REV3L	-0.614144	6.53441e-08			pyrrolidine dithiocarbamate		chemical reagent		-0.981		0.0374	BIRC3,IL1A,IL1B,MYC,VCAM1			MYC Mediated Apoptosis Signaling	1.38	0.06	#NUM!	MYC,PRKAR2B,TNFRSF1B
ADM	-0.611102	2.70756e-06			COL18A1		other		-0.963		0.00318	EDN1,EDNRB,F2RL1,ITGB3,KDR,MYC	119 (19)		FAT10 Cancer Signaling Pathway	1.38	0.06	#NUM!	ACVR2B,TGFB2,TNFRSF1B
SESN3	-0.609446	0.0212822			mir-142		microRNA		-0.958		0.0265	AHR,IL21R,IL2RB,KIT			3-phosphoinositide Biosynthesis	1.37	0.0337	0	CDC25A,CILP,INPP5D,NOCT,PPM1K,PPP2R1B,PTPRN
ODF3B	-0.606189	0.00841739			nifedipine		chemical drug		-0.956		0.000286	CYP3A5,EDN1,FGF7,IL1A,IL1B,NGF,VCAM1	126 (20)		Role of Hypercytokinemia/hyperchemokinemia in the Pathogenesis of Influenza	1.36	0.0465	1	IL12A,IL1A,IL1B,S1PR1
PDGFRB	-0.605947	2.46496e-10			doxycycline		chemical drug		-0.937		0.0181	FGF7,IL1B,MMP12,NGF,SNAI1			LPS/IL-1 Mediated Inhibition of RXR Function	1.35	0.0315	0	CYP3A5,IL1A,IL1B,IL4I1,MAOA,PPARGC1A,SULT1C2,TNFRSF1B
LINC00893	-0.605077	0.000482189			TGFBR2		kinase		-0.927		3.05e-08	ANGPTL4,BMP6,COL4A6,EBI3,FGF5,FGF7,FKBP5,GADD45B,IL1A,IL1B,IL2RB,KDR,KRT7,LPAR3,MMP12,MSR1,NGF,PDGFB,SLC7A5,SNAI1,TACSTD2,TGFB2,UPP1,ZNF219	164 (20)		Putrescine Degradation III	1.35	0.0909	#NUM!	IL4I1,MAOA
LPAR3	-0.601509	0.0275756			NOSTRIN		transcription regulator		-0.927	bias	0.00167	FGF1,ITGB3,KDR,KIT			IL-8 Signaling	1.35	0.0333	0	ANGPT1,HBEGF,ITGB3,KDR,LIMK1,RASD2,VCAM1
SCG5	-0.600496	1.23756e-07			triamcinolone acetonide		chemical drug		-0.923		0.00682	ANGPTL4,BMP6,FKBP5,MARVELD2,MYC,RASL11B,RGS2,SCG2,TGFB2	110 (13)		Guanine and Guanosine Salvage I	1.34	0.333	#NUM!	PNP
SLC25A36	-0.600109	9.57736e-07			GLI3		transcription regulator		-0.896		0.00112	DLX2,FGF5,FGFR3,FOXC2,HOXD13,TGFB2,WNT2B			Adenine and Adenosine Salvage I	1.34	0.333	#NUM!	PNP
BAALC	-0.597596	9.24071e-05			lovastatin		chemical drug		-0.896		0.0122	ADAMTS1,GDNF,IL1A,IL1B,LIF,MYC,TNFRSF8			BMP signaling pathway	1.34	0.046	#NUM!	BMP6,NOG,PRKAR2B,RASD2
SLC45A1	-0.596575	0.000191835			staurosporine		chemical drug		-0.896		0.0148	FOSL1,IL1B,ITGB3,MYC,PIM1,S1PR1			Regulation Of The Epithelial Mesenchymal Transition In Development Pathway	1.34	0.046	#NUM!	FZD5,SNAI1,TCF4,WNT2B
PLA2R1	-0.594377	2.52119e-09			SLC15A4		transporter		-0.896	bias	0.0231	ADAMTS1,CRIP1,DOCK2,IL1B,MSR1,VCAM1			Molecular Mechanisms of Cancer	1.34	0.0268	#NUM!	BIRC3,BMP6,CDC25A,FZD5,ITGB3,MYC,PRKAR2B,RASD2,RASGRF2,TCF4,TGFB2,WNT2B
AKR1C1	-0.588947	0.0446517			PRDM1		transcription regulator		-0.878		0.00831	ADA,ADGRG1,ANGPTL4,FOSL1,IL1A,IL1B,IL7R,KRT81,MYC,SNAI1,TNFRSF1B	148 (22)		Role of Cytokines in Mediating Communication between Immune Cells	1.29	0.0556	#NUM!	IL12A,IL1A,IL1B
FKTN	-0.587739	1.26536e-08			PRNP	-1.027	other		-0.859		0.000333	AHR,FOSL1,IL1B,MMP11,MYC,PRNP,SYP	157 (24)		Th1 and Th2 Activation Pathway	1.29	0.0349	#NUM!	ACVR2B,IL12A,IL2RB,LGALS9,NFATC2,S1PR1
NECAB2	-0.583621	0.00294622			PRKD1		kinase		-0.849		0.0303	IL1B,KDR,PPARGC1A,VCAM1			Crosstalk between Dendritic Cells and Natural Killer Cells	1.28	0.044	#NUM!	ACTC1,IL12A,IL2RB,TNFRSF1B
PDE5A	-0.581312	2.78246e-05			LDB1		transcription regulator		-0.839		1.89e-05	AHR,ANGPT1,ATP13A2,FGFR3,FRZB,FZD5,GPR183,HIVEP3,KIT,SERPINE2,SERPINF1,SOBP,SYNE2,TGFB2,TNFRSF1B,TNFRSF8			CSDE1 Signaling Pathway	1.26	0.0536	#NUM!	MYC,SNAI1,TNC
MAP9	-0.580671	2.53739e-06			trans-hydroxytamoxifen		chemical drug		-0.832		1.52e-06	ADM,CCN5,COL15A1,GPRC5A,GREB1,KRT7,KRT81,PLXDC1,RSPO3,S1PR1,SCG2,SERPINF1,STC1,TGFB2	104 (7)		P2Y Purigenic Receptor Signaling Pathway	1.26	0.0376	#NUM!	CREB5,ITGB3,MYC,PRKAR2B,RASD2
C7orf43	0.580213	2.5849e-06			spironolactone		chemical drug		-0.816		0.00486	CYP3A5,EDN1,EDNRB,FKBP5,GDNF,IL1B	151 (18)		Pyroptosis Signaling Pathway	1.25	0.043	2	IL1A,IL1B,PRKAR2B,TNFRSF1B
TUBA4B	0.580334	0.0248017			SB-431542		chemical reagent		-0.816		0.0231	BMP6,CCN4,GADD45B,MRC2,MYC,TGFB2			Adipogenesis pathway	1.23	0.037	#NUM!	FGF1,FGFR3,FOXC2,FZD5,NOCT
GVINP1	0.582597	0.0263768			CALCA		other		-0.816		0.0264	EDN1,GADD45B,IL2RB,IL4I1,IL7R,KDR,MYC			Role of PKR in Interferon Induction and Antiviral Response	1.22	0.0368	0	IL1B,MSR1,PDGFB,PDGFD,PDGFRB
SLC7A4	0.583601	2.15669e-05			lactacystin		chemical - protease inhibitor		-0.816		0.0449	AKR1C1/AKR1C2,ARHGDIB,FOSL1,IL12A,KCNH2,MMP11,TACSTD2			Apelin Liver Signaling Pathway	1.22	0.0769	#NUM!	EDN1,PDGFRB
LOC389641	0.584461	0.0150872			FGF1	0.757	growth factor		-0.81		8.61e-06	AHR,CCN4,CCN5,DLX2,EDN1,GDNF,IL1B,LRRC17,MYC,TGFB2,VCAM1	132 (19)		TGF-β Signaling	1.21	0.0417	#NUM!	ACVR2B,RASD2,SMURF2,TGFB2
MAMDC2	0.584781	0.00208376			IL25		cytokine		-0.796		0.00396	F11R,IL12A,IL1B,KDR,TNFRSF8	145 (17)		Th2 Pathway	1.21	0.0365	-1	ACVR2B,IL12A,IL2RB,NFATC2,S1PR1
LOXL1-AS1	0.585509	5.57414e-06			ESR2		ligand-dependent nuclear receptor		-0.777		6.3e-07	ACTC1,ADAMTS1,ANK1,ARHGDIB,CCN5,CDC25A,CEMIP2,CLDN11,CST2,CYP26B1,EDN1,F2RL1,FKBP5,FOXC2,GADD45B,GREB1,IL1A,IL1B,KDR,KIT,LAPTM5,MAOA,MATN3,MYC,MYPN,PDGFB,PLXDC1,S1PR1,SKP2,STC1,SYNPO,TGFB2,VCAM1	189 (21)		Iron homeostasis signaling pathway	1.19	0.036	#NUM!	ATP6V1C1,BMP6,PDGFB,PDGFRB,SKP2
CREB5	0.587141	0.000148863			GATA1		transcription regulator		-0.777		0.00107	ANK1,BMP6,IL7R,ITGB3,KDR,KIT,LEPR,MAMDC2,MYC,PIM1,SNCA,SP140,TCF4	97 (11)		Tryptophan Degradation X (Mammalian, via Tryptamine)	1.19	0.0741	#NUM!	IL4I1,MAOA
BIRC3	0.589074	0.000817064			triptolide		chemical drug		-0.775		1.25e-08	ADM,AHR,BMP6,EDNRB,F2RL1,HBEGF,IL1A,KDR,KIT,LAMA3,MMP11,MYC,PDGFRB,RASGRF2,SMURF2	139 (22)		Pregnenolone Biosynthesis	1.19	0.0741	#NUM!	CYP26B1,CYP46A1
PGM2L1	0.589245	1.79706e-05			leukotriene D4		chemical - endogenous mammalian		-0.762	bias	0.0119	ADAMTS1,HBEGF,PDGFRB,RGS2			Melanocyte Development and Pigmentation Signaling	1.19	0.0408	#NUM!	CREB5,KIT,PRKAR2B,RASD2
SNCA	0.589382	0.0144193			PTPN11		phosphatase		-0.753		0.00948	KDR,KIT,MMP12,PDGFRB,PIM1	122 (20)		Salvage Pathways of Pyrimidine Ribonucleotides	1.19	0.0408	#NUM!	LIMK1,MAP3K9,PIM1,UPP1
NCEH1	0.594908	2.04771e-06			FLCN		other		-0.753		0.0216	ADAMTS1,ADGRG1,ADM,ATP6V1C1,CEMIP2,PPARGC1A			PCP (Planar Cell Polarity) Pathway	1.18	0.05	#NUM!	FZD5,RSPO3,WNT2B
MMP24	0.596442	0.000971077			CEBPA		transcription regulator		-0.743		0.0167	AKR1C1/AKR1C2,C3AR1,CYP3A5,G0S2,KRT7,LEPR,MYC,NFATC2,OXTR,PPARGC1A,RGS2,SERPINF1,TFAP2A,TGFB2			Gαi Signaling	1.18	0.0357	1	HTR1D,P2RY14,PRKAR2B,RASD2,S1PR1
ANK1	0.597208	0.00123133			RB1		transcription regulator		-0.736		0.00443	ACTC1,CDC25A,CELSR3,FOSL1,FOXC2,GADD45B,GPRC5A,HUNK,KDR,KIT,MYC,P2RY14,PIM1,PPARGC1A,SKP2,TGFB2,TNFRSF1B	150 (23)		MSP-RON Signaling In Cancer Cells Pathway	1.18	0.0357	0.447	CREB5,MYC,RASD2,TCF4,TRIM24
ADAM19	0.597812	6.4883e-09			TNFSF12		cytokine		-0.727		0.0296	IL1B,MMP12,PPARGC1A,TRIM63,VCAM1			ATM Signaling	1.17	0.0404	#NUM!	CDC25A,CREB5,GADD45B,PPP2R1B
UPP1	0.598677	1.03937e-06			TMPRSS2-ERG		fusion gene/product		-0.714		7.99e-06	IL1A,LAMA3,LOC284344,MYC,PIM1,PSG1,PSG6,PSG8,PSG9,RNF144B,TSPAN2			Histidine Degradation VI	1.16	0.0714	#NUM!	CYP26B1,CYP46A1
RASGRF2	0.602089	4.82641e-05			CLEC4G		other		-0.707		3.5e-06	FGF1,HBEGF,IL12A,IL1B,PDGFD,RSPO3,SCRG1,WNT2B			IL-17 Signaling	1.15	0.0321	1.633	IL12A,IL1A,IL1B,LIF,RASD2,TGFB2
NCR3LG1	0.603022	0.000156053			KLF5		transcription regulator		-0.697		0.00355	CITED4,CSRNP1,IL1B,MYC,PDGFB,SP140	112 (15)		Arsenate Detoxification I (Glutaredoxin)	1.13	0.2	#NUM!	PNP
FZD5	0.603405	0.00362212			PKD1		ion channel		-0.684		0.021	DPEP1,FGFR3,HBEGF,IL4I1,MYC,ODF3B,SERPINF2,SLC16A4			Protein Citrullination	1.13	0.2	#NUM!	PADI2
LIF	0.603668	1.0028e-07			SMAD1		transcription regulator		-0.651		0.000931	GADD45B,GDNF,MYC,PDGFB,VCAM1	8 (2)		Galactose Degradation I (Leloir Pathway)	1.13	0.2	#NUM!	GALE
HIST1H2BK	0.605715	1.83276e-06			DUSP1		phosphatase		-0.651		0.00331	CCN5,FOSL1,IL1A,IL1B,PDGFB,SYNPO,TGFB2,VCAM1	133 (18)		Superpathway of Inositol Phosphate Compounds	1.12	0.0295	-0.447	CDC25A,CILP,INPP5D,NOCT,PPM1K,PPP2R1B,PTPRN
LRRC17	0.60585	8.35202e-09			Notch		group		-0.64		0.000683	ADM,ANKRD1,CCN4,CRIP1,DTX1,FGF5,GADD45B,MYC,ZNF704	95 (16)		Endothelin-1 Signaling	1.11	0.0312	-0.447	EDN1,EDNRB,GUCY1A2,MYC,PLA2R1,RASD2
TFAP2A	0.607482	5.13733e-07			sphingosine-1-phosphate		chemical - endogenous mammalian		-0.634		0.000717	AHR,ANGPT1,GALNT15,KCNH2,KDR,MEOX1,PDGFB,S1PR1,VCAM1	161 (20)		Ubiquinol-10 Biosynthesis (Eukaryotic)	1.11	0.0667	#NUM!	CYP26B1,CYP46A1
F11R	0.611281	0.0158698			KLF11		transcription regulator		-0.632		5.72e-05	ADAMTS1,EDN1,IL1B,ITGB3,MMP12,MYC,PDGFB,PPARGC1A,SNAI1,TGFB2	108 (12)		Endocannabinoid Cancer Inhibition Pathway	1.11	0.034	-0.447	CREB5,MYC,NSMAF,PRKAR2B,TCF4
HCLS1	0.615805	0.00454894			SERPINF1	-0.845	other		-0.625		0.000336	G0S2,GDNF,MYC,NGF,PPARGC1A,SERPINF1	83 (7)		PXR/RXR Activation	1.1	0.0462	#NUM!	CYP3A5,PPARGC1A,PRKAR2B
SIPA1L3	0.61684	1.20179e-05			chloroquine		chemical drug		-0.625		0.0105	IL1B,LEPR,PRNP,S1PR1,SNCA			ERB2-ERBB3 Signaling	1.1	0.0462	#NUM!	ETV4,MYC,RASD2
WDR66	0.617643	2.40197e-06			EHF		transcription regulator		-0.6		0.00462	ANGPTL4,HOPX,KDR,KIT,TCF4,TNC			Xenobiotic Metabolism PXR Signaling Pathway	1.1	0.0311	1.633	CYP3A5,IL4I1,MAOA,PPARGC1A,PRKAR2B,SULT1C2
AHR	0.621916	0.000172312			ENG		transmembrane receptor		-0.577		0.00384	ITGB3,KDR,MYC,PDGFB	139 (18)		Pyridoxal 5'-phosphate Salvage Pathway	1.09	0.0455	#NUM!	LIMK1,MAP3K9,PIM1
PLAGL2	0.622288	0.000356908			aspirin		chemical drug		-0.57		3.13e-08	ADM,AHR,BMP6,EDNRB,F2RL1,HBEGF,IL1A,IL1B,KDR,KIT,LAMA3,MMP11,PDGFRB,RASGRF2,SMURF2,VCAM1	174 (19)		WNT/Ca+ pathway	1.09	0.0455	#NUM!	CREB5,FZD5,NFATC2
SERPINE2	0.622424	4.19792e-10			CGA		other		-0.555		0.0266	ADAMTS1,ELAPOR1,ISM1,KIT,SKP2			PPARα/RXRα Activation	1.08	0.0308	-1.342	ACVR2B,IL1B,PPARGC1A,PRKAR2B,RASD2,TGFB2
NYAP1	0.623862	0.0101935			thalidomide		chemical drug		-0.547		2.63e-06	ANGPT1,BIRC3,GADD45B,IL1B,KDR,PDGFB,PIM1	144 (18)		Telomerase Signaling	1.08	0.0374	#NUM!	IL2RB,MYC,PPP2R1B,RASD2
DTNA	0.626713	3.05388e-06			CCL2		cytokine		-0.547		0.0351	IL12A,IL1A,IL1B,RNF128,VCAM1			Oxytocin In Brain Signaling Pathway	1.07	0.0305	-0.816	CREB5,IL1B,OXTR,PLA2R1,RASD2,RGS2
LIMD2	0.627993	3.96551e-08			troglitazone		chemical drug		-0.545		2.06e-05	ANGPTL4,BIRC3,CDC25A,COL15A1,CYP3A5,FOSL1,G0S2,HUNK,IL1B,LAMA3,MSR1,MYC,PADI2,PPARGC1A,SKP2,SNAI1,SPOCD1,TESMIN,VCAM1	170 (24)		TNFR2 Signaling	1.06	0.0625	#NUM!	BIRC3,TNFRSF1B
NGF	0.628301	0.00514836			TNFRSF1A		transmembrane receptor		-0.539		0.00582	BIRC3,CYP3A5,IL12A,IL1A,IL1B,KDR,PIM1,VCAM1	140 (17)		Gap Junction Signaling	1.06	0.0303	#NUM!	ACTC1,GJA5,GUCY1A2,PRKAR2B,RASD2,TUBA4A
ZNF774	0.628545	0.00706502			BMP10		growth factor		-0.537		2.12e-05	ANGPT1,ANGPTL4,IL1B,KIT,LEPR,MMP12,MSR1,SERPINE2,VCAM1	80 (7)		Eicosanoid Signaling	1.06	0.0441	#NUM!	DPEP1,DPEP2,PLA2R1
SDK1	0.636522	0.00788573			LMO2		transcription regulator		-0.535		1.98e-05	ADGRG1,AHR,ANGPT1,ATP13A2,FGFR3,FZD5,GPR183,HIVEP3,KIT,SERPINE2,SERPINF1,SOBP,SYNE2,TGFB2,TNFRSF1B,TNFRSF8			Natural Killer Cell Signaling	1.05	0.0302	1.633	IL12A,IL2RB,LIMK1,MAP3K9,NFATC2,RASD2
KIT	0.637543	1.22827e-05			N-nitro-L-arginine methyl ester		chemical drug		-0.505		0.0248	ADM,IL1B,ITGB3,PPARGC1A,VCAM1			Airway Inflammation in Asthma	1.04	0.0606	#NUM!	IL12A,TGFB2
MYC	0.638919	0.000273249			docosahexaenoic acid		chemical drug		-0.504		0.0285	GDNF,IL1B,MYC,PDE5A,TGFB2,TNFRSF1B,VCAM1			Senescence Pathway	1.04	0.0268	1.414	ACVR2B,CDC25A,GADD45B,IL1A,NFATC2,PPP2R1B,RASD2,TGFB2
CNTFR	0.640003	0.0197909			epigallocatechin-gallate		chemical drug		-0.49		7.73e-06	AHR,ANGPT1,EDN1,FOSL1,GADD45B,IL1A,IL1B,ITGB3,KDR,MYC,PDGFRB,SCG2,SNAI1,TACSTD2,VCAM1	138 (21)		Agrin Interactions at Neuromuscular Junction	1.03	0.0429	#NUM!	ACTC1,LAMA2,RASD2
HOXD13	0.640855	0.0044513			metformin		chemical drug		-0.479		0.0286	AHR,ANGPTL4,CYP3A5,GADD45B,IL1B,MYC,PPARGC1A,RTN4RL1,SERPINF1			Inhibition of Angiogenesis by TSP1	1.02	0.0588	#NUM!	GUCY1A2,KDR
OXTR	0.643075	2.77932e-12			MYOD1		transcription regulator		-0.464		0.0211	ACTC1,ANKRD1,ETV4,FOSL1,LIF,PNP,PPARGC1A,PRKAR2B,SUSD2			Serotonin Degradation	1.01	0.0423	#NUM!	IL4I1,MAOA,SULT1C2
LGALS9	0.643133	4.238e-05			SYK		kinase		-0.457		0.000558	BIRC3,EDN1,FOSL1,IL1B,ITGB3,NFATC2,PIM1,PRKAR2B	128 (22)		Oxytocin In Spinal Neurons Signaling Pathway	0.996	0.0571	#NUM!	GUCY1A2,OXTR
CITED4	0.645102	0.000177079			L-triiodothyronine		chemical - endogenous mammalian		-0.453		0.04	ACTC1,ADM,BAALC,C1S,CYP26B1,EDN1,IL4I1,ITGB3,MAMDC2,MYC,OXTR,PPARGC1A,RASD2,RGS2,SYNPO			IL-13 Signaling Pathway	0.979	0.0345	2	BLK,HBEGF,MAOA,TGFB2
POPDC3	0.646081	2.90038e-08			NUP98-DDX10		fusion gene/product		-0.447		0.00103	ANGPT1,C3AR1,GADD45B,MSR1,MYC			Neuregulin Signaling	0.971	0.0342	#NUM!	HBEGF,ITGB3,MYC,RASD2
G0S2	0.647791	5.07555e-05			Brd4		kinase		-0.447		0.00124	C1R,EDNRB,IL1A,KDR,KIT,MYC	92 (10)		Caveolar-mediated Endocytosis Signaling	0.959	0.04	#NUM!	ACTC1,FLNB,ITGB3
MIR614	0.649378	0.00294596			SOX1		transcription regulator		-0.447	bias	0.00649	ANGPT1,FGF5,FRZB,GREB1,TGFB2			Cell Cycle Regulation by BTG Family Proteins	0.955	0.0541	#NUM!	NOCT,PPP2R1B
ADA	0.65068	4.86254e-06			SOX3		transcription regulator		-0.447	bias	0.00948	ANGPT1,FGF5,FRZB,GREB1,TGFB2			Noradrenaline and Adrenaline Degradation	0.955	0.0541	#NUM!	IL4I1,MAOA
ATP13A2	0.652164	1.65244e-08			GMNN		transcription regulator		-0.447	bias	0.011	ANGPT1,FGF5,FRZB,GREB1,TGFB2			Leptin Signaling in Obesity	0.947	0.0395	#NUM!	LEPR,PDE3A,PRKAR2B
LOC646903	0.662966	0.00114874			ShK-223		chemical reagent		-0.447		0.0266	BLK,C3AR1,DOCK2,IL1B,RTN4RL1			Integrin Signaling	0.947	0.0282	#NUM!	ACTC1,ITGB3,PDGFB,RASD2,TSPAN1,TSPAN2
GALE	0.664136	1.6224e-07			SATB1		transcription regulator		-0.436		0.0194	CEMIP2,EBI3,GADD45B,IL7R,S1PR1,TNFRSF8,TUBA4A			Sphingosine-1-phosphate Signaling	0.939	0.0333	0	PDGFB,PDGFD,PDGFRB,S1PR1
PPP2R1B	0.665322	2.30926e-06			TWIST1		transcription regulator		-0.435		1.9e-05	ADAMTS1,APOD,CCN4,FGFR3,FOSL1,FOXC2,IL1B,ITGB3,KIT,MRC2,SNAI1,TGFB2	44 (3)		NGF Signaling	0.939	0.0333	#NUM!	CREB5,MAP3K9,NGF,RASD2
TUBA4A	0.667582	8.83152e-06			HIPK2		kinase		-0.422		0.0344	ANK1,IL1B,PPARGC1A,TMEM26			Nitric Oxide Signaling in the Cardiovascular System	0.939	0.0333	0	GUCY1A2,KDR,PDE5A,PRKAR2B
TMEM2	0.673315	1.6746e-06			zVAD-FMK		chemical - protease inhibitor		-0.415		0.00853	BIRC3,IL1B,TFAP2A,VCAM1	100 (15)		Docosahexaenoic Acid (DHA) Signaling	0.936	0.0526	#NUM!	IL1B,SERPINF1
SLC7A5	0.67426	4.24789e-12			MEOX2		transcription regulator		-0.412		0.000388	ANGPT1,EDN1,HBEGF,ITGB3,VCAM1			ERK/MAPK Signaling	0.928	0.0278	0	CREB5,ITGB3,MYC,PPP2R1B,PRKAR2B,RASD2
FRMD4A	0.674513	1.32106e-09			TCF3		transcription regulator		-0.411		0.0083	ADA,DTX1,FGFR3,GADD45B,IL1B,IL21R,IL2RB,IL7R,KIT,MYC,S1PR1,SLC7A5,SNAI1,TNFRSF8	83 (7)		VDR/RXR Activation	0.921	0.0385	#NUM!	HSD17B2,IL12A,TGFB2
GALNT15	0.67506	3.73107e-05			CG		complex		-0.405		1.35e-08	ADAMTS1,ADM,ANGPTL4,BMP6,C1R,C1S,CLDN11,CREB5,F2RL1,FGF7,FKBP5,FOSL1,G0S2,GADD45B,HSD17B2,IL1A,IL1B,ITGB3,LEPR,LIF,MYC,OXTR,RGS2,SMURF2,STC1,TGFB2,TMOD1,TNFRSF1B,UPP1,VCAM1	175 (29)		Role of WNT/GSK-3β Signaling in the Pathogenesis of Influenza	0.921	0.0385	#NUM!	FZD5,TCF4,WNT2B
ACVR2B	0.676194	6.38012e-05			KMT2D		transcription regulator		-0.404		0.0459	ADGRG1,CRIP1,EBI3,FOLR3,HOPX,MEOX1,RAB42			Toll-like Receptor Signaling	0.921	0.0385	#NUM!	IL12A,IL1A,IL1B
KRTAP2-3	0.68152	0.0159533			TP53		transcription regulator		-0.399		3.31e-06	ADA,ANGPT1,ANK1,ANKRD1,BIRC3,CCN5,CDC25A,CELSR3,CLCA2,CYP26B1,DPEP1,DTX1,EDN1,F11R,FGF7,FKBP5,FOSL1,FRMD4A,G0S2,GADD45B,GPD1L,HBEGF,IL12A,IL1A,IL1B,IL21R,IL4I1,KCNH2,KCNK3,KDR,KIT,KLLN,LIF,LIMK1,LRRC17,MEOX1,MYC,MYOCD,P2RY14,PADI2,PDGFB,PDGFRB,PIM1,PPARGC1A,PRNP,PTPRN,RNF144B,SERPINE2,SKP2,SLC7A5,SMURF2,SNAI1,SPDL1,TCF4,TGFB2,TMOD1,TNC,TNFRSF1B,UPP1	153 (21)		Neurotrophin/TRK Signaling	0.921	0.0385	#NUM!	CREB5,NGF,RASD2
GADD45B	0.68163	0.000451713			nitric oxide		chemical - endogenous mammalian		-0.392		0.00452	AHR,EDN1,FGF7,IL1B,IL7R,MYC,PPARGC1A,SLC16A4	95 (16)		IL-7 Signaling Pathway	0.921	0.0385	#NUM!	CDC25A,IL7R,MYC
NPTXR	0.683805	9.03113e-10			budesonide		chemical drug		-0.392		0.029	BLK,C1R,CYP3A5,IL12A,KRT7,LAPTM5,PIM1,SERPINE2,STRADB,SYNPO2L			Circadian Rhythm Signaling	0.907	0.026	#NUM!	BLK,CREB5,GUCY1A2,MYC,NGF,PRKAR2B,RASD2
CDC25A	0.684039	4.05645e-05			IL10RA		transmembrane receptor		-0.389		0.0131	CLIC6,DPEP1,EDN1,EDNRB,HTR7,IL1A,IL1B,PPARGC1A,S1PR1,SULT1C2,UPP1			Glioma Signaling	0.9	0.0323	#NUM!	PDGFB,PDGFD,PDGFRB,RASD2
MYOCD	0.691677	0.00709945			IL10		cytokine		-0.382		0.0101	ADM,BMP6,FKBP5,IL12A,IL1A,IL1B,IL7R,INPP5D,LIF,MAN1A1,MSR1,SELPLG,SLC7A5,TNFRSF1B,VCAM1			Gαs Signaling	0.893	0.032	1	CREB5,HTR7,PRKAR2B,RGS2
CELSR3	0.692704	4.52866e-07			Bvht		other		-0.378	bias	0.000207	ACTC1,ANGPT1,FOXC2,KDR,SERPINF1,SNAI1,TMOD1	11 (3)		BEX2 Signaling Pathway	0.886	0.037	#NUM!	NGF,PPP2R1B,TCF4
RPLP0P2	0.692843	0.000291449			PTGER4		G-protein coupled receptor		-0.378		0.00403	EDN1,GDNF,HIVEP3,IL1B,IL4I1,PDGFB,RNF144B,S1PR1	135 (18)		Salvage Pathways of Pyrimidine Deoxyribonucleotides	0.883	0.111	#NUM!	UPP1
PNP	0.697576	4.63382e-06			ursolic acid		chemical drug		-0.378		0.0358	CLDN11,IL1B,MYC,VCAM1			FLT3 Signaling in Hematopoietic Progenitor Cells	0.876	0.0366	#NUM!	CREB5,INPP5D,RASD2
SPOCD1	0.698247	2.8231e-11			SOX2		transcription regulator		-0.377		8.79e-06	AHR,ANGPT1,BMP6,C1QL1,CCN4,CCN5,CEMIP2,CLDN11,DLX2,ETV4,FGF5,FRZB,GADD45B,GREB1,HOPX,KDR,KRT7,NIPAL4,NOG,SALL4,SNAI1,TGFB2,TSPAN2			IL-6 Signaling	0.866	0.0312	#NUM!	IL1A,IL1B,RASD2,TNFRSF1B
STRADB	0.699823	1.77327e-10			ALOX15		enzyme		-0.372		0.000388	FOSL1,IL1A,IL1B,RGS2,VCAM1	152 (25)		HER-2 Signaling in Breast Cancer	0.854	0.0264	1.633	BLK,HBEGF,IL1A,ITGB3,MYC,RASD2
TNFRSF1B	0.701275	3.40448e-09			EGLN1		enzyme		-0.368		1.25e-06	ADM,ATP13A2,EDN1,IL1A,IL1B,MYC,NGF,TGFB2,VCAM1	122 (18)		Cardiac β-adrenergic Signaling	0.842	0.0279	-2.236	PDE10A,PDE3A,PDE5A,PPP2R1B,PRKAR2B
C12orf60	0.702303	0.00288556			ADIPOQ		other		-0.355		0.00825	CYP3A5,FGFR3,HBEGF,IL12A,IL1B,LEPR,MSR1,PPARGC1A,SYP,VCAM1	152 (26)		Xenobiotic Metabolism AHR Signaling Pathway	0.821	0.0345	#NUM!	AHR,IL1A,IL1B
LOC100130705	0.704872	1.43449e-05			prostaglandin E2		chemical - endogenous mammalian		-0.348		0.000376	ADAMTS1,AHR,ANGPT1,ANGPTL4,BIRC3,F2RL1,FOSL1,HIVEP3,IL12A,IL1A,IL1B,IL4I1,IL7R,MYC,PNP,RGS2	117 (18)		Coronavirus Replication Pathway	0.815	0.0444	#NUM!	TUBA4A,TUBA4B
IL12A	0.707805	0.000269134			ARNT		transcription regulator		-0.342		1.69e-05	ADM,AHR,ANGPTL4,BLK,EDN1,GADD45B,ITGB3,MYC,NFATC2,S1PR1,STC1,TUBA4A	141 (12)		Role of IL-17F in Allergic Inflammatory Airway Diseases	0.785	0.0426	#NUM!	CREB5,IL1B
MMP12	0.712376	0.00122043			TNFAIP3		enzyme		-0.338		0.0119	BIRC3,IL1A,IL1B,VCAM1			RAC Signaling	0.783	0.029	#NUM!	ANK1,ITGB3,LIMK1,RASD2
SPDL1	0.713953	8.18522e-08			tributyltin		chemical reagent		-0.333		1.05e-06	AHR,ANGPTL4,CCN5,CYP26B1,F2RL1,GPRC5A,ITGB3,KRT80,PDGFRB,SCG2,SYNPO,TNC			RANK Signaling in Osteoclasts	0.78	0.033	#NUM!	BIRC3,MAP3K9,NFATC2
ARNTL2	0.715009	1.2829e-07			NFATC2	0.804	transcription regulator		-0.308		0.000588	EBI3,EDN1,GDF5,IL12A,IL1A,IL1B,MYC,PPARGC1A,RGS2,SNAI1,TCF4	155 (17)		IL-4 Signaling	0.759	0.0323	#NUM!	INPP5D,NFATC2,RASD2
SLC45A3	0.716856	2.87479e-06			ADORA2B		G-protein coupled receptor		-0.305		0.00635	IL1B,MMP12,PDE5A,SKP2	91 (8)		GNRH Signaling	0.754	0.026	1	CREB5,HBEGF,MAP3K9,PRKAR2B,RASD2
FLNB	0.71741	1.76661e-11			HSF1		transcription regulator		-0.29		0.0397	FGF1,FGF7,IL1B,IL7R,LIF,NFATC2,PPARGC1A,VCAM1			AMPK Signaling	0.752	0.0246	0	CREB5,PPARGC1A,PPM1E,PPM1K,PPP2R1B,PRKAR2B
CRYM	0.719299	1.60955e-05			F2R		G-protein coupled receptor		-0.283		0.00649	ANGPT1,IL1B,KDR,MYOCD,TGFB2,VCAM1	172 (25)		PI3K Signaling in B Lymphocytes	0.745	0.028	#NUM!	BLK,INPP5D,NFATC2,RASD2
AMMECR1	0.720611	1.35302e-09			sunitinib		chemical drug		-0.283		0.0208	ITGB3,KDR,LAMA3,TNC			Guanosine Nucleotides Degradation III	0.738	0.0769	#NUM!	PNP
CCRN4L	0.721342	4.96165e-07			G protein alphai		group		-0.277	bias	0.00727	ADAMTS1,C1R,C1S,FOSL1,LIF	136 (13)		UDP-N-acetyl-D-galactosamine Biosynthesis II	0.738	0.0769	#NUM!	GALE
PSG3	0.724247	0.000134815			carbon tetrachloride		chemical toxicant		-0.27		0.000193	BIRC3,GADD45B,IL1B,KDR,MMP12,MYC,PDGFB,PDGFD,PDGFRB,PRNP,SMURF2,TGFB2,VCAM1	151 (21)		Triacylglycerol Biosynthesis	0.73	0.0392	#NUM!	LCLAT1,PLPP4
XYLB	0.724775	1.90334e-06			NR3C1		ligand-dependent nuclear receptor		-0.265		6.37e-06	ADM,ANGPTL4,BIRC3,C1R,CSRNP1,CYP3A5,EDN1,F2RL1,FKBP5,GADD45B,GLP2R,IL12A,IL1A,IL1B,IL7R,LIF,MAOA,MYC,NSMAF,PPP2R1B,RGS2,SCG2,SNCA,STC1,TESMIN,TNFRSF1B,TNFRSF8,TUBA4A,VCAM1,ZNF704	170 (17)		Urate Biosynthesis/Inosine 5'-phosphate Degradation	0.708	0.0714	#NUM!	PNP
ZFHX2	0.725252	5.41265e-06			gemcitabine		chemical drug		-0.264		0.00727	CDC25A,CYP3A5,FOSL1,IL1B,MYC	155 (22)		Colanic Acid Building Blocks Biosynthesis	0.708	0.0714	#NUM!	GALE
PTPRB	0.727898	0.00571523			bucladesine		chemical toxicant		-0.262		3.2e-08	ADAMTS1,ADM,C1QL1,C3AR1,CITED4,CYP3A5,ETV4,FOSL1,GADD45B,GALNT14,IL1B,KIT,LIF,MYC,NGF,NKD1,PDE10A,PDE5A,RGS2,SCG2,STC1,SYP,TGFB2	148 (17)		VEGF Signaling	0.706	0.0303	#NUM!	ACTC1,KDR,RASD2
SUSD3	0.729215	0.00063369			Hdac		group		-0.262		3.35e-06	ACVR2B,ADAMTS1,AHR,EDN1,EDNRB,FOSL1,GADD45B,GDNF,IL1B,KCNH2,MEOX1,MYC,PPARGC1A	160 (21)		Phototransduction Pathway	0.693	0.037	#NUM!	GUCY1A2,PRKAR2B
MARVELD2	0.735155	2.20632e-05			PRKACA		kinase		-0.261		0.00635	MYC,NGF,OXTR,VCAM1	148 (19)		Neuropathic Pain Signaling In Dorsal Horn Neurons	0.688	0.0297	#NUM!	GPR37,KCNH2,PRKAR2B
CSRNP1	0.736032	9.30773e-08			APOE		transporter		-0.257		0.000314	ADGRG1,ANGPTL4,APOD,C3AR1,CYP3A5,EDN1,F2RL1,FKBP5,IL12A,IL1A,IL1B,MSR1,MYC,MYOCD,SYP,VCAM1	155 (21)		Semaphorin Neuronal Repulsive Signaling Pathway	0.688	0.0265	1	GUCY1A2,ITGB3,LIMK1,PRKAR2B
TACSTD2	0.737071	0.000595626			FAS		transmembrane receptor		-0.256		0.0199	BIRC3,COL15A1,F2RL1,IL1A,IL1B,INPP5D,PTPRN,SELPLG,TNC,TNFRSF1B,TUBA4A,VCAM1			RAR Activation	0.682	0.0245	#NUM!	AKR1C1/AKR1C2,PPARGC1A,PRKAR2B,TGFB2,TRIM24
RIMS4	0.740726	0.0148731			parthenolide		chemical drug		-0.254		0.000388	ANKRD1,IL1B,LIF,NKD1,VCAM1	132 (17)		Primary Immunodeficiency Signaling	0.67	0.0357	#NUM!	ADA,IL7R
KCP	0.74225	1.76162e-06			F3		transmembrane receptor		-0.254	bias	0.0253	ANGPT1,FOXC2,IL1B,VCAM1			Apoptosis Signaling	0.664	0.0288	#NUM!	BIRC3,RASD2,TNFRSF1B
FKBP5	0.743916	3.62951e-09			norepinephrine		chemical - endogenous mammalian		-0.246		0.00247	CITED4,EDN1,GALNT14,IL12A,IL1B,NGF,PDE10A,PPARGC1A,SNAI1	130 (20)		CNTF Signaling	0.658	0.0351	#NUM!	CNTFR,RASD2
ITGB3	0.744602	8.76248e-07			berberine		chemical drug		-0.246		0.0477	BIRC3,CYP3A5,IL1B,TFAP2A,VCAM1			Role of CHK Proteins in Cell Cycle Checkpoint Control	0.658	0.0351	#NUM!	CDC25A,PPP2R1B
PIM1	0.746405	5.99404e-07			EGR2		transcription regulator		-0.239		0.00486	CNTFR,IL1A,IL1B,IL7R,KDR,LAMA2,MYC,TNFRSF8	133 (18)		Chondroitin Sulfate Degradation (Metazoa)	0.658	0.0625	#NUM!	CEMIP2
HCP5	0.749688	1.82083e-05			FSH		complex		-0.218		0.00692	ADAMTS1,ADGRG1,ADM,AHR,COL15A1,CRYM,FKBP5,FOSL1,GPRC5A,MYC,PRNP,PTPRN,TGFB2,UPP1	183 (28)		D-myo-inositol (1,4,5)-trisphosphate Degradation	0.658	0.0625	#NUM!	INPP5D
LINC00900	0.749812	0.000137082			Hsp70		group		-0.218		0.00914	IL1B,SNCA,TRIM63,VCAM1	121 (17)		Polyamine Regulation in Colon Cancer	0.648	0.0345	#NUM!	MYC,TCF4
LIMK1	0.751711	3.28937e-15			miR-141-3p (and other miRNAs w/seed AACACUG)		mature microRNA		-0.218	bias	0.0358	AKR1C1/AKR1C2,RNF128,SNAI1,TGFB2			MSP-RON Signaling Pathway	0.648	0.0345	#NUM!	ACTC1,IL12A
FGF1	0.757444	1.07075e-08			ID2		transcription regulator		-0.213		0.000324	ADM,BIRC3,DTX1,FGFR3,GADD45B,IL2RB,IL7R,ITGB3,LEPR,MYC,TCF4,VCAM1	110 (15)		Chronic Myeloid Leukemia Signaling	0.64	0.028	#NUM!	MYC,RASD2,TGFB2
SELPLG	0.763354	7.78548e-10			Alpha catenin		group		-0.211	bias	6.78e-07	ADAMTS1,BIRC3,COL15A1,IL1B,LAMA2,MMP11,MMP12,MYC,NKD1,SNAI1,TNC,VCAM1	130 (12)		eNOS Signaling	0.636	0.0252	-1	GUCY1A2,KDR,LPAR3,PRKAR2B
SMURF2	0.76523	2.69146e-09			PDCD1		transmembrane receptor		-0.2		0.00544	FOLR3,IL12A,IL1B,PADI2,SLC7A5	125 (15)		1D-myo-inositol Hexakisphosphate Biosynthesis II (Mammalian)	0.635	0.0588	#NUM!	INPP5D
CLIC6	0.771294	0.0100778			ZC3H12A		enzyme		-0.194		0.00692	ADAM19,FLNB,GPR183,IL1B,IL21R,ITGB3,RGS2,TNFRSF1B	70 (7)		Dermatan Sulfate Degradation (Metazoa)	0.635	0.0588	#NUM!	CEMIP2
IL4I1	0.772472	0.00187691			MYB		transcription regulator		-0.176		3.57e-05	ADA,ADM,BIRC3,IL1A,IL7R,KDR,KIT,LIF,MMP11,MTSS1,MYC,SNAI1	134 (17)		D-myo-inositol (1,3,4)-trisphosphate Biosynthesis	0.635	0.0588	#NUM!	INPP5D
AJAP1	0.774591	4.95813e-05			2-(4-amino-1-isopropyl-1H-pyrazolo[3,4-d]pyrimidin-3-yl)-1H-indol-5-ol		chemical reagent		-0.173		4.2e-05	ADAMTS1,AHR,ANKRD1,C1R,C1S,CDC25A,EDN1,FOSL1,HBEGF,LIF,PIM1,SKP2	65 (4)		Paxillin Signaling	0.633	0.0278	#NUM!	ACTC1,ITGB3,RASD2
SULT1C2	0.775106	0.00690138			mir-22		microRNA		-0.169	bias	0.00458	BMP6,FOSL1,RGS2,SNAI1			Endometrial Cancer Signaling	0.625	0.0333	#NUM!	MYC,RASD2
FGF11	0.776563	2.46534e-07			LRP6		transmembrane receptor		-0.165		0.0142	IL1B,LEPR,MYC,PPARGC1A			SPINK1 Pancreatic Cancer Pathway	0.625	0.0333	#NUM!	F2RL1,MMP12
NOG	0.780057	0.000387223			hyaluronic acid		chemical - endogenous mammalian		-0.16		0.0437	IL1B,MMP12,NOG,TGFB2,VCAM1			IL-2 Signaling	0.616	0.0328	#NUM!	IL2RB,RASD2
SNAI1	0.780286	1.7116e-05			USP19		peptidase		-0.156		0.000642	BIRC3,FKBP5,IL1B,TRIM63			Bile Acid Biosynthesis, Neutral Pathway	0.613	0.0556	#NUM!	AKR1C1/AKR1C2
SLC22A23	0.781144	5.86515e-08			8-bromoguanosine 3',5'-cyclic monophosphate		chemical reagent		-0.152		0.0026	CYP3A5,EDN1,SNAI1,VCAM1	144 (21)		Melatonin Degradation I	0.606	0.0323	#NUM!	CYP3A5,SULT1C2
PRUNE2	0.782073	5.00118e-07			PAX7		transcription regulator		-0.152	bias	0.00649	AHR,CNTFR,F2RL1,RNF128,SYNE2			Role of MAPK Signaling in Promoting the Pathogenesis of Influenza	0.597	0.0265	#NUM!	ATP6V1C1,PLA2R1,RASD2
ZNF556	0.787748	0.000258516			dorsomorphin		chemical - kinase inhibitor		-0.132		0.0358	GDNF,KDR,PPARGC1A,SERPINF1			Thrombopoietin Signaling	0.595	0.0317	#NUM!	MYC,RASD2
HTR7	0.788273	0.00320021			SPRY1		other		-0.128		2.95e-06	ETV4,FGF1,FGF7,FGFR3,MMP11,MYOCD			Induction of Apoptosis by HIV1	0.577	0.0308	#NUM!	BIRC3,TNFRSF1B
PRR5L	0.792778	2.83372e-09			PIK3R1		kinase		-0.128		0.00301	IL12A,IL1B,MYC,PDGFRB,TGFB2,VCAM1	122 (19)		Opioid Signaling Pathway	0.577	0.0214	1	BLK,CREB5,MYC,PRKAR2B,RASD2,TCF4
FAM84B	0.795724	1.05735e-06			epicatechin		chemical drug		-0.128		0.00511	ANGPTL4,CLCA2,COL15A1,G0S2,IL1B,PRELP			Regulation of Actin-based Motility by Rho	0.575	0.0259	#NUM!	ACTC1,ITGB3,LIMK1
NAV2	0.796319	8.54626e-13			ANGPT2		growth factor		-0.128		0.00888	ADA,C1R,EDN1,FGF7,IL1B,LEPR,PDGFRB,SNAI1,VCAM1	129 (20)		Inflammasome pathway	0.573	0.05	#NUM!	IL1B
SYP	0.798055	0.00320782			aldosterone		chemical - endogenous mammalian		-0.127		0.000772	ADAMTS1,ADM,EDN1,FKBP5,FOSL1,KDR,NFATC2,PPARGC1A,RGS2,VCAM1	155 (24)		Mitotic Roles of Polo-Like Kinase	0.567	0.0303	#NUM!	CDC25A,PPP2R1B
CCDC81	0.801581	1.45678e-05			Creb		group		-0.122		0.0013	ACVR2B,ADM,BMP6,C3AR1,CCN4,FLNB,FOSL1,GJA5,IL1B,PPARGC1A,RGS2,SESN3,SYNPO,TGFB2			Cholecystokinin/Gastrin-mediated Signaling	0.556	0.0252	#NUM!	IL1A,IL1B,RASD2
NFATC2	0.804469	0.0444396			stearic acid		chemical - endogenous mammalian		-0.108		0.000127	EDN1,F2RL1,IL1B,PPARGC1A,SNCA	134 (20)		MSP-RON Signaling In Macrophages Pathway	0.556	0.0252	#NUM!	CREB5,IL12A,RASD2
FGF5	0.812609	1.54718e-07			MAP3K7		kinase		-0.105		0.0404	BIRC3,IL1B,PDGFB,RGS2			Remodeling of Epithelial Adherens Junctions	0.55	0.0294	#NUM!	ACTC1,TUBA4A
SLC16A4	0.815443	9.589e-11			prednisolone		chemical drug		-0.099		0.0495	BIRC3,EDN1,FKBP5,IL1B,PRNP,SNCA,TRIM63,TUBA4A			Superpathway of D-myo-inositol (1,4,5)-trisphosphate Metabolism	0.538	0.0455	#NUM!	INPP5D
FOSL1	0.818609	3.05808e-11			MYD88		other		-0.092	bias	0.00914	CCN4,EBI3,EDNRB,IL12A,IL1A,IL1B,INPP5D,MSR1,MYC,TRIM63,VCAM1	127 (18)		Th1 Pathway	0.536	0.0246	#NUM!	IL12A,LGALS9,NFATC2
PLS1	0.825807	0.00056349			IgG		complex		-0.091		1.29e-09	ADGRG1,ADM,AHR,BIRC3,EBI3,EDN1,GADD45B,GPR183,GPRC5A,IL1B,INPP5D,LIF,MMP12,MYC,NGF,PIM1,PPARGC1A,S1PR1,SERPINF1,SYNPO,TACSTD2,TNC,TNFRSF1B,VCAM1	152 (18)		GM-CSF Signaling	0.532	0.0286	#NUM!	PIM1,RASD2
SKP2	0.830831	1.49919e-10			AGN194204		chemical drug		-0.077		3.11e-08	ADAM19,AHR,ANGPTL4,CCN5,CYP26B1,F2RL1,GPRC5A,IL2RB,IL7R,KRT80,MAN1A1,MYC,NSMAF,PIM1,PPARGC1A,PRNP,SCG2,SYNPO			RHOA Signaling	0.524	0.0242	#NUM!	ACTC1,LIMK1,LPAR3
FOXC2	0.83332	0.000585009			dihydrotestosterone		chemical - endogenous mammalian		-0.073		0.00234	ADAMTS1,ADM,APOD,ATP13A2,FGF7,FKBP5,FLNB,G0S2,GREB1,HOXD13,IL1A,KCNH2,MYC,OXTR,PRNP,PRUNE2,SERPINE2,SNAI1,SYP,TGFB2,VCAM1	184 (21)		Apelin Cardiac Fibroblast Signaling Pathway	0.521	0.0435	#NUM!	TGFB2
PTPRN	0.833948	1.27167e-09			RORC		ligand-dependent nuclear receptor		-0.064		0.0153	CYP3A5,GADD45B,IL1A,IL1B,IL4I1,MYC,NOCT,SLC7A5			NRF2-mediated Oxidative Stress Response	0.519	0.0211	#NUM!	ACTC1,CYP3A5,FKBP5,FOSL1,RASD2
RASGRP3	0.842916	6.03324e-08			SNCA	0.589	enzyme		-0.042		0.0247	AJAP1,CRYM,DGKG,GDNF,ICAM5,IL1B,NPTXR,PSD,PTPRB,SCG2,SNCA,SYP			IL-10 Signaling	0.516	0.0278	#NUM!	IL1A,IL1B
SYNPO	0.842956	3.84807e-08			losartan potassium		chemical drug		-0.034		0.000619	ANGPT1,ARHGDIB,EDN1,IL1B,PDE3A,PPARGC1A,TGFB2,TMEM26,VCAM1	140 (20)		Netrin Signaling	0.516	0.0278	#NUM!	NFATC2,PRKAR2B
FNDC1	0.844967	0.000490345			CX3CL1		cytokine		0		3.17e-06	ADAMTS1,APOD,BMP6,DLX2,FRZB,IL1A,IL1B,IL7R,MSR1,SERPINF1,SYP,TGFB2	151 (16)		Glioma Invasiveness Signaling	0.507	0.0274	#NUM!	ITGB3,RASD2
BTBD11	0.847869	0.00688099			mifepristone		chemical drug		0		0.000104	ADM,COL15A1,CYP3A5,EDNRB,FKBP5,HBEGF,IL1B,ITGB3,KIT,LAMA2,MYC,OXTR,PADI2,RGS2,SNAI1,TCF4	189 (26)		14-3-3-mediated Signaling	0.506	0.0236	#NUM!	RASD2,SNCA,TUBA4A
CCIN	0.849665	0.000102648			Wnt		group		0		0.000843	KDR,MYC,PPARGC1A,SNAI1,TFAP2A	139 (20)		Endocannabinoid Developing Neuron Pathway	0.506	0.0236	#NUM!	CREB5,PRKAR2B,RASD2
MAP3K9	0.854354	0.00422028			hydroxypropyl-beta-cyclodextrin		chemical drug		0		0.00107	APOD,C1S,IL1A,IL1B,NCEH1,VCAM1	66 (7)		Dopamine-DARPP32 Feedback in cAMP Signaling	0.5	0.0217	1	CREB5,GUCY1A2,PPP2R1B,PRKAR2B
STXBP5-AS1	0.858609	0.000181426			BCOR		transcription regulator		0	bias	0.00161	ADAMTS1,ADM,FLNB,HOXD13,MYC			G Beta Gamma Signaling	0.493	0.0233	#NUM!	HBEGF,PRKAR2B,RASD2
ATP8B1	0.860253	2.45596e-13			collagenase		group		0	bias	0.00167	ADM,FOSL1,IL1A,VCAM1	122 (9)		Bupropion Degradation	0.492	0.04	#NUM!	CYP3A5
RGMB-AS1	0.868949	0.000276678			THBS4		other		0		0.0021	MMP24,TGFB2,TNC,VCAM1	66 (4)		CDP-diacylglycerol Biosynthesis I	0.492	0.04	#NUM!	LCLAT1
GPR37	0.869292	1.28023e-11			IKK (complex)		complex		0		0.00234	BIRC3,IL1B,MYC,VCAM1	139 (19)		GPCR-Mediated Integration of Enteroendocrine Signaling Exemplified by an L Cell	0.492	0.0267	#NUM!	GLP2R,PRKAR2B
TRIM24	0.870569	1.15119e-12			TRAF2		enzyme		0		0.00238	ADM,BIRC3,EBI3,PLBD1,PPARGC1A,PRNP	88 (9)		GDNF Family Ligand-Receptor Interactions	0.484	0.0263	#NUM!	GDNF,RASD2
ETV4	0.876279	1.67171e-10			asoprisnil		chemical drug		0	bias	0.0026	APOD,G0S2,HSD17B2,IL2RB			Hypoxia Signaling in the Cardiovascular System	0.484	0.0263	#NUM!	CREB5,EDN1
KRT7	0.887802	0.00275025			ADGRE2		other		0		0.00288	DOCK2,ITGB3,MYC,TGFB2			Synaptic Long Term Potentiation	0.483	0.0229	#NUM!	CREB5,PRKAR2B,RASD2
GPRC5A	0.899685	2.52216e-13			KAT2A		enzyme		0		0.00401	ADAMTS1,CDC25A,CLDN11,FGF1,PPARGC1A,SKP2,TRIM63	109 (11)		HGF Signaling	0.478	0.0227	#NUM!	ITGB3,MAP3K9,RASD2
ZNF274	0.900514	4.24871e-15			ISL1		transcription regulator		0		0.00537	ACTC1,AJAP1,CLIC6,ETV4,IL1A,IL1B			p70S6K Signaling	0.478	0.0227	#NUM!	F2RL1,PPP2R1B,RASD2
C6orf132	0.90147	1.09606e-13			TRPS1		transcription regulator		0		0.00914	DPEP2,GREB1,SNAI1,TGFB2			Ferroptosis Signaling Pathway	0.478	0.0227	#NUM!	ANGPTL4,H2BC12,RASD2
LYPD5	0.904334	0.000376376			RBM20		other		0		0.00924	ANKRD1,HOPX,MYOCD,MYPN,TGFB2,TUBA4A			Angiopoietin Signaling	0.476	0.026	#NUM!	ANGPT1,RASD2
PPM1E	0.910596	0.00379719			ziritaxestat		chemical drug		0		0.0104	AKR1C1/AKR1C2,C3AR1,GPRC5A,MYO15B			Antiproliferative Role of Somatostatin Receptor 2	0.476	0.026	#NUM!	GUCY1A2,RASD2
ANGPTL4	0.922332	5.12462e-08			T-5224		chemical reagent		0		0.0109	ADAMTS1,ANGPTL4,CREB5,FKBP5,GADD45B,RGS2			Role of MAPK Signaling in Inhibiting the Pathogenesis of Influenza	0.476	0.026	#NUM!	IL1B,PLA2R1
ZNF219	0.923314	7.1655e-13			BNIP3L		other		0		0.0159	ANK1,IL1B,IL2RB,PDGFRB			Gα12/13 Signaling	0.472	0.0226	#NUM!	F2RL1,LPAR3,RASD2
HUNK	0.925272	3.19832e-08			GSK2816126		chemical drug		0		0.0159	FRZB,HIVEP3,NOG,SNAI1			Xenobiotic Metabolism CAR Signaling Pathway	0.472	0.0211	2	CYP3A5,PPARGC1A,PPP2R1B,SULT1C2
GALNT14	0.930837	3.25874e-05			RABL6		other		0		0.0219	CDC25A,FRMD4A,HBEGF,MYC			NF-κB Activation by Viruses	0.47	0.0256	#NUM!	ITGB3,RASD2
ENTPD7	0.937025	3.25098e-13			JAK1/2		group		0	bias	0.0277	DGKG,ICAM5,NPTXR,PSD			Production of Nitric Oxide and Reactive Oxygen Species in Macrophages	0.467	0.0209	0	APOD,MAP3K9,PPP2R1B,TNFRSF1B
PPAPDC1A	0.944152	2.65664e-11			25-hydroxycholesterol		chemical reagent		0		0.033	APOD,FOSL1,IL1B,MYC			Phosphatidylglycerol Biosynthesis II (Non-plastidic)	0.465	0.037	#NUM!	LCLAT1
KIAA1324	0.969309	1.61602e-06			NOS2		enzyme		0		0.0348	ACTC1,EDN1,GDNF,IL1B,KDR,PPARGC1A,SYP			IL-3 Signaling	0.462	0.0253	#NUM!	INPP5D,RASD2
TMEM71	0.969917	0.000353454			SIRT1		transcription regulator		0.009		4.35e-05	BIRC3,EBI3,FGF5,FGF7,FGFR3,FOXC2,HIVEP3,IL1B,LAMA2,LAPTM5,MAOA,MYC,PLAGL2,PPARGC1A,SIPA1L3,SMURF2,SYNPO,TACSTD2,TRIM63,VCAM1	150 (23)		Maturity Onset Diabetes of Young (MODY) Signaling	0.462	0.0253	#NUM!	APOD,BLK
C19orf35	0.973705	0.0462763			sirolimus		chemical drug		0.018		0.0139	ADA,ADM,ARHGDIB,CDC25A,EBI3,GDNF,IL1B,KDR,LEPR,MYC,PDGFB,PDGFRB,PIM1,PPARGC1A,PRNP,SLC7A5,SNAI1,VCAM1			IL-12 Signaling and Production in Macrophages	0.456	0.0221	#NUM!	APOD,IL12A,TGFB2
HCG26	0.988544	0.000370735			brefeldin A		chemical - endogenous non-mammalian		0.025		0.0142	GADD45B,KCND2,OXTR,PRNP			Renal Cell Carcinoma Signaling	0.456	0.025	#NUM!	PDGFB,RASD2
GSG1	0.994722	5.2209e-06			26s Proteasome		complex		0.035		0.000185	AHR,BIRC3,CDC25A,FOSL1,HBEGF,MMP12,MYC,PRNP,S1PR1,SNAI1	138 (22)		Chemokine Signaling	0.456	0.025	#NUM!	LIMK1,RASD2
DLX2	1.00104	0.00311017			SOCS1		other		0.036		0.0278	FKBP5,IL1B,IL2RB,MMP12,SNAI1,VCAM1			Synaptic Long Term Depression	0.45	0.0205	#NUM!	GUCY1A2,PLA2R1,PPP2R1B,RASD2
LAMA3	1.01331	8.31687e-12			STK11		kinase		0.037		0.000136	ETV4,FOSL1,GADD45B,IL1A,IL2RB,MYC,PNP,PPARGC1A,PSG9,PTPRN,SCG2,SLC16A4,SNAI1,SPARCL1,TESMIN	156 (21)		Heparan Sulfate Biosynthesis (Late Stages)	0.449	0.0247	#NUM!	EXTL3,SULT1C2
ZNF804A	1.01432	8.19041e-10			E. coli B4 lipopolysaccharide		chemical toxicant		0.041		0.00665	CYP3A5,IL12A,IL1A,IL1B,INPP5D,PDE3A,PIM1,SNCA,TNFRSF1B,TNFRSF8,VCAM1	134 (18)		Role of MAPK Signaling in the Pathogenesis of Influenza	0.441	0.0244	#NUM!	PLA2R1,RASD2
DGKG	1.01927	0.0015611			CREBBP		transcription regulator		0.059		0.00035	ANGPT1,DTX1,FGFR3,FRMD4A,IL2RB,IL7R,MMP11,MYC,PDE10A,PDGFRB,PIM1,PPARGC1A,PPM1E,RGS2,SERPINE2,TNC,VCAM1	136 (21)		Reelin Signaling in Neurons	0.44	0.0216	#NUM!	BLK,LIMK1,MAP3K9
RUNDC3A	1.02458	2.38312e-05			glutathione		chemical - endogenous mammalian		0.059		0.000997	IL1B,MYC,PDGFRB,TNC,TNFRSF8,VCAM1	135 (18)		Sonic Hedgehog Signaling	0.44	0.0345	#NUM!	PRKAR2B
WISP2	1.03583	8.22062e-16			JAG1		growth factor		0.061		2.39e-08	APOD,DTX1,F11R,ITGB3,MAOA,MYC,PDGFRB,RNF128,SNAI1,TGFB2,TNC	109 (14)		Insulin Receptor Signaling	0.435	0.0214	#NUM!	INPP5D,PRKAR2B,RASD2
KCNH2	1.04406	4.26459e-09			resveratrol		chemical drug		0.061		0.0143	BIRC3,EDN1,FOSL1,IL1B,IL7R,KDR,MYC,PDGFB,PPARGC1A,TGFB2,VCAM1			Apelin Endothelial Signaling Pathway	0.431	0.0213	#NUM!	ANGPT1,RASD2,VCAM1
PLEKHH1	1.05434	6.3013e-07			MMP9		peptidase		0.066		0.00291	ICAM5,IL1A,MMP12,MYC,PIM1,SERPINE2,TCF4	150 (24)		TR/RXR Activation	0.428	0.0238	#NUM!	AKR1C1/AKR1C2,PPARGC1A
ZNF432	1.05662	9.85469e-09			KLF2		transcription regulator		0.068		2.16e-10	ADM,DOCK2,EDN1,F2RL1,FGF5,IL1B,IL7R,ITGB3,KDR,LEPR,LGALS9,MYC,S1PR1,SELPLG,SMURF2,TCF4,TGFB2,TNFRSF8,VCAM1	122 (15)		VEGF Family Ligand-Receptor Interactions	0.428	0.0238	#NUM!	KDR,RASD2
TMEM217	1.05859	4.64447e-09			WNT5A		cytokine		0.068		5.2e-06	AKR1C1/AKR1C2,ARHGDIB,BMP6,IL1A,IL1B,ITGB3,KIT,LAMA3,MATN3,MYC,NFATC2,SELPLG,SNAI1,STC1	130 (18)		FcγRIIB Signaling in B Lymphocytes	0.423	0.0235	#NUM!	INPP5D,RASD2
WNT2B	1.06556	2.26023e-10			MED12		transcription regulator		0.068		2.8e-05	ANKRD1,CREB5,LIF,MYC,SUSD2	7 (2)		HIPPO signaling	0.423	0.0235	#NUM!	PPP2R1B,SKP2
C3orf52	1.0735	1.51584e-10			HSPD1		enzyme		0.068		0.00167	IL12A,IL1B,NFATC2,VCAM1	105 (17)		Xenobiotic Metabolism General Signaling Pathway	0.421	0.021	#NUM!	AHR,MAP3K9,RASD2
HIVEP3	1.08802	3.01162e-05			PLAU		peptidase		0.068		0.029	IL1B,KDR,MMP12,SNAI1			Methylglyoxal Degradation III	0.417	0.0323	#NUM!	AKR1C1/AKR1C2
C10orf35	1.09138	3.11542e-08			TGFBR1		kinase		0.071		0.000154	AHR,C3AR1,EDN1,IL1B,LIMK1,MYC,NFATC2,PDGFB,SNAI1	121 (21)		Prolactin Signaling	0.416	0.0233	#NUM!	MYC,RASD2
IL1A	1.09457	0.00714971			tanshinone II		chemical - endogenous non-mammalian		0.085		0.00686	EDN1,MSR1,SKP2,VCAM1	76 (10)		Heparan Sulfate Biosynthesis	0.403	0.0227	#NUM!	EXTL3,SULT1C2
ARHGDIB	1.09484	1.56183e-11			MTA1		transcription regulator		0.086		0.000131	ACTC1,CCN4,CCN5,HUNK,MYC,SNAI1	149 (18)		Dilated Cardiomyopathy Signaling Pathway	0.398	0.0203	#NUM!	ACTC1,PDE3A,PRKAR2B
CYP3A5	1.09506	0.000154955			IKZF1		transcription regulator		0.092		0.0145	ADAM19,CEMIP2,DTX1,IL1A,IL2RB,IL7R,KIT,LEPROT,MYC,PRNP			Regulation of Cellular Mechanics by Calpain Protease	0.398	0.0225	#NUM!	ITGB3,RASD2
LAPTM5	1.12211	0.0255859			LDL		complex		0.093		0.0145	EDNRB,G0S2,GJA5,GPR183,IL1A,IL1B,ITGB3,MMP12,MSR1,VCAM1			Apelin Adipocyte Signaling Pathway	0.386	0.022	#NUM!	PPARGC1A,PRKAR2B
TNFRSF8	1.12481	0.0293697			STAT1		transcription regulator		0.096		6.39e-05	C1R,C1S,CYP3A5,EDN1,FGF7,GREB1,HBEGF,IL12A,IL1A,IL1B,LIF,MYC,PDGFB,PDGFRB,PIM1,SELPLG,TGFB2,TNC,VCAM1	147 (20)		Corticotropin Releasing Hormone Signaling	0.384	0.0199	#NUM!	CREB5,GUCY1A2,PRKAR2B
KCNK3	1.13528	0.036947			quercetin		chemical drug		0.102		0.00458	BIRC3,CRIP1,EDN1,IL1B,LEPR,MMP12,MYC,PIM1,PPARGC1A,VCAM1	119 (20)		Coagulation System	0.377	0.0286	#NUM!	SERPINF2
MYO7B	1.14439	0.000428871			DDIT3		transcription regulator		0.104		0.00477	ANKRD1,IL12A,IL1B,PPARGC1A,SIPA1L3,SKP2,TGFB2	110 (7)		Pyrimidine Ribonucleotides Interconversion	0.377	0.0286	#NUM!	ENTPD7
PLXDC1	1.16834	2.4704e-09			oxazolone		chemical reagent		0.106		0.000642	IL1B,KDR,NGF,VCAM1	61 (7)		Actin Nucleation by ARP-WASP Complex	0.376	0.0215	#NUM!	ITGB3,RASD2
TNC	1.17085	4.31605e-28			TXNIP		other		0.106		0.0134	G0S2,IL1B,IL2RB,PPARGC1A			RHOGDI Signaling	0.373	0.0186	#NUM!	ACTC1,ARHGDIB,ITGB3,LIMK1
MAOA	1.17201	0.000187105			FOXO4		transcription regulator		0.113		0.000558	ANGPT1,EDNRB,ENPEP,FLNB,GADD45B,PTPRB,SESN3,VCAM1			Fcγ Receptor-mediated Phagocytosis in Macrophages and Monocytes	0.37	0.0213	#NUM!	ACTC1,INPP5D
AP1M2	1.18503	2.95811e-12			forskolin		chemical toxicant		0.114		5.46e-06	ADAMTS1,ADGRG1,ADM,ATP6V1C1,C1QL1,CITED4,COL15A1,CYP3A5,EBI3,EDN1,ETV4,FKBP5,FOSL1,GADD45B,GALNT14,HTR1D,IL1B,MYC,NGF,NKD1,OXTR,PPARGC1A,PRKAR2B,PTPRN,RGS2,SCG2,STC1,SYNPO,TUBA4A,UPP1	124 (19)		ERBB Signaling	0.37	0.0213	#NUM!	HBEGF,RASD2
TRABD2A	1.1888	9.03024e-11			PRKAA2		kinase		0.115		0.00742	ARHGDIB,CYP3A5,PPARGC1A,PTPRN,RTN4RL1,SNAI1,VCAM1	128 (20)		Calcium Signaling	0.363	0.0183	#NUM!	ACTC1,CREB5,NFATC2,PRKAR2B
EBI3	1.18988	3.4538e-07			C5		cytokine		0.117		0.0171	C3AR1,IL12A,IL1A,IL1B,NGF,VCAM1			Small Cell Lung Cancer Signaling	0.36	0.0208	#NUM!	MYC,SKP2
SP140	1.19308	5.64562e-09			MTOR		kinase		0.121		0.000928	ADM,FGFR3,HSD17B2,IL1A,IL1B,IL2RB,KCND2,MYC,PIM1,PPARGC1A,PRKAR2B,S1PR1,SKP2,TRIM63,VCAM1	133 (21)		IL-1 Signaling	0.36	0.0208	#NUM!	IL1A,PRKAR2B
OLFM2	1.19785	6.73072e-16			LGR4		transmembrane receptor		0.128		0.000131	AHR,IL1A,IL1B,MYC,PLBD1,SNAI1	144 (23)		TWEAK Signaling	0.359	0.027	#NUM!	BIRC3
TMEM178B	1.20204	6.2351e-13			15-deoxy-delta-12,14 -PGJ 2		chemical - endogenous mammalian		0.128		0.00612	ACTC1,BIRC3,IL1A,IL1B,KDR,KIT,MSR1,MYC,NOG,VCAM1	131 (18)		Oxytocin Signaling Pathway	0.357	0.0177	0.447	CREB5,GUCY1A2,OXTR,PRKAR2B,RASD2
NIPAL4	1.20341	1.43229e-18			irbesartan		chemical drug		0.13		0.00167	IL1B,ITGB3,SERPINF1,VCAM1	82 (11)		Phagosome Maturation	0.352	0.0189	#NUM!	ATP6V1C1,TUBA4A,TUBA4B
GPR56	1.20363	3.12283e-13			rottlerin		chemical drug		0.13		0.00901	BIRC3,FKBP5,PDGFB,RGS2,VCAM1	128 (20)		Pyrimidine Ribonucleotides De Novo Biosynthesis	0.351	0.0263	#NUM!	ENTPD7
S1PR1	1.21187	7.42931e-20			laquinimod		chemical drug		0.13	bias	0.0328	DPEP2,FKBP5,GSG1,MSR1,RIMS4			Notch Signaling	0.351	0.0263	#NUM!	DTX1
DOCK2	1.21957	5.2683e-14			OSM		cytokine		0.132		0.0415	ADAMTS1,AHR,AKR1C1/AKR1C2,C1R,C1S,CYP3A5,FOSL1,HBEGF,IL1B,LIF,MAOA,MYC,PSG1,TNC,VCAM1			p53 Signaling	0.349	0.0204	#NUM!	GADD45B,SERPINE2
TGFB2	1.22106	1.91134e-13			glucocorticoid		chemical drug		0.136		4.12e-05	AHR,BMP6,CRIP1,CYP3A5,EDN1,IL1A,IL1B,INPP5D,MAOA,MYC,NGF,PPARGC1A,PRNP,STC1,TGFB2,VCAM1	150 (19)		Role of NFAT in Cardiac Hypertrophy	0.349	0.018	#NUM!	LIF,PRKAR2B,RASD2,TGFB2
GUCY1A2	1.22121	3.20644e-11			GATA6		transcription regulator		0.137		0.0221	ACTC1,ATP6V1C1,C1R,EDN1,IL1B,KRT7,MYC,TGFB2			Inhibition of ARE-Mediated mRNA Degradation Pathway	0.344	0.0186	#NUM!	PPP2R1B,PRKAR2B,TNFRSF1B
IL7R	1.22661	2.65004e-08			bis(4-hydroxyphenyl)sulfone		chemical reagent		0.152		0.000262	ANGPTL4,IL1B,MTSS1,STC1			Neurovascular Coupling Signaling Pathway	0.339	0.0178	0	ENTPD7,GUCY1A2,PLA2R1,PRKAR2B
CYP26B1	1.23753	6.73312e-06			LIPE		enzyme		0.152		0.000651	ANGPT1,ANKRD1,EDN1,FKBP5,G0S2,IL1B,MSR1,PPARGC1A,TGFB2	83 (7)		Thyroid Hormone Metabolism II (via Conjugation and/or Degradation)	0.334	0.025	#NUM!	SULT1C2
TSPAN2	1.24339	2.70571e-06			GPBAR1		G-protein coupled receptor		0.152		0.00115	IL1B,LIMK1,PPARGC1A,VCAM1			Sirtuin Signaling Pathway	0.328	0.0171	1.342	GADD45B,MYC,PPARGC1A,TUBA4A,TUBA4B
GDNF	1.27049	8.2869e-05			CSF1R		kinase		0.152	bias	0.00499	IL1A,MSR1,MYC,VCAM1	131 (19)		Mechanisms of Viral Exit from Host Cells	0.326	0.0244	#NUM!	ACTC1
KRT86	1.28777	0.000171975			Calcineurin protein(s)		complex		0.152		0.0303	NFATC2,PPARGC1A,RGS2,RNF128			Sumoylation Pathway	0.325	0.0194	#NUM!	ARHGDIB,SNCA
MYPN	1.29817	3.03941e-12			MED13		transcription regulator		0.186		0.000103	ANKRD1,LIF,MYC,PRKAR2B,SLC37A2,SUSD2			IGF-1 Signaling	0.321	0.0192	#NUM!	PRKAR2B,RASD2
HBEGF	1.30371	5.07285e-14			10E,12Z-octadecadienoic acid		chemical - endogenous mammalian		0.186		0.0454	CREB5,GDF5,IL1B,MMP12,NXPH3,SPDL1			April Mediated Signaling	0.319	0.0238	#NUM!	NFATC2
F2RL1	1.31113	7.82677e-23			EOMES		transcription regulator		0.19		3.24e-07	ACTC1,ADM,CEMIP2,CRYM,FAT3,FRZB,IL2RB,KDR,MEOX1,NAV2,RGS2,TCF4			Retinoate Biosynthesis I	0.319	0.0238	#NUM!	AKR1C1/AKR1C2
KRT80	1.32425	9.75123e-12			FOXO1		transcription regulator		0.195		0.00227	ANGPT1,ANGPTL4,BIRC3,EDN1,EDNRB,ENPEP,FLNB,GADD45B,IL1B,IL7R,MYC,PPARGC1A,PTPRB,S1PR1,SESN3,TRIM63,VCAM1	137 (20)		Acetone Degradation I (to Methylglyoxal)	0.319	0.0238	#NUM!	CYP3A5
PPARGC1A	1.33241	4.02171e-10			calcimycin		chemical reagent		0.197		0.0411	FOSL1,IL12A,MSR1,MYC,NGF			B Cell Activating Factor Signaling	0.312	0.0233	#NUM!	NFATC2
TNFAIP8L3	1.34187	8.53731e-06			FOXL2		transcription regulator		0.208		1.03e-05	CYP26B1,IL12A,LIF,NFATC2,PPARGC1A,RGS2,RSPO3,S1PR1,SERPINE2			Oncostatin M Signaling	0.312	0.0233	#NUM!	RASD2
P2RX5	1.34272	7.07425e-11			GIP		other		0.208		0.00279	IL1A,IL1B,PPARGC1A,RGS2,TNFRSF1B	133 (20)		B Cell Development	0.305	0.0227	#NUM!	IL7R
SYNPO2L	1.34507	2.86443e-08			NR3C2		ligand-dependent nuclear receptor		0.216		0.000651	ADAMTS1,EDN1,FKBP5,IL1B,KDR,MMP12,RGS2,TUBA4A,VCAM1	135 (16)		α-Adrenergic Signaling	0.303	0.0185	#NUM!	PRKAR2B,RASD2
GDF5	1.34706	2.95824e-09			MED13L		other		0.218		2.24e-06	ANKRD1,LIF,MYC,SUSD2			Role of OCT4 in Mammalian Embryonic Stem Cell Pluripotency	0.292	0.0217	#NUM!	SALL4
BLK	1.36013	0.0474203			NOS1		enzyme		0.218		0.000749	IL1A,IL1B,PDE5A,TRIM63	82 (7)		Apelin Pancreas Signaling Pathway	0.292	0.0217	#NUM!	PRKAR2B
LOC284344	1.36383	2.57373e-07			tacrolimus		chemical drug		0.218		0.00119	ADAM19,ANGPT1,APOD,EDN1,FKBP5,IL1B,IL2RB,KCNK3,MYC,PRNP,TNC,TNFRSF1B	163 (20)		IL-23 Signaling Pathway	0.292	0.0217	#NUM!	IL1B
GPR183	1.37046	1.77006e-07			PLAUR		transmembrane receptor		0.218		0.00587	FOSL1,KDR,MYC,SNAI1	140 (23)		Ephrin A Signaling	0.285	0.0213	#NUM!	LIMK1
IL21R	1.37248	7.16066e-06			mibolerone		chemical drug		0.218		0.0261	AHR,BMP6,FKBP5,MYC,PRELP,SPARCL1			Dermatan Sulfate Biosynthesis (Late Stages)	0.285	0.0213	#NUM!	SULT1C2
EDN1	1.37762	1.32802e-07			lenalidomide		chemical drug		0.221		0.0087	AJAP1,CEMIP2,DTNA,FZD5,MYC,PNP,PPP2R1B,RASGRP3,TCF4,WNT2B			Regulation of eIF4 and p70S6K Signaling	0.281	0.0168	#NUM!	ITGB3,PPP2R1B,RASD2
GREB1	1.39072	1.57554e-13			seocalcitol		chemical drug		0.222		6.79e-05	ANKRD1,FOSL1,KRT86,MYC,NGF,PDGFRB,SKP2			Apelin Muscle Signaling Pathway	0.279	0.0208	#NUM!	PPARGC1A
TMEM155	1.39506	0.00012034			PTGS2		enzyme		0.226		0.000313	ANGPT1,BIRC3,HBEGF,IL12A,IL1B,KDR,MSR1,MYC,NKD1,SNAI1,STC1	153 (20)		Prostate Cancer Signaling	0.278	0.0175	#NUM!	CREB5,RASD2
FOLR3	1.40093	1.33911e-15			GNAQ		enzyme		0.232	bias	3.98e-05	ADAMTS1,ADM,ANKRD1,EDN1,F2RL1,FOSL1,GALE,MYC,PDE10A,TGFB2,VCAM1	149 (20)		Amyotrophic Lateral Sclerosis Signaling	0.271	0.0172	#NUM!	BIRC3,GDNF
FAT3	1.40163	3.39858e-17			Interferon alpha		group		0.237		0.00862	ADAM19,ADAMTS1,C3AR1,CDC25A,CRIP1,DOCK2,IL1B,IL21R,IL2RB,IL7R,LGALS9,LIF,MSR1,MYC,PIM1,PPM1K,VCAM1	141 (19)		Melanoma Signaling	0.267	0.02	#NUM!	RASD2
TSPAN1	1.41015	1.13415e-05			THRB		ligand-dependent nuclear receptor		0.24		0.00648	BIRC3,CCN4,FGFR3,FOSL1,FRZB,GJA5,MYC,NKD1,P2RY14,SKP2,WNT2B	61 (7)		Chondroitin Sulfate Biosynthesis (Late Stages)	0.267	0.02	#NUM!	SULT1C2
IL2RB	1.42162	5.07711e-14			HDL		complex		0.252		0.0119	IL1B,ITGB3,PPARGC1A,VCAM1			Cell Cycle: G2/M DNA Damage Checkpoint Regulation	0.267	0.02	#NUM!	SKP2
MTL5	1.4262	1.26277e-10			AHR	0.622	ligand-dependent nuclear receptor		0.265		0.00133	ADAM19,ADM,EDN1,ENPEP,FOSL1,HUNK,IL1B,IL21R,IL2RB,IL7R,KIT,LAMA3,MYC,NFATC2,PDGFB,PDGFRB,SNAI1,TGFB2	154 (19)		Synaptogenesis Signaling Pathway	0.266	0.0158	1	CREB5,LIMK1,PRKAR2B,RASD2,SNCA
MEOX1	1.45816	2.87818e-11			STK40		kinase		0.277		0.00768	FGF1,IL1B,MEOX1,RSPO3,WNT2B	82 (7)		Fc Epsilon RI Signaling	0.263	0.0169	#NUM!	INPP5D,RASD2
KRT81	1.47255	0.000160061			acetaminophen		chemical drug		0.279		0.0406	AHR,CYP3A5,IL1A,IL1B,KDR,MYC,SERPINF1,VCAM1			UVC-Induced MAPK Signaling	0.261	0.0196	#NUM!	RASD2
NKD1	1.47824	0.000947403			Akt		group		0.28		3.39e-06	ADM,ANGPT1,ANKRD1,FKBP5,FKTN,FOSL1,IL12A,IL1B,IL2RB,IL7R,LAMA3,MMP12,MYC,NCEH1,PPARGC1A,SKP2,SLC7A5,SMURF2,SNAI1,TNC,VCAM1	148 (23)		Amyloid Processing	0.261	0.0196	#NUM!	PRKAR2B
LRRC71	1.47905	8.46851e-05			SNAI1	0.78	transcription regulator		0.293		0.000295	ANKRD1,CLCA2,CLDN11,FLNB,FOSL1,FOXC2,LIF,SNAI1,SPARCL1,TMOD1	103 (7)		Neuroprotective Role of THOP1 in Alzheimer's Disease	0.256	0.0167	#NUM!	C1R,PRKAR2B
SLC37A2	1.52344	6.41207e-17			indomethacin		chemical drug		0.304		0.00308	ADAMTS1,ANGPT1,BIRC3,FGF7,IL1A,IL1B,MMP12,MYC,PIM1,SLC7A5,UPP1	151 (22)		TNFR1 Signaling	0.256	0.0192	#NUM!	BIRC3
ZNF560	1.58363	1.60755e-14			NDRG1		kinase		0.311		0.0219	IL1A,MYC,SNAI1,TNC			Renin-Angiotensin Signaling	0.249	0.0164	#NUM!	PRKAR2B,RASD2
ZSWIM5	1.63475	7.46832e-11			PTGS1		enzyme		0.314		0.000761	ANGPT1,EDN1,IL1B,OXTR,STC1	134 (21)		Transcriptional Regulatory Network in Embryonic Stem Cells	0.246	0.0185	#NUM!	TRIM24
CST2	1.64164	0.0106983			GDF2		growth factor		0.318		6e-08	EDN1,FGFR3,FOXC2,GADD45B,MYC,NGF,NOG,RASL11B,SERPINE2,SERPINF1,SPARCL1,VCAM1	17 (3)		Lymphotoxin β Receptor Signaling	0.24	0.0182	#NUM!	VCAM1
ACTC1	1.65574	3.99849e-12			APLN		other		0.323		0.0019	KDR,MYC,NKD1,PPARGC1A,TMEM26	64 (8)		Pancreatic Adenocarcinoma Signaling	0.236	0.0159	#NUM!	HBEGF,TGFB2
PDGFB	1.7368	1.62689e-23			MAP3K8		kinase		0.324		0.00388	BIRC3,FLNB,IL12A,IL1A,IL1B,IL4I1,NGF,SH3D21	153 (18)		CD27 Signaling in Lymphocytes	0.231	0.0175	#NUM!	MAP3K9
SALL4	1.75739	3.36133e-06			arecoline		chemical drug		0.326		0.000386	MAOA,SNAI1,TNFRSF1B,VCAM1	55 (7)		Nicotine Degradation III	0.225	0.0172	#NUM!	CYP3A5
PSG7	1.76206	0.0021051			AIM2		other		0.326		0.0026	IL1B,ITGB3,PDGFRB,TNFRSF1B			Chondroitin Sulfate Biosynthesis	0.225	0.0172	#NUM!	SULT1C2
PSG4	1.79734	2.89276e-06			CDKN2A		transcription regulator		0.327		0.0062	CDC25A,FGF11,GPRC5A,HUNK,IL1A,IL1B,IL7R,ITGB3,KIT,MYC,PDGFRB,SKP2,TNFRSF1B	139 (20)		Cancer Drug Resistance By Drug Efflux	0.225	0.0172	#NUM!	RASD2
SCG2	1.81019	2.35802e-08			GATA3		transcription regulator		0.342		0.000209	ADM,ANGPTL4,DTX1,GREB1,IL2RB,IL7R,KIT,MMP11,MYC,SELPLG,VCAM1,ZNF274,ZNF560	156 (20)		Dermatan Sulfate Biosynthesis	0.217	0.0167	#NUM!	SULT1C2
RNF144B	1.82279	2.36268e-07			BRCA1		transcription regulator		0.365		0.00266	ANGPT1,FKBP5,GADD45B,KIT,LAMA3,MYC,SERPINE2,SNAI1,STC1	138 (21)		Semaphorin Signaling in Neurons	0.208	0.0161	#NUM!	LIMK1
FOXS1	1.83497	7.84172e-09			WBP2		transcription regulator		0.378		0.00636	COL4A6,IL1B,ITGB3,KRT86,KRTAP2-3/KRTAP2-4,LINC00324,RASGRP3			SNARE Signaling Pathway	0	0.0147	#NUM!	PRKAR2B,SNCA
ZG16B	1.89182	3.12978e-08			molybdenum disulfide		chemical reagent		0.378		0.00771	AKR1C1/AKR1C2,FNDC1,IGSF23,LRRC17,NXPH3,PDGFRB,SCG5			Huntington's Disease Signaling	0	0.0141	#NUM!	CREB5,HAP1,NGF,SNCA
GPR39	1.95106	4.02455e-20			phytohemagglutinin		chemical drug		0.389	bias	0.0113	ENPEP,FGFR3,IL1B,IL21R,IL7R,ITGB3,KIT,LAMA2,MAOA,MMP11,MMP12			Mitochondrial Dysfunction	0	0.0117	#NUM!	MAOA,SNCA
HOPX	1.96681	1.19496e-05			Collagen type I (complex)		complex		0.391		0.00511	KDR,MMP12,MYC,SKP2,TNC	141 (21)		TREM1 Signaling	0	0.013	#NUM!	IL1B
ROS1	1.99984	1.65587e-10			GATA2		transcription regulator		0.392		0.00814	ADGRG1,ANGPT1,CELSR3,EDN1,ICAM4,IL2RB,KDR,KIT,MYC,SKP2,SNCA,TACSTD2,TMEM40,VCAM1	100 (10)		Role of NFAT in Regulation of the Immune Response	0	0.0034	#NUM!	NFATC2,RASD2
PSG6	2.02159	3.96267e-11			Pkc(s)		group		0.395		0.000968	ADM,AHR,EDN1,FOSL1,GADD45B,IL1B,MSR1,PTPRN,RGS2,STC1,VCAM1	151 (22)		LPS-stimulated MAPK Signaling	0	0.0118	#NUM!	RASD2
KCTD4	2.13466	6.5864e-06			testosterone		chemical - endogenous mammalian		0.42		0.00183	ANGPT1,ANKRD1,CYP26B1,FGF7,FGFR3,FOSL1,IL1B,MAOA,NGF,PDE5A,SLC7A4,SNCA,TGFB2,TRIM63,VCAM1	139 (22)		Calcium-induced T Lymphocyte Apoptosis	0	0.00217	#NUM!	NFATC2
PSG8	2.22087	9.28942e-18			PRKAA1		kinase		0.426		0.00212	ARHGDIB,BIRC3,CYP3A5,FKBP5,PPARGC1A,PTPRN,RGS2,RTN4RL1,VCAM1	99 (14)		fMLP Signaling in Neutrophils	0	0.0153	#NUM!	NFATC2,RASD2
C3AR1	2.25995	9.22578e-20			IFN Beta		group		0.426		0.0197	C3AR1,CDC25A,ENPEP,FKBP5,IL12A,IL1A,IL1B,KIT,MYC			CXCR4 Signaling	0	0.00592	#NUM!	RASD2
PSG9	2.32147	2.58878e-41			AIP		transcription regulator		0.429		1.28e-09	AHR,C3AR1,F2RL1,GDNF,GPR39,GPRC5A,HTR1D,P2RY14,PDE3A,RGS2,S1PR1			CTLA4 Signaling in Cytotoxic T Lymphocytes	0	0.00418	#NUM!	AP1M2,PPP2R1B
IL1B	2.51019	3.7784e-09			PROCR		other		0.44		6.38e-05	ANGPT1,IL1B,LIF,MYC,VCAM1	119 (20)		T Helper Cell Differentiation	0	0.00637	#NUM!	IL12A,IL21R,TNFRSF1B
PSG1	2.57316	2.39043e-28			CASZ1		enzyme		0.447		0.000343	EDN1,KCND2,KCNK3,MYPN,TNFRSF1B			CCR3 Signaling in Eosinophils	0	0.0148	#NUM!	LIMK1,RASD2
ANKRD1	2.75362	1.27603e-16			NEUROG1		transcription regulator		0.447		0.00396	C1S,ITGB3,NOG,SCG2,SERPINF1			CD28 Signaling in T Helper Cells	0	0.00193	#NUM!	NFATC2
HTR1D	2.98054	1.80764e-43			COP1		enzyme		0.447		0.00855	CCN5,CYP26B1,ETV4,GREB1,PPARGC1A			IL-15 Signaling	0	0.00568	#NUM!	IL2RB,MYC,RASD2
TMEM40	3.0106	2.38855e-20			RETNLB		other		0.447	bias	0.00998	CCN4,FRZB,IL1B,MMP12,MYC	129 (20)		Dendritic Cell Maturation	0	0.0101	1.633	CREB5,IL12A,IL1A,IL1B,LEPR,TNFRSF1B
PSG2	3.0668	1.28925e-41			DSCAML1		other		0.447		0.0152	BMP6,MYC,PDGFB,SNCA,TUBA4A			Melatonin Signaling	0	0.0139	#NUM!	PRKAR2B
IGSF23	3.55139	6.43277e-26			LAMA4		enzyme		0.447		0.023	ANGPT1,COL4A6,ITGB3,LAMA2,TNFRSF1B			Thrombin Signaling	0	0.00444	#NUM!	RASD2
GLP2R	4.07739	0.00476654			IL12A	0.708	cytokine		0.457		9.14e-05	EBI3,IL12A,IL1A,IL1B,SELPLG,VCAM1	129 (18)		Cardiac Hypertrophy Signaling	0	0.0153	#NUM!	MAP3K9,PRKAR2B,RASD2,TGFB2
					Immunoglobulin		complex		0.461		0.000167	ADAM19,ADM,ATP13A2,BIRC3,C3AR1,DTX1,EBI3,EDNRB,FGF1,FKBP5,FLNB,HBEGF,IL12A,IL1A,IL1B,IL2RB,IL7R,INPP5D,KDR,MMP12,MYC,NCEH1,PPARGC1A,RGS2,RNF128,S1PR1,SCG2,SLC7A5,TNFRSF1B,TNFRSF8,VCAM1	148 (21)		ICOS-ICOSL Signaling in T Helper Cells	0	0.00592	#NUM!	IL2RB,INPP5D,NFATC2
					Ccl2		cytokine		0.468		0.0151	IL1B,ITGB3,KDR,VCAM1			Androgen Signaling	0	0.00592	#NUM!	PRKAR2B
					salicylic acid		chemical drug		0.469		0.0119	FKBP5,IL1A,IL1B,VCAM1			Type I Diabetes Mellitus Signaling	0	0.00786	#NUM!	IL12A,IL1B,PTPRN,TNFRSF1B
					NUPR1		transcription regulator		0.471		0.00197	ADGRG1,ADM,ANK1,ATP8B1,CREB5,FGF1,HBEGF,HIVEP3,LIF,MMP12,MYC,PIM1,PRNP,SKP2,SPDL1,SYNE2,TFAP2A,UPP1			Graft-versus-Host Disease Signaling	0	0.00448	#NUM!	IL1A,IL1B
					IRF3		transcription regulator		0.478		0.0205	BIRC3,FGF1,IL12A,IL1A,IL1B,PNP,PRNP,VCAM1			Type II Diabetes Mellitus Signaling	0	0.0131	#NUM!	NSMAF,TNFRSF1B
					KITLG		growth factor		0.488		0.0094	EDNRB,IL1A,IL1B,ITGB3,KDR,KIT,LAPTM5,PDGFB,PIM1,RNF128	137 (21)		Non-Small Cell Lung Cancer Signaling	0	0.0106	#NUM!	RASD2
					APP		other		0.502		2.21e-05	ADAM19,BMP6,C1R,C1S,CRYM,CYP26B1,EDN1,F2RL1,GDNF,HAP1,HIVEP3,IL1A,IL1B,IL4I1,ITGB3,KCND2,LIF,LIMK1,MMP12,MMP24,MSR1,MYC,NOG,PDGFB,PDGFRB,PRNP,RNF144B,S1PR1,SCG5,SERPINF1,SNCA,SYP,TUBA4A,VCAM1	148 (16)		mTOR Signaling	0	0.0142	#NUM!	PPP2R1B,PRR5L,RASD2
					HCAR1		G-protein coupled receptor		0.509		1.01e-06	EDN1,IL1B,PDGFRB,PPARGC1A,SNAI1,TGFB2	81 (7)		Communication between Innate and Adaptive Immune Cells	0	0.00323	#NUM!	IL12A,IL1A,IL1B
					bisphenol A		chemical - endogenous mammalian		0.513		0.00514	F11R,FGF1,FGF7,ICAM5,KDR,KIT,MAOA,MMP11,TNC	162 (12)		Systemic Lupus Erythematosus Signaling	0	0.00804	#NUM!	IL1A,IL1B,INPP5D,NFATC2,RASD2
					ARID1A		transcription regulator		0.524		0.00129	CCN5,FZD5,GREB1,IL1A,IL1B,KRT7,SNAI1,SYNE2,TMEM40,TNC,WNT2B	111 (10)		CDC42 Signaling	0	0.00348	#NUM!	ITGB3,LIMK1
					PNPLA2		enzyme		0.541		0.0116	IL1B,MSR1,PPARGC1A,TGFB2,TRIM63			EIF2 Signaling	0	0.0134	#NUM!	ACTC1,MYC,RASD2
					STAT6		transcription regulator		0.552		0.00023	ADAM19,ARNTL2,CRIP1,FKBP5,GADD45B,IL1A,IL1B,IL4I1,LIF,MMP12,NFATC2,PLBD1,PLS1,PPARGC1A,PRNP,RASGRP3,SERPINF1,TNFRSF8,VCAM1	164 (21)		Hereditary Breast Cancer Signaling	0	0.0141	#NUM!	GADD45B,RASD2
					SRC (family)		group		0.555		0.00978	ITGB3,MAOA,SNAI1,VCAM1	143 (22)		Phospholipase C Signaling	0	0.00589	#NUM!	CREB5,ITGB3,NFATC2,RASD2
					S-nitroso-N-acetyl-DL-penicillamine		chemical reagent		0.555		0.0159	ADM,ETV4,MYC,PPARGC1A			Altered T Cell and B Cell Signaling in Rheumatoid Arthritis	0	0.0061	#NUM!	IL12A,IL1A,IL1B
					allopurinol		chemical drug		0.555		0.0221	ADAMTS1,BIRC3,IL1B,MYC,UPP1			Regulation of IL-2 Expression in Activated and Anergic T Lymphocytes	0	0.00651	#NUM!	NFATC2,RASD2,TGFB2
					NCOA1		transcription regulator		0.555		0.0369	AHR,CELSR3,IL1B,KDR,MYC,NOCT			PKCθ Signaling in T Lymphocytes	0	0.00538	#NUM!	MAP3K9,NFATC2,RASD2
					mycophenolic acid		chemical drug		0.557		0.0121	ADM,BIRC3,EDN1,HBEGF,IL1B			Antiproliferative Role of TOB in T Cell Signaling	0	0.00469	#NUM!	SKP2,TGFB2
					Il3		cytokine		0.562		0.00768	ADAM19,MYC,PIM1,PLA2R1,TNFRSF1B	102 (13)		Signaling by Rho Family GTPases	0	0.0149	#NUM!	ACTC1,ITGB3,LIMK1,MAP3K9
					birabresib		chemical drug		0.563		8.31e-05	ADAMTS1,H2BC12,MAMDC2,MYC,NOG,SERPINF1,VCAM1			Hematopoiesis from Pluripotent Stem Cells	0	0.00679	#NUM!	IL12A,IL1A,LIF
					thioacetamide		chemical toxicant		0.563		0.000264	ADAMTS1,BIRC3,EDNRB,FGFR3,IL1B,KDR,MYC,PDGFB,PDGFD,PRELP,SPARCL1,TCF4,UPP1			Ephrin B Signaling	0	0.0139	#NUM!	LIMK1
					5-N-ethylcarboxamido adenosine		chemical reagent		0.563		0.00277	ADM,GDNF,IL1B,MMP11,PDE5A,RGS2,SNAI1	138 (12)		ERBB4 Signaling	0	0.0147	#NUM!	RASD2
					ID1		transcription regulator		0.577		0.00768	DTX1,FGFR3,MYC,PPARGC1A,SNAI1	127 (18)		Phospholipases	0	0.0149	#NUM!	PLA2R1
					tamoxifen		chemical drug		0.584		0.00648	ADM,CYP3A5,ETV4,G0S2,GREB1,KRT80,LIF,MYC,OXTR,SCUBE2,SLC7A5,SNAI1	174 (19)		Nicotine Degradation II	0	0.0152	#NUM!	CYP3A5
					MAPK1		kinase		0.585		0.00451	ANGPTL4,C1S,HSD17B2,IL1B,ITGB3,LIF,MYC,PDGFB,PLXDC1,RGS2,ROS1,SNAI1,STC1,TNFRSF1B	134 (20)		Antioxidant Action of Vitamin C	0	0.00893	#NUM!	PLA2R1
					ZEB2		transcription regulator		0.6		0.00544	IL7R,INPP5D,MYC,SNAI1,VCAM1	115 (15)		Gαq Signaling	0	0.0118	#NUM!	NFATC2,RGS2
					puromycin aminonucleoside		chemical reagent		0.6		0.0328	ADAMTS1,CYP3A5,MYC,SDK1,UPP1			TEC Kinase Signaling	0	0.00518	#NUM!	ACTC1,BLK,ITGB3
					IRS1		enzyme		0.605		0.000296	ACTC1,BMP6,CCN4,MYC,MYOCD,PPARGC1A,SNAI1,SPARCL1,TRIM63	145 (22)		UVA-Induced MAPK Signaling	0	0.0102	#NUM!	RASD2
					actinomycin D		biologic drug		0.606		0.00187	ADM,BIRC3,HBEGF,IL7R,MAOA,MMP12,MYC,NGF,PDE3A,RGS2,TNFRSF1B	154 (18)		SAPK/JNK Signaling	0	0.00398	#NUM!	MAP3K9,RASD2
					EGR1		transcription regulator		0.61		0.00451	ENPEP,FOSL1,GADD45B,GDNF,HBEGF,IL1B,MYC,SNAI1,VCAM1	155 (19)		Protein Ubiquitination Pathway	0	0.0109	#NUM!	BIRC3,SKP2,SMURF2
					STAT3		transcription regulator		0.625		3.21e-06	ADM,AHR,ANGPTL4,ARNTL2,CDC25A,CLCA2,EDN1,ICAM4,IL1A,IL1B,IL2RB,ISM1,KDR,LEPR,LIF,MMP12,MYC,NFATC2,PDGFB,PIM1,PPARGC1A,S1PR1,SALL4,SERPINE2,SKP2,SNAI1,STC1,SYNPO,TCF4,TNFRSF1B	148 (18)		JAK/STAT Signaling	0	0.0122	#NUM!	RASD2
					EZH2		transcription regulator		0.625		0.00359	BIRC3,FGF11,FGF5,FKBP5,FRZB,HCP5,KIT,KRT81,MYC,NKD1,OXTR,PDGFB,SELENON,SNAI1,TGFB2	132 (21)		GABA Receptor Signaling	0	0.015	#NUM!	GPR37,KCNH2
					SMARCB1		transcription regulator		0.647		0.00888	F11R,HBEGF,IL1A,MYC,NOG,PDGFB,SKP2,TFAP2A,TMOD1	112 (12)		B Cell Receptor Signaling	0	0.00792	2	CREB5,INPP5D,MAP3K9,NFATC2,RASD2
					lisinopril		biologic drug		0.655		0.00318	ARHGDIB,IL1B,KDR,PDGFRB			NF-κB Signaling	0	0.014	0.378	FGFR3,IL1A,IL1B,KDR,NGF,PDGFRB,RASD2,TNFRSF1B
					epinephrine		chemical - endogenous mammalian		0.655		0.0452	CYP3A5,IL12A,PPARGC1A,TRIM63			T Cell Receptor Signaling	0	0.00489	#NUM!	NFATC2,RASD2,TCF4
					ATP		chemical - endogenous mammalian		0.66		0.0165	AHR,HBEGF,IL1B,MYC,TNFRSF1B,VCAM1			GPCR-Mediated Nutrient Sensing in Enteroendocrine Cells	0	0.00847	#NUM!	PRKAR2B
					tetrachlorodibenzodioxin		chemical toxicant		0.676		0.0041	ADM,AHR,ANGPT1,BLK,EDN1,ENPEP,GADD45B,HUNK,IL1B,KRT7,MYC,NFATC2,PRKAR2B,S1PR1,SLC7A5,TGFB2,TNC	155 (23)		Th17 Activation Pathway	0	0.0103	2.236	AHR,IL12A,IL1B,IL21R,NFATC2
					SOX4		transcription regulator		0.684		0.0205	BLK,CEMIP2,CLIC6,ENPEP,GPR183,MMP11,PNP,SERPINE2			SPINK1 General Cancer Pathway	0	0.0145	#NUM!	RASD2
					MET		kinase		0.685		0.00039	EDN1,HBEGF,IL1B,LAMA3,MYC,PIM1,PPARGC1A,SNAI1,TRIM63	131 (26)		Endocannabinoid Neuronal Synapse Pathway	0	0.00671	#NUM!	PRKAR2B
					MAPK7		kinase		0.685		0.000448	ADAMTS1,EDN1,IL12A,IL1A,IL1B,MYC,PDE3A	129 (16)		BAG2 Signaling Pathway	0	0.0119	#NUM!	MYC
					phenylephrine		chemical drug		0.685		0.00318	ANGPT1,ANKRD1,EDN1,EDNRB,MYC,RGS2	122 (24)		T Cell Exhaustion Signaling Pathway	0	0.0124	1.633	ACVR2B,IL12A,KDR,LGALS9,NFATC2,PPP2R1B,RASD2
					eicosapentenoic acid		chemical drug		0.685		0.0238	ANGPTL4,IL1B,SNCA,TGFB2,TNFRSF1B			Systemic Lupus Erythematosus In T Cell Signaling Pathway	0	0.00936	0.816	CREB5,LEPR,NFATC2,PPP2R1B,RASD2,SELPLG
					PTK2		kinase		0.688		0.000624	BIRC3,PDGFRB,SKP2,SNAI1,TNC,VCAM1	127 (20)		Systemic Lupus Erythematosus In B Cell Signaling Pathway	0	0.0138	2.53	IL12A,IL1A,IL1B,INPP5D,LIF,MYC,NFATC2,RASD2,RASGRP3,TGFB2
					SMAD4		transcription regulator		0.701		2.34e-05	ANGPT1,ANGPTL4,EDN1,FGFR3,GADD45B,GDNF,IL1B,INPP5D,MYC,PDGFB,PDGFRB,SELPLG,SERPINE2,SNAI1,TGFB2,TNC	150 (22)		Necroptosis Signaling Pathway	0	0.0127	#NUM!	BIRC3,TNFRSF1B
					cigarette smoke		chemical toxicant		0.702		0.000214	ADM,AHR,CYP3A5,EBI3,FOSL1,IL1A,IL1B,KDR,MMP12,PDGFB,PTPRB,TRIM63	146 (19)		Insulin Secretion Signaling Pathway	0	0.00733	#NUM!	CREB5,PRKAR2B
					IL7		cytokine		0.704		0.000683	AHR,IL7R,LIF,MYC,PIM1,S1PR1,SELPLG,SMURF2,UPP1	130 (19)		Kinetochore Metaphase Signaling Pathway	0	0.00901	#NUM!	SPDL1
					MITF		transcription regulator		0.705		0.0268	ATP6V1C1,EDNRB,GREB1,KIT,PPARGC1A,SERPINF1,SNAI1,TFAP2A,UPP1			Coronavirus Pathogenesis Pathway	0	0.00493	#NUM!	IL1B
					fluticasone propionate		chemical drug		0.707		0.000521	ADM,ANGPTL4,EBI3,FKBP5,GADD45B,HCP5,IL1A,IL1B,PPARGC1A,SERPINF1	102 (13)
					RARA		ligand-dependent nuclear receptor		0.711		0.0354	CYP26B1,GREB1,HCP5,IL1A,MMP11,MYC,NAV2,SALL4,SLC25A36,SMURF2,TFAP2A
					D-glucose		chemical - endogenous mammalian		0.715		0.0207	ADA,ATP8B1,DTNA,EDN1,HBEGF,IL1B,KDR,MSR1,MYC,PDGFRB,PPARGC1A,PTPRN,RGS2,SLC16A4,SNCA,SUSD2,TACSTD2,TRIM63,TSPAN2,VCAM1
					CFB		peptidase		0.728		0.000173	ACTC1,C3AR1,IL1B,PPARGC1A,TGFB2
					PDGFB	1.737	growth factor		0.728		0.000858	FGF1,FGF7,MYC,PDGFRB,SERPINF1,TNC	116 (18)
					glutamine		chemical - endogenous mammalian		0.728		0.00216	ACTC1,ADA,AKR1C1/AKR1C2,LIF,MYC,PDGFB,PPARGC1A	136 (22)
					enalapril		biologic drug		0.728		0.00284	ADAMTS1,CCN5,KDR,MYC,TGFB2,VCAM1	133 (17)
					INHA		growth factor		0.735		0.000322	ADAMTS1,CCN4,COL4A6,CYP26B1,F11R,HSD17B2,KIT,MYC
					FOXC2	0.833	transcription regulator		0.737		0.00355	FGFR3,ITGB3,KDR,PDGFRB,PPARGC1A,SNAI1	87 (7)
					progesterone		chemical - endogenous mammalian		0.738		1.81e-10	ADAMTS1,ADM,APOD,BIRC3,CCN5,CDC25A,COL15A1,CYP3A5,ENPEP,F2RL1,FKBP5,FOSL1,GREB1,HBEGF,HOPX,HSD17B2,HUNK,IL12A,IL1A,ITGB3,KCNH2,KDR,KRT7,LAMA2,LEPR,LEPROT,LIF,MAOA,MTSS1,MYC,OXTR,PRNP,SKP2,SYP,TACSTD2,TGFB2,TNFRSF1B	156 (24)
					PI3K (complex)		complex		0.744		0.00121	BIRC3,FOSL1,HBEGF,IL1B,IL7R,KDR,MMP12,MYC,PIM1,PRKAR2B,RGS2,SNAI1,VCAM1	139 (19)
					rotenone		chemical toxicant		0.747		0.000624	BIRC3,IL1B,KDR,PDGFB,SNCA,VCAM1	122 (15)
					3-deazaneplanocin		chemical drug		0.747		0.0265	CLDN11,DLX2,KRT7,MYC
					estrogen receptor		group		0.75		4.94e-12	COL4A6,CST2,EDN1,F11R,FGF1,FGF5,FGFR3,GREB1,HBEGF,IL1A,KIT,KRT7,MAN1A1,MMP24,MYC,OXTR,PDGFD,RGS2,SNAI1,SYNPO,SYP,TGFB2,TMOD1,TNC	190 (23)
					Map3k7		kinase		0.755		0.00019	EDN1,HBEGF,IL1B,NFATC2,NGF,SNAI1,VCAM1	143 (21)
					cyclic AMP		chemical - endogenous mammalian		0.759		0.00472	CDC25A,CRYM,HBEGF,IL1B,KDR,MYC,NGF,PPARGC1A,PRKAR2B,PRNP,SYP	128 (20)
					PDX1		transcription regulator		0.762		0.0141	ELAPOR1,FGF1,FGF5,HAP1,IL1B,MAN1A1,MYC,SCG2
					cytarabine		chemical drug		0.762		0.0241	CDC25A,IL12A,IL1B,TGFB2
					LEPR	-0.629	transmembrane receptor		0.762		0.0374	ANGPTL4,EDN1,GADD45B,LEPR,LIF,MMP12,PPARGC1A
					NR2F2		ligand-dependent nuclear receptor		0.765		0.000794	ANGPT1,IL1B,KDR,PPARGC1A,PSG1,TFAP2A
					STAT5a/b		group		0.784		0.00107	AHR,BMP6,CDC25A,IL1A,LEPR,MYC,PDGFB,PIM1	111 (15)
					bexarotene		chemical drug		0.784		0.00125	AKR1C1/AKR1C2,BMP6,CLIC6,GDNF,IL1B,IL2RB,SLC7A5,SYP,TGFB2,VCAM1	46 (7)
					lysophosphatidic acid		chemical - other		0.791		7.54e-08	ANKRD1,EDN1,FKBP5,GDNF,IL1B,KDR,LIF,MSR1,MYC,PDGFRB,SNAI1,VCAM1	140 (19)
					AGT		growth factor		0.801		2.76e-13	ACTC1,ADM,ANGPT1,BMP6,CCN4,CCN5,CDC25A,CILP,COL15A1,COL4A6,CREB5,EDN1,EDNRB,ENPEP,ETV4,FGF7,FKBP5,FOSL1,FOXC2,FRZB,HBEGF,HCLS1,IL1A,IL1B,ITGB3,KDR,LEPR,LIF,LIMD2,MMP11,MMP12,MSR1,MYC,NGF,NTN3,PDE3A,PDGFD,PDGFRB,PPARGC1A,RGS2,SCG2,SERPINE2,SMURF2,SNCA,STC1,TGFB2,TNC,TNFRSF1B,VCAM1	179 (20)
					arachidonic acid		chemical - endogenous mammalian		0.805		0.000322	EDN1,FOSL1,IL1B,ITGB3,KDR,RGS2,TNFRSF1B,VCAM1	140 (24)
					AKT1		kinase		0.811		3.52e-05	ACTC1,AKR1C1/AKR1C2,ANKRD1,BIRC3,HUNK,KDR,MSR1,MYC,MYOCD,NFATC2,PDGFRB,PPARGC1A,SERPINF1,SNAI1,TGFB2,TRIM63	142 (21)
					YY1		transcription regulator		0.816		0.00172	ACTC1,ANKRD1,BMP6,CEND1,COL15A1,EDN1,IL1B,KDR,MYC,PDGFD,STC1,TCF4,TGFB2	140 (20)
					Lh		complex		0.816		0.0273	ADAMTS1,ADGRG1,COL15A1,FKBP5,GADD45B,MYC,PTPRN,RGS2,TCF4,TGFB2,UPP1
					RORA		ligand-dependent nuclear receptor		0.822		0.0237	CDC25A,CYP3A5,CYP46A1,GADD45B,IL1B,NOCT,PPARGC1A,SESN3
					ITGB1		transmembrane receptor		0.823		2.12e-05	ADAM19,CCN4,FGF1,FGFR3,GDF5,IL12A,IL1B,ITGB3,MMP24,MYC,SNAI1	126 (21)
					EPO		cytokine		0.843		0.00394	ANK1,EDN1,KIT,LAPTM5,MYC,PIM1,PTPRB,RNF128,SKP2,STRADB,SYP,ZFHX2	105 (17)
					8-chlorophenylthio-adenosine 3',5'-cyclic monophosphate		chemical reagent		0.849		0.00914	BIRC3,HSD17B2,KCNH2,PPARGC1A
					N-methyl-D-aspartate		chemical drug		0.849		0.0198	LIF,LIMK1,MYC,SERPINF2
					HAND2		transcription regulator		0.849		0.023	ACTC1,GJA5,NFATC2,PTPRB
					pioglitazone		chemical drug		0.858		0.0449	ANGPTL4,FOSL1,IL1B,LEPR,NCEH1,PPARGC1A,TNFRSF1B
					prexasertib		chemical drug		0.87	bias	0.000146	ADM,BIRC3,CSRNP1,GADD45B,IL1B,MYC,SNAI1	121 (14)
					salmonella minnesota R595 lipopolysaccharides		chemical - endogenous non-mammalian		0.871	bias	0.0137	EDNRB,FOSL1,IL12A,IL1A,IL1B,VCAM1
					diethylstilbestrol		chemical drug		0.882		0.00172	AHR,ARHGDIB,CYP3A5,FRZB,GREB1,HBEGF,KDR,MAOA,OXTR,PDGFB,PDGFRB,PIM1,VIT	102 (7)
					FASN		enzyme		0.896		0.000858	EDNRB,ETV4,FGF1,IL1B,PRKAR2B,SKP2
					rosiglitazone		chemical drug		0.898		4.98e-07	ADA,ADAMTS1,ANGPTL4,CCN4,CCN5,EBI3,EDN1,FGF1,FOSL1,IL1A,IL1B,IL21R,IL7R,ITGB3,MSR1,NGF,PDGFRB,PPARGC1A,PPP2R1B,RGS2,SERPINF1,SKP2,SNAI1,TNC,TRIM63	153 (24)
					RETN		other		0.903		0.0188	EDN1,IL1B,MYC,VCAM1
					E. coli serotype 0127B8 lipopolysaccharide		chemical - endogenous non-mammalian		0.905		0.000207	EDNRB,F2RL1,FGF1,GDNF,GJA5,IL1B,LIF,NGF,P2RY14,PDGFB,SLC7A5	147 (17)
					NANOG		transcription regulator		0.923		1.79e-05	AHR,CDC25A,FGF5,GDF5,HOPX,KDR,MYC,PPP2R1B,SALL4,SMURF2,TGFB2,VIT	84 (7)
					TRAF3		enzyme		0.928		0.0068	ADM,BIRC3,EBI3,IL1B,IL2RB,PLBD1	140 (21)
					S100A9		other		0.931		0.00669	ADAMTS1,C1S,CCN5,FOSL1,GPRC5A,IL1B,MYC,VCAM1	134 (20)
					NKX2-5		transcription regulator		0.933		0.00458	ANKRD1,GJA5,HOPX,MYOCD	30 (6)
					GLI1		transcription regulator		0.935		2.42e-06	AKR1C1/AKR1C2,BIRC3,CSRNP1,FGF1,FOXC2,GADD45B,GPRC5A,KIT,KRT80,LIF,MMP11,NOG,PGM2L1,PIM1,PLXDC1,PPARGC1A,SCG5,SESN3,SKP2,SNAI1,STRADB,TGFB2,TNC,TSPAN1,WNT2B	94 (7)
					CpG oligonucleotide		chemical drug		0.941		0.00928	AHR,IL12A,IL1B,INPP5D,MSR1,MYC,PLAGL2,SLC7A5	133 (19)
					MAPK3		kinase		0.944		0.00166	FOSL1,HBEGF,MYC,PDGFB,PPARGC1A,RGS2,SELPLG	148 (23)
					abemaciclib		chemical drug		0.946		1.54e-05	APOD,CLCA2,HBEGF,LAMA3,LIF,TGFB2
					PD173074		chemical reagent		0.956		0.000417	ADGRG1,GDNF,HOPX,KRT7,MYC,PSG4,TFAP2A
					Ni2+		chemical reagent		0.958	bias	0.000546	ANGPTL4,BIRC3,IL1A,VCAM1	90 (10)
					AGER		transmembrane receptor		0.96		0.00152	IL1B,MMP12,PDGFB,SCG2,TNC,VCAM1	133 (21)
					Tnf (family)		group		0.97		4.63e-06	BIRC3,C3AR1,CYP3A5,GJA5,IL12A,IL1A,IL1B,KDR,LGALS9,MYC,PDGFB,TNFRSF1B,TRIM63,VCAM1	125 (20)
					SCARB1		transporter		0.976		0.00794	APOD,IL1B,TRIM63,VCAM1	120 (15)
					GATA4		transcription regulator		0.99		0.004	ACTC1,ANKRD1,EDN1,FRZB,GJA5,KIT,KRT7,MYC,NFATC2,PTPRB,VCAM1	25 (5)
					promegestone		chemical drug		0.996		0.00355	BIRC3,FKBP5,HBEGF,HSD17B2,MYC,RGS2	133 (20)
					ERBB4		kinase		1		0.000103	ADAM19,CCN5,FGF7,HBEGF,MYC,SERPINE2,SPARCL1,TNC	128 (15)
					MAML1		transcription regulator		1		0.00017	DTX1,IL1A,IL1B,IL7R	134 (16)
					propionic acid		chemical - endogenous mammalian		1		0.00017	IL1A,IL1B,NECAB2,RASGRF2
					everolimus		chemical drug		1		0.000616	KDR,MYC,NCEH1,NKD1,SNAI1	127 (14)
					Collagen type II		complex		1		0.000685	BMP6,GDF5,IL1A,IL1B,NOG
					AKT inhibitor VIII		chemical reagent		1		0.00318	IL1B,IL7R,MYC,S1PR1	131 (19)
					NQO1		enzyme		1		0.00914	BIRC3,DOCK2,KIT,VCAM1	88 (10)
					H2AB3 (includes others)		other		1	bias	0.00914	BLK,ICAM5,TMEM217,TNFRSF8
					ALOX5		enzyme		1		0.00924	IL12A,IL1B,ITGB3,MMP12,MSR1,MYC	162 (23)
					TBX5		transcription regulator		1		0.00948	ACTC1,ANKRD1,GJA5,NFATC2,PTPRB	25 (5)
					DUX4		transcription regulator		1		0.00978	ACTC1,CRYM,NOG,TRIM63
					DCN		other		1		0.0119	IL1B,KIT,S1PR1,VCAM1
					fluocinolone acetonide		chemical drug		1		0.0134	ANGPTL4,FKBP5,IL1B,RASL11B
					LAS1L		other		1		0.0168	ANGPTL4,CDC25A,MMP11,SUSD2
					fenamic acid		chemical reagent		1		0.0253	ADAMTS1,BIRC3,MYC,UPP1
					IL1A	1.095	cytokine		1.003		1.53e-07	ADAMTS1,APOD,BIRC3,CYP3A5,F2RL1,FGF7,FOSL1,IL1A,IL1B,ITGB3,KIT,LGALS9,LIF,MMP12,MYC,NGF,PDGFB,VCAM1	145 (18)
					etoposide		chemical drug		1.005		0.00768	BIRC3,CDC25A,CLCA2,CYP3A5,IL1A,IL1B,MYC,RNF144B,SLC16A4	124 (21)
					cycloheximide		chemical reagent		1.008		3.96e-07	ACTC1,ADM,AHR,BIRC3,CYP3A5,EDN1,GADD45B,GREB1,HBEGF,IL1A,IL1B,IL7R,ITGB3,KCND2,MMP11,MMP12,MYC,PDGFB,PDGFRB,PRKAR2B,RGS2,VCAM1	145 (18)
					BMP7		growth factor		1.011		0.005	EDN1,F11R,FOXC2,IL1B,KCND2,MAOA,NOG,PDGFRB,PPARGC1A,RGS2	127 (16)
					miR-155-5p (miRNAs w/seed UAAUGCU)		mature microRNA		1.014	bias	8.34e-05	ATP6V1C1,FGF7,IL12A,IL1A,IL1B,INPP5D,LCLAT1,PDE3A,SYNE2,TACSTD2,TCF4
					PDGF BB		complex		1.031		6.56e-10	ADM,AHR,BMP6,EDN1,EDNRB,FGF7,FOSL1,FOXC2,FOXS1,FRZB,GDNF,GJA5,GPR183,HBEGF,IL1B,LIF,MMP12,MYC,PDGFRB,PIM1,RGS2,SKP2,SNAI1,TNC,VCAM1	150 (19)
					VEGFA		growth factor		1.032		1.42e-07	ADAMTS1,ANGPT1,CST2,EDN1,ETV4,HBEGF,IL1B,INPP5D,ITGB3,KDR,MMP12,NFATC2,PDGFB,PDGFRB,PIM1,PPARGC1A,RASGRP3,STC1,TNC,VCAM1	133 (21)
					corticosterone		chemical - endogenous mammalian		1.039		0.00523	ANGPTL4,EDN1,FGF7,FKBP5,LIF,MAOA,MYC,PPARGC1A	165 (24)
					Insulin		group		1.04		0.00263	ACTC1,ANGPTL4,EDN1,FOXC2,GREB1,HAP1,IL1B,ITGB3,LEPR,MAOA,MYC,NGF,PDGFRB,PPARGC1A,PTPRN,RSPO3,SERPINF1,SKP2,SNAI1,SYP,TNC,TRIM63	156 (24)
					FGF8		growth factor		1.04		0.00439	CITED4,CRIP1,DLX2,HOXD13,NOG,RTN4RL1
					cyclophosphamide		chemical drug		1.045		0.00563	DTX1,IL1B,IL7R,MYC,NGF,UPP1	119 (19)
					E. coli lipopolysaccharide		chemical - endogenous non-mammalian		1.049	bias	0.033	EBI3,IL12A,IL1B,VCAM1
					ionomycin		chemical reagent		1.056		0.0149	EBI3,HTR7,IL4I1,MYC,NGF,PIM1,RGS2,STC1
					Iga		complex		1.06		0.00032	IL12A,IL1B,NGF,PDGFB	130 (12)
					IL6		cytokine		1.061		1.47e-06	ADAMTS1,ADM,AHR,ANGPT1,BMP6,C1QL1,CYP3A5,ETV4,FOSL1,GADD45B,GALE,IL12A,IL1B,IL7R,ITGB3,KDR,KIT,LIF,MMP12,MSR1,MYC,NGF,NKD1,OXTR,PDGFB,PIM1,PRNP,S1PR1,SNAI1,SYP,TNC,TNFRSF1B,VCAM1	151 (18)
					NRAS		enzyme		1.067		4.99e-05	ANKRD1,ENPEP,ETV4,GALE,IL1A,IL1B,KDR,LIMK1,MSR1,MYC,SERPINE2,SESN3,SKP2	159 (24)
					HDAC6		transcription regulator		1.067		0.000931	ADAMTS1,MYC,NOG,PDGFB,VCAM1	122 (16)
					ITGB2		transmembrane receptor		1.067		0.00914	CRIP1,GADD45B,IL12A,VCAM1	140 (18)
					gentamicin C		chemical drug		1.067		0.0198	ADAMTS1,BIRC3,MYC,UPP1
					RIPK2		kinase		1.067		0.0277	IL1B,PPARGC1A,RASGRP3,VCAM1
					ethanol		chemical - endogenous mammalian		1.075		0.00695	ADM,C3AR1,CYP3A5,EDN1,EDNRB,FOSL1,IL1B,MMP12,MYC,NKD1,PPARGC1A,SALL4,SNAI1,TGFB2,VCAM1	158 (21)
					MAPK8		kinase		1.081		0.00287	APOD,BIRC3,FOSL1,IL1B,LIF,MAP3K9,MSR1,MYC,PPARGC1A	151 (20)
					PLG		peptidase		1.082	bias	0.00152	EDN1,EDNRB,IL1A,IL1B,MMP12,PRKAR2B	137 (19)
					KRAS		enzyme		1.087		0.00027	AHR,BIRC3,ETV4,F2RL1,FGF7,FKTN,FOSL1,HBEGF,HOPX,IL1A,IL1B,ITGB3,LAMA2,LAMA3,LIF,MSR1,MYC,NKD1,P2RY14,PIM1,SERPINE2,SKP2,SNAI1,TACSTD2,TNC,TSPAN1,TUBA4A,UPP1	152 (23)
					DLL4		other		1.091		0.00103	DTX1,KDR,MYC,PDGFB,SNCA	125 (15)
					galactosylceramide-alpha		chemical reagent		1.091		0.0142	EBI3,IL12A,IL1B,RNF128
					INSR		kinase		1.095		0.00199	ANKRD1,EDN1,FOXC2,HBEGF,IL1B,KIT,LEPR,MAOA,MMP11,MMP12,MYC,NGF,NOG,PDGFB,PIM1,PPARGC1A,PTPRN,SALL4,VCAM1	126 (21)
					CCL11		cytokine		1.099	bias	0.0142	BMP6,FGF1,FGF5,IL1B
					testosterone propionate		chemical drug		1.103		0.00794	ADM,OXTR,SKP2,TRIM63	75 (7)
					ERG		transcription regulator		1.103		0.012	ADGRG1,BIRC3,DOCK2,FKBP5,FLNB,PIM1,SNAI1,SNCA,WNT2B
					MYOCD	0.692	transcription regulator		1.103		0.0181	ACTC1,GJA5,NFATC2,PTPRB,SNAI1
					IL18		cytokine		1.106		0.00157	ADAM19,EDNRB,GADD45B,IL12A,IL1A,IL1B,INPP5D,KIT,LIF,VCAM1	143 (16)
					oleic acid		chemical - endogenous mammalian		1.109		0.0312	ANGPTL4,EDN1,GADD45B,IL1B,PPARGC1A,VCAM1
					CREB1		transcription regulator		1.114		0.000189	ADM,CRYM,CSRNP1,CYP46A1,EBI3,EDN1,GADD45B,IGSF10,IL1B,KCND2,KCTD4,MTSS1,MYC,PDE3A,PGM2L1,PPARGC1A,PTPRN,RGS2,SCG2,STC1,TFAP2A,UPP1
					fatty acid		chemical - endogenous mammalian		1.114		0.0491	AHR,IL1B,LEPR,PPARGC1A,VCAM1
					EPHB4		kinase		1.122		0.0119	KDR,KIT,MYC,TGFB2
					PROX1		transcription regulator		1.131		0.000231	FGFR3,FOXC2,KDR,SCG2,SYP
					triamterene		chemical drug		1.131	bias	0.0241	ADAMTS1,BIRC3,MYC,UPP1
					PLX5622		chemical drug		1.134		0.00281	C3AR1,HAP1,IL1A,IL1B,IL2RB,NGF,SERPINF1,TGFB2
					LEP		growth factor		1.134		0.0155	AKR1C1/AKR1C2,ANGPTL4,CYP3A5,EDN1,GDNF,IL12A,IL1A,IL1B,KDR,LEPR,LIF,MMP12,MYC,PPARGC1A,VCAM1
					RPS6KA5		kinase		1.154		2.22e-05	FOSL1,IL12A,IL1B,MYC,SNAI1	134 (20)
					NPM1		transcription regulator		1.155	bias	1.32e-05	AKR1C1/AKR1C2,EBI3,FOXC2,HBEGF,IL1A,IL1B,LIF,MTSS1,PDGFB,SERPINE2,SERPINF2,STC1	84 (7)
					BRD4		kinase		1.16	bias	0.00318	CDC25A,GALNT14,IL7R,MYC,PDGFB,PDGFRB,PIM1,SUSD2	76 (7)
					Vegf		group		1.161		5.98e-06	ADAMTS1,ADGRG1,AHR,ANGPTL4,CDC25A,CNTFR,EDN1,FKBP5,FOSL1,HBEGF,HOPX,HTR7,IL1A,KDR,MYC,OXTR,P2RY14,PPARGC1A,RGS2,SKP2,STC1,TACSTD2,TNC,VCAM1	144 (22)
					TGFB2	1.221	growth factor		1.163		0.000119	AHR,ANGPTL4,EDN1,HBEGF,KDR,NFATC2,NGF,PDGFRB,TGFB2	169 (23)
					1-palmitoyl-2-(5-oxovaleroyl)-sn-glycero-3-phosphorylcholine		chemical reagent		1.195		1.22e-06	BIRC3,IL1A,IL1B,MYC,MYOCD,SNAI1,VCAM1	119 (21)
					FOSL1	0.819	transcription regulator		1.195		0.000553	ADM,ANKRD1,EDN1,FOSL1,IL1B,SERPINE2,SNAI1	131 (17)
					doxorubicin		chemical drug		1.2		0.0435	ACTC1,ADAMTS1,ADM,BIRC3,EDN1,HBEGF,IL1B,MYC,PDE3A,SNAI1,TFAP2A,TRIM63,UPP1
					PGR		ligand-dependent nuclear receptor		1.201		0.000136	ADAMTS1,BIRC3,CCN5,EDN1,F2RL1,FKBP5,GPRC5A,GREB1,HBEGF,MTSS1,MYC,PSG9,SLC7A5,STC1,TNC	184 (19)
					YAP1		transcription regulator		1.203		0.000238	ADAMTS1,ANKRD1,CCN5,EDN1,FGF1,HBEGF,IL1A,IL1B,KCNH2,MYC,PDGFB,SKP2,SYNE3,TGFB2,TRIM63,VCAM1	131 (23)
					KDM3A		transcription regulator		1.206	bias	5.4e-05	ADM,EDN1,MMP12,MYC,SLC45A3,TNC	103 (10)
					zymosan		chemical - endogenous non-mammalian		1.211		0.011	IL1A,IL1B,LGALS9,LIF,PPARGC1A
					STAT5B		transcription regulator		1.217		0.000295	ACTC1,ADGRG1,AKR1C1/AKR1C2,ANKRD1,BIRC3,CYP26B1,CYP3A5,G0S2,GADD45B,IL2RB,LAMA3,LIMD2,MORN3,MYC,PIM1,TRIM24	124 (12)
					FMR1		translation regulator		1.225		0.0432	CEND1,ICAM5,KCND2,RTN4RL1,SPARCL1,SYP
					EP300		transcription regulator		1.23		0.000161	ANGPT1,CDC25A,DTX1,EDN1,FRMD4A,GREB1,IL7R,KDR,LAMA3,MMP11,MYC,PDE10A,PDGFRB,PIM1,PPARGC1A,PPM1E,SKP2,TGFB2,TNC	148 (22)
					lactic acid		chemical - endogenous mammalian		1.246		0.00458	IL1B,KDR,PPARGC1A,SNAI1	139 (22)
					BMP6	-1.007	growth factor		1.249		0.00149	ADAMTS1,FOSL1,GDNF,HBEGF,IL1A,NOG,SNAI1	82 (7)
					KLF4		transcription regulator		1.267		0.00104	ACTC1,ADAMTS1,ANGPT1,FGF5,FRZB,GREB1,HBEGF,KDR,KRT7,MYC,MYOCD,TGFB2,TNC,VCAM1	136 (18)
					SPP1		cytokine		1.268		0.00107	ANGPT1,CDC25A,IL1A,IL1B,ITGB3,LIF,MYC,SERPINF1,SNAI1,SPARCL1	157 (24)
					MYC	0.639	transcription regulator		1.28		0.00524	ADAMTS1,ADM,AHR,ANGPT1,ANGPTL4,ATP13A2,CCN4,CDC25A,COL15A1,CRIP1,EBI3,EDN1,FGF5,FKBP5,FOSL1,FRZB,GADD45B,GREB1,KDR,KRT7,MSR1,MYC,NGF,NOCT,PDGFRB,SERPINE2,SKP2,SLC7A5,SNAI1,TGFB2,TNC,TNFRSF8,VCAM1	147 (22)
					Growth hormone		group		1.285		0.0458	ANGPTL4,FGFR3,FKBP5,FZD5,IL1B,LEPR,MYC,STC1
					FFAR3		G-protein coupled receptor		1.287		0.0121	GPR183,IL1A,IL1B,NECAB2,RASGRF2
					SMAD2		transcription regulator		1.296		0.0424	GADD45B,INPP5D,PDGFB,S1PR1,SNAI1
					ERK1/2		group		1.304		1.85e-07	BIRC3,CCN4,CDC25A,CYP46A1,EDN1,FKBP5,FOSL1,HBEGF,IL12A,IL1A,IL1B,ITGB3,KCNH2,LEPR,MMP12,MYC,MYOCD,SNAI1,TRIM63,VCAM1	141 (22)
					MAPK14		kinase		1.309		0.0469	ANKRD1,HTR7,IL12A,IL1B,KDR,PPARGC1A,VCAM1
					Tcf7		transcription regulator		1.313		0.0114	BLK,DTX1,FOSL1,GPD1L,IL21R,IL2RB,IL7R,INPP5D,KIT
					IFI16		transcription regulator		1.316		6.89e-05	CDC25A,EDN1,IL1B,IL2RB,IL7R,MYC,PIM1,VCAM1	122 (17)
					HMOX1		enzyme		1.316		0.000296	ANGPT1,FGF1,GDNF,IL1B,ITGB3,KDR,MSR1,TGFB2,VCAM1	140 (18)
					SRF		transcription regulator		1.316		0.00529	ACTC1,ANKRD1,FGF1,FOSL1,G0S2,KDR,LAMA3,LEPR,MYOCD,NFATC2,PLA2R1,TMEM40,TNC	30 (3)
					TREM2		transmembrane receptor		1.327		0.0265	IL1A,IL1B,MAMDC2,SYP
					Y 27632		chemical drug		1.335		0.00901	ADA,MYC,MYOCD,SKP2,VCAM1	125 (22)
					RAG2		enzyme		1.342		0.0286	ANKRD1,GPR183,IL1B,IL21R,TNFRSF1B
					cuprizone		chemical toxicant		1.342		0.0307	ACTC1,ARHGDIB,IL1B,S1PR1,SYNPO
					BHLHE40		transcription regulator		1.343		0.000261	AHR,C3AR1,CCN4,EBI3,FRZB,HBEGF,HCLS1,IL12A,IL2RB,KIT,LIF,MSR1,P2RY14,SPARCL1,UPP1	132 (11)
					NOTCH1		transcription regulator		1.348		9.31e-06	ADAM19,AKR1C1/AKR1C2,ANGPT1,ANKRD1,BIRC3,DTX1,FOSL1,IL12A,IL1A,IL7R,MYC,PDGFB,PDGFRB,SNAI1,SYP,TGFB2	146 (21)
					LGALS3		other		1.372		0.00205	IL12A,IL1B,MSR1,MYC,NFATC2,PPARGC1A,VCAM1	131 (15)
					IL17A		cytokine		1.373		0.0131	FOSL1,HBEGF,IL12A,IL1A,IL1B,LIF,MYC,S1PR1,TNC,TNFRSF1B,VCAM1
					estradiol benzoate		chemical drug		1.376		0.00998	AHR,CCN5,LEPR,OXTR,SYP
					WNT1		cytokine		1.383		0.00182	CCN4,CCN5,EDN1,ETV4,KIT,MYC,SERPINE2,SNAI1	143 (20)
					JUN		transcription regulator		1.386		8.33e-07	ANKRD1,ARNTL2,BIRC3,C3AR1,EDN1,FOSL1,FRZB,GDNF,GREB1,IL1A,IL1B,IL7R,KDR,LIF,MMP12,MSR1,MYC,NGF,OXTR,PIM1,PRNP,PTPRN,SDK1,TNC,VCAM1	157 (18)
					dinoprost		chemical - endogenous mammalian		1.387		0.00152	ADM,AKR1C1/AKR1C2,EDN1,IL1A,IL1B,MYC	132 (18)
					MEF2A		transcription regulator		1.387		0.0021	ACTC1,CLIC6,EDN1,MYOCD,PPARGC1A,TGFB2
					tributyrin		chemical drug		1.387	bias	0.00396	ADM,BIRC3,EDN1,HBEGF,IL1B	23 (3)
					LAMP2		enzyme		1.387		0.00948	FGF7,GDNF,ITGB3,LIF,TGFB2
					thapsigargin		chemical toxicant		1.398		0.0133	BIRC3,GADD45B,IL1B,MYC,NGF,PNP,PRNP,UPP1,VCAM1
					linoleic acid		chemical - endogenous mammalian		1.406		0.00687	ANGPTL4,EDN1,IL1B,KDR,VCAM1	127 (23)
					carrageenan		chemical drug		1.408	bias	0.00148	F2RL1,FOSL1,IL1B,KIT,NGF	151 (21)
					FTO		enzyme		1.41		0.000264	BTBD11,KRT7,MYC,NOG,TACSTD2
					enterotoxin B		biologic drug		1.411	bias	0.00998	FBXO2,IL12A,IL1B,LIF,SNCA	76 (7)
					semaxinib		chemical drug		1.432		0.000433	AHR,EDN1,IL1B,IL21R,IL2RB,IL7R,KDR,MYOCD,NFATC2	155 (20)
					MAP3K14		kinase		1.432		0.0105	BIRC3,IL1A,IL1B,IL7R,VCAM1
					IKBKB		kinase		1.439		2.34e-05	ANKRD1,BIRC3,EDN1,IL1A,IL1B,ITGB3,MYC,NGF,NOCT,SERPINE2,SKP2,SNAI1,TNC,TNFRSF1B,TRIM63,VCAM1	133 (19)
					5-azacytidine		chemical drug		1.44		0.000622	CDC25A,FOSL1,HBEGF,KDR,KRT81,MYC,SLC7A5,SMURF2,TACSTD2,UPP1	122 (11)
					IL13		cytokine		1.44		0.000645	ADA,ARNTL2,C3AR1,FGFR3,G0S2,HBEGF,IL12A,IL1B,KCNH2,MAOA,MMP12,MTSS1,NCR3LG1,PPARGC1A,SERPINF1,SNCA,TNFRSF1B,VCAM1	152 (17)
					MRTFA		transcription regulator		1.445		5.47e-05	ACTC1,ANKRD1,CCN5,EDN1,F11R,G0S2,LIMK1,MYOCD,S1PR1,TGFB2,TNC,VCAM1	72 (8)
					TLR7		transmembrane receptor		1.455	bias	0.00913	ACTC1,CREB5,ETV4,FOSL1,IL12A,IL1B,IL21R,IL4I1,INPP5D	128 (17)
					CCR2		G-protein coupled receptor		1.458		0.0374	IL1A,IL1B,PRELP,TGFB2,TNC
					ESRRA		transcription regulator		1.463	bias	0.0129	ANGPT1,ANGPTL4,C3AR1,ENPEP,FGF1,FZD5,GPR37,KRTAP2-3/KRTAP2-4,PLXDC1,PPARGC1A
					ATG7		enzyme		1.469		0.0286	IL1B,MSR1,MYC,SLC37A2,SYNPO
					estrogen		chemical drug		1.472		1.47e-06	CDC25A,COL15A1,DPEP1,FGF7,GREB1,HBEGF,HIVEP3,IL1A,IL1B,KDR,LIF,MYC,OXTR,PIM1,S1PR1,SERPINE2,SKP2,TGFB2	169 (23)
					reactive oxygen species		chemical toxicant		1.477		0.00477	EDN1,HBEGF,IL1B,ITGB3,MYC,SYP,VCAM1	132 (24)
					DIO3		enzyme		1.485		4.94e-06	CLDN11,FGF11,GREB1,LAPTM5,LPAR3,MAMDC2,MSR1,PLS1,SERPINE2,SLC16A4,STC1,VCAM1,XYLB
					N-acetylmuramyl-L-alanyl-D-isoglutamine		chemical - endogenous non-mammalian		1.485	bias	0.00511	IL1A,IL1B,ITGB3,MSR1,SNAI1	138 (20)
					PRKCE		kinase		1.488		4.06e-05	BIRC3,IL1B,IL2RB,MYC,PIM1,RGS2,SYP,VCAM1	109 (14)
					NR1I3		ligand-dependent nuclear receptor		1.489		0.00849	AHR,CCN4,CYP3A5,GADD45B,MYC,TUBA4A
					FOXM1		transcription regulator		1.504		0.0369	CDC25A,KDR,MYC,MYOCD,SKP2,SNAI1
					CAMP		other		1.506		0.00711	HBEGF,IL12A,IL1A,IL1B,PDGFRB,SNAI1	141 (22)
					chenodeoxycholic acid		chemical - endogenous mammalian		1.508		0.0152	CYP3A5,GLP2R,IL1A,NGF,SNAI1
					MIF		cytokine		1.508		0.0196	C3AR1,F2RL1,IL12A,IL1B,IL7R,VCAM1
					camptothecin		chemical drug		1.514		0.0153	BIRC3,BLK,CDC25A,EDN1,F2RL1,GADD45B,HBEGF,IL12A,IL1A,IL1B,LIMK1,MYC,PRKAR2B,PTPRN,TACSTD2,TNFRSF1B,TUBA4A,VCAM1
					IL27		cytokine		1.516		0.0107	AHR,IL12A,IL1A,IL1B,MYC,PIM1,VCAM1
					S100A8		other		1.517		0.00287	ADAMTS1,C1S,CCN5,FOSL1,GPRC5A,IL1A,IL1B,MYC,VCAM1	142 (20)
					SHH		peptidase		1.522		0.000372	ADAMTS1,ANGPT1,CDC25A,DLX2,DTX1,FOXC2,GDNF,HOXD13,MYC,NOG,TGFB2	88 (10)
					REL		transcription regulator		1.522		0.0175	AHR,FOSL1,GADD45B,HBEGF,IL12A,IL1B,KDR,MYC,SNAI1
					CNTF		cytokine		1.526		0.00267	ANGPT1,APOD,C3AR1,CNTFR,IL1A,IL7R,LIF,MSR1,NGF,PDE10A	139 (15)
					E. coli B5 lipopolysaccharide		chemical - endogenous non-mammalian		1.532		0.00378	ADAMTS1,BIRC3,CYP3A5,IL12A,IL1A,IL1B,IL21R,IL7R,LIF,PPARGC1A,TGFB2	150 (17)
					RAC1		enzyme		1.539		0.00319	ANKRD1,CDC25A,FOSL1,GREB1,IL1B,MYC,VCAM1	124 (19)
					MEF2C		transcription regulator		1.544		0.00151	ACTC1,BLK,FRZB,GJA5,MMP12,NFATC2,PPARGC1A,PTPRB	16 (4)
					PI3K (family)		group		1.545		0.000496	ADM,AKR1C1/AKR1C2,BIRC3,IL1B,MMP12,MYC,PDGFB,TNC	132 (19)
					IL4		cytokine		1.548		5.01e-08	ADAM19,AHR,ARNTL2,CRIP1,EBI3,F2RL1,FKBP5,FLNB,GADD45B,HBEGF,HCLS1,HOPX,IL12A,IL1A,IL1B,IL2RB,IL4I1,IL7R,ITGB3,KCNH2,KIT,KRT7,LIF,LPAR3,MAOA,MMP12,MSR1,MYC,NCR3LG1,NFATC2,NGF,NOCT,PIM1,PLBD1,PLS1,PNP,PPARGC1A,PRNP,RASGRP3,SELPLG,SLC7A5,TACSTD2,TNC,TNFRSF8,UPP1,VCAM1,ZNF219	155 (18)
					bleomycin		biologic drug		1.561		0.000146	ANGPT1,CCN4,FOSL1,FRZB,HBEGF,IL1A,IL1B,MMP12,MYC,NAV2,NFATC2,PPARGC1A,SNAI1,TGFB2	169 (23)
					CCN1		other		1.577		0.0133	IL1A,IL1B,ITGB3,KDR,MYC
					MRTFB		transcription regulator		1.58		0.00196	ADAMTS1,ADM,ANKRD1,EDN1,F11R,G0S2,GPR37,S1PR1,TGFB2	89 (11)
					TREM1		transmembrane receptor		1.58		0.00514	EBI3,EDN1,FOSL1,GADD45B,GPRC5A,HBEGF,IL1B,LIF,SCG5	144 (17)
					cisplatin		chemical drug		1.583		0.000293	ADAMTS1,AKR1C1/AKR1C2,ANK1,ANKRD1,BIRC3,CDC25A,EDN1,F11R,FOSL1,G0S2,HAP1,IL1A,IL1B,INPP5D,MAOA,MYC,NCR3LG1,PPARGC1A,REV3L,RNF144B,SLC25A36,SUSD2,TFAP2A,TNFRSF1B,UPP1,VCAM1,ZNF219	156 (22)
					tunicamycin		chemical - endogenous non-mammalian		1.589		0.04	BIRC3,GADD45B,IL1A,IL1B,MYC,PDGFRB,PRNP,SKP2,VCAM1
					THPO		cytokine		1.605		0.00141	BIRC3,ETV4,IL1B,ITGB3,KDR,MYC,PIM1	130 (21)
					TP73		transcription regulator		1.623		2.82e-08	ADA,ADAM19,ANGPTL4,C1R,CCN5,CNTFR,EDN1,FGFR3,G0S2,HBEGF,IL1B,KIT,MYC,PDGFB,PDGFRB,RIPOR3,RNF144B,SCRG1,SERPINE2,SERPINF1,SNAI1,SYNE2,TGFB2,TNFRSF1B,TSPAN1	135 (19)
					Z-LLL-CHO		chemical - protease inhibitor		1.63		0.00238	AHR,AKR1C1/AKR1C2,ARHGDIB,BIRC3,DOCK2,G0S2,IL1B,KCNH2,MMP11,MYC,SALL4,SKP2,SNAI1,VCAM1	132 (19)
					5-O-mycolyl-beta-araf-(1->2)-5-O-mycolyl-alpha-araf-(1->1')-glycerol		chemical - endogenous non-mammalian		1.633		0.00252	EBI3,HBEGF,IL1A,IL1B,SERPINE2,VCAM1	131 (11)
					metronidazole		chemical drug		1.633		0.0143	APOD,BMP6,EXTL3,IL1B,NAV2,RTN4RL1
					TCF7L2		transcription regulator		1.654		0.00036	ADGRG1,APOD,ATP8B1,CCN5,CEMIP2,CLDN11,CREB5,EDN1,FGF1,FRMD4A,LPAR3,MAN1A1,MYC,PLEKHH1,PPARGC1A,SLC22A23,TSPAN2
					Nfat (family)		group		1.667	bias	4.4e-05	F2RL1,HBEGF,PDGFB,PGM2L1,RNF128,SPARCL1,SPOCD1,TGFB2,VCAM1
					erlotinib		chemical drug		1.671		0.00157	IL1A,IL1B,LIF,PDGFB,SNAI1,SPOCD1,TNFRSF1B	144 (17)
					IFNG		cytokine		1.688		7.83e-08	ADGRG1,ADM,AHR,ANGPTL4,BIRC3,BMP6,C1R,CDC25A,EBI3,EDN1,EDNRB,F11R,F2RL1,FGF1,FKBP5,GADD45B,GDNF,GJA5,HBEGF,HCP5,IL12A,IL1A,IL1B,IL2RB,IL4I1,IL7R,ITGB3,KDR,LGALS9,LIF,LIMK1,MMP11,MMP12,MSR1,MTSS1,MYC,NCR3LG1,NGF,P2RY14,PDGFB,PIM1,PPARGC1A,PRNP,PTPRB,PTPRN,S1PR1,SCG5,SKP2,SLC7A5,SNAI1,TGFB2,TMOD1,TNFRSF1B,VCAM1	158 (18)
					PPARGC1A	1.332	transcription regulator		1.691		1.61e-05	ADAMTS1,ADGRG1,APOD,CCN4,CYP3A5,EDN1,GADD45B,IL1A,ISM1,LAMA2,LIF,MYC,NCEH1,PLA2R1,PPARGC1A,SERPINE2,SPARCL1,STC1,TCF4,TRIM63,VCAM1	128 (21)
					SMAD3		transcription regulator		1.693		8.05e-05	ANKRD1,BMP6,EDN1,GADD45B,HBEGF,IL1B,INPP5D,MMP12,MYC,PDGFB,PPARGC1A,S1PR1,SNAI1,TGFB2,TNC	161 (20)
					methamphetamine		chemical drug		1.698		0.0139	FOSL1,IL1A,IL1B,MAOA,MYC,TNFRSF1B,VCAM1
					MYF6		transcription regulator		1.715		6.39e-05	ANGPTL4,FGF7,GDNF,HBEGF,IL1A,LIF,PDGFB,SERPINF1,TNFRSF8
					IL15		cytokine		1.731		2.61e-05	AHR,ARHGDIB,EDN1,GPRC5A,HBEGF,ICAM5,IL21R,IL2RB,IL7R,KIT,LIF,MYC,PIM1,PNP,PPARGC1A,PSG1,S1PR1,SELPLG,SYNPO,UPP1,VCAM1	152 (19)
					FGFR1		kinase		1.732		0.00166	EBI3,FGF1,FGF5,FGF7,FGFR3,LIF,MYC	109 (11)
					EDN1	1.378	cytokine		1.741		0.000144	ADAM19,CDC25A,EDN1,EDNRB,FOSL1,HBEGF,ITGB3,LEPR,MYC,SKP2,TNC,VCAM1	152 (24)
					okadaic acid		chemical toxicant		1.758		0.00439	CYP46A1,IL1A,IL1B,IL21R,MYC,PIM1	127 (19)
					concanavalin a		chemical drug		1.767		0.0231	EBI3,HTR7,IL1B,NFATC2,NGF,RGS2
					1-methyl-4-phenyl-1,2,3,6-tetrahydropyridine		chemical toxicant		1.768		0.000322	FKBP5,GDNF,IL1A,IL1B,LIF,NGF,SNCA,TNFRSF1B	134 (16)
					levodopa		chemical - endogenous mammalian		1.771		1.55e-05	AJAP1,CITED4,CLIC6,CRYM,EDNRB,F11R,FKBP5,FOSL1,GADD45B,GDNF,GPR39,HBEGF,HCLS1,IL4I1,KCND2,LAPTM5,NOCT,PADI2,PGM2L1,RUNDC3A,SCG5,SELENON,SIPA1L3,SKP2,SOBP,TCF4,ZNF704
					cytokine		group		1.775		0.00095	EDN1,LIF,MMP12,MYC,NGF,TGFB2,TNFRSF1B,UPP1,VCAM1	131 (16)
					nicotine		chemical drug		1.777		0.0826	AHR,EDN1,IL1A,IL1B,KDR,SCG2,SERPINF1
					kainic acid		chemical toxicant		1.789		2.24e-06	CCN4,CCN5,CSRNP1,FGFR3,FOSL1,GADD45B,GDF5,GDNF,HBEGF,IL1B,KDR,NGF,RGS2,SYP	151 (23)
					HIF1A		transcription regulator		1.793		3.78e-05	ADAMTS1,ADM,AHR,ANGPTL4,CYP46A1,DTX1,EDN1,EDNRB,GADD45B,H2BC12,IL12A,IL1A,IL1B,ITGB3,MMP12,MYC,PDGFB,PRKAR2B,SCG2,SLC16A4,SNAI1,TGFB2,VCAM1	150 (20)
					Ifn gamma		complex		1.802		0.00486	EDN1,IL1B,LGALS9,LIF,MYC,TGFB2	133 (17)
					EPAS1		transcription regulator		1.81		1.76e-05	ADM,ANGPTL4,BIRC3,CCN5,DTX1,EDN1,GADD45B,IL2RB,ITGB3,KDR,PDGFB,SLC16A4,SLC7A5,TNFRSF8,VCAM1	144 (25)
					NRG1		growth factor		1.827		0.00174	ANGPT1,ANKRD1,EDN1,FGF1,FOSL1,GDF5,ITGB3,MSR1,MYC,PDE3A,SNAI1,TGFB2	143 (23)
					IKBKG		kinase		1.854		9.95e-05	BIRC3,FOXC2,IL1A,IL1B,KCND2,KCNH2,NGF,NOCT,SERPINE2,TNFRSF1B	151 (19)
					Ca2+		chemical - endogenous mammalian		1.863		0.00128	AHR,EDN1,FOSL1,GUCY1A2,HBEGF,IL1B,KCND2,MSR1,MYOCD,NFATC2,PPARGC1A,STC1,VCAM1	149 (28)
					tetradecanoylphorbol acetate		chemical drug		1.872		1.24e-11	ADAMTS1,ADM,ANGPT1,ANGPTL4,BIRC3,BMP6,C3AR1,C3orf52,EBI3,FGF7,FKBP5,FOSL1,FOXC2,GADD45B,GPRC5A,HBEGF,HIVEP3,HSD17B2,HTR1D,HTR7,IL12A,IL1A,IL1B,IL4I1,IL7R,ITGB3,KIT,KRTAP2-3/KRTAP2-4,LEPR,LGALS9,LIF,MMP11,MMP12,MSR1,MYC,NAV2,NOCT,PDGFRB,PIM1,PLAGL2,PNP,PRKAR2B,PRNP,PTPRB,PTPRN,RGS2,S1PR1,SELPLG,SNAI1,SNCA,STC1,TNFRSF1B,TNFRSF8,VCAM1	160 (19)
					F7		peptidase		1.872		3.74e-06	FGF5,FOSL1,HBEGF,IL1B,LIF,MYC,VCAM1	153 (23)
					IRF4		transcription regulator		1.882		0.00103	ADA,BIRC3,CEMIP2,IL12A,IL1B,IL7R,INPP5D,MYC,NFATC2,TNFRSF8	123 (17)
					IL1		group		1.885		5.47e-06	ADAMTS1,AHR,AKR1C1/AKR1C2,EDN1,FGF7,FZD5,GDNF,IL1B,IL2RB,KIT,LIF,MYC,NFATC2,NGF,PDGFRB,PPARGC1A,TNC,TNFRSF1B,VCAM1	140 (19)
					INHBA		growth factor		1.89		0.0469	ACVR2B,AMMECR1,ANKRD1,CDC25A,DTNA,IL12A,PGM2L1
					ESR1		ligand-dependent nuclear receptor		1.9		3.14e-05	ACTC1,ADA,BIRC3,CCN5,CEMIP2,CLIC6,CYP26B1,DTNA,EDN1,F2RL1,FOSL1,GADD45B,GPR37,GREB1,HBEGF,HCP5,IL12A,IL1A,IL1B,KRT7,LAPTM5,LEPR,MAN1A1,MAP3K9,MYC,ODF3B,OXTR,PDGFD,PLS1,PLXDC1,PPARGC1A,RTN4RL1,SCUBE2,SKP2,SLC25A36,SLC7A5,SMURF2,SNAI1,SPDL1,SULT1C2,SYNPO,TESMIN,TGFB2,TMOD1	185 (22)
					NFKB1		transcription regulator		1.902		0.00354	ANKRD1,ARNTL2,BIRC3,BLK,DTX1,EBI3,IL12A,IL1B,MSR1,MYC,PIM1,VCAM1	135 (18)
					5-fluorouracil		chemical drug		1.91		0.205	HBEGF,IL1A,IL1B,LIF,MYC,NCR3LG1,SNAI1,UPP1
					RET		kinase		1.915		0.000752	ACTC1,EDNRB,GDNF,IL1B,PRNP,SDK1,STC1,TGFB2,TNC	61 (7)
					TAC1		other		1.925		0.0558	IL1A,IL1B,KCND2,NGF
					LRP1		transmembrane receptor		1.927		0.000336	C1R,C1S,IL1B,MRC2,PDGFRB,SERPINF1	85 (7)
					RUNX1		transcription regulator		1.937		0.00526	ADGRG1,ANK1,BAALC,BLK,IL1B,IL7R,ITGB3,KIT,KRT80,MYC,UPP1	134 (17)
					CSF2		cytokine		1.938		0.00289	ADA,BIRC3,EDN1,F2RL1,FOSL1,HBEGF,IL1A,IL1B,INPP5D,ITGB3,MYC,NFATC2,PIM1,PLAGL2,PRNP,TCF4,TNFRSF1B,UPP1	153 (22)
					PTGER2		G-protein coupled receptor		1.941		0.105	IL1A,IL1B,LIF,PIM1
					ERBB3		kinase		1.941		0.115	ADAM19,HBEGF,SNAI1,TNC
					IL-1R		group		1.953	bias	0.0142	IL1A,IL1B,MMP12,TNFRSF1B
					GABPB1		transcription regulator		1.96	bias	0.000386	IL7R,OXTR,SKP2,TNC
					EIF2AK3		kinase		1.961		0.23	BIRC3,FOSL1,IL1B,MYC
					RAS		group		1.964		5.72e-05	EDN1,FOSL1,IL1A,IL1B,LIF,MYC,PDGFB,SERPINE2,SNAI1,UPP1	139 (21)
					MESP1		transcription regulator		1.964	bias	0.000104	FOXC2,MYOCD,RASGRP3,SNAI1
					MDK		growth factor		1.964		0.0026	FOSL1,IL1B,LIF,MYOCD	130 (20)
					TAZ		enzyme		1.964		0.00717	ADAMTS1,ANKRD1,EDN1,F2RL1,IL1B,KIT,MYC,S1PR1,SCG5,UPP1,VCAM1	129 (16)
					palbociclib		chemical drug		1.964		0.0159	ADM,ANGPT1,GADD45B,LIF
					IL6ST		transmembrane receptor		1.964		0.0241	MYC,PIM1,TNFRSF1B,VCAM1
					ZEB1		transcription regulator		1.964		0.0719	ANKRD1,EDN1,IL1B,KIT
					IL22		cytokine		1.967		0.207	HBEGF,IL1A,IL1B,MYC
					MEF2D		transcription regulator		1.969		0.0344	BLK,MYOCD,PPARGC1A,TGFB2
					POMC		other		1.969		0.0807	FOSL1,PPARGC1A,TCF4,VCAM1
					GABPA		transcription regulator		1.972		0.0151	IL7R,OXTR,SKP2,TNC
					E2F3		transcription regulator		1.982		0.0704	AKR1C1/AKR1C2,CDC25A,EDN1,KRT80,MYC,SPARCL1
					hydrocortisone		chemical - endogenous mammalian		1.982		0.122	ADM,ANKRD1,FGF7,GADD45B,IL1B
					RUNX2		transcription regulator		1.982		0.149	EDN1,GADD45B,SELPLG,SNAI1
					CCND1		transcription regulator		1.982		0.181	CLIC6,FGF7,GPRC5A,ITGB3,MYC,RGS2,SCG5,TCF4
					IGF1		growth factor		1.984		0.00196	ADA,ADM,AKR1C1/AKR1C2,BIRC3,CCN5,EDN1,FOXC2,GDNF,HOPX,IL1A,IL1B,LEPR,MYC,NOG,PDE3A,PDGFRB,PIM1,PRNP,SPARCL1,VCAM1	119 (18)
					deferoxamine		chemical drug		1.985		1.25e-05	ADGRG1,ADM,ANGPTL4,CYP3A5,FGF5,GADD45B,KIT,LAMA3,MYC,NFATC2,PLAGL2,SERPINE2,TGFB2,VCAM1	122 (17)
					CCL5		cytokine		1.987	bias	0.00901	AHR,F2RL1,IL12A,IL1B,PNP	112 (17)
					lithium chloride		chemical drug		1.997		0.0596	AHR,CEMIP2,GDNF,MYC,SNAI1
					Usp17la (includes others)		peptidase		1.998	bias	0.00032	IL1B,KIT,MYC,SNAI1	81 (7)
					HAND1		transcription regulator	Activated	2		0.00188	ANGPT1,EDN1,KDR,KIT
					MAOA	1.172	enzyme	Activated	2		0.0021	IL1A,IL1B,MYC,TNC	155 (23)
					PPP2CA		phosphatase	Activated	2		0.0037	AHR,IL1A,IL2RB,MYC,UPP1	135 (18)
					stallimycin		biologic drug	Activated	2	bias	0.00635	GDF5,IL1A,IL1B,IL7R
					bromodeoxyuridine		chemical drug	Activated	2	bias	0.0104	GDF5,IL1A,IL1B,IL7R
					PTPRJ		phosphatase	Activated	2	bias	0.0126	EDN1,HBEGF,IL12A,IL1A
					JAK1		kinase	Activated	2		0.0316	IL1B,LIF,PDGFB,SNAI1
					PF4		cytokine	Activated	2		0.0452	BIRC3,ETV4,IL1A,IL1B
					SOX9		transcription regulator	Activated	2		0.0565	ADAMTS1,CYP26B1,FGF1,HIVEP3,KIT
					2,4,5,2',4',5'-hexachlorobiphenyl		chemical toxicant	Activated	2		0.105	CYP3A5,GADD45B,HSD17B2,MYC
					VCAN		other	Activated	2.007		0.000394	ADM,ANGPTL4,C1R,C1S,EBI3,FNDC1,IL1B,PRELP,RGS2,VCAM1
					F2		peptidase	Activated	2.011	bias	5.26e-09	ANGPT1,ANGPTL4,BIRC3,CITED4,EDN1,EDNRB,F2RL1,FOSL1,HBEGF,IL1B,KDR,MEOX1,MTSS1,MYC,PDGFB,PGM2L1,SKP2,SPOCD1,SYP,TGFB2,VCAM1	145 (19)
					CD3		complex	Activated	2.023		6.26e-07	AHR,ARHGDIB,BIRC3,C1R,CDC25A,DOCK2,EBI3,GPR37,GPRC5A,HIVEP3,ICAM5,IL1A,IL1B,IL21R,IL2RB,IL4I1,IL7R,KCNK3,MSR1,MYC,NFATC2,PLA2R1,PNP,PSG1,RNF128,SELPLG,SYNPO,TNFRSF8,TRIM24	131 (18)
					fenofibrate		chemical drug	Activated	2.029		0.0304	ANGPTL4,CDC25A,EDN1,KDR,MAN1A1,POPDC3,PPARGC1A,TRIM63,VCAM1
					CSF1		cytokine	Activated	2.033		2.76e-05	CDC25A,F2RL1,IL12A,IL1A,IL1B,IL2RB,ITGB3,MMP12,MSR1,MYC,SERPINE2,SLC37A2,SLC7A5,TNFRSF1B,VCAM1	126 (18)
					TLR4		transmembrane receptor	Activated	2.042		0.00109	ADM,CYP3A5,EBI3,EDN1,GDNF,HBEGF,IL12A,IL1A,IL1B,IL2RB,MYC,NSMAF,OXTR,TCF4,TRIM63,VCAM1	117 (19)
					SMARCA4		transcription regulator	Activated	2.043		6.45e-08	ADGRG1,AHR,ARHGDIB,CDC25A,DGKG,DLX2,FKBP5,FLNB,GADD45B,GPR183,GSG1,HCG26,HCLS1,HCP5,IL1A,IL1B,IL7R,KDR,KIT,LAMA3,MYC,PGM2L1,PLS1,PSG4,PSG9,RGS2,SCG5,SERPINE2,SPOCD1,TACSTD2,TGFB2	150 (15)
					MAPK9		kinase	Activated	2.043		0.000595	BIRC3,EDN1,FOSL1,GADD45B,IL12A,IL1B,LIF,MMP12,MYC,SELPLG	142 (19)
					CD40		transmembrane receptor	Activated	2.055		0.0108	BIRC3,IL12A,IL1A,IL1B,IL2RB,IL4I1,MYC,PIM1,VCAM1
					pirinixic acid		chemical toxicant	Activated	2.062		0.0637	ANGPTL4,CYP3A5,FOXC2,G0S2,GADD45B,IL1B,KDR,MYC,POPDC3,PPARGC1A,TRIM63,VCAM1
					BMP4		growth factor	Activated	2.066		0.000534	ACVR2B,ADGRG1,DLX2,HOPX,KDR,KIT,KRT7,MYC,NOG,PSG4,SNAI1,TFAP2A	119 (14)
					PPARA		ligand-dependent nuclear receptor	Activated	2.078		0.149	ANGPTL4,C1R,C1S,EDN1,F11R,G0S2,GDNF,IL1B,MYC,PPARGC1A,VCAM1
					FN1		enzyme	Activated	2.101		0.00267	BIRC3,IL1B,ITGB3,KCNH2,KRT7,MYC,PDGFB,SKP2,SNAI1,TCF4	151 (27)
					cardiotoxin		chemical - other	Activated	2.121	bias	1.33e-05	ANGPTL4,EDNRB,FGF11,FGF7,GDNF,HBEGF,IL1A,IL1B,IL7R,LIF,MMP12,PDGFB,SERPINF1,TNFRSF1B,TNFRSF8
					NFAT5		transcription regulator	Activated	2.121		0.00388	CCN4,EDN1,IL1B,ITGB3,LAMA3,LIF,TNC,VCAM1	146 (21)
					CD40LG		cytokine	Activated	2.143		0.000286	AHR,BIRC3,EBI3,G0S2,GPR183,IL12A,IL1A,IL1B,IL21R,IL2RB,IL7R,MMP11,MYC,PIM1,RGS2,SELPLG,VCAM1	121 (18)
					isobutylmethylxanthine		chemical toxicant	Activated	2.144		0.00295	ANGPTL4,IL1B,ITGB3,MYC,PDGFRB,PPARGC1A,PTPRN,SNAI1,SYP,TNC	166 (25)
					PRKCD		kinase	Activated	2.147		6.7e-05	BIRC3,C3orf52,FOSL1,GPRC5A,IL1B,LIF,MMP12,MYC,NAV2,NOCT,PLAGL2,VCAM1	148 (22)
					Pdgf (complex)		complex	Activated	2.153		0.0238	EDN1,ITGB3,MYC,NOG,VCAM1
					IL12 (family)		group	Activated	2.164		0.0359	ADAM19,IL1B,LIF,MYC,NFATC2,PIM1
					HOXA9		transcription regulator	Activated	2.176		0.00957	ADGRG1,FZD5,GPR183,HOXD13,IL7R,KIT,MYC,PIM1	88 (7)
					CD36		transmembrane receptor	Activated	2.177		0.0276	IL1A,IL1B,LIF,PDGFB,PPARGC1A
					cholesterol		chemical - endogenous mammalian	Activated	2.181		0.0171	CYP3A5,HBEGF,IL1A,IL1B,LAPTM5,LEPR,PPARGC1A,SLC7A5,VCAM1
					paclitaxel		chemical drug	Activated	2.182		7.26e-05	ADM,ANGPT1,BIRC3,CYP3A5,FOSL1,G0S2,GADD45B,HBEGF,IL12A,IL1B,MYC,PRELP,SCG5,STC1,TFAP2A,TUBA4A	132 (18)
					5-hydroxytryptamine		chemical - endogenous mammalian	Activated	2.183		0.000144	ANGPT1,GDNF,GPR183,HBEGF,IL1A,IL1B,MYC,TUBA4A,VCAM1	135 (18)
					resiquimod		chemical drug	Activated	2.187		0.0463	BMP6,C3AR1,CREB5,EBI3,IL12A,IL1A,IL1B,LIF,TNFRSF8
					STING1		other	Activated	2.19	bias	0.000824	BLK,HAP1,HOPX,IL12A,IL1A,IL1B,LIF,UPP1	103 (13)
					Tgf beta		group	Activated	2.194		0.000269	AHR,ANGPTL4,DLX2,EDN1,GADD45B,IL1A,IL1B,INPP5D,ITGB3,LAMA3,LEPR,LIF,MMP11,MYC,PDGFB,PPARGC1A,SNAI1,TCF4,VCAM1	163 (22)
					CXCL12		cytokine	Activated	2.198		0.000588	BMP6,CYP3A5,HCLS1,IL1A,IL1B,ITGB3,KIT,MMP11,MYC,SELPLG,TNFRSF1B	128 (18)
					ciglitazone		chemical drug	Activated	2.2		0.0783	ACTC1,FGF5,KIT,NOG,VCAM1
					MAP2K1		kinase	Activated	2.203		2.01e-05	ADGRG1,AHR,ANKRD1,BIRC3,CYP46A1,FOSL1,IL1A,ITGB3,MMP12,MYC,PIM1,SERPINE2,TNC	133 (22)
					F2RL1	1.311	G-protein coupled receptor	Activated	2.205		0.00591	F2RL1,FGF5,HBEGF,IL1A,IL1B,LIF	127 (21)
					ICAM1		transmembrane receptor	Activated	2.207		0.0019	IL1A,IL1B,MYC,SNAI1,VCAM1	127 (21)
					AR		ligand-dependent nuclear receptor	Activated	2.21		0.000398	ADM,ANKRD1,ATP13A2,CEND1,CITED4,CLDN11,EDN1,EDNRB,FGF7,FKBP5,GDNF,HOPX,IL1A,KCNH2,LIF,MAOA,MYC,RNF128,SKP2,SLC45A3,SLC7A4,SNAI1,SUSD3,TACSTD2,TGFB2	154 (21)
					cocaine		chemical drug	Activated	2.216		0.207	FOSL1,GADD45B,PDGFB,SDK1,SNCA
					SYVN1		transporter	Activated	2.219		0.0858	AHR,GPRC5A,IL1B,IL7R,SLC7A5
					CD28		transmembrane receptor	Activated	2.225		1.69e-06	AHR,ARHGDIB,EBI3,GPR37,HIVEP3,IL12A,IL1B,IL21R,IL4I1,IL7R,MSR1,MYC,NFATC2,PLA2R1,PNP,PSG1,RNF128,SLC7A5,TNFRSF1B,TRIM24	133 (21)
					EGFR		kinase	Activated	2.225		0.00262	ATP8B1,ETV4,F11R,F2RL1,FGF7,FOSL1,HBEGF,IL1B,LAMA3,MYC,PRNP,SERPINE2,SKP2,SLC7A5,SNAI1,TACSTD2,TNC,TSPAN1,TUBA4A	144 (21)
					NFkB (complex)		complex	Activated	2.228		2.98e-07	ADM,AHR,ANKRD1,BIRC3,C1R,CITED4,CYP3A5,EDN1,EDNRB,F2RL1,FGF1,FGF5,G0S2,GADD45B,GDNF,IL12A,IL1A,IL1B,IL7R,KDR,KIT,LIF,MEOX1,MTSS1,MYC,NGF,SELPLG,SLC7A5,SNAI1,VCAM1	175 (21)
					CSF3		cytokine	Activated	2.228		7.25e-05	BIRC3,C3AR1,EDN1,GADD45B,GDNF,GPR183,IL12A,KIT,MYC,NECAB2,PIM1,TNFRSF1B,VCAM1	137 (17)
					IL2		cytokine	Activated	2.229		2.08e-05	ADAM19,AHR,BIRC3,CDC25A,CSRNP1,EDN1,FGF7,GADD45B,HBEGF,HOPX,IL1A,IL1B,IL2RB,IL7R,KIT,LAPTM5,LIF,MYC,PIM1,PNP,RGS2,RNF128,SELPLG,SESN3,SLC7A5,TNFRSF1B,TNFRSF8,UPP1	131 (20)
					ML290		chemical reagent	Activated	2.236		3.49e-05	IL1B,NOG,PDGFRB,PPARGC1A,RXFP1
					laminaran		chemical drug	Activated	2.236	bias	0.000438	G0S2,IL1A,IL1B,IL7R,TNC
					colistin		biologic drug	Activated	2.236		0.0317	APOD,BMP6,EXTL3,NAV2,RTN4RL1
					kanamycin A		chemical drug	Activated	2.236		0.0339	APOD,BMP6,EXTL3,NAV2,RTN4RL1
					poly rI:rC-RNA		biologic drug	Activated	2.237		0.0636	BIRC3,EBI3,FOSL1,GADD45B,HBEGF,IL12A,IL1A,IL1B,IL4I1,LGALS9,LIF,LIMK1,MSR1,MYC,PIM1,RGS2,VCAM1
					ERK		group	Activated	2.242		0.0504	EDN1,FOSL1,HBEGF,IL12A,IL1B,ITGB3,LIF,MYC
					vancomycin		biologic drug	Activated	2.309		0.000233	ADAMTS1,APOD,BIRC3,BMP6,EXTL3,IL1B,MYC,NAV2,RTN4RL1,SLC37A2,SYNPO,UPP1	134 (15)
					gentamicin		chemical drug	Activated	2.333		0.117	APOD,BMP6,DPEP1,EXTL3,IL1B,MYC,NAV2,RTN4RL1,VCAM1
					EIF4E		translation regulator	Activated	2.359		0.000689	C3AR1,FGF5,FOSL1,IL1A,MYC,PIM1,SELPLG,SKP2,SNAI1,TNC,UPP1	132 (15)
					dextran sulfate		chemical drug	Activated	2.366		5.39e-05	ADA,ADAMTS1,AHR,FGF1,FGFR3,IL12A,IL1B,MSR1,MYC,NFATC2,PDGFB,S1PR1,TGFB2,TNFRSF1B,VCAM1,WNT2B	154 (21)
					Ap1		complex	Activated	2.374	bias	1.73e-06	C3AR1,EDN1,F2RL1,FOSL1,IL1A,IL1B,MMP12,MSR1,MYC,NGF,NOG,RSPO3,TNFRSF8,VCAM1	134 (16)
					NGF	0.628	growth factor	Activated	2.381		0.0286	ADM,C1QL1,ETV4,FOSL1,MYC,NKD1,PRKAR2B,SCG2,TFAP2A
					Pam3-Cys-Ser-Lys4		chemical reagent	Activated	2.382		0.00817	EBI3,HIVEP3,IL12A,IL1A,IL1B,RGS2,TGFB2,VCAM1	116 (16)
					NR4A3		ligand-dependent nuclear receptor	Activated	2.386		0.00336	BIRC3,IL1B,MMP12,PPARGC1A,SCG2,SKP2	117 (12)
					TLR2		transmembrane receptor	Activated	2.389		0.1	EBI3,GDNF,IL1A,IL1B,OXTR,TRIM63
					LGALS1		other	Activated	2.399		0.00268	AHR,HBEGF,IL1A,IL1B,MMP12,SNAI1	134 (20)
					PIM1	0.746	kinase	Activated	2.412		0.000336	CDC25A,FOSL1,MYC,PIM1,PPARGC1A,SKP2	139 (20)
					decitabine		chemical drug	Activated	2.412		0.000594	ADAMTS1,ANGPTL4,ANKRD1,ARHGDIB,BIRC3,BMP6,CYP3A5,FGFR3,GADD45B,GPR37,HBEGF,IL1B,IL7R,KRT7,LAMA2,LAMA3,LEPR,MYC,PDGFB,PSG6,RASGRF2,SALL4,SNAI1,TFAP2A,TGFB2,TNC,TUBA4A	153 (19)
					IGF1R		transmembrane receptor	Activated	2.412		0.219	ANKRD1,EDN1,IL1A,IL1B,MYC,SCG2,SNAI1
					NCOA3		transcription regulator	Activated	2.414		0.00462	AHR,ANKRD1,CDC25A,KDR,SALL4,TGFB2	109 (10)
					NFKB2		transcription regulator	Activated	2.414		0.0107	BIRC3,FZD5,GPR183,IL1B,KRT7,MYC,VCAM1
					MED1		transcription regulator	Activated	2.433		0.00276	CCN5,CREB5,CYP3A5,GREB1,IL2RB,LIF,MYC,PIM1,PRR5L,SALL4
					POU2F2		transcription regulator	Activated	2.449	bias	0.00486	ADA,FRMD4A,GPR183,IL12A,MYC,SKP2
					CLDN7		other	Activated	2.449		0.0148	ARHGDIB,C1S,FOLR3,FOSL1,PRNP,PSG9
					cholecalciferol		chemical - endogenous mammalian	Activated	2.449		0.0216	ADGRG1,EDN1,KIT,PDGFRB,PPARGC1A,PTPRB
					NFE2L2		transcription regulator	Activated	2.454		0.0919	AHR,AKR1C1/AKR1C2,FKBP5,IL1A,IL1B,MMP12,NOCT,PPARGC1A,PTPRB,SCG2,SYP,VCAM1
					HGF		growth factor	Activated	2.523		3.33e-06	ADAMTS1,ADGRG1,AHR,ANGPTL4,BIRC3,CDC25A,CNTFR,EDN1,FGF7,FKBP5,FOSL1,HBEGF,HTR7,IL1B,MYC,PIM1,PLA2R1,RGS2,SKP2,SNAI1,STC1,TACSTD2,TGFB2,VCAM1	138 (26)
					HRAS		enzyme	Activated	2.547		0.00241	ADM,ANKRD1,BIRC3,BTBD11,CDC25A,ETV4,FOSL1,IL1A,IL1B,IL7R,LRRC17,MAN1A1,MMP12,MYC,PDGFRB,PRNP,SELPLG,SERPINE2,SESN3,SNAI1,TGFB2,TNFRSF1B	122 (16)
					IL33		cytokine	Activated	2.577		0.000206	ADAMTS1,BIRC3,DOCK2,EBI3,G0S2,GADD45B,IL1A,IL1B,IL2RB,IL4I1,IL7R,LEPR,MMP12,MSR1,MYC,PDGFB,SELPLG,TNFRSF1B	154 (18)
					FGF2		growth factor	Activated	2.58		1.91e-08	ACTC1,ADM,ANGPT1,ANGPTL4,C1QL1,CCN4,CDC25A,EDNRB,ETV4,FGF5,FGFR3,FOSL1,GDNF,HBEGF,IL1B,KDR,KIT,MYC,NKD1,NOG,PDGFB,PDGFRB,PLXDC1,SCG2,SESN3,SNAI1,TGFB2,VCAM1	139 (19)
					isoproterenol		chemical drug	Activated	2.581		0.00212	EDN1,FOSL1,IL1B,LIF,MYOCD,NGF,PDE3A,PDGFB,PRNP	155 (24)
					Mek		group	Activated	2.589		0.00157	ETV4,FKTN,FOSL1,IL1B,ITGB3,KDR,LAMA3,MYC,NCEH1,NGF,PDGFRB,PPARGC1A,TACSTD2,TSPAN1	157 (24)
					JUNB		transcription regulator	Activated	2.598		0.00373	ARNTL2,C3AR1,FOSL1,IL1B,ITGB3,PIM1,SNAI1,TNFRSF8	141 (16)
					SP1		transcription regulator	Activated	2.609		3.76e-06	ADA,ADAMTS1,ANK1,FOSL1,HBEGF,IL12A,IL1A,IL1B,IL21R,IL2RB,ITGB3,KDR,KIT,KRT81,MAOA,MMP11,MYC,NPTXR,PDGFB,PDGFRB,PIM1,PRKAR2B,PRNP,SERPINE2,TGFB2,TNC	135 (20)
					BTK		kinase	Activated	2.63		0.000135	CDC25A,ENPEP,IL1A,IL1B,IL21R,IL4I1,ITGB3,MYC,PIM1	125 (19)
					FOS		transcription regulator	Activated	2.644		0.00143	ARNTL2,C3AR1,EDN1,FOSL1,FRZB,FZD5,GREB1,IL1A,IL1B,LAMA3,MAOA,MYC,NGF,OXTR,PIM1,PTPRN,SDK1,SERPINE2,SNAI1,VCAM1	139 (17)
					ERBB2		kinase	Activated	2.653		4.81e-06	ADAM19,ANGPTL4,BIRC3,CCN5,CDC25A,CRIP1,DPEP1,DTX1,EDN1,ETV4,FGF7,HBEGF,IL1A,IL1B,ITGB3,KDR,KIT,KRT7,KRT81,MAN1A1,MAOA,MMP11,MMP12,MYC,PDGFD,PTPRB,SCG5,SKP2,SLC7A5,SNAI1,SNCA,SPARCL1,TACSTD2,TNC,TSPAN1	158 (21)
					tretinoin		chemical - endogenous mammalian	Activated	2.685		5.74e-08	ACTC1,ADA,ADM,AHR,ANGPTL4,APOD,BIRC3,BMP6,C1S,C3AR1,CLDN11,CSRNP1,CYP26B1,EBI3,EDN1,FGF5,FOSL1,G0S2,GPRC5A,HBEGF,HIVEP3,HOXD13,IL1A,IL1B,IL4I1,ITGB3,KDR,KIT,KRT7,LEPR,LGALS9,LIMK1,MEOX1,MMP11,MYC,MYOCD,NAV2,NIPAL4,NOG,PDGFB,PDGFRB,PIM1,PNP,PPARGC1A,PRNP,SALL4,SERPINE2,SKP2,SLC25A36,SMURF2,STC1,SYNPO,TCF4,TGFB2,TNC,TNFRSF1B,VCAM1,WNT2B	153 (19)
					estradiol-17beta-benzoate		chemical reagent	Activated	2.714		0.000196	CDC25A,CLIC6,GREB1,ICAM5,MRC2,MYC,NXPH3,OXTR,SCG2,STC1,SULT1C2,ZNF804A
					IL3		cytokine	Activated	2.738		0.0108	ADA,ARHGDIB,BIRC3,GADD45B,HBEGF,IL1B,ITGB3,LIF,MYC,PIM1,SLC7A5,VCAM1
					CHUK		kinase	Activated	2.744		4.99e-05	CDC25A,FOXC2,GADD45B,IL1A,IL1B,ITGB3,KCNH2,MYC,NGF,NOCT,SERPINE2,TNFRSF1B,VCAM1	119 (15)
					IL12 (complex)		complex	Activated	2.748		0.00218	AHR,EBI3,GADD45B,IL12A,IL1B,IL7R,KIT,MYC,PIM1,SELPLG	141 (18)
					TLR3		transmembrane receptor	Activated	2.768		0.0685	EDN1,GADD45B,GDNF,IL12A,IL1A,IL1B,TNC,TNFRSF1B
					KLF6		transcription regulator	Activated	2.801		1.07e-05	ADM,AHR,ANGPTL4,BIRC3,GADD45B,IL12A,IL1A,IL1B,ITGB3,MMP12,MYC,PIM1,PSG3,TNFRSF1B,UPP1,VCAM1	138 (20)
					TGM2		enzyme	Activated	2.804		0.0328	BIRC3,CSRNP1,IL1B,ITGB3,LGALS9,MYC,PDGFRB,PIM1
					hydrogen peroxide		chemical - endogenous mammalian	Activated	2.808		1.01e-05	AKR1C1/AKR1C2,ANKRD1,BIRC3,EDN1,F2RL1,FOSL1,GADD45B,HBEGF,IL1A,IL1B,ITGB3,KDR,KIT,MSR1,MYC,NGF,PADI2,PDGFB,PIM1,PPARGC1A,SNAI1,STC1,TUBA4A,VCAM1	155 (20)
					medroxyprogesterone acetate		chemical drug	Activated	2.84		7.5e-13	ADAMTS1,BIRC3,CNTFR,COL4A6,EDN1,FGF1,FGF5,FLNB,FOSL1,FZD5,IL12A,IL1A,IL1B,IL7R,ITGB3,KIT,LAMA2,LEPR,LIF,LIMK1,MAOA,MYC,NKD1,NOG,ODF3B,PDGFB,PDGFD,PPP2R1B,SESN3,SMURF2,SNCA,TGFB2,TNC,WNT2B	188 (25)
					Ige		complex	Activated	2.866		0.000119	EBI3,EDN1,GADD45B,HBEGF,HIVEP3,IL1A,IL1B,IL7R,LIF,MYC,PDGFB,SLC37A2,TMEM71,TNC,TNFRSF1B,VCAM1	152 (17)
					Salmonella enterica serotype abortus equi lipopolysaccharide		chemical toxicant	Activated	2.897	bias	2.02e-05	BIRC3,EBI3,EDN1,FOSL1,G0S2,GADD45B,GPRC5A,ICAM4,IL1A,IL1B,IL7R,NOCT	141 (14)
					TNFSF11		cytokine	Activated	2.936		0.000204	AHR,C3AR1,FOSL1,GADD45B,HCLS1,IL1A,IL1B,ITGB3,LIMK1,MYC,NFATC2,PIM1,TNFRSF1B,VCAM1	153 (19)
					TGFB3		growth factor	Activated	2.949		0.000144	ADAM19,CLDN11,F2RL1,ITGB3,PPARGC1A,SERPINE2,SNAI1,TNC,TSPAN2	95 (11)
					RELA		transcription regulator	Activated	2.991		0.00227	AHR,ANKRD1,ARHGDIB,BIRC3,CEMIP2,EDN1,IL12A,IL1A,IL1B,IL7R,KIT,MYC,NFATC2,PDGFB,SERPINE2,SNAI1,VCAM1	149 (18)
					Jnk		group	Activated	3.038		0.000233	BIRC3,EDN1,F2RL1,GDNF,IL12A,IL1A,IL1B,MMP12,MRC2,MYC,PDGFB,VCAM1	153 (17)
					CTNNB1		transcription regulator	Activated	3.103		6.07e-07	ACTC1,AHR,APOD,CCN4,CEMIP2,CNTFR,COL4A6,CRIP1,DPEP1,DTX1,EDN1,ETV4,FGF5,FOSL1,FOXC2,FZD5,GADD45B,GDNF,HBEGF,HSD17B2,IL1A,IL1B,KDR,KIT,KRT7,LIF,LIMD2,MAOA,MEOX1,MYC,NKD1,RSPO3,SERPINE2,SNAI1,SUSD2,TCF4,TNC,TNFRSF1B,VCAM1	145 (20)
					lipopolysaccharide		chemical drug	Activated	3.118		7.52e-10	ACTC1,ACVR2B,ADA,ADAMTS1,ADM,AHR,ANGPTL4,ANKRD1,BIRC3,C1R,C3AR1,CCIN,CCN4,CDC25A,CEMIP2,COL4A6,CYP3A5,EBI3,EDN1,F2RL1,FOSL1,FOXC2,G0S2,GADD45B,GJA5,GLP2R,GPR183,GREB1,HBEGF,HCLS1,HIVEP3,HOPX,IL12A,IL1A,IL1B,IL21R,IL2RB,IL4I1,IL7R,INPP5D,KDR,KIT,LGALS9,LIF,MAOA,MMP12,MSR1,MTSS1,MYC,NGF,NKD1,NOCT,P2RY14,PDE10A,PDGFB,PIM1,PLAGL2,PNP,PPARGC1A,PTPRB,RASGRP3,RGS2,S1PR1,SCUBE2,SELPLG,SERPINE2,SERPINF1,S…	179 (19)
					8-bromo-cAMP		chemical reagent	Activated	3.149		1.36e-12	ADM,BIRC3,CLDN11,CNTFR,COL4A6,EDN1,FGF1,FGF5,FLNB,FOSL1,FZD5,IL1B,IL7R,ITGB3,KDR,KIT,LAMA2,LEPR,LIF,LIMK1,MAOA,MYC,NKD1,NOG,PDGFB,PDGFD,PPARGC1A,PPP2R1B,SESN3,SMURF2,SNCA,SYNPO,TGFB2,TNC,WNT2B	191 (21)
					P38 MAPK		group	Activated	3.165		0.000448	ANGPT1,ANK1,EDN1,EDNRB,IL12A,IL1A,IL1B,ITGB3,LAMA3,MMP12,MYC,NFATC2,NGF,PPARGC1A,SNAI1,VCAM1	148 (21)
					NFKBIA		transcription regulator	Activated	3.283		2.16e-05	ANKRD1,BIRC3,CDC25A,CITED4,FOXC2,GADD45B,IL12A,IL1A,IL1B,IL7R,KCNH2,LIF,MYC,NGF,NOCT,PIM1,SERPINE2,TGFB2,TNC,TNFRSF1B,VCAM1	154 (22)
					RAF1		kinase	Activated	3.358		6.03e-05	ANKRD1,CCN5,CDC25A,HBEGF,IL12A,IL1B,ITGB3,LAMA3,LIF,MYC,NGF,PNP,TUBA4A	136 (21)
					IL1B	2.51	cytokine	Activated	3.382		1.86e-10	ADAMTS1,ADM,ANGPT1,ANGPTL4,BIRC3,C1R,CSRNP1,CYP3A5,EBI3,EDN1,EDNRB,F2RL1,FGF7,FGFR3,FKBP5,FOSL1,G0S2,GADD45B,HBEGF,HSD17B2,IL12A,IL1A,IL1B,IL4I1,IL7R,ITGB3,KCNH2,KDR,LAMA3,LGALS9,LIF,MMP11,MMP12,MYC,NFATC2,NGF,NOCT,OXTR,PDGFB,PDGFD,PIM1,PPARGC1A,PTPRN,S1PR1,SCUBE2,SERPINF2,SNAI1,SNCA,TNFRSF1B,VCAM1	147 (18)
					WNT3A		cytokine	Activated	3.422		3.49e-07	AHR,ANGPT1,CCN4,CCN5,CEMIP2,EDN1,FGF5,GDNF,IL1A,IL1B,KDR,KIT,KRT86,LRRC17,MYC,NKD1,RASGRP3,RSPO3,TGFB2,TNC,VCAM1	125 (16)
					TLR9		transmembrane receptor	Activated	3.543		0.000193	EBI3,EDN1,GADD45B,GDNF,IL12A,IL1A,IL1B,IL21R,IL4I1,MYC,NSMAF,TNC,TNFRSF1B	143 (18)
					TGFB1		growth factor	Activated	3.567		4.78e-17	ACTC1,ADAM19,ADM,AHR,AKR1C1/AKR1C2,ANGPT1,ANGPTL4,ANKRD1,BMP6,C1R,C1S,C3AR1,CCN4,CCN5,CDC25A,CLCA2,COL4A6,DLX2,DOCK2,EDN1,EDNRB,F2RL1,FGF5,FGF7,FLNB,FOSL1,FOXC2,FZD5,GADD45B,GDNF,GPRC5A,HBEGF,HOPX,IL12A,IL1A,IL1B,IL2RB,INPP5D,ITGB3,KDR,KIT,KRT7,KRT81,LIF,MAOA,MMP11,MMP12,MRC2,MSR1,MYC,MYOCD,NFATC2,NGF,NOG,NPTXR,OLFM2,P2RX6,P2RY14,PDGFB,PDGFRB,PIM1,PLAGL2,PNP,PPARGC1A,PTPRN,RASGRF2,RASGRP3,RASL11B…	178 (20)
					EGF		growth factor	Activated	3.626		9.4e-07	ACTC1,ADA,ADAMTS1,ANGPT1,ANGPTL4,EDN1,FGF5,FOSL1,HBEGF,IL1B,IL7R,ITGB3,KIT,MAOA,MMP12,MYC,NGF,NOG,PDE3A,PDGFRB,PLXDC1,PTPRN,SCG2,SESN3,SNAI1,SYP,TFAP2A,TNC,VCAM1	204 (26)
					beta-estradiol		chemical - endogenous mammalian	Activated	3.711		2.52e-20	ACTC1,ACVR2B,ADA,ADAMTS1,ADM,AHR,ANGPT1,ANK1,APOD,BIRC3,C2orf88,CCN5,CDC25A,CEMIP2,CLCA2,CLDN11,CNTFR,COL4A6,COL6A6,CST2,CYP26B1,EDN1,ETV4,F2RL1,FGF1,FGF5,FGF7,FGFR3,FLNB,FOSL1,FOXC2,FZD5,GADD45B,GDF5,GDNF,GPRC5A,GREB1,HBEGF,HSD17B2,HUNK,ICAM5,IL1A,IL1B,IL7R,ITGB3,KDR,KIT,KRT7,KRT81,LAMA2,LAMA3,LAPTM5,LEPR,LEPROT,LIF,LIMK1,MAOA,MYC,NKD1,NOG,NXPH3,ODF3B,OXTR,P2RX5,PDGFB,PDGFD,PDGFRB,PLA2R1,PLXDC1,…	192 (20)
					TNF		cytokine	Activated	4.604		4.97e-12	ADM,ANGPT1,ANGPTL4,ARHGDIB,BIRC3,BMP6,C3AR1,CCN4,CCN5,CLDN11,COL15A1,CYP26B1,EBI3,EDN1,EDNRB,F11R,F2RL1,FGF5,FOSL1,FOXC2,FRMD4A,FRZB,FZD5,G0S2,GADD45B,GDNF,HBEGF,IL12A,IL1A,IL1B,IL21R,IL4I1,IL7R,INPP5D,ITGB3,KCNH2,KDR,KIT,LAMA3,LGALS9,LIF,LIMK1,MEOX1,MMP12,MSR1,MYC,NCR3LG1,NFATC2,NGF,NOCT,P2RX5,PDGFB,PIM1,PLAGL2,PPARGC1A,PPP2R1B,PRNP,PTPRN,RGS2,S1PR1,SCUBE2,SELPLG,SERPINE2,SERPINF1,SMURF2,SNAI1,S…	173 (20)
					PELP1		other				2.73e-06	ADA,ANGPTL4,FGFR3,G0S2,GREB1,HSD17B2,IL1A,IL1B,KRT81,MYC,PPARGC1A,ZNF804A	139 (16)
					FGFR2		kinase				1.07e-05	CCN4,CCN5,CLIC6,DLX2,ENPEP,IL1A,IL1B,MYC,NOG,SNAI1,VCAM1	147 (22)
					NCOR2		transcription regulator				6.12e-05	BIRC3,HBEGF,IL1A,IL1B,MMP12,MYC,PDGFB	165 (19)
					CDK2AP1		other				6.2e-05	CCN4,FOSL1,FZD5,MYC,NKD1,WNT2B	118 (13)
					SMO		G-protein coupled receptor				8.82e-05	DLX2,EPYC,FOXC2,LIMD2,MYC,NKD1,NOG,VCAM1	117 (9)
					Rxr		group				9.74e-05	ANGPTL4,CYP3A5,HBEGF,IL1A,IL1B,MMP11,MYC,PDGFB,SERPINF1	159 (20)
					FIRRE		other				0.000138	IL1A,IL1B,VCAM1
					ibudilast		chemical drug				0.000219	GDNF,IL1B,NGF
					Csl		enzyme				0.000219	IL1A,KDR,PDGFRB
					alpha-tocopherol succinate		chemical drug				0.000219	FGF1,IL1A,VCAM1
					Mitochondrial complex 1		complex				0.000259	MAOA,PPARGC1A
					ASNS		enzyme				0.000259	MYC,SLC7A5
					ginkgolide A		chemical - endogenous non-mammalian				0.000259	CYP3A5,PRNP
					IRAK4		kinase				0.000309	BIRC3,CSRNP1,EDN1,IL12A,IL1B,LIF,NOCT	138 (18)
					CCDC88A		other				0.000324	IL12A,IL1A,IL1B	110 (14)
					PRSS8		peptidase				0.000324	IL1A,IL1B,MYC
					MBD3		other				0.000359	ACTC1,CCN4,FOSL1,FZD5,MYC,NKD1,WNT2B	8 (2)
					PAX3		transcription regulator				0.000372	ARHGDIB,DLX2,DPEP1,F2RL1,G0S2,IL7R,LRRC17,MEOX1,SNCA,TGFB2,TNC	87 (7)
					ASIP		other				0.000386	CNTFR,IL1B,TCF4,VCAM1	60 (7)
					PHF21A		other				0.000458	PTPRN,SCG2,SYP
					DCLK1		kinase				0.000458	MYC,SNAI1,SNCA
					mir-503		microRNA				0.000458	BMP6,CDC25A,SMURF2
					ilomastat		chemical drug				0.000461	F11R,HBEGF,IL1B,NGF	129 (15)
					ritonavir		chemical drug				0.000481	CYP3A5,HUNK,IL1B,LAMA3,MYC,PADI2,SPOCD1,TESMIN,VCAM1	120 (15)
					pituitary adenylate cyclase-activating polypeptide		biologic drug				0.000616	ADM,C1QL1,ETV4,FOSL1,NKD1
					GRB10		other				0.000622	KDR,KIT,MMP12	73 (7)
					trapidil		chemical drug				0.000769	PDGFRB,PIM1
					RGS3		enzyme				0.000769	MYC,SNAI1	132 (23)
					EXOC7		transporter				0.000769	SNAI1,SNCA
					CIC		transcription regulator				0.00082	ETV4,FOSL1,MMP24
					Cyp2c70		enzyme				0.00082	CYP3A5,IL1B,PPARGC1A
					HSF4		transcription regulator				0.00082	FGF1,FGF7,LIF
					PRC2		complex				0.000843	FGF5,IL1A,IL1B,KDR,NKD1	53 (5)
					DMD		other				0.000899	ANKRD1,BAALC,GJA5,IL12A,KCNK3,LIF,MAP3K9,NOG,PADI2,PPARGC1A,WFDC1	88 (7)
					Atrial Natriuretic Peptide		group				0.00105	EDN1,PDE3A,TNC
					B4GALNT1		enzyme				0.00105	C3AR1,IL1A,IL1B
					PIM3		kinase				0.00105	IL1B,MYC,PPARGC1A
					RV 538		chemical reagent				0.00105	ATP13A2,IL1B,PRNP	82 (7)
					Complement		complex				0.00105	PDGFB,PDGFRB,VCAM1	57 (7)
					1-chloro-2-(2,2,2-trichloro-1-(4-chlorophenyl)ethyl)benzene		chemical toxicant				0.00105	AHR,CYP3A5,GADD45B
					GNA14		enzyme				0.00107	ADAMTS1,ADM,ANKRD1,GALE,HBEGF,LIF
					HDAC3		transcription regulator				0.00112	BIRC3,IL1B,LGALS9,MMP12,MYC,NCR3LG1,SNCA	161 (22)
					PRKDC		kinase				0.00115	AHR,BIRC3,GREB1,VCAM1	59 (7)
					ROCK1		kinase				0.00115	EDN1,LAMA2,TGFB2,VCAM1	89 (7)
					RXRB		ligand-dependent nuclear receptor				0.00115	HBEGF,IL1A,IL1B,MMP11,MMP12,PDGFB	141 (16)
					ginsenoside Rb1		chemical - endogenous non-mammalian				0.00132	HBEGF,NGF,PPARGC1A
					LOXL1		enzyme				0.00132	MMP12,PDGFRB,SNCA
					HOXA4		transcription regulator				0.00132	ANKRD1,MYC,TGFB2	50 (7)
					meclizine		chemical drug				0.00132	CYP3A5,IL1A,MYC	7 (2)
					beta-1,3-glucan		chemical drug				0.00132	FGF1,ITGB3,PDGFB
					PLK1		kinase				0.00135	ANKRD1,MYC,PLA2R1,SNAI1,TGFB2	125 (20)
					urethane		chemical toxicant				0.00148	IL12A,IL1B,KDR,MYC	148 (21)
					crocidolite asbestos		chemical toxicant				0.00148	FOSL1,LIF,MMP12,MYC	158 (20)
					Carlr		other				0.00152	IL1A,IL1B
					USP35		peptidase				0.00152	GREB1,MYC
					cerotic acid		chemical - endogenous mammalian				0.00152	IL1A,IL1B
					LIMK1	0.752	kinase				0.00152	LIMK1,MYC
					GJB2		transporter				0.00152	FGFR3,IL1B
					HSPH1		other				0.00152	MYC,SNCA
					Cyp2a12/Cyp2a22		enzyme				0.00152	CYP3A5,PPARGC1A
					CV 6209		chemical reagent				0.00152	IL1B,PRNP
					1,5-dihydroxyisoquinoline		chemical reagent				0.00152	EDN1,EDNRB
					phosphoramidon		chemical - endogenous non-mammalian				0.00152	EDN1,EDNRB
					(Z,E)-5-(4-ethylbenzylidine)-2-thioxothiazolidin-4-one		chemical reagent				0.00164	MYC,SNAI1,TGFB2	92 (7)
					IL18R1		transmembrane receptor				0.00164	IL12A,IL1A,IL1B	101 (19)
					oligomycin		chemical - endogenous non-mammalian				0.00164	IL1B,KDR,PDGFB	18 (3)
					NUP98-KDM5A		fusion gene/product				0.00164	C3AR1,MSR1,MYC
					MEF2		group				0.00188	MYOCD,PDE3A,PPARGC1A,RGS2
					COL1A1		other				0.00199	EDN1,SNAI1,VCAM1
					palmitoylethanolamide		chemical drug				0.00199	IL1B,NGF,TNFRSF1B	130 (20)
					KLF15		transcription regulator				0.00206	IL12A,PPARGC1A,SYNPO,TRIM63,VCAM1	122 (13)
					tetrodotoxin		chemical drug				0.00208	ADAM19,FAT3,KCND2,POPDC3,PPARGC1A,REV3L,SNCA,TSPAN2
					Integrin		complex				0.00239	AHR,MYC,TGFB2	127 (21)
					MESP2		transcription regulator				0.00239	FOXC2,MYOCD,SNAI1
					CHD1		enzyme				0.00239	IL1A,IL1B,LIF
					PXDN		enzyme				0.00239	ADM,IL1B,MYC
					mir-379		microRNA				0.00239	BAALC,BMP6,PTPRN
					HOXB4		transcription regulator				0.00239	FOSL1,ITGB3,MYC	82 (6)
					CNOT3		other				0.00239	LEPR,MYC,PPARGC1A
					premarin		chemical drug				0.00239	CCN5,GREB1,MYC
					beta-glucan		chemical drug				0.00251	IL12A,IL1B	95 (12)
					Gata		group				0.00251	EDN1,KDR
					MPC1		transporter				0.00251	MYC,SNAI1	64 (7)
					Vla-4		complex				0.00251	KIT,PDGFB
					HAO1		enzyme				0.00251	IL1A,PPARGC1A
					FGA		other				0.00251	IL1B,SNCA
					RBM14		transcription regulator				0.00251	MYC,SKP2
					MPO		enzyme				0.00251	EDNRB,VCAM1
					tranexamic acid		chemical drug				0.00251	IL1A,IL1B	69 (7)
					grepafloxacin		chemical drug				0.00251	IL1A,IL1B	60 (7)
					L-alpha-hydroxyglutarate		chemical - endogenous mammalian				0.00251	IL1B,IL7R
					Histone h3		group				0.00275	ANK1,COL4A6,CYP3A5,FGF5,FKBP5,HIVEP3,IL1A,IL1B,KDR,MYC,NKD1,NOG,PDGFB,PPARGC1A,SNAI1,SYNE2,UPP1	150 (18)
					VGLL3		other				0.00283	ADM,ANKRD1,GADD45B
					PFKFB3		kinase				0.00283	IL1B,PDGFB,VCAM1	150 (21)
					PDGFRA		kinase				0.00283	KIT,MYC,NOG
					SOD3		enzyme				0.00283	EDN1,EDNRB,IL1B	68 (10)
					TNFAIP8		other				0.00283	ANKRD1,IL1B,TGFB2	50 (7)
					IFITM1		transmembrane receptor				0.00283	LEPR,MMP12,SERPINE2
					10-(6'-ubiquinonyl)decyltriphenylphosphonium		chemical drug				0.00283	IL1A,IL1B,KDR	79 (7)
					isoliquiritigenin		chemical - endogenous non-mammalian				0.00283	IL1B,KDR,SERPINF1
					acyclic retinoid		chemical drug				0.00283	KDR,MYC,PDGFRB	107 (7)
					clenbuterol		chemical drug				0.00283	IL1B,NGF,PPARGC1A
					NFATC1		transcription regulator				0.00291	AHR,EDN1,IL1B,ITGB3,MYC,SELPLG,VCAM1	159 (21)
					MYOC		other				0.00301	ADAMTS1,ENPEP,LAMA2,STC1,TRIM63,UPP1
					SBDS		other				0.00301	AKR1C1/AKR1C2,CRYM,GADD45B,MAOA,P2RX5,TNC
					SN-38		chemical drug				0.00318	BIRC3,BMP6,IL1A,MYC	123 (16)
					S100B		other				0.00332	IL1B,MYC,SCG2	97 (17)
					PDCD4		other				0.00332	IL1B,MYC,SNAI1	124 (15)
					ACTN4		transcription regulator				0.00332	ANGPTL4,IL1B,SNAI1	29 (3)
					rifampin		chemical drug				0.00345	AKR1C1/AKR1C2,CYP3A5,HUNK,IL1B,LAMA3,PADI2,SPOCD1,TESMIN
					HSD11B1		enzyme				0.0035	ANGPTL4,IL1B,INPP5D,PPARGC1A	89 (10)
					MAPT		other				0.00357	C1R,C1S,C3AR1,CRYM,DOCK2,FGFR3,GALNT15,IL1A,IL1B,IL21R,LAMA3,PRNP,SERPINF2,SLC37A2,SNCA,SYP,TUBA4A,VCAM1	168 (22)
					gefitinib		chemical drug				0.00368	ADAMTS1,COL15A1,ETV4,FOSL1,GADD45B,IL1B,KIT,MMP11,SKP2	131 (12)
					psychosine		chemical - endogenous mammalian				0.00372	FOSL1,IL1B	155 (24)
					8-hydroxyguanine		chemical - endogenous mammalian				0.00372	IL1A,IL1B	100 (7)
					SERCA		group				0.00372	FOSL1,MYC	88 (7)
					N-hexanoylhomoserine lactone		chemical - endogenous non-mammalian				0.00372	IL1A,IL1B
					ZMIZ1		transcription regulator				0.00372	DTX1,MYC
					YTHDF2		other				0.00372	PPARGC1A,TNFRSF1B
					AQP11		transporter				0.00372	MMP12,MYC
					TPR		other				0.00372	IL1A,IL1B
					PROK2		other				0.00372	CDC25A,IL1B	79 (7)
					miR-137-3p (miRNAs w/seed UAUUGCU)		mature microRNA				0.00372	KIT,TNC
					ELMO1		other				0.00372	DOCK2,EDN1
					HTR4		G-protein coupled receptor				0.00372	ANGPT1,VCAM1	45 (6)
					OMP-52M51		biologic drug				0.00372	DTX1,MYC
					BRL 37344		chemical reagent				0.00372	NGF,PPARGC1A
					dieldrin		chemical toxicant				0.00372	CYP3A5,SNCA
					ZFA-fmk		chemical reagent				0.00372	IL1A,IL1B	140 (14)
					ssRNA40		chemical reagent				0.00386	EBI3,IL12A,IL1B	98 (12)
					SLC2A11		transporter				0.00386	FGF1,LIF,PPARGC1A
					SLC2A10		transporter				0.00386	FGF1,LIF,PPARGC1A
					NOD1		other				0.00386	IL1A,IL1B,VCAM1	125 (20)
					PIM2		kinase				0.00386	CDC25A,MYC,PPARGC1A	83 (7)
					BID		other				0.00386	C3AR1,IL1B,MMP12
					elovanoid N32		chemical - endogenous mammalian				0.00386	IL1B,MMP12,MMP24
					finasteride		chemical drug				0.00386	EDN1,KDR,TGFB2
					ETS1		transcription regulator				0.00393	ARHGDIB,CST2,IL12A,IL2RB,IL7R,ITGB3,MSR1,MYC,SNAI1,TGFB2	100 (11)
					PGF		growth factor				0.0042	ANGPTL4,EDN1,IL1B,KIT	137 (20)
					mir-25		microRNA				0.0042	ADM,EDNRB,ITGB3,REV3L	64 (7)
					RCE1		peptidase				0.0042	CCN5,CRIP1,HBEGF,TGFB2
					ARRB1		transcription regulator				0.0042	IL1B,MYC,SNAI1,VCAM1	135 (20)
					HNRNPU		transporter				0.0042	IL1B,MMP12,MYC,VCAM1	88 (11)
					Aldose Reductase		group				0.00445	IL1B,MSR1,MYC	138 (23)
					APLNR		G-protein coupled receptor				0.00445	ANGPT1,PDGFRB,SNAI1
					TCF/LEF		group				0.00445	CCN4,IL1B,MYC
					Lymphotoxin		complex				0.00445	IL1A,IL1B,VCAM1	119 (14)
					PTP4A3		phosphatase				0.00445	ITGB3,MYC,SNAI1	134 (19)
					TNFRSF11A		transmembrane receptor				0.00445	SNAI1,TFAP2A,VCAM1	61 (7)
					TRIM3		enzyme				0.00445	FGF1,IL1B,MMP12
					SOCS6		other				0.00445	HBEGF,IL12A,IL1B	106 (12)
					LIPG		enzyme				0.00445	IL12A,IL1B,MSR1	129 (11)
					ST8SIA1		enzyme				0.00445	C3AR1,IL1A,IL1B	81 (6)
					PD 169316		chemical drug				0.00445	BIRC3,PPARGC1A,SNAI1	97 (16)
					NUP98-NSD1		fusion gene/product				0.00445	C3AR1,MSR1,MYC
					elovanoid N34		chemical - endogenous mammalian				0.00445	IL1B,MMP12,MMP24
					PDPK1		kinase				0.00458	IL1B,MYC,S1PR1,SNAI1	136 (21)
					propranolol		chemical drug				0.00458	LEPR,MAOA,MYC,PPARGC1A	151 (17)
					EED		transcription regulator				0.00499	FGF5,GDNF,MYC,NKD1	122 (15)
					salinosporamide A		chemical drug				0.00509	BIRC3,MYC,SNAI1	98 (9)
					cis-urocanic acid		chemical drug				0.00509	ADAMTS1,AKR1C1/AKR1C2,GADD45B
					MAPK13		kinase				0.00509	IL12A,IL1B,PPARGC1A	105 (12)
					PRRX1		transcription regulator				0.00509	FGF1,PDGFB,TNC	61 (7)
					MAPK12		kinase				0.00509	IL12A,IL1B,PPARGC1A	113 (16)
					ITGA9		other				0.00509	IL1B,SNAI1,TNC	138 (19)
					ODC1		enzyme				0.00509	IL12A,IL1B,PDGFRB	59 (7)
					PTPN3		phosphatase				0.00509	ANGPTL4,MYC,PDGFB	102 (16)
					PYGO2		other				0.00516	PDGFB,PDGFRB
					triamcinolone hexacetonide		chemical drug				0.00516	IL1A,IL1B
					CADPS		other				0.00516	SCG2,SNAI1
					USP29		peptidase				0.00516	MYC,SNAI1	87 (9)
					TCIM		other				0.00516	IL1A,VCAM1	98 (9)
					NUDT16L1		other				0.00516	ANKRD1,EDN1
					PTPRB	0.728	phosphatase				0.00516	EDN1,PDGFB	73 (7)
					CCDC50		other				0.00516	IL1A,IL1B
					HMGCR		enzyme				0.00516	IL1B,PRNP
					SERPINA4		other				0.00516	MYC,VCAM1	96 (12)
					CASP4		peptidase				0.00516	IL1A,IL1B	120 (18)
					TBXA2R		G-protein coupled receptor				0.00516	GDNF,VCAM1
					MLLT3		transcription regulator				0.00516	EDN1,MYC
					TRPA1		transporter				0.00516	IL1B,NGF	64 (7)
					selegiline		chemical drug				0.00516	GDNF,NGF
					ubiquinone 9		chemical - endogenous mammalian				0.00516	IL1A,IL1B	116 (14)
					BMP type I receptor kinase inhibitor compound A		chemical drug				0.00516	FRZB,GDF5
					retroinverso ERG inhibitory peptide 2		chemical reagent				0.00516	ADAMTS1,ARHGDIB
					retroinverso ERG inhibitory peptide 1		chemical reagent				0.00516	ADAMTS1,ARHGDIB
					tyrphostin AG825		chemical drug				0.00516	CDC25A,SNAI1	81 (7)
					borrelia burgdorferi strain B31 peptidoglycan		chemical reagent				0.00516	IL1A,IL1B
					LNG0038728		other				0.00579	ANGPTL4,EDN1,TGFB2	69 (7)
					NADPH oxidase		complex				0.00579	EDN1,MMP12,VCAM1	113 (19)
					CTR9		other				0.00579	CLCA2,GREB1,MYC
					AURKA		kinase				0.00579	MYC,PPARGC1A,SNAI1	137 (20)
					HTATIP2		transcription regulator				0.00579	ANGPT1,MYC,SNAI1	124 (13)
					LOX		enzyme				0.00579	MYC,PDGFRB,SNAI1	133 (21)
					SUPT20H		other				0.00579	BIRC3,IL1B,IL7R	106 (10)
					PDGFC		growth factor				0.00579	KDR,MYC,PDGFRB	83 (7)
					HBB		transporter				0.00587	IL1A,IL1B,LIF,VCAM1	74 (7)
					MMP2		peptidase				0.00612	CITED4,ICAM5,IL1B,MYC,PPARGC1A	115 (13)
					N-cor		group				0.0062	HBEGF,IL1A,IL1B,MMP12,PDGFB,RNF144B	112 (9)
					IFNLR1		transmembrane receptor				0.00635	IL1A,IL1B,LIF,MYC	101 (12)
					KDM3B		enzyme				0.00649	ADAMTS1,APOD,C1R,PRUNE2,ZNF274
					GDF11		growth factor				0.00649	IL1B,LAMA3,PDGFB,SMURF2,VCAM1
					wood smoke particle		chemical reagent				0.00654	IL1A,IL1B,SPOCD1
					Ciap		group				0.00654	IL1A,IL1B,MYC	100 (12)
					SULF2		enzyme				0.00654	NOG,PDGFB,PIM1
					RNF138		enzyme				0.00654	BIRC3,GADD45B,IL1A	73 (7)
					PADI2	-0.92	enzyme				0.00654	MYC,SNAI1,TNFRSF1B	73 (7)
					RLN2		other				0.00654	EDNRB,IL1B,TGFB2
					PTAFR		G-protein coupled receptor				0.00654	IL1B,MYC,SNAI1	143 (21)
					IL37		cytokine				0.00654	IL1A,IL1B,VCAM1	103 (19)
					TRIM21		enzyme				0.00654	IL1B,MYC,SALL4	85 (7)
					SUZ12		enzyme				0.00661	CDC25A,CNTFR,MYC,NKD1,SLC7A5,SNAI1,TNFRSF1B	70 (9)
					2-amino-5-azotoluene		chemical toxicant				0.0068	CYP3A5,MYC
					Cyp4a14		enzyme				0.0068	IL1A,IL1B
					LTBP4		growth factor				0.0068	MYC,TGFB2
					saracatinib		chemical drug				0.0068	IL1B,MYC	71 (7)
					LGI1		other				0.0068	MMP11,MMP12
					mir-190		microRNA				0.0068	MYC,SNAI1
					miR-139-5p (miRNAs w/seed CUACAGU)		mature microRNA				0.0068	KIT,MMP11
					NUP155		other				0.0068	ANGPTL4,FOSL1
					GSC		transcription regulator				0.0068	CLCA2,FOXC2
					SLIT2		other				0.0068	IL12A,SNAI1	88 (7)
					CUL1		enzyme				0.0068	MYC,SKP2	88 (7)
					PROKR1		G-protein coupled receptor				0.0068	MYC,SNAI1	88 (7)
					RBCK1		transcription regulator				0.0068	MYC,VCAM1	123 (18)
					GALP		other				0.0068	IL1A,IL1B	62 (7)
					Havcr1		other				0.0068	IL12A,IL1B
					NCGC00186528		chemical reagent				0.0068	IL1B,PPARGC1A
					Gm20703		other				0.0068	IL1A,IL1B	73 (7)
					PQQ cofactor		chemical - endogenous non-mammalian				0.0068	NGF,PPARGC1A
					AGI-1067		chemical drug				0.0068	IL1B,VCAM1	127 (16)
					MDL 28170		chemical toxicant				0.0068	AHR,PRNP	57 (6)
					huperzine A		chemical drug				0.0068	IL1B,NGF
					P1,P4-Di(adenosine-5') tetraphosphate		chemical - endogenous mammalian				0.0068	KIT,TGFB2
					vinpocetine		chemical drug				0.0068	IL1B,VCAM1	119 (14)
					ACVR1		kinase				0.00686	C1R,GDNF,NOG,VCAM1	10 (3)
					RC3H1		enzyme				0.00687	EDN1,FOSL1,IL1A,IL1B,TNFRSF1B	142 (15)
					GW501516		chemical drug				0.00711	ANGPTL4,APOD,IL1A,IL1B,MMP12,PPARGC1A	150 (25)
					NfkB-RelA		complex				0.00734	IL1B,MYC,VCAM1
					Smad		complex				0.00734	ANGPTL4,INPP5D,MYC
					SOX6		transcription regulator				0.00734	BMP6,FGFR3,MYC
					GAS5		other				0.00734	FGF1,IL1B,MYC	95 (12)
					ammonium chloride		chemical drug				0.00734	EDN1,IL1B,SNCA	152 (25)
					tosylphenylalanyl chloromethyl ketone		chemical - protease inhibitor				0.00734	BIRC3,MYC,VCAM1	130 (17)
					IL23		complex				0.00794	AHR,IL12A,IL1B,IL4I1	126 (13)
					methylselenic acid		chemical reagent				0.00804	ADAMTS1,AKR1C1/AKR1C2,APOD,BIRC3,CDC25A,FKBP5,GPR37,MYC,TUBA4A,ZNF274	86 (7)
					TFAP2C		transcription regulator				0.0081	ADA,GREB1,KRT81,KRT86,MYC
					deoxycorticosterone acetate		chemical drug				0.0082	EDN1,TNC,VCAM1
					AHI1		other				0.0082	CEND1,IL4I1,LAPTM5
					mir-154		microRNA				0.0082	ADAMTS1,KIT,MYC
					MTA3		transcription regulator				0.0082	ACTC1,MYC,SNAI1
					CD9		other				0.0082	CCN4,MYC,WNT2B	30 (3)
					ERF		transcription regulator				0.0082	COL4A6,IL12A,MYC
					KN-62		chemical drug				0.0082	CYP3A5,IL1B,VCAM1	139 (21)
					linolenic acid		chemical - endogenous mammalian				0.0082	EDN1,LEPR,SNCA
					ALB		transporter				0.00853	EDN1,EDNRB,IL1B,SYNPO	143 (19)
					IL11RA		transmembrane receptor				0.00853	ICAM4,MMP12,MYC,PIM1	79 (7)
					bazedoxifene		chemical drug				0.00865	CCN5,MYC
					C8		complex				0.00865	IL1B,VCAM1
					CRTC3		other				0.00865	PPARGC1A,RGS2
					OLFM4		other				0.00865	IL12A,IL1B	81 (7)
					MEMO1		other				0.00865	MYC,SNAI1	121 (15)
					TMEM79		other				0.00865	IL1B,VCAM1	83 (10)
					GSE1		other				0.00865	ICAM4,SLC7A5
					NEK7		kinase				0.00865	EDN1,IL12A
					idelalisib		chemical drug				0.00865	MYC,S1PR1	52 (7)
					miR-126a-3p (and other miRNAs w/seed CGUACCG)		mature microRNA				0.00865	SLC45A3,VCAM1
					RGFP966		chemical reagent				0.00865	IL1B,PPARGC1A	53 (5)
					MPL		transmembrane receptor				0.00865	ITGB3,MYC	130 (20)
					C7		other				0.00865	IL1B,VCAM1
					USP17L2 (includes others)		peptidase				0.00865	KIT,MYC
					ammonium trichloro(dioxoethylene-O,O'-)tellurate		chemical drug				0.00865	GDNF,IL1B
					GABP		complex				0.00865	IL7R,SKP2
					phxa 85		chemical reagent				0.00865	MMP11,MMP24
					ziprasidone		chemical drug				0.00865	GDNF,SYP
					arachidic acid		chemical - endogenous mammalian				0.00865	IL1B,SNCA
					MI-503		chemical reagent				0.00865	ADM,FGF11
					PIK3CA		kinase				0.00901	KDR,MYC,PDGFB,PDGFRB,SNAI1	134 (23)
					MTA2		transcription regulator				0.00912	ACTC1,KIT,MYC
					TRPC1		ion channel				0.00912	IL1B,KDR,SNCA
					SB 216763		chemical drug				0.00914	IL1B,MYC,RGS2,SNAI1	133 (19)
					mir-30		microRNA				0.00914	IL1B,ITGB3,SKP2,SNAI1	87 (12)
					POR		enzyme				0.00928	AHR,FGF1,GADD45B,GREB1,KDR,NOCT,PRNP,SUSD2
					HNRNPA2B1		other				0.00994	CRIP1,LEPR,MYC,PGM2L1,PPARGC1A,SNAI1,TGFB2	91 (7)
					GNA15		enzyme				0.01	ADM,FGF7,FOSL1,FOXS1,MYC,RGS2
					Histone h2a		group				0.0101	FGF5,GDNF,HOXD13
					collagen type i (family)		group				0.0101	MSR1,MYO7B,SNAI1
					MAP2K2		kinase				0.0101	IL1B,ITGB3,MYC
					ADA	0.651	enzyme				0.0101	ADA,MMP12,PDE5A
					CD47		transmembrane receptor				0.0101	IL1B,KDR,MYC
					PANX1		transporter				0.0107	IL1A,IL1B
					LRRK2		kinase				0.0107	IL1B,SNCA
					rhesus theta-defensin 1		chemical - endogenous mammalian				0.0107	IL1A,IL1B
					cercosporin		chemical - endogenous non-mammalian				0.0107	CDC25A,MYC
					SPRY4-IT1		other				0.0107	F11R,SNAI1
					FRMD6		other				0.0107	FGF1,PDGFB
					IL9R		transmembrane receptor				0.0107	MYC,PIM1
					USP37		peptidase				0.0107	MYC,SNAI1
					SH2B1		other				0.0107	FOSL1,MYC
					NFKBIE		transcription regulator				0.0107	LIF,VCAM1
					INCB054329		chemical drug				0.0107	FGFR3,MYC
					sodium dodecyl sulfate		chemical drug				0.0107	IL1B,SERPINE2
					Ki16425		chemical reagent				0.0107	GDNF,IL1B
					SS18-SSX1		fusion gene/product				0.0107	APOD,CDC25A
					mastoparan		chemical toxicant				0.0107	IL12A,IL1B
					TAPI-1		chemical - protease inhibitor				0.0107	LEPR,VCAM1
					polymyxin B		biologic drug				0.0107	IL1B,VCAM1
					dydrogesterone		chemical drug				0.0107	AKR1C1/AKR1C2,HSD17B2
					DHX36		enzyme				0.0111	ANKRD1,DTNA,KCNH2
					S100A6		transporter				0.0111	ADAMTS1,PRNP,STC1
					EPOR		transmembrane receptor				0.0111	MYC,PIM1,VCAM1
					GABARAPL2		other				0.0111	PDGFB,PSG4,UPP1
					hemozoin		chemical - endogenous non-mammalian				0.0111	IL12A,IL1A,IL1B
					succinic acid		chemical - endogenous mammalian				0.0111	MAN1A1,PPARGC1A,SPARCL1
					LMNB1		other				0.0111	CCN5,CRIP1,HBEGF,TGFB2
					LPL		enzyme				0.0119	IL1B,MSR1,PPARGC1A,VCAM1
					ADM	-0.611	other				0.0119	ADM,EDN1,IL1B,VCAM1
					taurocholic acid		chemical - endogenous mammalian				0.0122	GADD45B,IL1B,KDR
					METTL3		enzyme				0.0122	IL1B,PPARGC1A,SERPINE2
					GABARAPL1		other				0.0122	PDGFB,PSG4,UPP1
					FABP4		transporter				0.0122	IL1A,IL1B,MSR1
					CD69		transmembrane receptor				0.0122	IL1B,S1PR1,TGFB2
					WNT11		other				0.0122	CCN4,GDNF,TGFB2
					bardoxolone methyl		chemical drug				0.0122	BIRC3,IL1B,MYC
					9,10-dimethyl-1,2-benzanthracene		chemical toxicant				0.0126	AHR,FGF7,HBEGF,IL1B
					amphetamine		chemical drug				0.0127	FOSL1,HIVEP3,RGS2,SNCA,SYP
					Stat1 dimer		complex				0.0129	MAOA,PIM1
					FFAR1		G-protein coupled receptor				0.0129	IL1B,PPARGC1A
					STC1	-1.037	kinase				0.0129	STC1,TGFB2
					DAB2IP		other				0.0129	KIT,MYC
					COPA		transporter				0.0129	IL1A,IL1B
					Flg		other				0.0129	IL1B,VCAM1
					PPBP		cytokine				0.0129	COL15A1,PDGFRB
					MAP3K11		kinase				0.0129	MAP3K9,MYC
					acriflavine		chemical toxicant				0.0129	MYC,PTPRB
					GLI2		transcription regulator				0.0132	FOXC2,IL1B,MEOX1,MYC,SNAI1,TGFB2
					OXT		other				0.0134	ACTC1,OXTR,RGS2
					GABARAP		transporter				0.0134	PDGFB,PSG4,UPP1
					ZBTB48		transcription regulator				0.0134	ROS1,SNCA,TUBA4A
					CTSB		peptidase				0.0134	IL1B,KDR,MYC
					TRPV4		ion channel				0.0134	IL1B,PPARGC1A,VCAM1
					pilocarpine		chemical drug				0.0134	EDN1,GDNF,NGF
					RGS10		enzyme				0.0142	IL1A,IL1B,IL2RB,TNFRSF1B
					HEIH		other				0.0146	FGF7,GADD45B,PDGFRB
					SMAD5		transcription regulator				0.0146	GDNF,PDGFB,VCAM1
					AS1842856		chemical reagent				0.0146	IL7R,TRIM63,VCAM1
					tripterine		chemical - endogenous non-mammalian				0.0146	IL1B,TRIM63,VCAM1
					TCL1A		transcription regulator				0.0146	C3AR1,FKBP5,IL1B,MMP12,MSR1
					ZFHX3		transcription regulator				0.0152	C1QL1,F2RL1,LRRC17,RASL11B,RGS2
					beraprost		chemical drug				0.0154	EDN1,IL1B
					icilin		chemical reagent				0.0154	IL1A,IL1B
					ulipristal acetate		chemical drug				0.0154	ADM,KDR
					WWC1		transcription regulator				0.0154	FGF1,PDGFB
					DEPTOR		other				0.0154	SNAI1,VCAM1
					quizartinib		chemical drug				0.0154	ADM,FGF11
					SH3KBP1		other				0.0154	MYC,SNAI1
					CCNT1		transcription regulator				0.0154	MYC,PPARGC1A
					GATA5		transcription regulator				0.0154	ACTC1,EDN1
					C9		other				0.0154	IL1B,VCAM1
					CHGA		other				0.0154	IL1B,SERPINE2
					WRN		enzyme				0.0154	IL1A,IL1B
					ELN		other				0.0154	IL1B,MMP12
					NDP		growth factor				0.0154	LIF,SERPINF1
					dehydrocostus lactone		chemical - endogenous non-mammalian				0.0154	ITGB3,MYC
					tetrathiomolybdate		chemical drug				0.0154	IL1A,VCAM1
					KDM6B		enzyme				0.0158	FGF5,GDNF,SNAI1
					Cdk		group				0.0158	MYC,PPARGC1A,RGS2
					ARHGAP31		other				0.0158	GADD45B,SNAI1,TGFB2
					CR1L		transmembrane receptor				0.0158	COL15A1,IL1B,TNC
					AHCY		enzyme				0.0158	FGF5,KDR,VCAM1
					NRXN1		transporter				0.0158	COL4A6,F11R,TNC
					TAB1		enzyme				0.0158	BIRC3,IL1B,RGS2
					clodronic acid		chemical drug				0.0158	IL1B,MSR1,VCAM1
					vitamin K3		chemical drug				0.0158	BMP6,IL1A,MYC
					TAS4464		chemical drug				0.0158	CDC25A,MYC,SLC7A5
					PRKCA		kinase				0.0159	ARHGDIB,CST2,DTX1,MYC,TGFB2,VCAM1
					D-glucosaminylphosphatidylinositol		chemical - endogenous mammalian				0.0161	PRNP
					ricinoleic acid		chemical - endogenous non-mammalian				0.0161	VCAM1
					BI8626		chemical reagent				0.0161	MYC
					acetoacetyl-coenzyme A		chemical - endogenous mammalian				0.0161	IL1B
					leukotriene A4		chemical - endogenous mammalian				0.0161	TNC
					troleandomycin		chemical drug				0.0161	CYP3A5
					3,7,12-trihydroxycoprostane		chemical - endogenous mammalian				0.0161	CYP3A5
					Katp Channel (family)		group				0.0161	PPARGC1A
					SMAP2		chemical reagent				0.0161	MYC
					A-485		chemical reagent				0.0161	MYC
					GSK583		chemical drug				0.0161	VCAM1
					IL13RA2-CHI3L1		complex				0.0161	HBEGF
					A-92		chemical drug				0.0161	MYC
					IUB288		chemical reagent				0.0161	LEPR
					PxIL2P		chemical reagent				0.0161	IL1B
					beclomethasone dipropionate		chemical drug				0.0161	CYP3A5
					GPSM3		other				0.0161	IL1B
					DIXDC1		other				0.0161	SNAI1
					capsular polysaccharide		chemical - other				0.0161	MSR1
					PRR5		other				0.0161	PDGFRB
					euxanthone		chemical - endogenous non-mammalian				0.0161	STC1
					Has		group				0.0161	CCN4
					Ggt		group				0.0161	SLC7A5
					Integrinβ		group				0.0161	NOG
					Type I BMP receptor		group				0.0161	NGF
					IRAK1/4		group				0.0161	IL1B
					dihydrokawain		chemical - endogenous non-mammalian				0.0161	CYP3A5
					INSC		other				0.0161	KDR
					Ahr-aryl hydrocarbon-RelA		complex				0.0161	MYC
					ziram		chemical toxicant				0.0161	SNCA
					AMG-9810		chemical reagent				0.0161	PPARGC1A
					SERPINF		group				0.0161	NGF
					Cytochrome bc1		complex				0.0161	MAOA
					LINC01348		other				0.0161	SNAI1
					Spag11a		other				0.0161	IL1B
					dihydromethysticin		chemical - endogenous non-mammalian				0.0161	CYP3A5
					USP20		peptidase				0.0161	VCAM1
					Tug1		other				0.0161	PPARGC1A
					3-(1-(3-imidazol-1-ylpropyl)-1H-indol-3-yl)-4-anilino-1H-pyrrole-2,5-dione		chemical drug				0.0161	VCAM1
					CPTP		transporter				0.0161	IL1B
					CARD17		other				0.0161	IL1B
					Il1bos		other				0.0161	IL1B
					PELI3		enzyme				0.0161	IL1B
					ACSBG1		enzyme				0.0161	SNCA
					CMPK2		kinase				0.0161	IL1B
					ARHGAP35		transcription regulator				0.0161	KDR
					CYBC1		other				0.0161	IL1B
					C1orf35		other				0.0161	MYC
					DAGLA		enzyme				0.0161	IL1B
					canakinumab		biologic drug				0.0161	IL1B
					PSTPIP2		other				0.0161	IL1B
					C.I. direct blue 1		chemical reagent				0.0161	PRNP
					CCDC22		other				0.0161	BIRC3
					GSDMD		transporter				0.0161	IL1B
					RNF207		other				0.0161	KCNH2
					NLRP7		other				0.0161	IL1B
					HOOK3		other				0.0161	MSR1
					RAB35		enzyme				0.0161	SPOCD1
					CLIC1		ion channel				0.0161	IL1B
					USP47		peptidase				0.0161	CDC25A
					PDCL3		other				0.0161	KDR
					RIN3		other				0.0161	KIT
					TDRD9		enzyme				0.0161	SNCA
					TCF4-CTNNβ		complex				0.0161	MYC
					GLIPR1		other				0.0161	MYC
					NSMCE3		other				0.0161	MYC
					ZSCAN21		transcription regulator				0.0161	SNCA
					roxadustat		chemical drug				0.0161	SERPINF1
					BIX 02189		chemical drug				0.0161	GDNF
					RBMS1		other				0.0161	MYC
					OSTN		other				0.0161	PPARGC1A
					CDC45		other				0.0161	MYC
					LINC01503		other				0.0161	FOSL1
					MARK1		kinase				0.0161	SNAI1
					KLHL5		other				0.0161	SNCA
					CDK14		kinase				0.0161	SNCA
					mir-363		microRNA				0.0161	MYC
					MAOB		enzyme				0.0161	IL4I1
					AQUAPORIN		group				0.0161	IL1B
					SF3B3		other				0.0161	SNAI1
					CP 609754		chemical drug				0.0161	SNCA
					CNOT9		transcription regulator				0.0161	MYC
					CAMK2		group				0.0161	BIRC3
					KDELR2		other				0.0161	SNCA
					TRERNA1		other				0.0161	SNAI1
					DOK3		other				0.0161	NFATC2
					DNER		transmembrane receptor				0.0161	SNCA
					RAB27B		enzyme				0.0161	KIT
					CSL-HIF1A-MAML1-NICD		complex				0.0161	SNAI1
					CHMP4B		other				0.0161	SNCA
					Ikzf1		transcription regulator				0.0161	FGFR3
					Uox		enzyme				0.0161	IL1B
					CLC		enzyme				0.0161	IL1B
					HK1		kinase				0.0161	IL1B
					Sin3b		transcription regulator				0.0161	MYC
					NRN1		other				0.0161	KCND2
					SV2C		other				0.0161	SNCA
					ARL6IP5		other				0.0161	ITGB3
					PRDM2		transcription regulator				0.0161	MYC
					CARD16		other				0.0161	IL1B
					CARD18		other				0.0161	IL1B
					NPNT		other				0.0161	GDNF
					ARHGAP29		other				0.0161	MYC
					DDC		enzyme				0.0161	SNCA
					F12		peptidase				0.0161	IL1B
					quercetin-3-methyl ether		chemical reagent				0.0161	IL1B
					quercetin-3,4'-dimethyl ether		chemical reagent				0.0161	IL1B
					PPP2R3A		phosphatase				0.0161	MYC
					CDK11A		kinase				0.0161	SNCA
					Nlrp1a		other				0.0161	IL1B
					minozac free base		chemical drug				0.0161	IL1B
					Rhodobacter sphaeroides lipopolysaccharide		chemical - endogenous non-mammalian				0.0161	IL1B
					SR11256		chemical reagent				0.0161	EDN1
					NMS-873		chemical reagent				0.0161	MYC
					protein kinase C inhibitor		chemical drug				0.0161	LGALS9
					cAMP-dependent protein kinase inhibitor		chemical drug				0.0161	CYP3A5
					RPL21		other				0.0161	MYC
					PF-06447475		chemical drug				0.0161	SNCA
					glucosamine-2-O-methyl inositol octadecyl phosphate		chemical reagent				0.0161	PRNP
					erteberel		chemical drug				0.0161	IL1B
					KRT7-AS		other				0.0161	KRT7
					lipophosphonoglycan		chemical - endogenous non-mammalian				0.0161	IL1B
					2,5-dihydroxymethylcinnamate		chemical - kinase inhibitor				0.0161	EDN1
					tecalcet		chemical reagent				0.0161	EDN1
					SU6657		chemical drug				0.0161	MYC
					clofarabine		chemical drug				0.0161	CDC25A
					GSK805		chemical reagent				0.0161	IL7R
					pegademase bovine		biologic drug				0.0161	PDE5A
					GS-626510		chemical reagent				0.0161	MYC
					pubchem compound 353999		chemical reagent				0.0161	MYC
					Laminin 511		complex				0.0161	NOG
					ACS-1		chemical reagent				0.0161	MYC
					RKQ peptide		chemical reagent				0.0161	TNFRSF8
					TAC peptide		chemical reagent				0.0161	TNFRSF8
					TDC		chemical reagent				0.0161	TNFRSF8
					FUS-ERG		fusion gene/product				0.0161	PIM1
					BRD4-NUTM1		fusion gene/product				0.0161	MYC
					EWSR1-ERG		fusion gene/product				0.0161	PIM1
					FGFR3-TACC3		fusion gene/product				0.0161	PPARGC1A
					XMD885		chemical drug				0.0161	MYC
					AM966		chemical reagent				0.0161	GDNF
					SGC-CBP30		chemical reagent				0.0161	GREB1
					SU11333		chemical drug				0.0161	MYC
					PF-4800567		chemical drug				0.0161	MYC
					leucyl-leucine-methyl ester		biologic drug				0.0161	IL1B
					tetra(4-N-methylpyridyl)porphine		chemical reagent				0.0161	MYC
					3-methoxyapigenin		chemical - endogenous non-mammalian				0.0161	MYC
					baccatin III		chemical - endogenous non-mammalian				0.0161	MYC
					17S-hydroperoxy-docosahexaenoic acid		chemical - endogenous mammalian				0.0161	IL1B
					UMP		chemical - endogenous mammalian				0.0161	IL1B
					cladribine		chemical drug				0.0161	IL1B
					idebenone		chemical drug				0.0161	NGF
					13-hydroxydocosahexaenoic acid		chemical - endogenous mammalian				0.0161	IL1B
					N-carbamyl-L-glutamate		chemical drug				0.0161	LIF
					OSU8-1		chemical - protease inhibitor				0.0161	HBEGF
					3-deoxyglucosone		chemical - endogenous mammalian				0.0161	HBEGF
					celecoxib		chemical drug				0.0165	BLK,CYP3A5,IL1B,KDR,TNFRSF1B,VCAM1
					clozapine		chemical drug				0.0168	HTR7,PPARGC1A,PRKAR2B,SYP
					GAB2		other				0.0172	ANGPT1,ITGB3,KDR
					mir-135		microRNA				0.0172	EDN1,IL1B,MTSS1
					SND1		enzyme				0.0172	ANGPTL4,KRT81,LAPTM5
					bryostatin 1		chemical drug				0.0172	BIRC3,IL1B,MYC
					cicaprost		chemical drug				0.0172	ADAMTS1,FGF7,IL1B
					LDLR		transporter				0.0175	EBI3,GJA5,IL1A,IL1B,ITGB3,MSR1,MYC,PPARGC1A,VCAM1
					Pdgfr		group				0.018	HBEGF,TNC
					ADAP1		other				0.018	IL7R,MYC
					KIF26A		other				0.018	MYC,SNAI1
					PLA2G2D		enzyme				0.018	IL12A,IL1B
					iron dextran		chemical drug				0.018	BMP6,IL1B
					CSNK2B		kinase				0.018	MYC,SNAI1
					SRT1720		chemical drug				0.018	IL1B,VCAM1
					SOX5		transcription regulator				0.018	BMP6,FGFR3
					mir-127		microRNA				0.018	IL1B,MRC2
					HIF3A		transcription regulator				0.018	EDN1,PDGFRB
					CSF2RA		transmembrane receptor				0.018	MYC,PIM1
					SRY		transcription regulator				0.018	FOSL1,MAOA
					CDC37		other				0.018	KIT,MYC
					PTGER1		G-protein coupled receptor				0.018	ANGPTL4,GDNF
					PPP5C		phosphatase				0.018	AHR,MYC
					HSPA1A/HSPA1B		enzyme				0.018	IL1B,KCNH2
					KPNA2		other				0.018	BMP6,SNAI1
					phencyclidine		chemical drug				0.018	SCG2,SYP
					oxonic acid		chemical drug				0.018	CYP3A5,VCAM1
					gambogic acid		chemical - endogenous non-mammalian				0.018	BIRC3,MYC
					RARG		ligand-dependent nuclear receptor				0.0181	CYP26B1,GREB1,MMP11,MYC,SALL4
					PRKAG3		kinase				0.0183	ANGPTL4,ANKRD1,PPARGC1A,RASD2,REV3L,RNF128,SLC25A36
					SOX17		transcription regulator				0.0186	KDR,SALL4,VIT
					mir-221		microRNA				0.0186	KDR,KIT,TFAP2A
					mir-126		microRNA				0.0186	KIT,MYOCD,VCAM1
					HOXC8		transcription regulator				0.0186	ADAM19,ANKRD1,SERPINF1
					PRLR		transmembrane receptor				0.0186	GDNF,MYC,PIM1
					IL17RA		transmembrane receptor				0.0186	IL1A,IL1B,MMP12
					IL36A		cytokine				0.0186	IL12A,IL1A,IL1B
					SU6656		chemical toxicant				0.0186	ADM,GDNF,MYC
					eplerenone		chemical drug				0.0186	EDN1,IL1B,VCAM1
					CRNDE		other				0.02	FGFR3,GADD45B,PDGFRB
					TNFSF14		cytokine				0.02	BIRC3,F2RL1,VCAM1
					miR-450a-5p (and other miRNAs w/seed UUUGCGA)		mature microRNA				0.02	PDGFRB,TCF4,TGFB2
					miR-92a-3p (and other miRNAs w/seed AUUGCAC)		mature microRNA				0.02	ADM,EDNRB,ITGB3
					AXL		kinase				0.02	IL12A,IL1B,SNAI1
					ACVRL1		kinase				0.02	KDR,MYC,VCAM1
					ACKR3		G-protein coupled receptor				0.02	ADM,HBEGF,MYC
					PLAT		peptidase				0.02	ANGPT1,IL1B,MYC
					CORT		other				0.02	IL12A,IL1A,IL1B
					Yaf2		transcription regulator				0.02	ACTC1,FGF5,KDR
					PML-RARA		fusion gene/product				0.02	LEPR,MYC,VCAM1
					andrographolide		chemical drug				0.02	IL1B,OXTR,VCAM1
					IGF2		growth factor				0.0206	HBEGF,MMP11,MMP12,MYC,NGF,PDGFB,PIM1
					Ck2 alpha		group				0.0207	BIRC3,MYC
					TGFBR		group				0.0207	ADAMTS1,SNAI1
					belnacasan		chemical drug				0.0207	IL1B,SNCA
					AMBRA1		other				0.0207	ANGPT1,TGFB2
					TRAF3IP3		other				0.0207	IL1B,MYC
					FH		enzyme				0.0207	AKR1C1/AKR1C2,APOD
					STOX1		other				0.0207	GADD45B,WNT2B
					N(2)-(gamma-D-glutamyl)-meso-2,2'-diaminopimelic acid		chemical reagent				0.0207	IL1A,IL1B
					COL9A1		other				0.0207	EPYC,MATN3
					RBBP7		transcription regulator				0.0207	KIT,MYC
					CXCL5		cytokine				0.0207	PPARGC1A,SNAI1
					VASP		other				0.0207	IL1B,MYC
					MYOF		other				0.0207	IL1B,KDR
					miR-150-5p (and other miRNAs w/seed CUCCCAA)		mature microRNA				0.0207	EDN1,PDGFB
					mir-373		microRNA				0.0207	ANGPTL4,CSDC2
					miR-126a-5p (and other miRNAs w/seed AUUAUUA)		mature microRNA				0.0207	KIT,SLC45A3
					LCOR		transcription regulator				0.0207	CYP26B1,FKBP5
					IQGAP2		other				0.0207	FOSL1,NKD1
					COL6A1		other				0.0207	COL6A6,TNC
					BMX		kinase				0.0207	PPARGC1A,TNFRSF1B
					N-(3-oxododecanoyl)-homoserine lactone		chemical reagent				0.0207	IL1A,IL1B
					ferric ammonium citrate		chemical drug				0.0207	BMP6,MYC
					coomassie brilliant blue		chemical drug				0.0207	IL1B,LIF
					dehydroxymethylepoxyquinomicin		chemical reagent				0.0207	BIRC3,SNAI1
					picryl chloride		chemical toxicant				0.0207	IL1A,IL1B
					metoprolol		chemical drug				0.0207	EDN1,MYC
					zeranol		chemical - endogenous mammalian				0.0207	MAOA,MYC
					ethylenediaminetetraacetic acid		chemical drug				0.0207	IL1B,SELPLG
					CpdX-D3		chemical reagent				0.0207	IL1B,WNT2B
					growth factor		group				0.0207	IL7R,MYC
					onapristone		chemical drug				0.0207	ADAMTS1,HBEGF
					CUX1		transcription regulator				0.0208	ARHGDIB,CCN5,MYC,SNAI1
					sulindac		chemical drug				0.0208	CDC25A,G0S2,IL1B,MYC
					BRAF		kinase				0.0215	BIRC3,IL1A,IL1B,LAMA3,MYC,SERPINE2,TACSTD2,TSPAN1
					crizotinib		chemical drug				0.0215	PPARGC1A,ROS1,SNAI1
					xanthohumol		chemical drug				0.0215	BIRC3,IL1B,MYC
					CASP1		peptidase				0.0215	IL1A,IL1B,KDR
					LILRB4		other				0.0215	ICAM4,IL1A,IL1B
					ACE2		peptidase				0.0215	IL12A,IL1B,SMURF2
					dactolisib		chemical drug				0.0219	MYC,SKP2,SNAI1,STC1
					MEX3A		other				0.0231	ANGPTL4,PPARGC1A,PRELP
					arginine		chemical - endogenous mammalian				0.0231	MYC,PPARGC1A,SLC7A5
					GJA1		transporter				0.0231	FGFR3,IL1B,SKP2
					N-(3-(aminomethyl)benzyl)acetamidine		chemical reagent				0.0231	BLK,IL1B,TNFRSF1B
					steroid		chemical - endogenous mammalian				0.0231	CYP3A5,MYC,TNC
					monophosphoryl lipid A		chemical drug				0.0237	IL1A,IL1B
					amphotericin B		chemical drug				0.0237	GDNF,IL1B
					echinomycin		chemical drug				0.0237	ADAMTS1,IL1A
					1'-acetoxychavicol acetate		chemical reagent				0.0237	BIRC3,MYC
					RUBCN		other				0.0237	GDNF,IL1B
					Nkx2-2os		other				0.0237	CLDN11,SCG5
					AIMP1		cytokine				0.0237	IL12A,IL1B
					SIAH2		transcription regulator				0.0237	ANGPT1,FGF1
					miR-10a-5p (and other miRNAs w/seed ACCCUGU)		mature microRNA				0.0237	LINC00324,SNAI1
					miR-374b-5p (and other miRNAs w/seed UAUAAUA)		mature microRNA				0.0237	BMP6,IL1A
					N'-((4-oxo-4H-chromen-3-yl)methylene)nicotinohydrazide		chemical reagent				0.0237	CDC25A,IL1B
					GLUL		enzyme				0.0237	MSR1,SLC7A5
					OGG1		enzyme				0.0237	IL1A,IL1B
					BDKRB2		G-protein coupled receptor				0.0237	EDN1,SNCA
					RGCC		other				0.0237	IL1B,SNAI1
					ST6GAL1		enzyme				0.0237	BIRC3,SNAI1
					GTF2I		transcription regulator				0.0237	KDR,MYC
					PDE5A	-0.581	enzyme				0.0237	IL1B,PDE3A
					perindopril		chemical drug				0.0237	NGF,TRIM63
					hydroxyflutamide		chemical drug				0.0237	IL1A,VCAM1
					formoterol		chemical drug				0.0237	EBI3,FOSL1
					SP3		transcription regulator				0.0243	CYP46A1,FOSL1,IL1A,IL2RB,KDR,KRT81,NPTXR,TNC
					PARP1		enzyme				0.0246	IL1B,LIF,MYC,SDK1,SNAI1,VCAM1
					CHIR 99021		chemical drug				0.0247	MYC,PPARGC1A,SNAI1
					OVA-8		chemical reagent				0.0247	GADD45B,IL2RB,MYC
					FOXA3		transcription regulator				0.0247	CYP3A5,PPARGC1A,TMEM26
					ITCH		enzyme				0.0247	IL1A,IL1B,SLC7A5
					IGFBP3		other				0.0247	IL1B,TNC,VCAM1
					JAG2		growth factor				0.0247	IL1A,IL1B,MMP12
					TFAP2B		transcription regulator				0.0247	EDN1,KDR,KIT
					mevalonic acid		chemical - endogenous mammalian				0.0247	IL1B,MYOCD,VCAM1
					piceatannol		chemical - endogenous non-mammalian				0.0247	BIRC3,IL1B,MYC
					CLOCK		transcription regulator				0.0252	ACVR2B,ANGPTL4,FGF1,FKBP5,GADD45B,GDNF,LRATD2,NOCT,PDGFRB
					Raf		group				0.0253	EDN1,FOSL1,MYC,PPARGC1A
					NfkB1-RelA		complex				0.0264	IL1B,MYC,VCAM1
					(S,R)-3-(4-hydroxyphenyl)-4,5-dihydro-5-isoxazole acetic acid, methyl ester		chemical reagent				0.0264	IL12A,IL1B,IL7R
					CGAS		enzyme				0.0264	IL1A,IL1B,MMP12
					MK2206		chemical drug				0.0264	GREB1,MYC,SNAI1
					misoprostol		chemical drug				0.0268	IL12A,IL1B
					WP1066		chemical drug				0.0268	EDN1,IL1B
					LINC00662		other				0.0268	MYC,RNF144B
					ATXN2		other				0.0268	MTSS1,SNCA
					NREP		other				0.0268	PDGFB,PDGFRB
					miR-214-3p (and other miRNAs w/seed CAGCAGG)		mature microRNA				0.0268	IL1B,LINC00324
					ATG16L1		enzyme				0.0268	IL1A,IL1B
					ANGPTL2		other				0.0268	IL12A,IL1B
					TGFBR3		kinase				0.0268	COL4A6,SNAI1
					IL16		cytokine				0.0268	IL1A,SKP2
					NDN		transcription regulator				0.0268	MYC,SYP
					mir-290		microRNA				0.0268	MYC,SALL4
					101.10 peptide		chemical reagent				0.0268	IL1B,OXTR
					1,1-bis(3'-indolyl)-1-(4-hydroxyphenyl)methane		chemical reagent				0.0268	MYC,SNAI1
					caffeic acid		chemical drug				0.0268	AHR,SNAI1
					HEY2		transcription regulator				0.0282	ANKRD1,GJA5,IL12A
					KEAP1		transcription regulator				0.0282	AHR,IL1B,VCAM1
					PCGF2		transcription regulator				0.0282	CDC25A,MYC,SNAI1
					HDAC4		transcription regulator				0.0294	ANGPTL4,FOSL1,PPM1E,RGS2,SCRG1,VCAM1
					CEACAM1		transporter				0.03	ANGPT1,IL2RB,KDR
					DLK1		other				0.03	SCG2,SNAI1,SYP
					CCR5		G-protein coupled receptor				0.03	IL12A,IL1B,TNFRSF1B
					paricalcitol		chemical drug				0.03	F2RL1,IL1B,VCAM1
					phenacetin		chemical drug				0.03	BIRC3,MYC,UPP1
					S-nitrosoglutathione		chemical toxicant				0.03	BIRC3,LIF,VCAM1
					adenine		chemical - endogenous mammalian				0.03	IL1B,VCAM1
					pCPT-cAMP		chemical - kinase inhibitor				0.03	FOXC2,PPARGC1A
					bevacizumab		biologic drug				0.03	ANGPT1,KDR
					Foxo		group				0.03	IL7R,TRIM63
					Hmgb1		transcription regulator				0.03	IL1B,SCG2
					PPP1R1B		phosphatase				0.03	MYC,SNCA
					CSDE1		enzyme				0.03	MYC,TNC
					IL-17f dimer		complex				0.03	IL1A,IL1B
					MIRLET7		group				0.03	MYC,SNAI1
					FSTL1		other				0.03	IL1B,MYC
					MAILR		other				0.03	CCIN,SPOCD1
					ACSL5		enzyme				0.03	GPRC5A,TMEM40
					DDX17		enzyme				0.03	FOSL1,MYC
					S1PR3		G-protein coupled receptor				0.03	IL1B,VCAM1
					EFNB2		kinase				0.03	ANGPT1,IL7R
					decursin		chemical - endogenous non-mammalian				0.03	KDR,MYC
					zearalenone		chemical toxicant				0.03	IL1B,MYC
					bombesin		chemical - endogenous mammalian				0.03	GREB1,MYC
					2-arachidonoylglycerol		chemical - endogenous mammalian				0.03	ANGPTL4,PPARGC1A
					LCK		kinase				0.0303	GADD45B,IL2RB,MYC,SKP2
					Mapk		group				0.0307	ADA,IL1B,MYC,SNAI1,VCAM1
					FLT3LG		cytokine				0.0316	IL1B,IL2RB,IL7R,TCF4
					Laminin (complex)		complex				0.0319	BIRC3,SKP2,TGFB2
					IRAK1		kinase				0.0319	IL1B,NFATC2,VCAM1
					retinoid		chemical drug				0.0319	EDN1,HBEGF,MYC
					tegafur		chemical drug				0.032	CYP3A5
					PD158780		chemical drug				0.032	HBEGF
					diphosphoryl lipid A		chemical toxicant				0.032	IL1B
					syringin		chemical - endogenous non-mammalian				0.032	IL1B
					11-hydroxy-8,9-epoxyeicosatrienoic acid		chemical - endogenous mammalian				0.032	KDR
					staphylococcus aureus peptidoglycan G		chemical reagent				0.032	VCAM1
					urtica dioica extract		chemical drug				0.032	IL1B
					KCP	0.742	other				0.032	PPARGC1A
					4-oxo-2-nonenal		chemical toxicant				0.032	IL1B
					lonaprisan		chemical drug				0.032	MYC
					(S)-3-hydroxy-2-methylpropanoic acid		chemical - endogenous mammalian				0.032	PPARGC1A
					MAML		group				0.032	IL1B
					Cofilin		group				0.032	MYC
					desmethoxyyangonin		chemical - endogenous non-mammalian				0.032	CYP3A5
					PYDC2		other				0.032	IL1B
					macimorelin		biologic drug				0.032	EDN1
					cytochrome-c oxidase		complex				0.032	MAOA
					N-omega-propyl-L-arginine		chemical reagent				0.032	IL1B
					alum compound		chemical drug				0.032	IL1B
					RelA-CRel		complex				0.032	IL12A
					ZIC5		transcription regulator				0.032	PDGFD
					RBMS3		other				0.032	MYC
					NLRP2		other				0.032	IL1B
					ZNF668		transcription regulator				0.032	IL12A
					GOLM1		other				0.032	IL12A
					POPDC2		other				0.032	IL1B
					VSIG4		other				0.032	IL1B
					smilagenin		chemical drug				0.032	GDNF
					DYRK2		kinase				0.032	SNAI1
					PYDC1		other				0.032	IL1B
					RPRD1B		other				0.032	MYC
					CCDC88C		other				0.032	MYC
					TRIM71		enzyme				0.032	MYC
					GPR4		G-protein coupled receptor				0.032	VCAM1
					USP50		peptidase				0.032	IL1B
					SLC25A33		transporter				0.032	PPARGC1A
					LBH		transcription regulator				0.032	IL1B
					BCAS3		other				0.032	MYC
					USP36		peptidase				0.032	MYC
					SPHKAP		other				0.032	IL1B
					FUBP3		transcription regulator				0.032	MYC
					leteprinim		chemical drug				0.032	NGF
					SGS742		chemical drug				0.032	NGF
					BEST4		other				0.032	MYC
					CDCA7L		other				0.032	MAOA
					CTNNβ-LEF1		complex				0.032	MYC
					Gm-Csf Receptor		complex				0.032	MYC
					STAT3/5		group				0.032	PIM1
					MAP3K21		kinase				0.032	SNAI1
					JNK inhibitor		chemical drug				0.032	IL12A
					alisporivir		biologic drug				0.032	PPARGC1A
					IKKA/B		group				0.032	IL1B
					diaziquone		chemical drug				0.032	IL1B
					masitinib		chemical drug				0.032	KIT
					OMG		G-protein coupled receptor				0.032	MYC
					Inflammasome (Nalp3, Asc, Casp1)		complex				0.032	IL1B
					NOSIP		other				0.032	MYC
					dibromoacetic acid		chemical toxicant				0.032	MYC
					PTPRG		phosphatase				0.032	KIT
					CNGA2		ion channel				0.032	CYP26B1
					PTPN13		phosphatase				0.032	MYC
					RAC3		enzyme				0.032	SNAI1
					PTPA		phosphatase				0.032	MYC
					RAB11B-AS1		other				0.032	ANGPTL4
					cyproconazole		chemical toxicant				0.032	GADD45B
					TRIM16		transcription regulator				0.032	IL1B
					AMD1		enzyme				0.032	MYC
					LAMA3	1.013	other				0.032	IL1B
					STAM		other				0.032	MYC
					ARIH2		enzyme				0.032	IL1B
					miR-185-3p (and other miRNAs w/seed GGGGCUG)		mature microRNA				0.032	MYC
					mir-331		microRNA				0.032	MYC
					mir-134		microRNA				0.032	LIMK1
					Zingiber officiale ginger extract		chemical drug				0.032	IL1B
					Id		group				0.032	ACTC1
					CENPX		other				0.032	MYC
					N-acetylcytidine		chemical - endogenous mammalian				0.032	IL1B
					ECE1		peptidase				0.032	EDN1
					S100A13		other				0.032	IL1A
					RPL15		other				0.032	MYC
					IDE		peptidase				0.032	SNCA
					BCAN		other				0.032	ITGB3
					SIGLEC11		other				0.032	IL1B
					AZU1		peptidase				0.032	IL1B
					DPYSL3		enzyme				0.032	SNAI1
					SEMA6A		transmembrane receptor				0.032	KDR
					WASHC1		other				0.032	MYC
					MYBPC1		other				0.032	IL1A
					KRT18		other				0.032	KRT7
					RFNG		enzyme				0.032	DTX1
					LRP1B		transmembrane receptor				0.032	NCEH1
					CD8B		other				0.032	IL1B
					RPA2		other				0.032	MYC
					VE-821		chemical reagent				0.032	CDC25A
					GPBP1		transcription regulator				0.032	ADA
					CYP7B1		enzyme				0.032	SNCA
					RPS25		other				0.032	MYC
					STAMBP		enzyme				0.032	MYC
					PDHA1		enzyme				0.032	MYC
					2-methoxy-N-(3-methyl-2-oxo-1,4-dihydroquinazolin-6-yl)benzenesulfonamide		chemical reagent				0.032	MYC
					cyclic des-acyl ghrelin (6-13)		biologic drug				0.032	PPARGC1A
					imidazolo-oxindole PKR inhibitor C16		chemical reagent				0.032	IL1B
					PPP2R5A		phosphatase				0.032	MYC
					ZBTB14		transcription regulator				0.032	MYC
					RAMAC		other				0.032	MYC
					Gm12250		other				0.032	IL1B
					Sf1		other				0.032	VCAM1
					P2rx7		ion channel				0.032	IL1B
					NLRP1		enzyme				0.032	IL1B
					STYX		phosphatase				0.032	MYC
					H1f4		other				0.032	MYC
					gimeracil		chemical drug				0.032	CYP3A5
					1,5-bis-(dihexyl-N-nitrosoamino)-2,4-dinitrobenzene		chemical reagent				0.032	PDE5A
					miR-101b-3p (miRNAs w/seed UACAGUA)		mature microRNA				0.032	STC1
					oligomycin A		chemical - endogenous non-mammalian				0.032	PPARGC1A
					ATB-346		chemical drug				0.032	IL1B
					GSK2578215A		chemical drug				0.032	SNCA
					iCRT5		chemical reagent				0.032	CCN4
					iCRT3		chemical reagent				0.032	CCN4
					ZM 306416		chemical drug				0.032	KDR
					trimellitic anhydride		chemical toxicant				0.032	IL1B
					2,2-(2-chlorophenyl-4'-chlorophenyl)-1,1-dichloroethene		chemical - endogenous mammalian				0.032	AHR
					phthalic acid		chemical - endogenous non-mammalian				0.032	CYP3A5
					3-iodobenzylguanidine		chemical drug				0.032	MYC
					phenoxyacetic acid		chemical reagent				0.032	MYC
					BB 3103		chemical toxicant				0.032	PRNP
					PSB-1115		chemical reagent				0.032	PDE5A
					sepiapterin		chemical - endogenous mammalian				0.032	KDR
					foscarnet		chemical drug				0.032	STC1
					butyrine		chemical - endogenous mammalian				0.032	MYC
					cAMP-dependent protein kinase		complex				0.032	PPARGC1A
					oxazepam		chemical drug				0.032	GADD45B
					nortriptyline		chemical drug				0.032	GDNF
					chalcone-24		chemical reagent				0.032	BIRC3
					benzo(a)pyrene-7,8-dione		chemical toxicant				0.032	AKR1C1/AKR1C2
					urushiol		chemical - endogenous non-mammalian				0.032	IL1B
					phenol		chemical - endogenous mammalian				0.032	IL1B
					TG-1701		chemical drug				0.032	MYC
					lavendustin A		chemical drug				0.032	EDN1
					kaolin		chemical drug				0.032	F2RL1
					Cavtratin		chemical - kinase inhibitor				0.032	PDGFB
					echium oil		chemical drug				0.032	IL1B
					NVP-BHG712		chemical drug				0.032	MYC
					LZ1 peptide		chemical reagent				0.032	IL1B
					moringa oleifera aqueous seed extract		chemical reagent				0.032	IL1B
					moringa oleifera diluted seed extract		chemical reagent				0.032	IL1B
					dapansutrile		chemical drug				0.032	IL1B
					MHY1485		chemical reagent				0.032	PPARGC1A
					pyrilamine		chemical drug				0.032	NGF
					Z-YVAD-FMK		chemical reagent				0.032	IL1B
					netropsin		chemical reagent				0.032	CDC25A
					SR1555		chemical reagent				0.032	IL1B
					SR2211		chemical reagent				0.032	IL1B
					endomorphin-2		chemical - endogenous mammalian				0.032	EDN1
					ropinirole		chemical drug				0.032	GDNF
					KT 5926		chemical drug				0.032	VCAM1
					(13S)-hydroperoxyoctadecadienoic acid		chemical - endogenous mammalian				0.032	MAOA
					5-oxo-6-8-11-14-(e,z,z,z)-eicosatetraenoic acid		chemical - endogenous mammalian				0.032	MYC
					polyinosinic acid		chemical reagent				0.032	VCAM1
					benserazide		chemical drug				0.032	GDNF
					KB-R7785		chemical - protease inhibitor				0.032	HBEGF
					androsterone		chemical - endogenous mammalian				0.032	SLC45A3
					17-epiestriol		chemical - endogenous mammalian				0.032	VCAM1
					fluorocitric acid		chemical reagent				0.032	IL1B
					N(6)-(3-iodobenzyl)-5'-N-methylcarboxamidoadenosine		chemical drug				0.0334	MYC,RGS2
					CSF2RB		transmembrane receptor				0.0334	MYC,PIM1
					Pdgf Ab		complex				0.0334	ANGPT1,HBEGF
					BMS-345541		chemical drug				0.0334	IL1B,MMP12
					HCAR2		G-protein coupled receptor				0.0334	IL1B,SLC37A2
					METTL1		enzyme				0.0334	MYC,SNAI1
					CRBN		enzyme				0.0334	IL1B,MYC
					hemoglobin		complex				0.0334	ADM,EDN1
					elastase		group				0.0334	IL1B,MMP12
					Endothelin		group				0.0334	EDN1,MYC
					ARHGDIG		other				0.0334	EDN1,RGS2
					mir-322		microRNA				0.0334	CDC25A,SMURF2
					HOXB9		transcription regulator				0.0334	HOXD13,TGFB2
					DNM1L		enzyme				0.0334	SYP,VCAM1
					EPHX2		enzyme				0.0334	IL1B,VCAM1
					GPI		enzyme				0.0334	SKP2,SNAI1
					EREG		growth factor				0.0334	HBEGF,TNC
					PTGFR		G-protein coupled receptor				0.0334	GDNF,OXTR
					CCR6		G-protein coupled receptor				0.0334	IL12A,MMP12
					SH3BP2		other				0.0334	ITGB3,KIT
					GAB1		other				0.0334	ANGPT1,IL1B
					IRX5		transcription regulator				0.0334	IL12A,KCND2
					APOC1		transporter				0.0334	MYC,SNAI1
					indirubin		chemical drug				0.0334	BIRC3,MYC
					silicon dioxide		chemical drug				0.0334	FOSL1,IL1B
					cerulenin		chemical drug				0.0334	ETV4,IL1B
					nimodipine		chemical drug				0.0334	CYP3A5,MYC
					BAR501		chemical reagent				0.0334	IL1B,VCAM1
					vinorelbine		chemical drug				0.0334	DTX1,IL7R
					EIF3E		translation regulator				0.0338	ANGPT1,SNAI1,TNC
					PTPRC		phosphatase				0.0338	ICAM4,IL1B,VCAM1
					TNC	1.171	other				0.0338	IL1A,IL1B,MYC
					EPHA2		kinase				0.0338	EDN1,IL1B,VCAM1
					fasudil		chemical drug				0.0338	IL1B,TGFB2,VCAM1
					Histone h4		group				0.034	ADA,CDC25A,IL1A,IL1B,SYNPO,VCAM1
					HOTAIR		other				0.0358	GREB1,MYC,SNAI1
					Collagen(s)		complex				0.0358	C3AR1,SNAI1,TNC
					FLT3		kinase				0.0358	CDC25A,MYC,PIM1
					sildenafil		chemical drug				0.0358	FGF1,PDE5A,SYP
					cilostazol		chemical drug				0.0358	KDR,PPARGC1A,VCAM1
					beta-carotene		chemical - endogenous mammalian				0.0358	IL1A,IL1B,SKP2
					ZNF217		transcription regulator				0.0358	ADM,CREB5,GPRC5A,MYC
					CDX2		transcription regulator				0.0359	FGF1,HOXD13,MYC,SALL4,SNAI1,SYNPO
					halofuginone		chemical drug				0.0359	EDNRB,FGFR3,PRELP,SPARCL1,TCF4,VCAM1
					NX-13		chemical reagent				0.037	IL1A,IL1B
					C2CD5		other				0.037	PPARGC1A,TMEM26
					PREX1		other				0.037	ADGRG1,HBEGF
					FAT1		other				0.037	IL1B,SNAI1
					FOXN1		transcription regulator				0.037	KRT81,KRT86
					(-)-arctigenin		chemical reagent				0.037	MSR1,PPARGC1A
					miR-503-5p (miRNAs w/seed AGCAGCG)		mature microRNA				0.037	BMP6,CDC25A
					MYT1		transcription regulator				0.037	ARHGDIB,PTPRB
					S1PR2		G-protein coupled receptor				0.037	PDGFB,VCAM1
					TEK		kinase				0.037	ANGPT1,IL1A
					PAEP		other				0.037	EDN1,HBEGF
					metyrapone		chemical drug				0.037	CYP3A5,IL1B
					pomalidomide		chemical drug				0.037	IL1A,MYC
					L-carnitine		chemical - endogenous mammalian				0.037	EDN1,IL1B
					MR-409		chemical reagent				0.037	CREB5,IL1B
					CpdX		chemical reagent				0.037	IL1B,WNT2B
					dichlororibofuranosylbenzimidazole		chemical toxicant				0.037	CYP3A5,MYC
					VitaminD3-VDR-RXR		complex				0.0379	HSD17B2,IL12A,TGFB2
					BMPR1A		kinase				0.0379	GDNF,NOG,TGFB2
					RUVBL1		transcription regulator				0.0379	GADD45B,H2BC12,TCF4
					Hbb-b2		other				0.0379	IL1B,IL2RB,SERPINF2
					benzyl isothiocyanate		chemical - endogenous non-mammalian				0.0379	MYC,ROS1,VCAM1
					bafilomycin A1		chemical drug				0.0379	IL1B,KCNH2,SNCA
					EBF1		transcription regulator				0.0379	IL12A,INPP5D,MYC,PPARGC1A,PRKAR2B,RASGRF2
					ABCG1		transporter				0.04	IL12A,IL1B,PPARGC1A
					KDR	-0.902	kinase				0.04	INPP5D,KDR,PIM1
					puromycin		chemical - endogenous non-mammalian				0.0406	CYP3A5,IL1B
					8-pCPT-2-O-Me-cAMP		chemical reagent				0.0406	IL1B,OXTR
					kawain		chemical - endogenous non-mammalian				0.0406	CYP3A5,PPARGC1A
					cyclooxygenase		group				0.0406	LIF,RGS2
					MSI2		other				0.0406	MYC,SNAI1
					SUCNR1		G-protein coupled receptor				0.0406	IL1B,LAMA2
					Ferritin		complex				0.0406	BMP6,IL1B
					TRAIP		enzyme				0.0406	IL1A,IL1B
					COX4I1		enzyme				0.0406	IL1B,TGFB2
					PLA2G4A		enzyme				0.0406	IL1B,MYC
					IAPP		other				0.0406	LEPR,MYC
					LY6E		other				0.0406	FGF7,IL1B
					S1PR1	1.212	G-protein coupled receptor				0.0406	IL1A,VCAM1
					HNRNPA1		other				0.0406	MYC,MYOCD
					TP53COR1		other				0.0406	BIRC3,IL1B
					YAP/TAZ		group				0.0406	IL1A,IL1B
					HULC		other				0.0406	KDR,SNAI1
					pirfenidone		chemical drug				0.0406	SNAI1,TGFB2
					leptomycin B		chemical drug				0.0406	FGF1,IL1B
					dehydroisoandrosterone		chemical - endogenous mammalian				0.0419	CYP3A5,FKBP5,MYC,VCAM1
					CAV1		transmembrane receptor				0.0421	KDR,KRT7,SCG5,SNAI1,TNC,VCAM1
					lysophosphatidylinositol		chemical - endogenous mammalian				0.0421	IL1A,IL1B,STC1
					PROC		peptidase				0.0421	ANGPT1,IL1B,VCAM1
					H2AX		transcription regulator				0.0421	ANGPT1,MYC,PPARGC1A
					quinolinic acid		chemical - endogenous mammalian				0.0421	GDNF,MYC,NGF
					diphtheria toxin		chemical - endogenous non-mammalian				0.0424	ADAM19,CRIP1,GPR183,HBEGF,IL1A
					RNA polymerase II		complex				0.0431	ACTC1,ANGPTL4,ATP13A2,CSDC2,FOSL1,FOXC2,GADD45B,IL1B,MYC
					DIO2		enzyme				0.0432	DGKG,GDNF,IL1B,MSR1,PPARGC1A,ZNF804A
					MACROH2A1		other				0.0436	EDN1,FGF1,GSG1,SNAI1
					NTRK2		kinase				0.0436	ANGPT1,IL1B,MYC,SYP
					PTHLH		other				0.0436	ADAMTS1,ANGPT1,RGS2,TNC
					AURK		group				0.0444	ANK1,CYP26B1,KLLN
					ITGA5		transmembrane receptor				0.0444	GDF5,IL12A,IL1B
					EGR3		transcription regulator				0.0444	GDNF,MYC,PDE3A
					LTBR		transmembrane receptor				0.0444	PDGFRB,PRNP,VCAM1
					TWIST2		transcription regulator				0.0444	IL1B,PPARGC1A,SNAI1
					ANLN		other				0.0444	ANK1,CYP26B1,KLLN
					2-bromoethylamine		chemical reagent				0.0444	ADAMTS1,MYC,UPP1
					HNRNPK		other				0.0444	IGSF10,MYC,PRELP
					DUSP11		phosphatase				0.0445	IL1B,SNCA
					Ras homolog		group				0.0445	ITGB3,MYC
					C9orf72		other				0.0445	EDN1,EDNRB
					LGR5		transmembrane receptor				0.0445	AHR,PLBD1
					stattic		chemical reagent				0.0445	IL1B,SKP2
					Collagen type IV		complex				0.0445	ITGB3,MYC
					CHEK1		kinase				0.0445	CDC25A,MYC
					DLX2	1.001	transcription regulator				0.0445	DLX2,MYC
					miR-31-5p (and other miRNAs w/seed GGCAAGA)		mature microRNA				0.0445	IL1B,PDGFB
					MGLL		enzyme				0.0445	IL1A,PPARGC1A
					SIN3B		transcription regulator				0.0445	GADD45B,MYC
					SCX		transcription regulator				0.0445	SNAI1,TNC
					DLX3		transcription regulator				0.0445	HBEGF,IL1A
					PDK4		kinase				0.0445	IL1B,PPARGC1A
					ADM2		other				0.0445	PPARGC1A,TMEM26
					PCDH11Y		other				0.0445	FOSL1,MYC
					TUG1		other				0.0445	MYC,NGF
					epirubicin		chemical drug				0.0445	IL1B,MYC
					STAT5A		transcription regulator				0.0447	BIRC3,IL2RB,IL7R,KIT,KRT80,MYC,PIM1,SCG5,TACSTD2
					IFNAR1		transmembrane receptor				0.0466	IL12A,IL1A,IL1B,LIF,MYC,VCAM1
					LIN28A		other				0.0467	CDC25A,MYC,SNAI1
					NLRX1		other				0.0467	BIRC3,IL1A,IL1B
					Hedgehog		group				0.0467	FOXC2,KIT,MYC
					NOS3		enzyme				0.0467	PDE5A,SNAI1,VCAM1
					LRP5		transmembrane receptor				0.0467	AHR,IL1B,TCF4
					BAPTA-AM		chemical reagent				0.0467	CYP3A5,GDNF,VCAM1
					PF543		chemical drug				0.0467	CCN4,ITGB3,TNC
					4-CMTB		chemical reagent				0.0476	PPARGC1A
					compound SI-1		chemical reagent				0.0476	FKBP5
					compound SI-2		chemical reagent				0.0476	FKBP5
					thioguanine		chemical drug				0.0476	MYC
					Diap		group				0.0476	SKP2
					pentosan polysulfate		chemical drug				0.0476	PRNP
					ergosterol-5,8-peroxide		chemical - endogenous mammalian				0.0476	VCAM1
					PDK		group				0.0476	IL1B
					mepazine		chemical drug				0.0476	MYC
					enoxaparin		chemical drug				0.0476	IL1B
					DPTIP		chemical reagent				0.0476	VCAM1
					narciclasine		chemical - endogenous non-mammalian				0.0476	VCAM1
					C1QTNF12		other				0.0476	IL1B
					AMOT		other				0.0476	ANKRD1
					FKHR		group				0.0476	VCAM1
					lipoxygenase		group				0.0476	RGS2
					PLC gamma		group				0.0476	MYC
					chlormethiazole		chemical drug				0.0476	IL1B
					methysticin		chemical reagent				0.0476	CYP3A5
					sethoxydim		chemical toxicant				0.0476	MYC
					MIR100HG		other				0.0476	SNAI1
					propentofylline		chemical drug				0.0476	NGF
					irisolidone		chemical - endogenous non-mammalian				0.0476	IL1B
					muraglitazar		chemical drug				0.0476	EDN1
					natriuretic peptide derivative		biologic drug				0.0476	PPARGC1A
					MAGEA11		other				0.0476	FKBP5
					LZTS2		other				0.0476	MYC
					LINC00261		other				0.0476	MYC
					NIBAN2		transcription regulator				0.0476	MYC
					ABRAXAS2		other				0.0476	IL1B
					SMYD2		enzyme				0.0476	GREB1
					H1-3		other				0.0476	MYC
					DDX54		transcription regulator				0.0476	CCN5
					CNOT1		other				0.0476	MYC
					ST6GALNAC2		enzyme				0.0476	SELPLG
					KLF14		transcription regulator				0.0476	PPARGC1A
					TAFA4		other				0.0476	IL1B
					SENP8		peptidase				0.0476	SNCA
					ZNF300		transcription regulator				0.0476	MYC
					ALX1		transcription regulator				0.0476	SNAI1
					SRFBP1		other				0.0476	ACTC1
					1700025L06Rik		other				0.0476	ACTC1
					LINC01006		other				0.0476	MYC
					AMOTL1		other				0.0476	ANKRD1
					FBXL16		other				0.0476	MYC
					RADIL		other				0.0476	SNAI1
					PTPN23		phosphatase				0.0476	SNAI1
					INAVA		other				0.0476	IL1B
					NAAA		enzyme				0.0476	IL1B
					CNDP2		peptidase				0.0476	MMP11
					LGR6		G-protein coupled receptor				0.0476	MYC
					Trk Receptor		group				0.0476	EDN1
					EIF4F		complex				0.0476	MYC
					OXSI-2		chemical drug				0.0476	MMP12
					ADI PEG20		biologic drug				0.0476	MYC
					VX 702		chemical drug				0.0476	IL1B
					Inflammasome		complex				0.0476	IL1B
					SRGAP1		other				0.0476	MYC
					satratoxin G		chemical toxicant				0.0476	IL1B
					SEMA4C		other				0.0476	SNAI1
					GPC3		other				0.0476	MYC
					PSMC3		enzyme				0.0476	FOSL1
					ELL		transcription regulator				0.0476	MYC
					MR1		transmembrane receptor				0.0476	IL1B
					ITGA8		other				0.0476	GDNF
					FCGRT		transmembrane receptor				0.0476	SNCA
					MFNG		enzyme				0.0476	DTX1
					BAG4		other				0.0476	IL1B
					PURB		transcription regulator				0.0476	MYC
					LINC00665		other				0.0476	SNAI1
					Ccdc50		other				0.0476	IL1B
					LYZ		enzyme				0.0476	IL1B
					BPTF		transcription regulator				0.0476	MYC
					CLCN3		ion channel				0.0476	VCAM1
					miR-2682-5p (and other miRNAs w/seed AGGCAGU)		mature microRNA				0.0476	MYC
					mir-541		microRNA				0.0476	PTPRN
					mir-370		microRNA				0.0476	PTPRN
					miR-139-3p (miRNAs w/seed GGAGACG)		mature microRNA				0.0476	MMP11
					miR-125b-1-3p (miRNAs w/seed CGGGUUA)		mature microRNA				0.0476	IL1B
					mir-920		microRNA				0.0476	IL1B
					RPS14		translation regulator				0.0476	MYC
					MARK4		kinase				0.0476	SNAI1
					PBK		kinase				0.0476	BIRC3
					ASS1		enzyme				0.0476	MYC
					CARD8		other				0.0476	IL1B
					SLC8A1		transporter				0.0476	EDN1
					SGI 1776		chemical drug				0.0476	MYC
					FOXO6		transcription regulator				0.0476	MYC
					CEACAM6		other				0.0476	IL1B
					CEACAM21		other				0.0476	IL1B
					NPTX1		other				0.0476	SYP
					DOK2		other				0.0476	MYC
					SLC3A2		transporter				0.0476	ANKRD1
					SLN		other				0.0476	PPARGC1A
					MED26		transcription regulator				0.0476	MYC
					KCNQ2		ion channel				0.0476	SYP
					STRAP		other				0.0476	MYC
					SLC6A14		transporter				0.0476	IL1A
					TOR2A		other				0.0476	MYC
					LRG1		other				0.0476	IL1B
					GJC1		ion channel				0.0476	IL1B
					KRT5		other				0.0476	SERPINF1
					MAP2		other				0.0476	PRKAR2B
					ZFX		transcription regulator				0.0476	SKP2
					Cdkal1		enzyme				0.0476	PTPRN
					USP13		peptidase				0.0476	SNAI1
					CEACAM7		other				0.0476	IL1B
					LAG3		transmembrane receptor				0.0476	IL1B
					YWHAE		other				0.0476	FOSL1
					MLF1		other				0.0476	SKP2
					STAM2		other				0.0476	MYC
					cetuximab/radiotherapy		biologic drug				0.0476	KDR
					RAB3B		enzyme				0.0476	SYP
					VEZF1		transcription regulator				0.0476	EDN1
					zotiraciclib		chemical drug				0.0476	MYC
					EEF1A1		translation regulator				0.0476	MYC
					Acp5		phosphatase				0.0476	IL1B
					AP2B1		transporter				0.0476	KDR
					Naip1 (includes others)		other				0.0476	IL1B
					RPL23A		other				0.0476	MYC
					ADAMDEC1		peptidase				0.0476	IL1B
					Supt20		other				0.0476	IL1B
					ATAD2		enzyme				0.0476	MYC
					BCKDHA		enzyme				0.0476	MYC
					IRX1		transcription regulator				0.0476	FGF7
					CNTFR	0.64	transmembrane receptor				0.0476	IL1A
					umbralisib		chemical drug				0.0476	MYC
					AZ-960		chemical reagent				0.0476	PIM1
					iso[4]levuglandin E2		chemical - endogenous mammalian				0.0476	IL1B
					Ro-1138452		chemical reagent				0.0476	IL1B
					ONC-201		chemical drug				0.0476	IL1B
					(E)-1-(2-nitrovinyl)naphthalene		chemical reagent				0.0476	MYC
					(E)-9-(2-nitrovinyl)anthracene		chemical reagent				0.0476	MYC
					iCRT14		chemical reagent				0.0476	CCN4
					14-oxoDHA		chemical - endogenous mammalian				0.0476	IL1B
					anastrozole		chemical drug				0.0476	VCAM1
					mivebresib		chemical drug				0.0476	ZG16B
					dichlorodiphenyl dichloroethylene		chemical toxicant				0.0476	CYP3A5
					prinaberel		chemical drug				0.0476	IL1B
					CGP 12177		chemical reagent				0.0476	PPARGC1A
					2,2-dimethylbutyric acid		chemical drug				0.0476	MYC
					BB-2116		chemical - protease inhibitor				0.0476	HBEGF
					epalrestat		chemical drug				0.0476	PDGFRB
					N-ethylmaleimide		chemical reagent				0.0476	LEPR
					ethylisopropylamiloride		chemical reagent				0.0476	VCAM1
					bongkrekic acid		chemical toxicant				0.0476	VCAM1
					phosphorylcholine		chemical - endogenous mammalian				0.0476	IL1B
					triphenyltin		chemical toxicant				0.0476	IL1B
					glyceollin		chemical - endogenous non-mammalian				0.0476	ANGPT1
					albendazole		chemical drug				0.0476	MMP12
					nitazoxanide		chemical drug				0.0476	MYC
					K ATP Channel		complex				0.0476	PPARGC1A
					protein phosphatase		complex				0.0476	PIM1
					KIRA6		chemical reagent				0.0476	IL1B
					nitromifene		chemical reagent				0.0476	SYP
					nomifensine		chemical drug				0.0476	LIF
					anti-ebv-miR-BART7-3p inhibitor		chemical reagent				0.0476	SNAI1
					ethyl gallate		chemical - endogenous non-mammalian				0.0476	VCAM1
					CRTC1-MAML2		fusion gene/product				0.0476	PPARGC1A
					CDD450		chemical drug				0.0476	IL1B
					methoxyluteolin		chemical - endogenous non-mammalian				0.0476	IL1B
					mitochondria-targeted paraquat		chemical reagent				0.0476	IL1A
					C66		chemical reagent				0.0476	VCAM1
					potassium tetraperoxochromate		chemical reagent				0.0476	IL1B
					Ac-YVAD-CMK		chemical - protease inhibitor				0.0476	IL1B
					myristoylated PKC-zeta pseudosubstrate peptide inhibitor		biologic drug				0.0476	VCAM1
					L-JNK inhibitor I		chemical reagent				0.0476	BMP6
					TAPI		chemical - protease inhibitor				0.0476	PRNP
					R191		chemical drug				0.0476	MYC
					(indol-3-yl)pyruvic acid		chemical - endogenous non-mammalian				0.0476	IL1B
					Ad-ISF35		biologic drug				0.0476	IL1A
					ellipticine		chemical reagent				0.0476	IL1B
[truncated: 34 more rows]

## Sheet: IP-mass
Lane1 numSpectra Rabbit TRIM28	Lane1 totalIntensity	Lane2 Rabbit IgG	Lane2 totalIntensity	Lane3 mouse TRIM28	Lane3 totalIntensity	Lane4 numSpectra mouse IgG	Lane4 totalIntensity	protein_mw	accession_number	percentCoverage	numPepsUnique	scoreUnique	entry_name
310	13800000000	259	11400000000	397	21100000000	318	13300000000	24409.1	P00761	26.8	9	143.83	Trypsin
216	696000000	52	116000000	18	24200000	111	279000000	280734	P21333	35.5	61	626.3	Filamin-A
130	967000000	16	30300000	16	96200000	35	187000000	41835.2	P53478	56.3	17	191.35	Actin, cytoplasmic type 5
112	722000000	16	24500000	12	19400000	41	89300000	49727	Q6GLE7	50.4	18	210.29	Tubulin beta chain
111	622000000	22	35900000	13	20200000	48	82500000	57935.9	P14618	41.8	22	265.28	Pyruvate kinase PKM
109	364000000	17	31700000	18	36000000	54	149000000	53650.7	P08670	62.6	30	261.97	Vimentin
109	875000000	39	172000000	42	227000000	141	1230000000	69292.3	P02769	27.8	19	189.46	Serum albumin
104	348000000	38	94500000	15	32500000	61	157000000	226528	P35579	40.3	67	655.75	Myosin-9
103	279000000	15	14700000	8	9970000	61	75200000	70896.8	A2Q0Z1	47.9	21	205.71	Heat shock cognate 71 kDa protein
95	427000000	21	24500000	17	19400000	49	134000000	83262.7	P08238	36.1	22	229.08	Heat shock protein HSP 90-beta
86	145000000	30	52000000	28	45300000	74	138000000	65431.7	P35908	42.7	19	150.47	Keratin, type II cytoskeletal 2 epidermal
84	131000000	18	24300000	0	0	42	56300000	629090	Q09666	24	96	707.13	Neuroblast differentiation-associated protein AHNAK
80	321000000	12	11900000	8	10300000	24	61800000	47196.2	Q5R6Y1	50.2	15	177.85	Alpha-enolase
75	166000000	15	15000000	6	3520000	38	49100000	103056	P12814	40	28	261.95	Alpha-actinin-1
72	583000000	9	29900000	8	16500000	36	85700000	50150.8	P05213	38.1	12	136.23	Tubulin alpha-1B chain
66	180000000	19	43500000	3	4580000	24	53600000	269762	Q9Y490	31.5	50	495.19	Talin-1
60	328000000	7	14000000	5	7540000	20	54100000	36052.6	P04406	57.3	11	138.13	Glyceraldehyde-3-phosphate dehydrogenase
52	298000000	4	4430000	3	4420000	0	0	88548.2	Q13263	32.6	15	140.6	Transcription intermediary factor 1-beta
51	159000000	12	10700000	6	6280000	29	51700000	191611	Q00610	36.9	42	394.35	Clathrin heavy chain 1
50	64100000	7	6350000	8	6910000	39	50700000	58826.1	P13645	33.5	19	185.33	Keratin, type I cytoskeletal 10
48	75900000	10	5980000	0	0	24	24500000	532398	Q14204	17.2	51	403.97	Cytoplasmic dynein 1 heavy chain 1
47	74000000	6	4710000	0	0	18	17900000	531781	Q15149	13.3	46	352.15	Plectin
46	270000000	9	38900000	8	32200000	31	139000000	50156	Q90835	29.2	10	104.58	Elongation factor 1-alpha 1
44	117000000	8	17000000	3	3610000	19	48000000	38653.4	Q6TEQ7	39.5	15	144.91	Annexin A2
43	88300000	13	16400000	1	2240000	25	41400000	343663	P12111	21.4	42	386.97	Collagen alpha-3(VI) chain
38	406000000	7	6340000	5	22700000	24	66900000	46439.7	P50454	54	15	180.73	Serpin H1
37	149000000	6	25800000	2	5180000	17	32700000	123942	P26234	34.6	26	219.54	Vinculin
36	145000000	1	232000	0	0	9	32000000	51900.5	Q01518	23.5	9	97.35	Adenylyl cyclase-associated protein 1
32	113000000	4	4870000	4	2770000	9	14300000	95336.5	P13639	24.1	13	132.8	Elongation factor 2
31	148000000	4	2770000	4	2150000	16	27000000	56781.3	P30101	37.4	15	166.35	Protein disulfide-isomerase A3
30	102000000	2	1170000	1	985000	8	16400000	56558.9	P06576	59.1	17	185.15	ATP synthase subunit beta, mitochondrial
29	66800000	3	1800000	0	0	12	10100000	67818.9	P26038	31.3	15	124.8	Moesin
27	45800000	2	992000	0	0	11	11700000	117847	P22314	20.3	12	106.24	Ubiquitin-like modifier-activating enzyme 1
27	117000000	6	20300000	2	2410000	16	58700000	77327.5	P21980	20.9	10	86.88	Protein-glutamine gamma-glutamyltransferase 2
27	57500000	3	1450000	2	424000	5	10600000	38713.6	P04083	34.6	8	76.27	Annexin A1
26	65900000	4	5560000	1	2040000	5	22200000	273422	P49327	15.6	25	212.74	Fatty acid synthase
26	29700000	29	28300000	5	3030000	41	68900000	62063.3	P35527	38.6	18	165.59	Keratin, type I cytoskeletal 9
25	43600000	1	1710000	1	394000	6	4730000	167573	Q7SIH1	17.1	14	111.85	Alpha-2-macroglobulin
25	21400000	3	985000	0	0	11	3950000	68686.3	Q5RFB6	25.2	10	77.04	Dolichyl-diphosphooligosaccharide--protein glycosyltransferase subunit 1
25	216000000	10	103000000	0	0	4	1640000	11043	P01840	36.8	2	22.94	Ig kappa-b4 chain C region
24	162000000	0	0	0	0	8	15100000	57115.3	P07237	34.6	12	125.53	Protein disulfide-isomerase
23	34300000	2	1110000	0	0	4	4020000	189249	P46940	19.2	21	166.07	Ras GTPase-activating-like protein IQGAP1
23	47100000	4	2250000	1	222000	5	7100000	89347.3	P46462	23.2	10	95.44	Transitional endoplasmic reticulum ATPase
22	36500000	2	672000	0	0	7	6780000	234704	Q9NZM1	17.3	25	184.13	Myoferlin
22	53000000	2	1230000	0	0	4	4210000	46153.1	P60842	40.8	14	132.24	Eukaryotic initiation factor 4A-I
22	71300000	10	20700000	7	6380000	6	13500000	11806.4	P0AA25	47.7	4	43.86	Thioredoxin-1
21	45800000	2	3340000	0	0	2	1240000	121003	P27816	22.4	15	135.55	Microtubule-associated protein 4
21	81500000	1	1090000	1	378000	11	18200000	48140.7	P27797	33	8	94.98	Calreticulin
20	43000000	0	0	0	0	3	1990000	61053.6	P10809	40.4	15	146.45	60 kDa heat shock protein, mitochondrial
20	51400000	3	910000	0	0	6	7390000	67895.6	Q5R4C1	26	9	101.67	Transketolase
20	57500000	3	3500000	3	2110000	9	10400000	48120.4	Q15084	23.6	8	91.57	Protein disulfide-isomerase A6
20	35800000	1	609000	0	0	5	10500000	39433.3	A5A6I5	31.3	8	63.4	Fructose-bisphosphate aldolase A
18	26000000	1	292000	0	0	8	6750000	152470	Q9P2E9	15.6	15	112.76	Ribosome-binding protein 1
18	61800000	2	1470000	1	1420000	4	7970000	35936.1	P08758	44.3	10	94.13	Annexin A5
18	40600000	1	1220000	1	5850000	1	1850000	68908.7	P49065	16.7	10	88.26	Serum albumin
17	18200000	1	406000	0	0	6	7850000	75871.9	P08133	27	13	111.94	Annexin A6
17	28500000	0	0	0	0	3	1900000	138343	P53621	17.4	13	103.3	Coatomer subunit alpha
17	19400000	0	0	0	0	3	2580000	70809.8	P13797	26.1	12	89.01	Plastin-3
17	43900000	2	693000	2	1190000	10	12900000	43952.8	O54724	18.6	6	60.53	Polymerase I and transcript release factor
16	27000000	1	722000	0	0	8	5380000	66021.3	Q07065	25.4	12	91.28	Cytoskeleton-associated protein 4
15	33500000	0	0	0	0	3	1710000	50662.3	P50395	36.8	11	108.2	Rab GDP dissociation inhibitor beta
15	32500000	2	1040000	0	0	5	4730000	50117.9	P26641	37.5	11	95.59	Elongation factor 1-gamma
15	11300000	1	199000	0	0	6	5070000	120837	P53396	11.2	9	65.47	ATP-citrate synthase
15	19900000	2	2030000	0	0	7	12800000	22610.5	Q01995	37.8	7	53.25	Transgelin
15	25500000	0	0	0	0	4	5410000	67571.1	Q5R440	9.4	5	50.01	Calnexin
15	817000000	3	29300000	4	23200000	6	36400000	41951.2	P12717	7.9	1	19.64	Actin, muscle
14	22700000	2	1860000	0	0	11	30800000	76857.2	Q5RF26	21.4	14	127.03	Nucleolin
14	27800000	0	0	1	1570000	4	3440000	106872	Q14697	23.3	12	117.38	Neutral alpha-glucosidase AB
14	12200000	0	0	0	0	1	317000	177436	P48681	8.5	10	79.55	Nestin
13	19800000	0	0	1	183000	2	872000	53139.1	P52209	22.5	8	73.87	6-phosphogluconate dehydrogenase, decarboxylating
13	35200000	2	619000	0	0	4	1560000	47074.1	O60664	28.8	8	73.15	Perilipin-3
13	67100000	0	0	0	0	7	28400000	18502.2	P23528	42.1	5	67.96	Cofilin-1
13	18400000	0	0	0	0	2	2050000	50799.9	P39656	30.9	9	65.54	Dolichyl-diphosphooligosaccharide--protein glycosyltransferase 48 kDa subunit
13	11300000	1	677000	1	704000	5	4240000	73740.3	Q3ZCH0	17.2	8	60.19	Stress-70 protein, mitochondrial
12	68000000	0	0	0	0	0	0	44613.9	A5A6K4	24.9	7	75.4	Phosphoglycerate kinase 1
12	9230000	1	388000	1	295000	2	861000	94329.3	P34932	15.1	9	61.47	Heat shock 70 kDa protein 4
12	70200000	1	574000	1	704000	3	3880000	36688.1	P00338	18	5	50.79	L-lactate dehydrogenase A chain
11	23100000	1	899000	0	0	0	0	177186	Q9NYU2	10.9	11	95.7	UDP-glucose:glycoprotein glucosyltransferase 1
11	33800000	1	1020000	1	553000	5	3130000	59779.6	Q5R546	27.4	9	88.08	ATP synthase subunit alpha, mitochondrial
11	9670000	0	0	0	0	7	4930000	74138.2	P02545	18.2	10	73.75	Prelamin-A/C
11	12000000	0	0	0	0	4	2890000	72931.1	P13667	20.4	9	66.54	Protein disulfide-isomerase A4
11	15200000	0	0	0	0	3	2630000	107155	Q5R922	17.5	9	64.07	Coatomer subunit beta
11	30600000	0	0	0	0	1	313000	41502.8	Q5RA66	34.3	7	62.76	Septin-2
11	29300000	1	492000	0	0	2	2940000	100256	P56701	13.6	7	60.72	26S proteasome non-ATPase regulatory subunit 2
11	14600000	0	0	0	0	3	3030000	25034.5	P30041	37.5	7	49	Peroxiredoxin-6
11	10200000	0	0	0	0	0	0	60342.5	P17987	17.9	6	48.48	T-complex protein 1 subunit alpha
11	21000000	2	1660000	0	0	2	3520000	22782.1	P04792	40.4	5	48.46	Heat shock protein beta-1
11	33700000	1	570000	2	3460000	4	5090000	38418.1	P12763	20.8	4	47.31	Alpha-2-HS-glycoprotein
11	56700000	1	893000	1	1340000	2	15300000	15054	P07737	22.8	3	24.86	Profilin-1
10	17000000	2	1440000	0	0	5	8220000	292753	Q92616	5.9	10	93.77	Translational activator GCN1
10	17500000	0	0	0	0	2	1660000	69631.4	Q7TMK9	22.7	10	84.32	Heterogeneous nuclear ribonucleoprotein Q
10	12500000	3	2570000	0	0	3	5650000	141453	Q00341	12.9	10	72.46	Vigilin
10	24300000	0	0	0	0	2	1650000	69298.8	Q5RBM1	13.7	5	64.68	Dolichyl-diphosphooligosaccharide--protein glycosyltransferase subunit 2
10	7230000	1	350000	0	0	4	2500000	101995	Q7KZF4	14.7	8	59.99	Staphylococcal nuclease domain-containing protein 1
10	7670000	0	0	0	0	0	0	58205.5	Q2T9X2	19.9	8	54	T-complex protein 1 subunit delta
10	10400000	0	0	0	0	3	2360000	136373	A7MBJ5	7.8	7	51.65	Cullin-associated NEDD8-dissociated protein 1
10	12000000	0	0	0	0	4	1560000	83164.1	P41250	16.9	7	50.14	Glycine--tRNA ligase
10	10400000	0	0	0	0	3	1840000	59255.7	P11413	18.2	6	48.5	Glucose-6-phosphate 1-dehydrogenase
10	249000000	0	0	0	0	5	44600000	42678.1	P14883	11.1	3	20.72	Actin-2
9	7900000	0	0	0	0	2	1200000	57487.2	P78371	20.7	8	76.93	T-complex protein 1 subunit beta
9	16700000	0	0	0	0	1	264000	85696	P06396	15.8	7	62.37	Gelsolin
9	10400000	1	441000	1	2020000	7	4150000	121679	O00159	11.3	8	61.85	Unconventional myosin-Ic
9	17500000	1	545000	0	0	0	0	166566	Q14152	7.8	7	53.46	Eukaryotic translation initiation factor 3 subunit A
9	19700000	0	0	1	382000	1	494000	23355.4	P09211	43.3	5	44.42	Glutathione S-transferase P
9	16200000	0	0	0	0	0	0	66256.4	Q2KJH4	14.8	5	43.89	WD repeat-containing protein 1
9	10600000	0	0	0	0	2	466000	32850.2	P07951	16.9	6	33.43	Tropomyosin beta chain
8	19400000	4	4350000	2	2780000	4	6210000	55438.2	P38507	26.5	8	76.51	Immunoglobulin G-binding protein A
8	20700000	0	0	0	0	3	5320000	22629.7	P51824	47.2	7	66.21	ADP-ribosylation factor 1
8	24900000	0	0	0	0	3	2220000	32727.3	Q02878	32.9	8	65.87	60S ribosomal protein L6
8	20900000	2	3040000	0	0	2	929000	97716.6	Q9Y678	13.7	8	55.03	Coatomer subunit gamma-1
8	170000000	2	1370000	0	0	8	24700000	46103.1	P34955	14.6	5	53.18	Alpha-1-antiproteinase
8	8860000	0	0	1	599000	5	4030000	83561.6	Q5R9N3	14.4	7	53.15	Procollagen-lysine,2-oxoglutarate 5-dioxygenase 1
8	13400000	0	0	0	0	2	558000	48533.9	P04181	15.7	6	50.83	Ornithine aminotransferase, mitochondrial
8	7700000	0	0	0	0	1	236000	96864.2	Q5R606	9.5	6	50.53	Heat shock protein 105 kDa
8	6770000	0	0	0	0	2	569000	59619.6	P50990	15.5	7	46.51	T-complex protein 1 subunit theta
8	7740000	0	0	0	0	4	6460000	93229.4	Q05682	8.8	5	46.34	Caldesmon
8	10900000	2	1170000	0	0	5	6430000	138939	P02452	6.6	6	41.4	Collagen alpha-1(I) chain
8	12000000	0	0	0	0	1	1190000	30790.4	P60174	24.8	5	40.93	Triosephosphate isomerase
8	15000000	0	0	0	0	1	1050000	34272.9	P05388	22	4	39.85	60S acidic ribosomal protein P0
8	4230000	0	0	0	0	1	942000	75377.7	P54136	11.8	5	35.6	Arginine--tRNA ligase, cytoplasmic
8	68300000	0	0	0	0	1	613000	129929	Q9NQC3	5.2	3	34.95	Reticulon-4
8	5150000	0	0	0	0	0	0	111333	Q9Y4L1	7.9	5	33.59	Hypoxia up-regulated protein 1
8	14700000	0	0	0	0	2	1810000	33020.7	P50890	28.3	4	32.37	40S ribosomal protein SA
8	23700000	2	1860000	3	4190000	4	7440000	63290.6	P19909	7	3	28.17	Immunoglobulin G-binding protein G
7	11800000	0	0	0	0	1	696000	110415	P55060	12.1	6	61.29	Exportin-2
7	15500000	0	0	0	0	1	451000	50434.8	Q07960	28.2	7	61.11	Rho GTPase-activating protein 1
7	10700000	0	0	0	0	0	0	46108.1	P39023	19.1	6	52.76	60S ribosomal protein L3
7	4310000	2	543000	0	0	0	0	109683	P33176	9.3	7	43.69	Kinesin-1 heavy chain
7	6120000	0	0	0	0	1	574000	119514	O95373	8.8	6	40.85	Importin-7
7	10200000	0	0	0	0	1	498000	29173.4	P62258	21.1	5	40.25	14-3-3 protein epsilon
7	13800000	0	0	0	0	2	956000	45375.3	A6H767	16.8	5	39.97	Nucleosome assembly protein 1-like 1
7	8730000	0	0	0	0	0	0	48663	P46472	14.7	5	39.47	26S protease regulatory subunit 7
7	7730000	1	367000	0	0	2	1250000	27744.6	P63103	30.6	5	37.28	14-3-3 protein zeta/delta
7	16500000	0	0	0	0	3	1260000	51027.3	Q4R4M6	13.5	4	37.19	Heterogeneous nuclear ribonucleoprotein K
7	6820000	0	0	0	0	4	2020000	60625.8	Q5RBP4	16.2	5	33.98	EH domain-containing protein 1
7	2570000	0	0	0	0	1	207000	84869.8	P02786	9.8	6	33.34	Transferrin receptor protein 1
7	14000000	0	0	0	0	0	0	105704	Q08DS7	5.6	3	32.62	AP-1 complex subunit beta-1
7	10300000	0	0	0	0	1	548000	59686	Q5RF02	9.7	3	30.5	T-complex protein 1 subunit epsilon
7	17300000	0	0	0	0	1	197000	26922.2	O00299	23.6	3	27.53	Chloride intracellular channel protein 1
6	6580000	0	0	0	0	0	0	34390.5	P85970	35.3	5	52.92	Actin-related protein 2/3 complex subunit 2
6	18500000	1	387000	0	0	2	1390000	102549	O35142	10.9	5	52.25	Coatomer subunit beta'
6	14800000	0	0	0	0	0	0	37106.1	O43852	23.8	5	50.98	Calumenin
6	15500000	0	0	0	0	1	188000	63149.9	Q4R591	17.3	5	48.71	Glucose-6-phosphate isomerase
6	7700000	0	0	0	0	1	145000	69841.8	P12956	16	6	48.36	X-ray repair cross-complementing protein 6
6	4310000	0	0	0	0	1	537000	106809	P49588	13.1	6	46.76	Alanine--tRNA ligase, cytoplasmic
6	7500000	0	0	0	0	0	0	27781.8	Q5ZMD1	22.4	4	42.96	14-3-3 protein theta
6	6070000	0	0	0	0	2	995000	51168.7	Q2TBU9	20.7	6	41.72	RuvB-like 2
6	5390000	2	1310000	0	0	7	5440000	129381	P07996	7.2	6	40.77	Thrombospondin-1
6	17800000	0	0	0	0	2	1520000	58076.2	Q5RCD2	11.6	3	40.39	T-complex protein 1 subunit zeta
6	5940000	0	0	0	0	2	1450000	144496	P41252	5.7	6	40.03	Isoleucine--tRNA ligase, cytoplasmic
6	13900000	0	0	0	0	0	0	60646	Q6P502	20.7	5	39.38	T-complex protein 1 subunit gamma
6	7160000	1	371000	1	393000	1	1140000	27747	P79891	26.8	5	39.23	40S ribosomal protein S3
6	4220000	1	154000	0	0	0	0	284534	Q13813	3.8	6	37.69	Spectrin alpha chain, non-erythrocytic 1
6	11000000	1	314000	0	0	2	1540000	61276.3	Q15942	19.2	4	37.29	Zyxin
6	24200000	0	0	0	0	2	1810000	47696.5	P36578	11.2	4	37.2	60S ribosomal protein L4
6	6090000	1	238000	0	0	3	1500000	504734	Q91ZX7	1.5	5	35.52	Prolow-density lipoprotein receptor-related protein 1
6	14100000	0	0	0	0	0	0	28831.5	P25113	22	3	34.77	Phosphoglycerate mutase 1
6	18800000	1	420000	0	0	1	2340000	22126.4	A6H769	37.6	4	30.34	40S ribosomal protein S7
6	8150000	0	0	0	0	1	239000	62941.8	O43776	8.9	3	28.04	Asparagine--tRNA ligase, cytoplasmic
6	3240000	0	0	0	0	1	554000	49183.7	P62191	12.2	4	27.54	26S protease regulatory subunit 4
6	9950000	0	0	0	0	1	1600000	40494.6	P30491	17.1	3	25.74	HLA class I histocompatibility antigen, B-53 alpha chain
6	4400000	0	0	0	0	0	0	86672.2	A2VDL8	5.4	3	22.37	Protein transport protein Sec23A
6	10200000	0	0	0	0	2	992000	45729.1	Q794E4	8.1	2	20.56	Heterogeneous nuclear ribonucleoprotein F
6	4440000	1	152000	0	0	2	1030000	24204.8	P62241	16.8	3	19.79	40S ribosomal protein S8
6	23800000	2	4020000	1	342000	1	2770000	23802.2	P24368	12	2	16.9	Peptidyl-prolyl cis-trans isomerase B
6	43500000	1	2270000	2	4770000	1	1050000	85583.9	P0CG64	2.1	1	14.25	Polyubiquitin-C
5	4840000	0	0	0	0	2	352000	61160.3	Q9NZN4	21.9	7	47.84	EH domain-containing protein 2
5	8540000	2	926000	1	579000	3	11000000	47420.4	Q90WD0	17.2	5	47.13	Actin-related protein 3
5	4160000	0	0	0	0	0	0	181792	Q9C0C2	5.1	5	45.45	182 kDa tankyrase-1-binding protein
5	7570000	0	0	0	0	1	794000	82703.1	P13010	14.3	5	44.41	X-ray repair cross-complementing protein 5
5	3950000	0	0	0	0	2	1430000	170588	P07814	5.2	6	42.42	Bifunctional glutamate/proline--tRNA ligase
5	4580000	1	1020000	1	593000	2	2540000	331768	P15924	2.8	5	40.66	Desmoplakin
5	5610000	0	0	0	0	1	276000	177600	P11047	4.7	5	39.99	Laminin subunit gamma-1
5	5690000	0	0	0	0	1	308000	60900.8	O15460	12.3	4	39.81	Prolyl 4-hydroxylase subunit alpha-2
5	34700000	14	209000000	0	0	1	784000	35403.6	P01870	13.9	4	39.22	Ig gamma chain C region
5	2810000	1	145000	0	0	2	789000	838293	Q9UPN3	1.3	7	38.07	Microtubule-actin cross-linking factor 1, isoforms 1/2/3/5
5	4250000	0	0	0	0	1	2170000	96694.2	P11216	8.6	5	37.2	Glycogen phosphorylase, brain form
5	6880000	0	0	0	0	1	568000	45625.2	P62194	15.5	4	36.87	26S protease regulatory subunit 8
5	23600000	1	683000	0	0	4	4610000	73242.1	O00571	9.5	4	36.86	ATP-dependent RNA helicase DDX3X
5	5740000	0	0	0	0	0	0	55804	P12268	13.2	5	36.03	Inosine-5'-monophosphate dehydrogenase 2
5	7990000	0	0	0	0	0	0	54765.1	Q60HF9	17.2	4	34.2	Fumarate hydratase, mitochondrial
5	4360000	0	0	0	0	1	2910000	96021.4	Q8WUM4	8.4	3	33.15	Programmed cell death 6-interacting protein
5	5230000	0	0	0	0	1	530000	97182.5	P70168	7	3	32.81	Importin subunit beta-1
5	3340000	0	0	0	0	1	639000	55076.2	Q5R7B3	17	5	32.65	UDP-glucose 6-dehydrogenase
5	5400000	0	0	0	0	2	2640000	34234.3	P00387	26.9	5	31.18	NADH-cytochrome b5 reductase 3
5	3890000	0	0	0	0	0	0	57228.4	Q5XJY5	11.1	3	30.82	Coatomer subunit delta
5	3280000	0	0	0	0	1	295000	225491	Q14008	3.5	5	29.79	Cytoskeleton-associated protein 5
5	3840000	0	0	0	0	0	0	145239	Q7TMB8	3.9	4	26.87	Cytoplasmic FMR1-interacting protein 1
5	5410000	0	0	0	0	1	366000	51227.7	Q2VIR3	13.1	4	26.48	Putative eukaryotic translation initiation factor 2 subunit 3-like protein
5	5500000	0	0	0	0	1	211000	21893.1	P17077	35.4	3	26.25	60S ribosomal protein L9
5	7190000	0	0	0	0	3	1500000	21891.5	P32119	19.6	4	26.21	Peroxiredoxin-2
5	6190000	1	290000	0	0	2	760000	129312	P08123	4.9	4	25.83	Collagen alpha-2(I) chain
5	5540000	0	0	0	0	2	1060000	61558	Q64I01	6.6	3	24.68	Glutamate dehydrogenase 2, mitochondrial
5	2440000	0	0	0	0	0	0	122854	Q9BSJ8	4.3	3	22.81	Extended synaptotagmin-1
5	6110000	0	0	0	0	1	265000	47462.9	F1LMZ8	12.7	4	22.6	26S proteasome non-ATPase regulatory subunit 11
5	4540000	0	0	0	0	0	0	35076.1	P63243	16.4	3	21.63	Guanine nucleotide-binding protein subunit beta-2-like 1
5	2360000	1	1200000	0	0	0	0	85861.1	Q12797	4.6	3	20.91	Aspartyl/asparaginyl beta-hydroxylase
5	3710000	0	0	0	0	1	302000	56762.6	Q4R8W8	6.2	3	19.92	Neutral amino acid transporter B(0)
5	22000000	2	18300000	5	93200000	12	62800000	68586.5	Q3SZ57	4.9	3	18.39	Alpha-fetoprotein
5	10100000	0	0	1	427000	1	508000	33035.3	Q4R959	9.7	2	16.74	F-actin-capping protein subunit alpha-1
4	4540000	3	2510000	6	6360000	3	1340000	55799.2	Q8IYB1	17.5	7	60.48	Protein MB21D2
4	19600000	1	1490000	0	0	2	1290000	99325.1	Q14764	10.9	5	54.42	Major vault protein
4	8190000	0	0	0	0	0	0	71542.1	Q7M6Y3	11.2	4	40.29	Phosphatidylinositol-binding clathrin assembly protein
4	3830000	0	0	0	0	0	0	70388.9	P49748	8.3	4	35.17	Very long-chain specific acyl-CoA dehydrogenase, mitochondrial
4	5470000	0	0	0	0	0	0	140474	P26640	4.5	3	34.36	Valine--tRNA ligase
4	3300000	0	0	0	0	0	0	76571.5	P20810	12	4	32.26	Calpastatin
4	5230000	0	0	0	0	1	557000	51711.5	O75390	14.5	4	32.08	Citrate synthase, mitochondrial
4	2460000	0	0	0	0	1	489000	31121.3	P29692	21.7	4	30.44	Elongation factor 1-delta
4	3780000	0	0	0	0	0	0	105834	Q99460	7.8	4	29.78	26S proteasome non-ATPase regulatory subunit 1
4	10400000	0	0	0	0	2	3560000	88413.9	P05556	6.2	3	29.34	Integrin beta-1
4	12700000	0	0	0	0	0	0	16832	P63241	23.3	3	29.25	Eukaryotic translation initiation factor 5A-1
4	11700000	2	1240000	1	141000	4	4090000	90582.9	Q00839	5.6	3	29.1	Heterogeneous nuclear ribonucleoprotein U
4	3350000	0	0	0	0	1	415000	191478	Q02952	3.4	4	28.17	A-kinase anchor protein 12
4	4050000	1	201000	0	0	0	0	175488	Q04637	4.4	4	28.14	Eukaryotic translation initiation factor 4 gamma 1
4	5080000	0	0	0	0	1	334000	47715.3	P23526	12.2	4	27.85	Adenosylhomocysteinase
4	2850000	0	0	0	0	1	248000	243124	P08955	2.1	4	27.52	CAD protein
4	14600000	0	0	0	0	0	0	47239.5	P38024	7.9	2	27.25	Multifunctional protein ADE2
4	7710000	0	0	0	0	0	0	56068.1	P54578	9.5	3	26.77	Ubiquitin carboxyl-terminal hydrolase 14
4	2760000	0	0	0	0	0	0	84136.4	Q96TA1	10.5	4	26.5	Niban-like protein 1
4	3410000	0	0	0	0	1	877000	57135.2	P14868	12.1	4	26.23	Aspartate--tRNA ligase, cytoplasmic
4	5560000	0	0	0	0	0	0	70699.7	Q9EPH8	8.1	3	24.81	Polyadenylate-binding protein 1
4	3930000	0	0	0	0	0	0	123628	O00410	5.3	4	24.73	Importin-5
4	4980000	0	0	0	0	0	0	64243.9	Q96AY3	9.2	4	24.25	Peptidyl-prolyl cis-trans isomerase FKBP10
4	2100000	0	0	0	0	3	7480000	17362.8	Q01768	31.5	3	24.13	Nucleoside diphosphate kinase B
4	7280000	1	208000	0	0	0	0	60976.5	O43242	7.4	3	24.08	26S proteasome non-ATPase regulatory subunit 3
4	5070000	0	0	0	0	0	0	28771.6	Q9Y696	27.6	4	24	Chloride intracellular channel protein 4
4	3410000	0	0	0	0	0	0	35918.6	P16116	15.2	3	23.62	Aldose reductase
4	2450000	1	542000	1	264000	1	1690000	84684.1	O00469	8.2	4	23.5	Procollagen-lysine,2-oxoglutarate 5-dioxygenase 2
4	2500000	0	0	0	0	0	0	80025	Q9GLG1	9.8	4	22.38	Calpain-2 catalytic subunit
4	4100000	0	0	0	0	0	0	49548.1	O88685	9.9	3	22.29	26S protease regulatory subunit 6A
4	4450000	0	0	0	0	0	0	109538	P15144	4.9	4	21.22	Aminopeptidase N
4	6610000	1	353000	0	0	1	1690000	34929.8	Q96AG4	15.6	3	20.79	Leucine-rich repeat-containing protein 59
4	22800000	0	0	0	0	0	0	29497.3	P21670	14.5	3	20.75	Proteasome subunit alpha type-4
4	2360000	0	0	0	0	1	343000	78805.1	Q06210	8.1	3	20.55	Glutamine--fructose-6-phosphate aminotransferase [isomerizing] 1
4	5770000	0	0	0	0	1	543000	27565.4	P78417	13.2	3	20.45	Glutathione S-transferase omega-1
4	2900000	0	0	0	0	2	614000	103324	Q11011	3.5	3	20.11	Puromycin-sensitive aminopeptidase
4	2910000	0	0	0	0	1	280000	114790	P11607	4.9	3	19.92	Sarcoplasmic/endoplasmic reticulum calcium ATPase 2
4	3580000	0	0	0	0	1	829000	113052	P06685	4.2	3	19.85	Sodium/potassium-transporting ATPase subunit alpha-1
4	6100000	0	0	0	0	1	661000	19910.9	P24032	22.6	3	19.42	Myosin regulatory light chain 2, smooth muscle minor isoform
4	6340000	0	0	0	0	1	854000	32350.9	Q60932	10.4	2	17.62	Voltage-dependent anion-selective channel protein 1
4	1740000	0	0	0	0	0	0	87797.1	P47897	4.6	3	17.53	Glutamine--tRNA ligase
4	6590000	0	0	0	0	0	0	11182.2	P01685	35.5	2	15.5	Ig kappa chain V region 4135
4	1980000	0	0	0	0	2	406000	88165.2	Q764M5	3.3	2	14.25	Signal transducer and activator of transcription 1
3	1520000	7	30600000	23	137000000	17	74400000	43385.7	P01869	18.5	5	49.58	Ig gamma-1 chain C region, membrane-bound form
3	12900000	1	1340000	0	0	2	1590000	49540.7	P49411	17.6	5	39.99	Elongation factor Tu, mitochondrial
3	23200000	0	0	0	0	3	8220000	77751.9	Q29443	13	5	39.95	Serotransferrin
3	7330000	0	0	1	419000	2	615000	49805.8	Q4R555	16.2	5	38.39	Septin-11
3	4580000	0	0	0	0	1	689000	47407.5	P54775	21.2	4	38.24	26S protease regulatory subunit 6B
3	5920000	0	0	0	0	2	645000	61048.2	P13674	11	4	35.1	Prolyl 4-hydroxylase subunit alpha-1
3	7930000	0	0	0	0	3	2240000	50679.1	Q16181	15.3	4	34.85	Septin-7
3	2210000	0	0	0	0	2	1250000	469081	P78527	1.5	5	34.28	DNA-dependent protein kinase catalytic subunit
3	22500000	0	0	0	0	0	0	53371.8	Q5R4J1	12.7	3	33.41	Tryptophan--tRNA ligase, cytoplasmic
3	3730000	0	0	0	0	1	472000	64691.9	Q5R5C2	9.6	3	33.34	Bifunctional purine biosynthesis protein PURH
3	6850000	1	1410000	0	0	1	454000	204287	Q5VYK3	2.9	3	32.72	Proteasome-associated protein ECM29 homolog
3	3210000	0	0	0	0	0	0	48442.1	P22695	20.7	3	31.32	Cytochrome b-c1 complex subunit 2, mitochondrial
3	21700000	0	0	0	0	1	372000	42613	P61162	10.3	2	30.78	Alpha-centractin
3	2940000	0	0	0	0	3	1650000	138824	O60841	5.9	4	30.22	Eukaryotic translation initiation factor 5B
3	3680000	0	0	0	0	6	5250000	30025.1	Q2TBQ5	14.6	4	29.69	60S ribosomal protein L7a
3	5510000	0	0	0	0	0	0	50227.1	Q9Y265	10.5	3	28.25	RuvB-like 1
3	2450000	1	338000	0	0	1	927000	62292.5	Q16555	12.2	4	27.83	Dihydropyrimidinase-related protein 2
3	1880000	0	0	0	0	0	0	46529.5	P00966	15	3	26.8	Argininosuccinate synthase
3	3880000	0	0	0	0	0	0	46970.4	Q9BS26	16.9	3	26.28	Endoplasmic reticulum resident protein 44
3	3120000	0	0	0	0	0	0	36071.1	O00151	17.6	3	25.29	PDZ and LIM domain protein 1
3	3460000	0	0	1	568000	1	575000	54529	Q16658	9.7	3	25	Fascin
3	6730000	0	0	0	0	0	0	32574.5	P06748	13.6	2	24.94	Nucleophosmin
3	2290000	0	0	0	0	1	714000	83433.6	P26639	6.7	4	24.89	Threonine--tRNA ligase, cytoplasmic
3	3940000	0	0	0	0	2	2260000	15858.9	P02081	36.5	4	24.75	Hemoglobin fetal subunit beta
3	5290000	0	0	0	0	2	1890000	47628	Q8NBS9	11.3	4	24.31	Thioredoxin domain-containing protein 5
3	7170000	1	248000	1	161000	2	2620000	29225.3	P18124	18.9	4	24.18	60S ribosomal protein L7
3	4970000	0	0	0	0	0	0	270630	P46821	2.3	2	24.18	Microtubule-associated protein 1B
3	7520000	0	0	0	0	0	0	28908.1	P24539	14.8	3	23.95	ATP synthase F(0) complex subunit B1, mitochondrial
3	5180000	0	0	0	0	0	0	28302.1	P61981	17.4	3	23.84	14-3-3 protein gamma
3	5560000	0	0	0	0	0	0	37983.6	Q9DCH4	9.4	2	23.71	Eukaryotic translation initiation factor 3 subunit F
3	2510000	0	0	0	0	0	0	98397.1	P21399	6.1	3	23.64	Cytoplasmic aconitate hydratase
3	8990000	0	0	0	0	1	632000	51446.4	Q3SWY2	8.4	3	23.46	Integrin-linked protein kinase
3	6630000	0	0	1	431000	0	0	52263.8	P61619	9	2	23.25	Protein transport protein Sec61 subunit alpha isoform 1
3	764000	0	0	0	0	1	707000	84783.6	O60568	7.1	4	22.15	Procollagen-lysine,2-oxoglutarate 5-dioxygenase 3
3	2430000	0	0	0	0	1	227000	82446.4	P98082	5.3	3	21.73	Disabled homolog 2
3	8920000	0	0	0	0	0	0	13281.3	P62314	26	2	21.5	Small nuclear ribonucleoprotein Sm D1
3	1970000	0	0	0	0	0	0	82998.2	P40939	5.2	3	21.43	Trifunctional enzyme subunit alpha, mitochondrial
3	8540000	0	0	0	0	1	1580000	22677.4	P62820	18	2	20.49	Ras-related protein Rab-1A
3	4220000	0	0	0	0	1	393000	49030	P62495	7.5	2	20.04	Eukaryotic peptide chain release factor subunit 1
3	6590000	0	0	0	0	0	0	82117.7	P97571	4.3	2	19.58	Calpain-1 catalytic subunit
3	2790000	0	0	0	0	1	268000	305480	P78559	1.4	2	19.5	Microtubule-associated protein 1A
3	4850000	1	528000	0	0	3	4620000	51897.2	P41009	6.3	2	19.25	ATP synthase subunit beta
3	9110000	1	406000	1	1000000	3	1300000	9684.7	P68688	27	3	19.15	Glutaredoxin-1
3	3260000	0	0	0	0	0	0	56575.8	P31408	8.8	3	19.03	V-type proton ATPase subunit B, brain isoform
3	946000	0	0	0	0	0	0	186907	Q9P2K8	2.6	3	19	Eukaryotic translation initiation factor 2-alpha kinase 4
3	2780000	0	0	0	0	0	0	24646	P80895	25.9	3	18.53	Protein-L-isoaspartate(D-aspartate) O-methyltransferase
3	2280000	0	0	0	0	0	0	15726.7	O46375	31.2	2	18.5	Transthyretin
3	1840000	0	0	0	0	0	0	185698	Q9HBL0	2.5	3	18.32	Tensin-1
3	1630000	0	0	0	0	0	0	69289	Q61656	6.3	3	18.14	Probable ATP-dependent RNA helicase DDX5
3	1320000	0	0	0	0	1	241000	66725.8	Q3ZCK1	5.4	3	17.61	Eukaryotic translation initiation factor 3 subunit L
3	3820000	0	0	0	0	0	0	46479.5	Q9HDC9	11.7	3	17.61	Adipocyte plasma membrane-associated protein
3	5310000	0	0	0	0	0	0	17039.8	P62841	31.7	2	17.07	40S ribosomal protein S15
3	1780000	0	0	0	0	1	281000	23482.2	P51148	17.1	3	17.04	Ras-related protein Rab-5C
3	2410000	1	699000	0	0	2	3490000	21634.1	Q07020	12.7	2	17	60S ribosomal protein L18
3	2750000	0	0	0	0	1	242000	67992.8	P08195	5.2	3	16.87	4F2 cell-surface antigen heavy chain
3	4500000	0	0	0	0	0	0	40709.2	Q9CZ44	7.2	2	15.74	NSFL1 cofactor p47
3	1940000	0	0	0	0	0	0	71367.9	Q9NVI7	5	2	15.57	ATPase family AAA domain-containing protein 3A
3	1730000	0	0	0	0	0	0	66212.4	P30154	4.9	2	15.5	Serine/threonine-protein phosphatase 2A 65 kDa regulatory subunit A beta isoform
3	4140000	0	0	0	0	0	0	57860.9	P52292	6.2	2	15.48	Importin subunit alpha-1
3	3470000	0	0	1	100000	0	0	27699.1	Q5REY3	9.7	2	15.39	Thioredoxin-dependent peroxide reductase, mitochondrial
3	14000000	2	6740000	8	102000000	0	0	50281.5	Q9R112	14.2	2	15.2	Sulfide:quinone oxidoreductase, mitochondrial
3	4650000	0	0	0	0	0	0	80654.3	Q2KJI2	2.5	2	14.69	Dolichyl-diphosphooligosaccharide--protein glycosyltransferase subunit STT3A
3	3270000	0	0	0	0	0	0	48057	P05783	8.1	2	14.49	Keratin, type I cytoskeletal 18
3	3660000	0	0	0	0	0	0	57921.8	O35343	3.2	1	14.42	Importin subunit alpha-3
3	2960000	0	0	0	0	0	0	101557	P11586	3.9	2	14.04	C-1-tetrahydrofolate synthase, cytoplasmic
3	1860000	0	0	0	0	0	0	152128	Q9ET54	2.2	2	13.75	Palladin
3	1950000	0	0	0	0	0	0	46236.1	Q9TTE1	16.3	2	13.55	Serpin A3-1
3	5360000	0	0	0	0	1	336000	42621.2	P35237	9.3	2	13.46	Serpin B6
2	11100000	0	0	0	0	2	702000	59854.3	Q29099	11.4	3	33.85	Polypyrimidine tract-binding protein 1
2	1590000	1	434000	8	18100000	15	111000000	44258.6	P01867	11.1	4	33.13	Ig gamma-2B chain C region
2	11300000	0	0	0	0	0	0	15581.8	A5PK63	35.5	2	29.12	40S ribosomal protein S17
2	6590000	0	0	0	0	1	548000	19904.7	Q95LI9	23.8	2	28.81	Protein DJ-1
2	6590000	0	0	0	0	2	1290000	60347.5	Q5ZJK8	7.7	3	28.33	T-complex protein 1 subunit eta
2	8740000	0	0	0	0	0	0	100172	Q59I72	5.1	2	28.03	Catenin alpha-1
2	3740000	0	0	1	8020000	2	2840000	160612	P02462	4.8	3	27.26	Collagen alpha-1(IV) chain
2	4450000	0	0	0	0	0	0	57547.9	P49257	9.4	2	24.31	Protein ERGIC-53
2	4310000	0	0	0	0	1	268000	43786.1	Q9UQ80	7.8	3	21.9	Proliferation-associated protein 2G4
2	2720000	0	0	0	0	1	346000	481882	Q7Z6Z7	1	3	21.77	E3 ubiquitin-protein ligase HUWE1
2	4040000	0	0	0	0	0	0	45059.2	P05121	10.9	2	21.24	Plasminogen activator inhibitor 1
2	2620000	0	0	0	0	1	1290000	69499.5	O95340	11	3	21.01	Bifunctional 3'-phosphoadenosine 5'-phosphosulfate synthase 2
2	5640000	0	0	0	0	2	3900000	18998.3	P51571	17.3	2	20.67	Translocon-associated protein subunit delta
2	1480000	0	0	0	0	1	579000	38889.3	Q15293	11.7	2	20.44	Reticulocalbin-1
2	5330000	0	0	1	590000	2	1350000	70754.8	Q16881	8.7	3	19.63	Thioredoxin reductase 1, cytoplasmic
2	2000000	0	0	0	0	1	8860000	119912	Q9Y5B9	4.4	3	18.79	FACT complex subunit SPT16
2	3840000	0	0	0	0	0	0	55992	P34897	4.9	2	18.76	Serine hydroxymethyltransferase, mitochondrial
2	1590000	0	0	0	0	1	405000	124343	Q92900	4.6	3	18.69	Regulator of nonsense transcripts 1
2	641000	0	0	0	0	1	760000	31745.3	P81155	15.2	3	18.43	Voltage-dependent anion-selective channel protein 2
2	3610000	0	0	0	0	1	566000	59404.2	Q6DDW4	4.5	1	18.33	Cleavage and polyadenylation specificity factor subunit 6
2	1090000	0	0	0	0	0	0	68046.9	Q15046	5.8	2	18.3	Lysine--tRNA ligase
2	816000	0	0	0	0	1	301000	91749.5	Q2HJG5	4.5	3	18.27	Vacuolar protein sorting-associated protein 35
2	1710000	0	0	0	0	0	0	65308.4	Q07866	5.4	2	18.07	Kinesin light chain 1
2	1040000	1	876000	0	0	0	0	102381	Q3SYU7	5.7	3	17.86	Transportin-1
2	2970000	0	0	0	0	0	0	149472	O70133	2	2	17.75	ATP-dependent RNA helicase A
2	2300000	0	0	0	0	0	0	112586	O43491	3.5	2	17.38	Band 4.1-like protein 2
2	7860000	0	0	0	0	0	0	17596.1	Q8STF0	34.6	2	17.14	Calmodulin
2	2560000	0	0	0	0	3	3190000	16445	P14131	15.7	2	16.86	40S ribosomal protein S16
2	1550000	0	0	0	0	0	0	151159	Q86UU1	2	2	16.85	Pleckstrin homology-like domain family B member 1
2	1230000	0	0	0	0	0	0	61486	Q4R5E4	6.4	2	16.62	Phosphoglucomutase-1
2	9180000	1	220000	0	0	1	1400000	31323.9	P15880	10.2	2	16.61	40S ribosomal protein S2
2	2100000	0	0	0	0	0	0	197604	O97758	1.5	2	16.6	Tight junction protein ZO-1
2	854000	3	1040000	10	99500000	7	11800000	12272.6	P01631	17.6	2	16.39	Ig kappa chain V-II region 26-10
2	1770000	0	0	0	0	0	0	33696.5	Q5RFN6	10.6	2	16.25	Calponin-2
2	2530000	0	0	0	0	1	280000	46836.2	P05455	6.6	2	16.23	Lupus La protein
2	1440000	0	0	0	0	0	0	87339.7	Q5R4M8	5	2	16.22	Delta-1-pyrroline-5-carboxylate synthase
2	4310000	0	0	0	0	1	172000	56978.3	Q91ZJ5	8.2	3	16.09	UTP--glucose-1-phosphate uridylyltransferase
2	4850000	0	0	0	0	0	0	35682.9	P04636	9.7	2	15.87	Malate dehydrogenase, mitochondrial
2	1820000	0	0	0	0	0	0	52877.5	Q96KP4	8.6	2	15.74	Cytosolic non-specific dipeptidase
2	1920000	0	0	0	0	0	0	52191.4	Q5RB87	6.4	2	15.57	Ras GTPase-activating protein-binding protein 1
2	4050000	0	0	0	0	0	0	54860.9	P00352	5.5	2	15.36	Retinal dehydrogenase 1
2	2280000	0	0	0	0	0	0	46913.2	Q9NXH8	5.2	2	15.14	Torsin-4A
2	1720000	0	0	0	0	0	0	19537	P43348	40.1	2	15.13	Translationally-controlled tumor protein
2	1740000	0	0	0	0	0	0	175290	Q5SW79	2	2	14.9	Centrosomal protein of 170 kDa
2	2630000	0	0	0	0	0	0	42314.7	Q9Y570	8.8	2	14.68	Protein phosphatase methylesterase 1
2	1600000	0	0	0	0	0	0	73459.9	O94925	7	2	14.58	Glutaminase kidney isoform, mitochondrial
2	1350000	0	0	0	0	0	0	137918	P23634	2.4	2	14.43	Plasma membrane calcium-transporting ATPase 4
2	1100000	0	0	0	0	0	0	108528	P12109	2.9	2	14.38	Collagen alpha-1(VI) chain
2	470000	0	0	0	0	0	0	91349.9	O43747	2.9	2	14.25	AP-1 complex subunit gamma-1
2	549000	0	0	0	0	0	0	244871	F1LNJ2	1.5	2	14.21	U5 small nuclear ribonucleoprotein 200 kDa helicase
2	1640000	0	0	0	0	0	0	198035	P07942	2	2	14.13	Laminin subunit beta-1
2	5030000	0	0	0	0	2	1860000	11701.8	P42899	26.9	2	13.94	60S acidic ribosomal protein P2
2	2380000	0	0	0	0	1	335000	45218.9	Q8NEV1	8.1	2	13.83	Casein kinase II subunit alpha 3
2	1330000	0	0	0	0	0	0	38242.3	Q9Y266	7.8	2	13.78	Nuclear migration protein nudC
2	985000	0	0	0	0	0	0	261136	Q13439	1	2	13.52	Golgin subfamily A member 4
2	1780000	1	307000	1	360000	1	364000	49972.7	P13489	5.6	2	13.45	Ribonuclease inhibitor
2	1360000	0	0	0	0	0	0	81875.7	O00429	3.8	2	13.4	Dynamin-1-like protein
2	1800000	0	0	0	0	1	656000	24975.5	P49755	13.2	2	13.4	Transmembrane emp24 domain-containing protein 10
2	4580000	0	0	0	0	0	0	39526.3	Q5R1X4	8.2	2	13.38	Fructose-bisphosphate aldolase C
2	807000	0	0	0	0	0	0	63987.6	O70194	7.2	2	13.35	Eukaryotic translation initiation factor 3 subunit D
2	1380000	0	0	0	0	0	0	39396.2	Q15165	9.3	2	13.35	Serum paraoxonase/arylesterase 2
2	5320000	0	0	1	3380000	1	339000	34090.6	P22451	11.7	2	13.28	60S ribosomal protein L5
2	4400000	0	0	0	0	1	228000	30198.7	Q6PBY1	9.3	2	13.19	40S ribosomal protein S3a
2	517000	0	0	0	0	0	0	26603.2	Q9BEA9	12.8	2	13.13	Glutathione S-transferase Mu 3
2	1120000	0	0	0	0	0	0	274370	P11717	0.6	2	13.08	Cation-independent mannose-6-phosphate receptor
2	1600000	0	0	0	0	0	0	145828	O75533	3.2	2	13.02	Splicing factor 3B subunit 1
1	530000	0	0	0	0	1	1070000	347855	Q0KL02	1.2	2	21.42	Triple functional domain protein
1	2330000	0	0	0	0	0	0	26496.3	P08166	10.3	1	20.34	Adenylate kinase 2, mitochondrial
1	1300000	0	0	0	0	1	289000	71222.4	Q9UBT2	5.7	2	20.32	SUMO-activating enzyme subunit 2
1	2750000	0	0	0	0	0	0	54547.3	P12955	6	1	20.08	Xaa-Pro dipeptidase
1	7640000	0	0	0	0	0	0	36510.5	P14152	7.7	1	19.5	Malate dehydrogenase, cytoplasmic
1	10100000	0	0	0	0	0	0	40544.7	P55263	6.9	1	17.26	Adenosine kinase
1	1710000	0	0	0	0	0	0	42516.2	Q5R8C4	7.2	1	15.85	Eukaryotic translation initiation factor 3 subunit M
1	1860000	0	0	0	0	1	798000	56661.6	A5A6P1	4.1	2	15.69	D-3-phosphoglycerate dehydrogenase
1	761000	0	0	0	0	1	1160000	17302.2	A9YWH3	16.7	2	15.17	Stathmin
1	6350000	0	0	0	0	2	3750000	22262.2	Q9JKY1	9.5	2	15.1	Peroxiredoxin-1
1	1530000	0	0	0	0	1	194000	57579.1	Q13217	5.9	2	15.02	DnaJ homolog subfamily C member 3
1	449000	0	0	0	0	1	650000	107893	O60763	2.2	2	14.76	General vesicular transport factor p115
1	2060000	0	0	0	0	1	419000	69894.9	Q3MHE8	4.3	1	14.42	Signal recognition particle receptor subunit alpha
1	175000	1	304000	0	0	1	856000	47516.8	P00505	6	2	14.23	Aspartate aminotransferase, mitochondrial
1	820000	0	0	0	0	1	707000	65400.3	Q9UHD8	5.2	2	13.93	Septin-9
1	1860000	0	0	0	0	0	0	58251.9	Q10713	3.2	1	13.75	Mitochondrial-processing peptidase subunit alpha
1	4520000	0	0	0	0	0	0	41383.7	Q58DA0	4.7	1	13.52	26S proteasome non-ATPase regulatory subunit 4
1	1240000	0	0	0	0	0	0	40429	Q9DBH5	5.8	1	13.38	Vesicular integral-membrane protein VIP36
0	0	0	0	3	6300000	37	218000000	43948.4	P01865	15.5	5	48.9	Ig gamma-2A chain C region, membrane-bound form
0	0	0	0	11	27400000	9	48000000	11777.7	P01837	31.1	4	43.75	Ig kappa chain C region
0	0	0	0	0	0	2	8880000	20704.4	Q2IBC1	19.6	2	17.49	Caveolin-1
0	0	0	0	1	378000	5	61200000	13024.3	P01757	15.3	1	16.13	Ig heavy chain V region J558
0	0	0	0	1	1100000	4	4190000	12099.2	P01660	25.2	2	15.51	Ig kappa chain V-III region PC 3741/TEPC 111
