# Supplementary material for: TRIM28 modulates nuclear receptor signaling to regulate uterine function
Source: Nat Commun. 2023 Aug 1;14:4605. doi: 10.1038/s41467-023-40395-7 (PMC10393996; doi:10.1038/s41467-023-40395-7)
Supplement: Supplementary file 6 — Supplementary Data 3 [file 41467_2023_40395_MOESM6_ESM.xlsx]

## Sheet: TRIM28dd vs ff
	F1	F2	F3	F4	D1	D2	D3	D4	log2(fold_change)	p_value	q_value	Max FPKM		Ingenuity Canonical Pathways	-log(p-value)	Ratio	z-score	Molecules			Upstream Regulator	Expr Log Ratio	Molecule Type	Predicted Activation State	Activation z-score	Flags	p-value of overlap	Target Molecules in Dataset	Mechanistic Network
Angptl7	88.5739	160.2	179.036	182.49	1.4898	0.837648	0.710012	2.06769	-6.90142	0.00355	0.0240682	182.49		Axonal Guidance Signaling	12.2	0.178	#NUM!	ABLIM2,ABLIM3,ADAM11,ADAM12,ADAM22,ADAM33,ADAM8,ADAMTS14,ADAMTS15,ADAMTS16,ADAMTS17,ADAMTS3,ADAMTS4,ADAMTS7,ADAMTS9,BMP5,BMP6,BMP7,CXCR4,DPYSL5,ECE2,EFNB3,EPHA3,EPHA6,EPHA8,EPHB2,FZD10,GDF7,GLI1,GNA14,GNA15,GNAI1,GNG7,HHIP,IGF1,L1CAM,LIMK1,LINGO1,MME,MMP10,MMP12,MMP17,MMP2,MMP25,MMP28,MMP3,MMP7,MMP9,MYL3,MYL9,NFATC2,NGF,NGFR,NOTUM,NTF3,NTF4,NTRK1,NTRK3,PAK3,PAK6,PFN2,PLCB2,PLCB4,PLCH1,PLCH2,PLCL1…			beta-estradiol		chemical - endogenous mammalian		1.863		6.27e-51	A2M,ACER2,ACKR3,Acot1,ACOX2,ADAMTS4,ADH1C,ADORA1,ADORA2A,ADRB2,ADRB3,AEBP1,AGT,AGTR2,AIF1,ANK1,ANKH,ANO2,APCDD1,APOA1,AQP5,ARG1,ARNT2,ASB2,ATP1B1,ATP6V0D2,BACE2,BCAS1,BCAT1,BCL2A1,BLNK,BMP5,BMPR1B,C3,C4A/C4B,CACNG4,CALCB,CCL21,CCL3L3,CCL4,CCL5,Ccl8,CCNE1,CCR2,CD164L2,CD69,CD74,CD86,CDH11,CDH15,CDK6,CDKN2B,Ces1f,CFB,CFTR,CHGA,CHGB,CHRDL2,CISH,CITED1,CLCA1,CLDN11,CLDN23,CLDN3,Clec2d (includes other…	828 (19)
Ttr	5.71993	6.27939	8.98934	4.7376	0.0521828	0.04271	0.10237	0.0451745	-6.72949	0.0021	0.0156743	8.98934		Granulocyte Adhesion and Diapedesis	11.5	0.254	#NUM!	CCL17,CCL21,CCL22,CCL28,CCL3L3,CCL4,CCL5,Ccl8,CDH5,CLDN10,CLDN11,CLDN15,CLDN23,CLDN3,CSF3,CXCL13,Cxcl15,CXCL16,CXCL17,CXCR4,FPR1,FPR2,GNAI1,IL1R2,IL1RN,IL36A,IL36B,IL36RN,ITGAM,MMP10,MMP12,MMP17,MMP2,MMP25,MMP28,MMP3,MMP7,MMP9,NGFR,PF4,SELE,THY1,TNF,XCL1			TNF	1.602	cytokine	Activated	2.521		9.86e-48	A2M,AATK,Abcb1b,ABCC3,ACACA,ACKR3,Acp5,ADAM8,ADAMTS4,ADAMTS7,ADCY5,ADORA1,ADORA2A,ADORA2B,ADRB2,ADRB3,AEBP1,AGT,AKR1B10,ALDH1A3,AMH,AMPD3,APOA1,APOC2,AQP3,AQP5,ARG1,ARHGAP22,ASCL2,BCL2A1,BCL3,BDKRB2,BMP6,C3,C3AR1,C4A/C4B,CBR3,CCL17,CCL22,CCL28,CCL3L3,CCL4,CCL5,CCNE1,CCR2,CD163,CD247,CD3E,CD4,CD5,CD69,CD83,CD86,CDH11,CDH3,CDH5,CDO1,CFB,CFTR,CHST2,CHST4,CIITA,CISH,CLDN11,CLU,CMBL,CNN1,COL15A1,COLQ,…	618 (14)
Tmprss11g	4.01479	5.85515	11.75	3.92876	0.0512854	0.0168134	0.0080396	0.185731	-6.60826	5e-05	0.000599895	11.75		Hepatic Fibrosis / Hepatic Stellate Cell Activation	11	0.242	#NUM!	A2M,AGT,CCL21,CCL5,COL11A1,COL13A1,COL15A1,Col17a1,COL18A1,COL22A1,COL23A1,COL24A1,COL26A1,COL28A1,COL4A1,COL4A5,COL4A6,COL6A3,Col6a4,COL6A5,COL6A6,COL8A2,COL9A2,EDNRB,FASLG,FGF1,FGF2,FN1,HGF,IGF1,IGFBP4,IL10RA,IL1R2,IL4R,IL6,LAMA1,MMP2,MMP9,MYH14,MYL3,MYL9,NGFR,PDGFRA,TGFA,TNF			dexamethasone		chemical drug		1.402		1.16e-45	Abcb1b,ABCC3,ACACA,ACKR3,ACOT7,Acp5,ACTG2,ADAM12,ADAMTS15,ADRA2A,ADRB2,ADRB3,AEBP1,AGT,AKAP6,Akr1c14,AKR1C3,ALDH1A1,ALPL,AMIGO2,AMPD3,ANGPTL7,ANO4,APOA1,APOL6,AQP5,ARHGEF19,ARL4C,ASCL2,ASNS,ASPN,ATF7IP2,ATP10B,ATP1A3,ATP1B1,B3GNT5,BCL2A1,BCL3,BDKRB2,BMP5,BNIPL,C3,C3AR1,C4bp,CALCB,CBR3,CCL17,CCL21,CCL3L3,CCL4,CCL5,CCNE1,CCR2,CD163,CD3D,CD3E,CD69,CD74,CD83,CD86,CDH11,CDH16,CDH4,CDKN2B,CES1,CFB,CHGA…	835 (18)
Sox2ot	0.594772	1.21806	0.939838	3.06269	0.0422485	0	0.00856497	0.00942344	-6.59308	0.0018	0.0138092	3.06269		Cardiac Hypertrophy Signaling (Enhanced)	9.3	0.163	3.255	ADCY2,ADCY5,ADRA1A,ADRA2A,ADRA2C,ADRB2,AGT,CACNA1E,CYBB,EDNRB,ENPP6,FASLG,FGF1,FGF16,FGF18,FGF2,FGF9,FZD10,GATA4,GNA14,GNA15,GNAI1,GNG7,HAND2,HDAC9,HSPB7,IGF1,IL10RA,IL12RB1,IL13RA2,IL15RA,IL17B,IL17RE,IL18R1,IL1R2,IL20RB,IL22RA1,IL2RA,IL2RB,IL31RA,IL36A,IL36B,IL4R,IL6,IL7R,LIF,LTB,MAP3K9,MAPK10,MAPK11,MAPK13,MAPKAPK3,MYC,MYOCD,NAPEPLD,NFATC2,NGFR,NOTUM,NPR1,PLCB2,PLCB4,PLCH1,PLCH2,PLCL1,PLCZ1,PR…			progesterone		chemical - endogenous mammalian	Inhibited	-3.156		5.86e-41	Acot1,ACOT7,ADRA2A,ADRB2,AEBP1,AKR1C3,ALDH1A1,ALPL,AMPD3,ANKH,ARID5A,ASGR2,ATP1B1,BCAT1,C3,CADM1,CALCB,CCL22,CCL5,Ccl8,CCNE1,CCR2,CD248,CD86,CDH11,CDH16,CDKN2B,CES1,CFB,CFTR,CLCA1,CLDN3,COL15A1,Col17a1,CP,CRYAB,CTSD,Cxcl15,CXCR4,CYP26A1,CYP2F1,ECE2,EDN3,EGR1,ESR2,F2R,FASLG,FKBP5,FN1,FOS,FST,FUT9,GAP43,Ggta1,GPAM,GREB1,GRIA1,GSTA3,H19,HAND2,HDC,HGF,HLA-DQB1,HMGCR,HOPX,HOXA11,HSD11B2,HUNK,IGF1,IGFB…	776 (21)
Slc51a	1.412	2.66592	0.107361	5.04659	0.0601176	0.0328202	0.015718	0	-6.40878	0.0117	0.0627218	5.04659		Agranulocyte Adhesion and Diapedesis	9.28	0.223	#NUM!	ACTG2,CCL17,CCL21,CCL22,CCL28,CCL3L3,CCL4,CCL5,Ccl8,CDH5,CLDN10,CLDN11,CLDN15,CLDN23,CLDN3,CXCL13,Cxcl15,CXCL16,CXCL17,CXCR4,FN1,GNAI1,IL1RN,IL36A,IL36B,IL36RN,ITGB7,MMP10,MMP12,MMP17,MMP2,MMP25,MMP28,MMP3,MMP7,MMP9,MYH14,MYL3,MYL9,PF4,SELE,TNF,XCL1			lipopolysaccharide		chemical drug	Activated	3.206		1.55e-35	Abcb1b,ABCC3,ACKR3,Acot1,ADORA1,ADORA2A,ADORA2B,ADRA2A,ADRB2,AFF3,AGT,AGTR2,ALOX12,AMPD3,APLNR,APOA1,APOC2,Apol11b (includes others),APOL6,Apol7e (includes others),AQP3,AQP5,ARG1,ARL4C,ARVCF,AZGP1,BCL2A1,BCL3,BLNK,C3,C3AR1,CALCB,CCL17,CCL21,CCL22,CCL3L3,CCL4,CCL5,Ccl8,CCNE1,CCR2,CCRL2,CD163,CD22,Cd24a,CD300LD,CD3E,CD4,CD53,CD69,CD74,CD83,CD86,CDH11,CDH5,CEMIP,CFB,CFTR,CHST3,CIITA,CISH,CLEC4C,CLEC…	702 (16)
AK045502	0.641631	1.08207	2.11207	1.73611	0.00748607	0.0368223	0.0234659	0.0193515	-5.99892	0.0497	0.185075	2.11207		Superpathway of Cholesterol Biosynthesis	9.07	0.517	3.357	CYP51A1,DHCR24,DHCR7,FDPS,HMGCR,HMGCS1,HSD17B7,IDI1,LSS,MVD,NSDHL,PMVK,SC5D,SQLE,TM7SF2			IFNG		cytokine	Activated	3.223		2.31e-35	A2M,ABLIM3,Acot1,ADAMTS9,ADCY5,ADGRG1,ADORA1,ADORA2A,ADORA2B,ADRA2A,AGT,AIF1,ALDH1A3,ALOX12,ALPL,APOL6,AQP11,ARG1,ARNT2,ASNS,ATP1B1,AZGP1,BCAN,BCL2A1,BCL3,BLNK,BMF,BMP6,Bst2,C2,C3,C4A/C4B,CCL17,CCL22,CCL28,CCL3L3,CCL4,CCL5,Ccl8,CCNO,CCR2,CCRL2,CD163,Cd24a,CD4,CD74,CD83,CD86,CDH5,CDKN2B,CFB,CFTR,CHAC1,CHST3,CHST8,CIITA,CISH,CLEC10A,CLEC7A,CP,CRABP1,CREM,CRLF1,CSF1R,CSF3,CTSC,CTSD,CTSH,CTSS,CXCL16,…	615 (15)
Wfdc3	30.8898	36.7166	44.8964	33.7034	0.651621	0.443541	0.410913	0.890068	-5.93115	5e-05	0.000599895	44.8964		LXR/RXR Activation	9.03	0.264	0.392	ACACA,AGT,APOA1,APOC2,APOF,C3,C4A/C4B,C9,CLU,CYP51A1,HMGCR,HPX,IL1R2,IL1RN,IL36A,IL36B,IL36RN,IL6,KNG1,LDLR,LYZ,MLXIPL,MMP9,MSR1,NGFR,NOS2,PTGS2,S100A8,SAA1,SCD,TNF,TTR			AGT	2.819	growth factor		0.88		2.88e-35	ADAM12,ADAMTS4,ADD3,ADH1C,ADORA2B,AEBP1,AGT,AGTR2,ALDH1A3,ALOX12,ARG1,ASL,ATP1B1,BDKRB2,BEX4,Bhlhe41,BMP6,C3,C4A/C4B,C4bp,CCL3L3,CCL4,CCL5,CCNE1,CCR2,CD109,CD86,CDH5,CFI,CILP,CNN1,COL15A1,COL18A1,COL4A1,COL4A6,COL6A3,COX7A1,CP,CPN1,CPZ,CRABP2,CREM,CRLF1,CRP,CTSS,Cxcl15,CYBB,CYP11B2,CYP17A1,DIO2,ECM1,EDARADD,EDNRB,EGR1,EHF,ESM1,ETV5,F2R,FDX1,FDXR,FGF16,FGF2,FKBP5,FN1,FOS,FOXC2,FRMD7,GAP43,GATA4,GD…	710 (17)
Chga	25.2953	0.88274	0.466005	0.838826	0.0483753	0.330234	0.0505775	0.0417738	-5.86678	5e-05	0.000599895	25.2953		Altered T Cell and B Cell Signaling in Rheumatoid Arthritis	8.34	0.289	#NUM!	CCL21,CD79B,CD86,CXCL13,FASLG,HLA-DMA,HLA-DMB,HLA-DQB1,HLA-DRB5,IL1RN,IL36A,IL36B,IL36RN,IL6,LTB,SPP1,Tlr11,Tlr13,TLR5,TLR7,TLR8,TLR9,TNF,TNFRSF17,TNFSF13,TRG			TGFB1		growth factor		0.635		1.3e-32	AASS,ABLIM3,Acot1,Acp5,ACTG2,ADAM12,ADAMTS3,ADAMTS4,ADI1,ADORA1,ADORA2B,ADRA2A,AGR2,AGTR2,ALOX12,ANKH,ANXA8/ANXA8L1,APLNR,APOC2,AQP11,ARG1,ARHGAP19,ARHGEF19,ARNT2,ASGR2,ASNS,ASPN,BCL3,BDKRB2,BMF,BMP6,BMP7,C2,C3,C3AR1,CADM1,CALCB,CBR3,CCL3L3,CCL4,CCL5,Ccl8,CCNE1,CCNO,CCR2,CCRL2,CD163,CD200R1,CD226,CD300A,CD4,CD69,CD83,CD86,CDH11,CDH4,CDH5,CDKN2B,CEMIP,Ces2e,CFB,CFH,CFI,CHST3,CHST8,CIITA,Clec2d (in…	766 (18)
Akr1d1	4.99489	0.247172	0.714152	0.473829	0.0109536	0.0269311	0.017172	0.0566796	-5.84666	0.00125	0.010088	4.99489		STAT3 Pathway	7.76	0.237	1.789	BMP6,BMPR1B,CISH,FGF2,HGF,IGF1,IL10RA,IL12RB1,IL13RA2,IL15RA,IL17RE,IL18R1,IL1R2,IL20RB,IL22RA1,IL2RA,IL2RB,IL31RA,IL4R,IL7R,MAP3K21,MAP3K9,MAPK10,MAPK11,MAPK13,MYC,NGFR,NTRK1,NTRK3,PDGFRA,SOCS3,TGFA			mifepristone		chemical drug	Activated	5.076		2.44e-31	ABCC3,Acot1,AGR2,ALPL,ARG1,BCAT1,BMP7,C3,CALCB,CCR2,Cd24a,CD74,CFTR,CISH,CLDN3,CLEC3B,CLU,COL15A1,COL18A1,Ctla2a/Ctla2b,CTSD,CYBB,DBH,DIO2,EDNRB,EGR1,EGR2,EHF,EPCAM,FASLG,FGF2,FKBP5,FOS,FOXA2,FST,GSTM1,HAS2,HDC,HLA-DQB1,HOXA11,IL13RA2,IL4R,IL6,INHBB,ITGAM,JAM2,KIT,KLK3,LAMB3,LDLR,LTF,Ly6a (includes others),MME,MMP3,MMP9,Mt1,Muc1,MYB,MYC,NDP,NPL,NPY,NR4A1,OGN,OXTR,PC,PDGFRA,PFKFB3,PGLYRP1,PLAT,PLK…	718 (17)
Gldc	15.1503	8.76442	1.66324	5.57358	0.0998365	0.0629571	0.300917	0.119119	-5.74009	5e-05	0.000599895	15.1503		Role of Macrophages, Fibroblasts and Endothelial Cells in Rheumatoid Arthritis	7.2	0.172	#NUM!	ADAMTS4,CCL5,CREB3L3,FCGR3A/FCGR3B,FGF2,FN1,FOS,FZD10,IL18R1,IL1R2,IL1RN,IL36A,IL36B,IL36RN,IL6,IL7,IRAK2,LEF1,LTB,MMP3,MYC,MYD88,NFATC2,NGFR,NOS2,NOTUM,PLCB2,PLCB4,PLCH1,PLCH2,PLCL1,PLCZ1,PRKCB,PRKCQ,SELE,SFRP1,SFRP2,SFRP4,SOCS3,Tlr11,Tlr13,TLR5,TLR7,TLR8,TLR9,TNF,WNT10B,WNT16,WNT2B,WNT4,WNT6,WNT7A,WNT7B,WNT9A			tetradecanoylphorbol acetate		chemical drug		0.328		5.14e-31	ADAM8,ADAMTS4,ADORA2A,ADRB3,AGT,AKR1B10,ALDH1A3,ALOX12,AMIGO2,ARG1,ARID3B,ATP1A3,B3GNT5,BCL2A1,BCL3,BMP6,BMP7,BTC,C3,C3AR1,CCL3L3,CCL4,CCL5,CCNE1,CCR2,CD163,CD226,CD4,CD69,CDKN2B,CEMIP,CES1,CFTR,CHGA,CIITA,CREM,CSF1R,CSF3,CTSD,CTSH,CXCL13,CXCR4,CYBB,CYP11A1,CYP11B2,CYP17A1,Cyp3a25 (includes others),DIO2,DIO3,DUSP2,E330013P04Rik,EBI3,ECM1,EGR1,EGR2,EGR3,EPOR,ESR2,FASLG,FBN1,FCGBP,FDX1,FGF2,FKBP5,F…	763 (15)
Rims3	12.0521	17.6942	17.9667	31.463	0.155576	0.262215	0.422075	0.688868	-5.69466	0.0003	0.00303105	31.463		Cholesterol Biosynthesis I	7.16	0.692	3	CYP51A1,DHCR24,DHCR7,HSD17B7,LSS,NSDHL,SC5D,SQLE,TM7SF2			IL10RA	1.162	transmembrane receptor		-1.86		6.28e-29	ADD3,ADH1C,Akr1c14,ANKH,AOC1,APOC2,ASPN,C3,CCL22,CCL5,Cd24a,CD69,Ces1f,Ces2g,CFB,CFTR,CLEC12A,CLIC6,CTH,CYFIP2,CYP2F1,CYP2S1,ECM1,EDNRB,EHF,F10,F13A1,FASLG,FBN1,FN1,GBP6,Gbp8,GSTM1,GSTM2,GSTM5,Gstm6,HAO2,HGF,HK3,HMCN1,HPSE,IFI16,IL12RB1,IL15RA,IL1RN,IL6,ITGAM,ITGB7,KCNE3,KLK3,LCN2,LGALS12,Ly6a (includes others),MAOB,MMP25,MYB,NOS2,NPL,NR5A2,Nrg1,NXPE2,OGN,PAM,PDCD1,PDGFRA,PF4,PPARGC1A,PROCR,Retnl…	451 (16)
Cyp3a59	1.89395	2.16364	6.43942	3.01388	0.0756014	0.0371619	0.0711335	0.0783216	-5.68721	0.0006	0.00546137	6.43942		Cholesterol Biosynthesis II (via 24,25-dihydrolanosterol)	7.16	0.692	3	CYP51A1,DHCR24,DHCR7,HSD17B7,LSS,NSDHL,SC5D,SQLE,TM7SF2			IL1B		cytokine	Activated	2.103		1.35e-28	A2M,ABCC3,ADAM8,ADAMTS3,ADAMTS4,ADORA2B,ADRB2,AIF1,ALPL,AMPD3,ANKH,ANXA9,APOC2,APOL6,ARG1,BCL2A1,BCL3,BMF,C3,CCL17,CCL22,CCL28,CCL3L3,CCL4,CCL5,CCR2,CCRL2,Cd24a,CD4,CD69,CD74,CD83,CD86,CFB,CFTR,CIITA,CISH,CP,CREM,CRP,CRYAB,CSF3,CTSS,CXCL13,CXCR4,CYBB,CYP11A1,CYP11B2,CYTIP,EBI3,EGLN3,EGR1,EHF,ELF3,F13A1,FASLG,FGF18,FGF2,FKBP5,FN1,FOS,FOSB,FPR2,FST,GADD45B,GBP3,GBP6,GCHFR,GCLC,GDF15,GGT1,GM2A,GRB7,…	618 (14)
Slc12a3	0.689024	0.536507	1.56433	0.578226	0.0101078	0.0110109	0.0157859	0.030582	-5.64118	0.0003	0.00303105	1.56433		Cholesterol Biosynthesis III (via Desmosterol)	7.16	0.692	3	CYP51A1,DHCR24,DHCR7,HSD17B7,LSS,NSDHL,SC5D,SQLE,TM7SF2			CG		complex		-0.194		3.74e-27	Abcb1b,ADAMTS4,AKR1B10,AKR1C3,APCDD1,APLNR,ARHGAP22,BCAT1,BMP6,BMPR1B,BTC,C3orf80,CD93,CLDN11,CLU,COL11A1,CREM,CXCR4,CYP11A1,CYP17A1,CYP26A1,DHCR7,EDN3,EGR1,EMP1,ENPP3,EPHA3,ESM1,ESR2,FAM110C,FAM3D,FASLG,FGF9,FOS,FST,GATA4,GATA6,GBP6,GM2A,GPC1,GREM2,HAS2,HK2,HMGCR,HPSE,HSD11B2,HSD17B7,HSD3B2,IFIT3,IGF1,IGFBP2,IGFBP4,IL13RA2,IL1R2,IL4R,IL6,INHA,INHBB,LDLR,LHCGR,LIF,LRRN3,MMP2,MMP9,MYC,NOS2,NPR1,NR…	744 (18)
Lrrtm2	0.559094	1.68688	0.302156	0.0872811	0.015178	0.00829323	0	0.0348357	-5.49822	0.0361	0.147341	1.68688		LPS/IL-1 Mediated Inhibition of RXR Function	6.73	0.187	-1.897	ABCC3,ACOX2,ACSBG1,ACSL6,ALDH1A1,ALDH1A3,ALDH3B1,APOC2,CHST2,CHST3,CHST4,FMO1,GSTA3,GSTA5,GSTM1,GSTM2,GSTM5,Gstm6,GSTT2/GSTT2B,HMGCS1,HS6ST2,HS6ST3,IL1R2,IL1RN,IL36A,IL36B,IL36RN,MAOB,MGST2,MYD88,NGFR,NR5A2,PAPSS2,PPARGC1A,SCARB1,SLC27A2,SLC27A3,SLC27A6,SOD3,SULT1C2,Sult1d1,TNF			STAT3		transcription regulator	Inhibited	-2.288		9.83e-25	A2M,AGT,ALDH1A1,ALDH1A3,ARG1,BCL3,BMF,CA9,CCL17,CCL3L3,CCL4,CCL5,Ccl8,CCNE1,CCRL2,CD226,CD74,CD83,CD86,CDH5,CDKN2B,CFB,CIITA,CRP,CSF3,CXCL13,CXCR4,CYP26A1,EGR1,EGR2,EGR3,EOMES,ESR2,FASLG,FGF2,FN1,FOS,FSCN1,FST,FUT4,GAP43,GBP3,GBP6,GPR65,Gzmb,HAS2,HBB,HGF,HK2,HLA-DMA,HLA-DRB5,ICOS,ID2,IFI16,IFIT3,IHH,IL12RB1,IL13RA2,IL18R1,IL1RN,IL2RA,IL2RB,IL4R,IL6,IL7,IRF4,IRF5,ITGAM,ITGB6,KLK3,KRT17,LAMB3,LDHB,…	618 (16)
Fam83a	5.45464	4.30993	5.37316	6.96644	0.0577447	0.18919	0.158416	0.0872013	-5.4879	5e-05	0.000599895	6.96644		Atherosclerosis Signaling	6.73	0.228	#NUM!	ALOX12,APOA1,APOC2,APOF,CCR2,CLU,CMA1,COL18A1,CXCR4,IL1RN,IL36A,IL36B,IL36RN,IL6,LYZ,MMP3,MMP9,MSR1,PLA2G10,PLA2G1B,PLA2G2D,PLA2G5,PLA2G7,PLB1,S100A8,SELE,TNF,TNFSF14,TPSAB1/TPSB2			diethylstilbestrol		chemical drug		1.048		4.67e-23	ADH1C,AGTR2,ALDH1A3,ALPL,AMH,AMHR2,AQP3,BCAT1,BTC,C3,CCL21,CD83,CFB,CLSTN2,CLU,CRABP2,CYP17A1,CYP2F1,EGR1,EMP1,ESR2,FASLG,FBLN1,FDPS,FMO1,FOS,GABRP,GAP43,GATA4,GATA6,GGT1,GREB1,HDC,HIC1,HOXA11,IGF1,IGFBP2,IGSF6,IL1R2,IL36RN,IL4R,INHA,INHBB,KLK3,KRT13,KRT15,KRT5,LTBP2,LTF,MMP2,MOXD1,Ms4a4c (includes others),MSX2,Muc1,Muc4,NR4A3,NR5A1,Nrg1,OXTR,PADI4,PDGFRA,PGLYRP1,PIGR,PRDM1,PROM1,RGS5,RUNX1,S100A…	848 (26)
Irg1	58.3102	59.8036	51.602	46.6919	0.652802	0.215869	0.897749	3.14127	-5.46256	5e-05	0.000599895	59.8036		Communication between Innate and Adaptive Immune Cells	6.45	0.25	#NUM!	CCL3L3,CCL4,CCL5,CD4,CD79B,CD83,CD86,HLA-DRB5,HLA-E,IL1RN,IL36A,IL36B,IL36RN,IL6,Tlr11,Tlr13,TLR5,TLR7,TLR8,TLR9,TNF,TNFRSF17,TNFSF13,TRG			Vegf		group	Inhibited	-2.645		3.01e-22	A2M,ACKR3,Acot1,ADGRG1,ADORA2A,Akr1c14,ANGPT4,ANGPTL7,APLNR,ARHGAP22,ASNS,BCL2A1,BMP7,BNC1,CA4,CD93,CDH5,CNN1,CNTFR,CPA3,CRABP1,CRLF1,CRTAC1,CRYAB,Ctla2a/Ctla2b,CXCR4,DENND2D,DIO2,DPF3,DUSP4,EGR1,EGR3,EHF,EMP1,ESM1,ETV5,FGF16,FGF2,FKBP5,FN1,FOSB,FRMD6,FST,FXYD4,GPRC5B,HDC,HK2,HOPX,Hoxa11os,HPSE,IGFBP4,IHH,IL15RA,IL6,INHBB,INSIG1,IRF4,JAM2,LCN2,LDLR,LEF1,LPAR1,LRP2,LRP8,LY75,LYVE1,MAOB,MGST2,MMP10…	517 (20)
AK086556	2.05412	2.59949	1.81806	3.04958	0	0.0620953	0.0992103	0.0656606	-5.3906	0.0024	0.0174337	3.04958		Eicosanoid Signaling	6.25	0.288	2.121	AKR1C3,ALOX12,DPEP2,FPR2,GGT1,HPGDS,LTB4R,PLA2G10,PLA2G1B,PLA2G2D,PLA2G5,PLA2G7,PLB1,PTGDS,PTGER2,PTGFR,PTGIR,PTGIS,PTGS2			forskolin		chemical toxicant		-0.203		4.49e-22	ACER2,ACTG2,ADAMTS16,ADAMTS4,ADGRG1,ADORA2A,AKR1B10,ALDOC,ALPL,APOA1,AQP3,AQP5,ARL4C,ATP1B1,BCL3,CCL5,CD163,CD4,CD86,CDKN2B,CFTR,CHGB,CITED4,CLU,CNN1,COL15A1,COL18A1,CREM,CRISPLD2,CRYAB,CXCL13,CXCR4,CYFIP2,CYP11A1,CYP17A1,DBH,DHCR7,DIO2,DRD4,DUSP14,EBI3,ECM1,EGLN3,EGR1,ESM1,ESR2,FASLG,FDX1,FDXR,FKBP5,FN1,FOS,FOSB,FST,GADD45B,GAP43,GATA4,GLI1,GNA14,GPRC5B,GPRC5C,GRIA1,GSTM5,H19,HAS2,HHIP,HK2,HLA-D…	769 (22)
Grid2ip	1.32078	2.15137	0.484525	3.61887	0.0439626	0.0449167	0.0651886	0.0445868	-5.25301	0.02445	0.110481	3.61887		CREB Signaling in Neurons	6.08	0.138	2.588	ACKR3,ADCY2,ADCY5,ADGRG1,ADORA1,ADORA2A,ADORA2B,ADRA1A,ADRA2A,ADRA2C,ADRB2,ADRB3,AGTR2,APLNR,BDKRB2,BMP6,BMPR1B,C3AR1,CACNA1E,CACNA2D3,CACNB2,CACNG4,CCR2,CCRL2,CREB3L3,DRD4,EDNRB,F2R,F2RL3,FGF2,FPR1,FPR2,FZD10,GNA14,GNA15,GNAI1,GNG7,GPR132,GPR141,GPR150,GPR182,GPR65,GPR84,GPRC5B,GPRC5C,GRIA1,GRIA4,GRIK1,GRIK2,HGF,HTR1B,HTR1D,IGF1,LGR5,LHCGR,LPAR1,LPAR3,LTB4R,MC2R,NGFR,NMUR2,NOTUM,NTRK1,NTRK3,OXTR…			FOS	-1.763	transcription regulator		-0.059		8.69e-22	A2M,ACACA,Acp5,ADAM12,ADD2,AGT,AKR1C3,AKR1D1,ALDH1A3,AQP3,ASL,C3,C3AR1,CADM1,CCL5,Ccl8,CCNE1,CDH11,CHGA,CHODL,CLU,COL18A1,COL8A2,CRABP1,CRABP2,CSF3,CTH,CTSH,CXCL16,CYP17A1,DBH,DIO2,EGR1,EGR2,EPHX2,ESM1,FASLG,FBN1,FGF2,FN1,FOS,FOSB,GATA4,GJB6,GM2A,GREB1,GRIK2,GSTA5,HAS1,HAS2,HBA1/HBA2,HK2,HPGDS,Hrk,HSD3B2,IFI16,IL6,KCNN4,KRT13,KRT15,LAMB3,LRP8,LTBP1,LTBP2,MMP10,MMP2,MMP3,MMP7,MMP9,MMRN1,MSLN,Mt2,M…	642 (18)
Hrk	0.685942	1.61314	1.79886	2.61965	0.0428103	0.0438778	0.0293504	0.06452	-5.21741	5e-05	0.000599895	2.61965		Role of Osteoblasts, Osteoclasts and Chondrocytes in Rheumatoid Arthritis	5.82	0.179	#NUM!	ADAMTS4,ALPL,BMP5,BMP6,BMP7,CSF1R,FOS,FZD10,IGF1,IL18R1,IL1R2,IL1RN,IL36A,IL36B,IL36RN,IL6,IL7,LEF1,MAPK10,MMP3,Naip1 (includes others),NFATC2,NGFR,RUNX2,SFRP1,SFRP2,SFRP4,SMAD9,SP7,SPP1,TNF,WNT10B,WNT16,WNT2B,WNT4,WNT6,WNT7A,WNT7B,WNT9A			ESR2	4.742	ligand-dependent nuclear receptor		1.321		8.82e-22	Abcb1b,ADORA1,AGT,ANK1,ANO2,AQP3,ARNT2,ASB2,BCAT1,Bst2,C3,C3orf80,CADM3,CALCB,CCL3L3,CCNE1,CD3E,CD93,CDK6,CES1,CHST2,CLDN11,CLU,CNN1,COL11A1,COL13A1,CPM,CRLF1,CTSD,CXCL16,CXCL17,CYP11A1,CYP11B2,CYP17A1,DDAH1,DHCR7,EGR1,EGR3,ENPP3,EPHA3,EPHA8,ESR2,FAM110C,FBLN1,FBN1,Fbxw21 (includes others),FDPS,FGF2,FN1,FOS,FOXC2,FOXQ1,FSCN1,FST,GADD45B,GCLC,GJB3,GM2A,GPX3,GREB1,GSTA5,HAND2,HMGCS1,HOXC6,HOXD11,HS…	868 (22)
Tac2	26.1054	16.2436	18.1787	12.1943	0.737818	0.602486	0.455778	0.183721	-5.19896	5e-05	0.000599895	26.1054		GP6 Signaling Pathway	5.8	0.216	0.2	COL11A1,COL13A1,COL15A1,Col17a1,COL18A1,COL22A1,COL23A1,COL24A1,COL26A1,COL28A1,COL4A1,COL4A5,COL4A6,COL6A3,Col6a4,COL6A5,COL6A6,COL8A2,COL9A2,GRAP2,ITK,LAMA1,LAMB3,LAMC3,LAT,PRKCB,PRKCQ			IL4		cytokine		-0.247		1.99e-21	Acp5,ADAP1,ADORA2B,ALDOC,ALOX12,ARG1,ARID5A,ATP1A3,BCL11A,BCL3,Bst2,C3,CCL17,CCL22,CCL3L3,CCL4,CCL5,CCNE1,CD163,CD200R1,Cd24a,CD300A,CD5,CD6,CD69,CD74,CD79B,CD83,CD86,CDK6,CHST3,CIITA,CISH,CLEC10A,CLEC4C,CLEC7A,COL18A1,COL6A3,CSF1R,CSF3,Ctla2a/Ctla2b,CTSC,CXCL16,CXCR4,CYBB,DDAH1,EGR2,EOMES,EPHX1,F13A1,F2R,FASLG,FCGR3A/FCGR3B,FKBP5,FN1,FOS,FOSB,FOXA2,FPR2,FSCN1,GBP3,GBP6,GIMAP1-GIMAP5,GNA14,GNA15,…	662 (18)
E130008D07Rik	14.7893	18.2574	19.2171	15.0493	0.204828	0.0842711	0.715172	0.956889	-5.10111	5e-05	0.000599895	19.2171		Factors Promoting Cardiogenesis in Vertebrates	5.63	0.2	2.921	BMP5,BMP6,BMP7,BMPR1B,CREB3L3,FZD10,GATA4,LEF1,MAPK10,MYC,MYOCD,NOG,NOTUM,PLCB2,PLCB4,PLCH1,PLCH2,PLCL1,PLCZ1,PRKCB,PRKCQ,SMAD9,WNT10B,WNT16,WNT2B,WNT4,WNT6,WNT7A,WNT7B,WNT9A			CTNNB1		transcription regulator	Activated	2.376		2.23e-21	ACACA,ADRA2C,Akr1c14,ALDH1A1,ALDH1A3,APCDD1,AQP5,ASCL2,BCL2L10,BMF,BMP7,C6,CA9,CADM1,CCNE1,CD4,CDH11,CDH16,CDKN2B,CHGA,CLU,CNTFR,COL4A1,COL4A5,COL4A6,CRABP2,CSF3,CTNND2,Cxcl15,CXXC4,CYFIP2,CYP11A1,Cyp2d9 (includes others),CYP51A1,DBH,DIO2,DLK1,DNAJC6,ECM1,EDN3,EGR1,EOMES,EPCAM,EPHB2,ESR2,F13A1,F2R,FASLG,FGD2,FGF16,FGF18,FGF9,FN1,FOS,FOXA2,FOXC2,FOXQ1,FST,FUT2,GADD45B,GALC,GALM,GAP43,GDF15,GDF9,GF…	742 (22)
4933432I03Rik	0.780756	1.5036	0.956214	1.91153	0.0306815	0.0502037	0.0722518	0	-5.07227	0.015	0.0760686	1.91153		Graft-versus-Host Disease Signaling	5.55	0.312	#NUM!	CD86,FASLG,HLA-DMA,HLA-DMB,HLA-DQB1,HLA-DRB5,HLA-E,IL1RN,IL36A,IL36B,IL36RN,IL6,PRF1,TNF,TRG			IL6	-2.233	cytokine		1.496		2.24e-21	A2M,ABCC3,ACER2,Acp5,ADAMTS4,ADORA2B,AGT,AKR1B10,APOA1,ARG1,ARL4C,BCL3,BMP6,BTC,C3,CCL3L3,CCL4,CCL5,CCNE1,CCR2,CD163,CD53,CD74,CD83,CD86,CDKN2B,CES1,CFH,CIITA,CISH,CLEC10A,CLU,CP,CRLF1,CRP,CRYAB,CSF1R,CTSC,CXCL13,CXCR4,CYBB,CYTIP,EGLN3,EGR1,EGR2,EOMES,ESR2,FASLG,FGF2,FN1,FOS,FPR2,FSCN1,GADD45B,GAP43,GBP3,GLI1,Gzmb,HGF,HLA-DMA,HLA-DRB5,HPX,ICOS,ID2,IFI16,IGF1,IGFBP4,IL1RN,IL4R,IL6,IL7,IL7R,IRAG1,I…	625 (14)
Fam189a1	3.16203	3.79217	1.96081	4.7412	0.04244	0.0795347	0.190028	0.0992239	-5.05348	0.02275	0.104317	4.7412		Neuroinflammation Signaling Pathway	5.55	0.16	3.202	BACE2,CCL5,CD200R1,CD86,CREB3L3,CRP,CSF1R,CYBB,FASLG,FOS,GABRA3,GABRP,GRIA1,HLA-DMA,HLA-DMB,HLA-DQB1,HLA-DRB5,HLA-E,IL6,IRAK2,KLK3,MAPK10,MAPK11,MAPK13,MAPK4,MAPT,MMP3,MMP9,MYD88,Naip1 (includes others),NFATC2,NGF,NOS2,NTF3,PLA2G10,PLA2G1B,PLA2G2D,PLA2G5,PTGS2,S100B,S100G,Tlr11,Tlr13,TLR5,TLR7,TLR8,TLR9,TNF			NFkB (complex)		complex		0.617	bias	3.08e-21	A2M,ACKR3,ADAMTS9,ADORA2B,ADRA2A,ADRA2C,AGT,ALDH1A3,AMH,AMPH,AQP5,B3GNT5,BCL11A,BCL2A1,BCL3,C3,CBR3,CCL17,CCL22,CCL3L3,CCL4,CCL5,CCR2,Cd24a,CD69,CD74,CD83,CD86,CFB,CFTR,CIITA,CITED4,CLU,COL18A1,CREM,CRP,CSF3,CXCR4,CYBB,DUSP2,EDNRB,EGR1,EHF,ELF3,EOMES,EPCAM,FASLG,FGF1,FGF2,FN1,FOS,FPR2,FST,GADD45B,GAP43,GCLC,GDF15,GFPT2,HAS2,HDAC9,HLA-DMB,ICOS,IFNE,IGFBP2,IL10RA,IL13RA2,IL15RA,IL1RN,IL2RA,IL6,IL7R…	638 (13)
Coch	25.7172	20.5192	37.8994	14.1663	0.418715	1.31369	0.909677	0.464397	-4.98387	5e-05	0.000599895	37.8994		Endothelin-1 Signaling	5.27	0.181	1.768	ADCY2,ADCY5,ECE2,EDNRB,FOS,GNA14,GNA15,GNAI1,MAPK10,MAPK11,MAPK13,MAPK4,MYC,NAPEPLD,NOS2,NOTUM,PLA2G10,PLA2G1B,PLA2G2D,PLA2G5,PLA2G7,PLB1,PLCB2,PLCB4,PLCH1,PLCH2,PLCL1,PLCZ1,PLD4,PRKCB,PRKCQ,PTGER2,PTGS2,SHC3			bucladesine		chemical toxicant		-1.095		1.18e-20	ACER2,AKR1B10,BDKRB2,C3AR1,CCL22,Cd24a,CD86,CHGA,CHST2,CITED4,CLU,CREM,CRYAB,CXCR4,CYP11A1,CYP11B2,CYP17A1,DIO2,DRD4,EGLN3,EGR1,EGR2,EOMES,ESM1,ETNK1,FASLG,FDX1,FN1,FOS,FST,GADD45B,GAP43,GDF15,H19,HAS1,HAS2,HHIP,HMGCR,HSD11B2,HSD3B2,ID4,IGF1,IL12RB1,IL6,INHBB,IRAK2,KIT,LAMB3,LDLR,LGALS12,LIF,LRRN3,MME,MMP2,MMP9,Mt1,MYC,MYCN,NGF,NOS2,NR4A1,NR4A2,NR4A3,NTRK1,PADI4,PCDH1,PDGFRA,PLK2,PTCH1,PTGS2,PTH1…	776 (23)
Gap43	20.4317	22.0269	22.1357	27.7246	0.412684	0.576285	1.00947	1.09229	-4.90061	5e-05	0.000599895	27.7246		FXR/RXR Activation	5.23	0.206	#NUM!	AGT,APOA1,APOC2,APOF,C3,C4A/C4B,C9,CLU,CYP27A1,FOXA2,HPX,IL1RN,IL36A,IL36B,IL36RN,KNG1,MAPK10,MLXIPL,MTTP,NR5A2,PPARGC1A,SAA1,SCARB1,SLC51A,TNF,TTR			GATA2		transcription regulator		0.101		2.49e-20	ADGRG1,ARNT2,AZGP1,C9,CALCB,CCL21,CCL3L3,CCL5,CCR2,CD226,CD300LD,CD69,CDH5,CDK6,CES1,CHGA,CMA1,Cma2/Mcpt9,Col17a1,CPA3,CSF1R,CXCR4,CYBB,CYP11A1,CYP2F1,CYP4F11,DDX4,DIO2,DLK1,EPHA3,F13A1,F2R,GABRP,Gm3383 (includes others),Gm9733,GPR141,GPR65,GPX3,GRAP2,GRTP1,Gzmb,HBA1/HBA2,HDC,Hmga2,HSD17B1,ICOS,IL2RB,IL4R,IL6,ITGAM,KHDC1L,KIT,KLK3,KRT13,LCN2,LTB4R,LTF,Ly6a (includes others),LYPD6B,MAOB,Mcpt4,MCTP…	704 (19)
Meig1	11.3759	14.1057	5.2067	14.7534	0.0759333	0.185643	0.777412	0.532559	-4.85376	5e-05	0.000599895	14.7534		Endocannabinoid Neuronal Synapse Pathway	5.1	0.203	1.225	ADCY2,ADCY5,CACNA1E,CACNA2D3,CACNB2,CACNG4,GNA14,GNA15,GNAI1,GNG7,GRIA1,GRIA4,MAPK10,MAPK11,MAPK13,MAPK4,MGLL,NAPEPLD,NOTUM,PLCB2,PLCB4,PLCH1,PLCH2,PLCL1,PLCZ1,PTGS2			GATA4	6.205	transcription regulator		1.428		4.41e-20	ACACA,ACTG2,ACTN2,ADORA1,AMH,ANGPT4,ASPRV1,CCL3L3,CCL4,Ccl8,CDKN2B,CLSTN2,CRABP2,CXCR4,CYP11A1,CYP11B2,CYP17A1,DDX4,DEFB119,DIO2,EPHX1,EPOR,ESPN,F10,FGF16,FGF2,FOS,GATA4,GATA6,HAO2,HSD3B2,HSPB7,IFI16,IL6,INHA,INHBB,INMT,KCNJ2,KIT,KLK3,KRT14,KRT17,KRT7,LCN2,LHCGR,LTBP2,MC2R,MSX2,MYC,NFATC2,NR5A1,NR5A2,NTF4,OGN,PGBD5,PLIN4,PRDM1,PTGDS,PTGS2,SERPINA3,Serpina3g (includes others),SERPINA5,SFRP4,SPP1,S…	379 (12)
Nr4a3	17.4653	25.0817	0.240683	1.849	0.220504	0.818761	0.288355	0.253112	-4.81956	5e-05	0.000599895	25.0817		Dendritic Cell Maturation	5.05	0.179	3.024	CD83,CD86,COL18A1,CREB3L3,FCGR3A/FCGR3B,FSCN1,HLA-DMA,HLA-DMB,HLA-DQB1,HLA-DRB5,HLA-E,IL1RN,IL36A,IL36B,IL36RN,IL6,LTB,LY75,MAPK10,MAPK11,MAPK13,MYD88,NGFR,NOTUM,PLCB2,PLCB4,PLCH1,PLCH2,PLCL1,PLCZ1,TLR9,TNF,TRG			tretinoin		chemical - endogenous mammalian	Activated	3.243		1.12e-19	A2M,AATK,Acp5,ADAM11,ADD3,AGT,ALDH1A1,ALDH1A3,ALPL,ANXA8/ANXA8L1,APCDD1,APLNR,ARG1,ASB2,ASNS,B3GALT5,BC048679,BCL2A1,BCL3,BMP6,BMPR1B,BTC,C3,C3AR1,CALCB,CCL22,CCL4,CCNE1,CCRL2,CD53,CD6,CD74,CD86,CD93,CDH5,CDH6,CDK6,CDKN2B,CES1,CFTR,CHGB,CLDN10,CLDN11,COL4A1,COL4A5,COL6A3,COL9A2,CP,CRABP1,CRABP2,CREM,CSF1R,CSF3,CTNNA3,CTSC,CTSD,CTSS,CXCR4,CYBB,CYP11A1,CYP11B2,CYP17A1,CYP26A1,CYP2S1,CYP4F11,DBH,DDX…	790 (21)
Pga5	4.01698	5.06646	5.82013	6.65808	0.154474	0.108408	0.31161	0.209931	-4.78069	5e-05	0.000599895	6.65808		Tumor Microenvironment Pathway	5.04	0.182	1.061	ARG1,CSF3,CXCR4,FASLG,FGF1,FGF16,FGF18,FGF2,FGF9,FN1,FOS,FOXO6,HGF,HLA-E,IGF1,IL6,MMP10,MMP12,MMP17,MMP2,MMP25,MMP28,MMP3,MMP7,MMP9,MYC,NOS2,PTGS2,SLC2A3,SPP1,TIAM1,TNF			U0126		chemical - kinase inhibitor		-0.719		1.4e-19	ACKR3,ADAMTS4,ADORA2B,AGT,ALPK3,ALPL,APLNR,AQP3,ASGR2,ASIC2,BMP6,C3,CA9,CCL17,CCL3L3,CCL4,CCL5,CCNE1,CCNO,CCR2,CD69,CDH5,CFTR,CHGA,CHGB,CIITA,COL4A1,CSF1R,CSF3,CXCR4,CYBB,CYP11A1,DBH,DCHS1,DDAH1,DUSP4,EDNRB,EGR1,EGR3,EHF,EMP1,EPCAM,ETV5,FGF2,FKBP5,FN1,FOLR1,FOS,FOSB,GADD45B,GALNT3,GCLC,GDF15,GDF9,GFPT2,GRIA1,HMGCR,HSD17B7,ICOS,IDI1,IER2,IHH,IL13RA2,IL1R2,IL6,KCNN4,KIFC3,KLK3,LDLR,LIF,ME1,MMP12,MM…	627 (15)
Col22a1	4.82896	6.10261	3.57681	6.6881	0.149408	0.0535999	0.179249	0.40605	-4.74893	5e-05	0.000599895	6.6881		CCR5 Signaling in Macrophages	4.9	0.223	1.414	CACNA1E,CACNA2D3,CACNB2,CACNG4,CCL4,CCL5,CD247,CD3D,CD3E,CD3G,CD4,FASLG,FOS,GNAI1,GNG7,MAPK10,MAPK11,MAPK13,PRKCB,PRKCQ,TRG			CSF1		cytokine		1.878		2.41e-19	Acp5,ARG1,CCL5,CCNE1,CD163,CD74,CLEC7A,COL23A1,CPM,CSF1R,CTSD,CTSH,CYBB,CYP11A1,CYP17A1,CYP51A1,DHCR24,DHCR7,DUSP4,EGR1,EGR2,EGR3,F2R,FASLG,FCGR3A/FCGR3B,FDPS,FN1,FOS,GDF15,GPNMB,GRAP2,HK2,HMGCR,HMGCS1,HSD17B7,IDI1,IGF1,IL10RA,IL6,IRF4,IRF5,ITGAM,LSS,MARCO,MMP12,MMP9,MRC1,MSR1,MVD,MYC,NOS2,NSDHL,PFKFB3,PMVK,PTPRZ1,Retnla,RUNX1,SC5D,SFRP1,SIGLEC1,SIRPB1,SLC29A1,SPP1,SQLE,SYNGR1,THBS1,TLR5,TLR9,TNF…	706 (24)
Chgb	18.9231	0.207588	0.311924	0.187024	0.108094	0.203755	0.17793	0.242368	-4.74476	5e-05	0.000599895	18.9231		Acute Phase Response Signaling	4.84	0.178	1.528	A2M,AGT,APOA1,C2,C3,C4A/C4B,C9,CFB,CP,CRABP1,CRABP2,CRP,FN1,FOS,HPX,IL1RN,IL36A,IL36B,IL36RN,IL6,ITIH2,MAPK11,MAPK13,MYD88,NGFR,RBP7,SAA1,Saa3,SERPINA3,SOCS3,TNF,TTR			dihydrotestosterone		chemical - endogenous mammalian		1.528		7.6e-19	ACACA,ACKR3,Acp5,ADH1C,ADRB3,ADTRP,AGT,ALDH1A3,AMH,AMHR2,ARG1,AZGP1,BASP1,BMF,BMPR1B,C1orf116,C4A/C4B,CALCB,CCNE1,CD74,CDO1,CLU,CNTNAP2,COL4A1,CYBB,CYP11A1,CYP17A1,Cyp2d9 (includes others),CYP4A22,DHCR24,DIO2,EGR1,ELOVL7,ESR2,F2R,FBXO32,FGF2,FKBP5,FN1,FOS,FOXQ1,FST,GAP43,GPD1,GPX3,GREB1,HK2,HMGCR,HOXA5,HPGDS,HSD11B2,HSD3B2,ID2,IGF1,IGFBP2,IGFBP4,IL6,INHBB,Kap,KCNH2,KLK3,KRT14,KRT19,KRT5,LDLR,LEF1…	840 (21)
Ppfia2	3.16122	4.47608	5.0164	5.1899	0.0879411	0.11522	0.109842	0.360968	-4.72658	0.0001	0.00113371	5.1899		G-Protein Coupled Receptor Signaling	4.83	0.157	#NUM!	ADCY2,ADCY5,ADORA1,ADORA2A,ADORA2B,ADRA1A,ADRA2A,ADRA2C,ADRB2,ADRB3,AGTR2,APLNR,CREB3L3,DRD4,DUSP4,ENPP6,FPR1,FPR2,GNA14,GNA15,GNAI1,HTR1B,HTR1D,LHCGR,LPAR1,LTB4R,MC2R,NAPEPLD,PLCB2,PLCB4,PRKCB,PTGER2,PTGIR,PTH1R,RAP1GAP,RASGRP1,RGS16,RGS18,RGS2,RGS7,SMPDL3A,VIPR2,XCR1			SB203580		chemical - kinase inhibitor		-1.745	bias	9.45e-19	Acp5,ADAMTS4,ADAMTS9,ADRB2,AGT,ALPL,AMH,ARG1,C3,C3AR1,C4A/C4B,CCL17,CCL4,CCL5,CCNE1,CCRL2,CD109,Cd24a,CD69,CD83,CD86,CHRDL2,CIITA,COBL,CRP,CRYAB,CTSH,CYP51A1,DCHS1,EBI3,EDNRB,EGR1,EHF,ELOVL7,EXOC3L4,F2RL3,FASLG,FN1,FOS,FOSB,FOXQ1,FPR2,HAS1,HAS2,HK2,IFIT3,IL12RB1,IL13RA2,IL1RN,IL2RA,IL6,ITGAM,KCTD1,KRT23,LIPF,LMOD1,MITF,MMP10,MMP12,MMP2,MMP3,MMP9,MYC,MYOCD,NOS2,NPR1,NR4A1,NR4A3,PDGFRA,PLAT,PLB1,PP…	540 (13)
Saa1	3.71858	4.3316	5.24582	4.32963	0.06113	0.148992	0.143688	0.320954	-4.70715	0.002	0.0150994	5.24582		Adrenomedullin signaling pathway	4.82	0.173	3.413	ADCY2,ADCY5,C3,CFH,CTH,FOS,GNA14,GNA15,GPR182,Gucy2g,IL1RN,IL36A,IL36B,IL36RN,KCNH2,KCNN4,MAPK10,MAPK11,MAPK13,MAPK4,MMP2,MYLK3,NOTUM,NPR1,PLCB2,PLCB4,PLCH1,PLCH2,PLCL1,PLCZ1,RAMP3,SHC3,TFAP2C,TNF			CEBPA		transcription regulator		0.847		2.16e-18	A2M,Abcb1b,ACACA,ADH1C,ADRB3,AGT,AKR1B10,AKR1C3,APCDD1,APLNR,AQP5,ARG1,ARL4C,ASL,ASNS,ASPRV1,BCL2A1,C3,C3AR1,CCL4,CD3G,CIITA,CRABP2,CSF1R,CSF3,CXCR4,CYP11A1,DHCR7,EBF1,EGR2,EPHX1,FOS,FOXA2,GATA6,GLI1,GPR84,HAS2,HGF,HMGCR,ID2,IGF1,IGFBP4,IL1RN,IL6,ITGAM,KCNMB1,KRT14,KRT17,KRT7,LCN2,LHCGR,LTF,Ly6a (includes others),MMRN1,MSX2,MYC,MYCN,NFATC2,NFIL3,NR4A2,NR5A2,NTF4,OAS2,OXTR,PCSK6,PFN2,PPARGC1A,PRDM…	700 (21)
Lrp2	38.6115	54.289	30.013	50.3583	0.810771	1.38827	3.85202	1.10053	-4.59863	5e-05	0.000599895	54.289		Leukocyte Extravasation Signaling	4.61	0.171	2.6	ACTG2,ACTN2,ARHGAP8/PRR5-ARHGAP8,CDH5,CLDN10,CLDN11,CLDN15,CLDN23,CLDN3,CTNNA3,CXCR4,CYBB,GNAI1,ITGAM,ITK,JAM2,MAPK10,MAPK11,MAPK13,MMP10,MMP12,MMP17,MMP2,MMP25,MMP28,MMP3,MMP7,MMP9,PRKCB,PRKCQ,RAP1GAP,RASGRP1,THY1			Tcf7		transcription regulator		-1.905		3.83e-18	ACSBG1,Akr1c12/Akr1c13,ARHGAP20,BCL11B,BLK,CCL3L3,CCL4,CCR2,CD3E,CD4,CD69,CD83,CHCHD10,CISH,DHCR24,Dst,ECM1,EGR2,EGR3,EOMES,EPHX1,ETNK1,FASLG,FDPS,FRMD6,GGT1,GM2A,GPA33,Gzmb,ID2,IL15RA,IL2RA,IL2RB,IL7R,IRF4,JAM2,KIT,KLRG1,LDLR,LEF1,LONRF1,MMP25,MVD,MYD88,Naip1 (includes others),NR5A2,NRN1,OSBPL3,PAPSS2,PDCD1,PLCB4,PRDM1,PRF1,PTGER2,REL,RORC,SC5D,SH3GL3,SOCS3,SQLE,TIAM1,TNF	587 (13)
Bdkrb2	25.7625	39.2076	12.3568	15.2536	0.547685	0.568187	0.801787	2.28712	-4.46061	5e-05	0.000599895	39.2076		cAMP-mediated signaling	4.52	0.162	1	ADCY2,ADCY5,ADORA1,ADORA2A,ADORA2B,ADRA2A,ADRA2C,ADRB2,ADRB3,AGTR2,AKAP6,APLNR,CREB3L3,CREM,DRD4,DUSP4,ENPP6,FPR1,FPR2,GNAI1,HTR1B,HTR1D,LHCGR,LPAR1,LTB4R,MC2R,NAPEPLD,PTGER2,PTGIR,PTH1R,RAP1GAP,RGS18,RGS2,RGS7,SMPDL3A,VIPR2,XCR1			IL13		cytokine		1.39		3.96e-18	ACKR3,Acp5,ADAM8,ADORA1,ADORA2A,ADORA2B,ARG1,ASPN,BCL2A1,BCL3,BTNL9,C3,C3AR1,CCL17,CCL22,CCL3L3,CCL4,CCL5,Ccl8,CD163,CD247,CD3E,CD4,CD86,CFI,CHST2,CISH,CLCA1,CLEC10A,CLEC4A,CLEC7A,COL18A1,CP,CTSC,CTSH,CTSS,CXCR4,CYBB,DHCR24,EGR1,F13A1,FEZ1,FGD2,FOXA2,FPR2,FXYD4,GPNMB,GPX3,HDC,HLA-DRB5,HPSE,IGF1,IL13RA2,IL1R2,IL1RN,IL31RA,IL6,KLK11,LIPA,LTBP1,MMP10,MMP12,MMP2,MMP3,MMP9,MN1,MRC1,MTSS1,NFE2,NID1,NOS…	586 (17)
Tm4sf4	0.372446	0.430099	1.08013	0.583776	0.0223864	0.036657	0.0351241	0.0193618	-4.4413	0.0223	0.102556	1.08013		Phospholipases	4.42	0.246	3	LIPG,NAPEPLD,NOTUM,PLA2G10,PLA2G1B,PLA2G2D,PLA2G5,PLA2G7,PLB1,PLCB2,PLCB4,PLCH1,PLCH2,PLCL1,PLCZ1,PLD4			Immunoglobulin		complex		-1.247		4.77e-18	ACACA,AGT,AIF1,APLNR,BCL2A1,BCL3,BMP7,C3AR1,C6,CCL17,CCL22,CCL3L3,CCL4,CCL5,CCNE1,CCR2,CD164L2,CD3E,CD69,CD74,CD83,CD86,CD93,CDK6,CHST2,CIITA,CISH,CLCA1,CLDN15,CLDN23,CMA1,CRISPLD2,CSF1R,CTH,CTSH,CXCL13,CXCL16,CXCR4,CYP11B2,CYP4F8,Dst,DUSP4,EBI3,EDNRB,EGR1,EGR2,EGR3,ENPP3,ESM1,ETV5,FAM107A,FASLG,FBP2,FCGR3A/FCGR3B,FKBP5,FN1,FOS,FOSB,FPR1,GALM,Gm3383 (includes others),Gzmb,Gzmc,HAO2,HK2,HK3,HLA-DQ…	644 (17)
Slc5a11	22.9263	28.4224	10.38	16.458	0.869826	0.402831	2.30744	0.222273	-4.36195	5e-05	0.000599895	28.4224		Basal Cell Carcinoma Signaling	4.41	0.236	0.632	BMP5,BMP6,BMP7,FZD10,GLI1,HHIP,LEF1,PTCH1,PTCH2,WNT10B,WNT16,WNT2B,WNT4,WNT6,WNT7A,WNT7B,WNT9A			prostaglandin E2		chemical - endogenous mammalian		-1.37		4.94e-18	ADORA2B,Akr1c14,AQP3,ARG1,B3GALT5,CCL22,CCL3L3,CCL4,CCL5,CD226,CD300E,CD69,CD83,CD86,CHGA,Clec2d (includes others),CREM,CSF3,CXCR4,CYTIP,EGR1,EGR2,ENPP3,F2R,FASLG,FGF2,FN1,FOS,FOSB,FST,Gzmb,HAS2,HDC,HSD3B2,IGF1,IGFBP4,IL12RB1,IL15RA,IL1R2,IL1RN,IL2RA,IL6,IL7R,IRF4,ITGAM,MITF,MMP2,MMP3,MMP9,MRC1,MYC,NCR1,NEDD9,NFIL3,NOS2,NR4A1,NR4A2,NR5A2,NTF4,PLK2,PRDM1,PTGER2,PTGS2,Retnla,RGS2,RORC,RUNX2,S100A8,…	616 (15)
D430036J16Rik	0.670701	0.384443	1.23156	0.788726	0.0238177	0.0706826	0	0.0608354	-4.30732	0.00365	0.0245609	1.23156		Apelin Adipocyte Signaling Pathway	4.18	0.22	0	ADCY2,ADCY5,APLNR,CYBB,GNAI1,GPX2,GPX3,GSTM1,GSTM2,GSTT2/GSTT2B,MAPK10,MAPK11,MAPK13,MAPK4,MGST2,PPARGC1A,PRKAG3,UCP1			KRAS		enzyme		0.455		5.29e-18	Acp5,AKR1B10,Akr1c14,ALDOC,AMPD3,AMPH,ANXA8/ANXA8L1,AQP5,ARG1,ASCL2,ATP1B1,BCAM,BCL2A1,BNC1,BTC,CD74,CDH3,CDKN2B,CFTR,CHST3,CHSY1,CLEC10A,CLU,COL4A1,CPM,CRYAB,CSF3,CTNND2,CYBB,DDAH1,DUSP4,EGFL6,EGR1,EGR2,EPCAM,ETV5,FASLG,FBN1,FN1,FOS,FOSB,GALNT3,GCLC,GGT1,GGT5,GLI1,GPC1,GPC3,GSTA3,GSTM1,Gzmb,HK2,HLA-DMB,Hmga2,HOPX,HOXA5,IGF2BP2,IGFBP2,IL6,ITGAM,ITGB6,KCNN4,KLRB1,L1CAM,LAMB3,LCN2,LEF1,LGALS9B,LGI3…	699 (18)
Slc2a3	113.706	140.826	75.2404	78.8562	3.32081	4.4847	9.49326	3.84032	-4.27281	5e-05	0.000599895	140.826		Glucocorticoid Receptor Signaling	4.15	0.132	#NUM!	A2M,ADRB2,AGT,CCL5,CD163,CD247,CD3D,CD3E,CD3G,FKBP5,FOS,IFNE,IGF1,IL10RA,IL12RB1,IL13RA2,IL15RA,IL17RE,IL18R1,IL1R2,IL1RN,IL20RB,IL22RA1,IL2RA,IL2RB,IL31RA,IL4R,IL6,IL7R,KRT13,KRT14,KRT15,KRT17,KRT19,KRT23,KRT5,KRT7,KRT80,MAPK10,MAPK11,MAPK13,MMP2,MMP3,MMP9,MYC,NFATC2,NOS2,NR3C2,PC,PDK4,PLA2G10,PLA2G1B,PLA2G2D,PLA2G5,PRKAG3,PTGS2,RPS6KA5,SELE,SGK1,SLPI,TNF			IL2		cytokine		0.419		5.89e-18	ADAM8,ARAP1,ARHGAP8/PRR5-ARHGAP8,ARNT2,BCL2A1,C3,CACNA1E,Calcb,CAPN5,CCL17,CCL22,CCL3L3,CCL4,CCL5,Ccl8,CCNE1,CCR2,CD247,CD3D,CD3G,CD5,CD69,CD74,CD83,CD86,CDK6,CISH,CSF1R,CSF3,CTSC,CTSW,CXCR4,CYP27A1,CYTIP,DENND2D,Dst,DUSP2,DUSP4,EMP1,EOMES,FASLG,FCGR3A/FCGR3B,FGF2,FOS,FPR2,GADD45B,GDF15,Gm3383 (includes others),Gzmb,Gzmc,HK2,ICOS,IDI1,IGFBP4,IL10RA,IL12RB1,IL18R1,IL1R2,IL2RA,IL2RB,IL4R,IL6,IL7R,I…	595 (16)
Acbd7	5.84232	4.69196	2.37381	4.70632	0.218298	0.118632	0.515634	0.0637411	-4.26478	0.0015	0.0118427	5.84232		Role of Pattern Recognition Receptors in Recognition of Bacteria and Viruses	4.08	0.175	2.309	C3,C3AR1,CCL5,CLEC7A,FASLG,IL17B,IL36A,IL36B,IL6,LIF,LTB,MAPK10,MYD88,Oas1d (includes others),OAS2,OAS3,PRKCB,PRKCQ,PTX3,Tlr11,TLR5,TLR7,TLR8,TLR9,TNF,TNFSF13,TNFSF14			PDGF BB		complex	Inhibited	-2.129		9.09e-18	Abcb1b,ACKR3,ADD3,ADRB2,Akr1c14,BCL3,BDKRB2,BMP6,C3,CCNE1,CCNO,CDO1,CNN1,COL18A1,CP,CRYAB,CSF1R,CSF3,CTH,EDNRB,EGR1,EGR2,EGR3,FGF2,FMO1,FN1,FOS,FOSB,FOXC2,GDF15,GFPT2,H19,HLA-E,Hmga2,HMGCR,HMGCS1,IER2,IGF1,IGFBP4,IL6,LDLR,LIF,MAP2,MGST2,MMP12,MMP2,MMP3,MMP9,Mt1,Mt2,MYC,NEXN,NFIL3,NOS2,NR4A1,NR4A2,NR4A3,PDGFRA,PFN2,PLAT,PLK2,PRSS35,PTGS2,RGS2,SCD,SERPINA3,SGK1,SLC1A1,SLC29A1,SLC2A3,SLC6A4,SNAI1,SO…	768 (20)
Drd4	2.09806	5.01289	1.1623	10.5073	0.212024	0.578577	0.12938	0.0815252	-4.22899	0.00025	0.0025777	10.5073		Synaptic Long Term Depression	4.02	0.164	2.191	CACNA1E,CACNA2D3,CACNB2,CACNG4,CTH,GNA14,GNA15,GNAI1,GRIA1,GRIA4,Gucy2g,IGF1,NOS2,NOTUM,NPR1,PLA2G10,PLA2G1B,PLA2G2D,PLA2G5,PLA2G7,PLB1,PLCB2,PLCB4,PLCH1,PLCH2,PLCL1,PLCZ1,PPP2R2B,PPP2R2C,PRKCB,PRKCQ			INSIG1	2.058	other	Inhibited	-3.76	bias	1.07e-17	ACACA,CCL17,CCL22,CCL5,Ccl8,CLEC4D,CLEC7A,CXCL13,CXCR4,CYP51A1,DHCR24,DHCR7,DLK1,FDPS,GPAM,HMGCR,HMGCS1,IDI1,IL6,LCN2,LDLR,LHCGR,LIPA,LIPG,LSS,MARCO,MLXIPL,MRC1,PLA2G7,PMVK,PRF1,RAB27A,S100A8,S100A9,SCARB1,SCD,SQLE,STEAP2,TM7SF2,VNN1	529 (16)
Car4	9.53518	10.492	7.92372	10.5682	0.388746	0.815455	0.324075	0.546626	-4.21446	5e-05	0.000599895	10.5682		Antioxidant Action of Vitamin C	3.89	0.193	-3.3	MAPK10,MAPK11,MAPK13,NAPEPLD,NOTUM,PLA2G10,PLA2G1B,PLA2G2D,PLA2G5,PLA2G7,PLB1,PLCB2,PLCB4,PLCH1,PLCH2,PLCL1,PLCZ1,PLD4,SLC2A3,TNF,TXNDC2			AR		ligand-dependent nuclear receptor	Activated	2.095		1.23e-17	ACBD7,AKR1C3,ALDH1A1,AMH,AMHR2,AQP3,ARG1,ATP1A3,AZGP1,BASP1,BMF,C3,C4A/C4B,CA4,CA7,CADM3,CALCB,Ccdc74a,CCL17,CCL3L3,CCL5,CDH11,CDO1,CLDN11,CLDN3,Cst12,CYP11A1,CYP17A1,DHCR24,DHCR7,DISP2,DRD4,EDNRB,EGR1,EHD3,EPHX1,EPPK1,ESPN,FKBP5,GDF15,GDF9,GPD1,GPR182,GSTM1,HGF,HMGCR,HOPX,HSD3B2,HSPB7,IGF1,IL6,INHA,KCNH2,KCNJ2,KCNQ1,KLK3,KRT14,LAMC3,LHCGR,LMOD1,Ly6a (includes others),MME,MMP2,MMP9,MYB,MYC,MYL3,M…	726 (22)
Has2	6.23819	11.1532	8.23414	6.00258	0.482747	0.210074	0.520959	0.509766	-4.19775	5e-05	0.000599895	11.1532		Osteoarthritis Pathway	3.82	0.155	0.557	ADAMTS4,ALPL,ANKH,CREB3L3,ELF3,FGF18,FGF2,FN1,FZD10,GLI1,H19,IHH,IL1R2,LEF1,MMP10,MMP12,MMP3,MMP9,NOS2,PPARGC1A,PRKAG3,PTCH1,PTCH2,PTGS2,PTH1R,PTHLH,RUNX2,S100A8,S100A9,SMAD9,SP7,SPP1,TNF,WNT16			PRDM1	-1.907	transcription regulator	Inhibited	-2.031		1.37e-17	ACOX2,ADAM8,ADGRG1,AFF3,ALPL,AQP3,BCL11A,BCL2A1,Bhlhe41,BMP5,CA9,CADPS2,CD22,CD53,CD74,CD86,CDK6,CFH,CIITA,CRISPLD2,CRP,CSF3,CXCR4,Cyp2d9 (includes others),ECM1,EGR2,F5,FOS,GPR84,GSTA5,Gzmb,ID2,IL6,IL7R,IRF4,LAT,LIPF,MAP7D2,MAPK11,ME1,METTL7A,MMP25,MYC,NOS2,PCSK6,PDCD1,PLAC8,PRDM1,PRF1,PROX1,RELN,RGS16,RGS18,RSAD2,S100A8,S100A9,SCARA5,SERPINA3,SLC16A5,SNAI1,SPIB,SRD5A1,THEMIS2,TNF,TNFAIP6,TNFRSF1…	572 (20)
Crabp1	11.3375	10.1449	12.3511	13.485	0.772163	0.350593	0.640359	0.820472	-4.19496	5e-05	0.000599895	13.485		Type I Diabetes Mellitus Signaling	3.78	0.189	2.309	CD247,CD3D,CD3E,CD3G,CD86,FASLG,HLA-DMA,HLA-DMB,HLA-DQB1,HLA-DRB5,HLA-E,MAPK10,MAPK11,MAPK13,MYD88,NGFR,NOS2,PRF1,SOCS3,TNF,TRG			IGF1	-1.735	growth factor		1.835		1.68e-17	A2M,ACACA,ACTN2,ADORA2B,AGTR2,ASGR2,BCL2A1,C4A/C4B,CCL3L3,CCL4,CCL5,Ccl8,CCNE1,CD74,CHGA,CISH,CLU,CNN1,COBL,CRYAB,CTSD,CYBB,CYFIP2,CYP11A1,CYP17A1,EGR1,EGR2,ESR2,FBLN1,FBXO32,FHOD3,FN1,FOS,FOSB,FOXC2,GAP43,GPD1,HBB,HDC,HGF,HMGCR,HOPX,HSD11B2,ID2,IER2,IGF1,IGFBP2,IGFBP4,IHH,IL4R,IL6,INHA,KIF1A,LCN2,LHCGR,Ly6a (includes others),MAPT,MBP,MC2R,MMP2,MMP3,MPZ,MYB,MYC,MYCN,NFE2,NOG,NOS2,NR4A1,NR5A1,NTRK…	866 (23)
Scg2	7.2037	0.0472845	0.0350889	0	0.180293	0.0929692	0.0643564	0.0707724	-4.15712	0.00525	0.0333443	7.2037		Inhibition of Matrix Metalloproteases	3.78	0.282	-0.905	A2M,ADAM12,MMP10,MMP12,MMP17,MMP2,MMP25,MMP28,MMP3,MMP7,MMP9			PD98059		chemical - kinase inhibitor		0.104		2.26e-17	ACOT7,AGT,APOA1,ATP6V1B1,C3,CCL3L3,CCL4,CCL5,CCNE1,CCR2,CD4,CD69,CD74,CD83,CD86,CDH3,CDKN2B,CLU,CMA1,COL4A1,CREM,CRP,CTSH,Cxcl15,CXCR4,CYP17A1,DBH,DIO2,DIO3,DUSP4,EDNRB,EGR1,EGR2,EGR3,EMP1,F2R,FAM3B,FASLG,FGF2,FKBP5,FN1,FOS,FOSB,FOXC2,FPR2,GAP43,GRIA1,HAS1,HAS2,HGF,Hmga2,HSD11B2,IGF1,IGF2BP2,IL1RN,IL2RA,IL6,INSIG1,ITGAM,KRT19,LAD1,LAT,LDLR,LIPF,LIPG,MB,MGLL,MITF,MMP10,MMP12,MMP2,MMP3,MMP7,MMP9,MS…	523 (17)
Gzmc	6.98091	11.8758	18.9586	9.88511	0.392274	0.233307	0.504052	1.57826	-4.13876	5e-05	0.000599895	18.9586		T Helper Cell Differentiation	3.77	0.219	#NUM!	CD86,HLA-DMA,HLA-DMB,HLA-DQB1,HLA-DRB5,ICOS,IL10RA,IL12RB1,IL18R1,IL2RA,IL4R,IL6,NGFR,RORC,TNF,TRG			STAT5A		transcription regulator		1.064		3.02e-17	A2M,AGR2,AKR1C3,ASCL2,BCL11A,BCL2A1,C9orf152,CCL3L3,CCNE1,CDK6,CEMIP,CISH,CSF3,Ctla2a/Ctla2b,EGLN3,EOMES,EPOR,ESR2,FASLG,FOS,FOSB,FOXQ1,GALC,GCHFR,Gzmb,Gzmc,HSD3B2,ID2,Ifitm1,IGF1,IL2RA,IL2RB,IL6,IL7R,KIT,KLK3,KLRB1,Klre1,KLRG1,KRT5,KRT80,LAMB3,LCN2,LEF1,LTB,MAL2,MMP7,MUC20,MYC,NR4A2,PRDM1,PRF1,PRLR,RAB27B,RNF39,RUNX2,SBSPON,SCG5,SELENBP1,SERPINA3,SLC2A3,SLC34A2,SOCS3,TACSTD2,TGFBI,TMEM30B,TNF,TN…	729 (24)
Epha8	2.89116	2.05262	1.64545	2.81452	0.018352	0.130405	0.148596	0.247658	-4.10888	5e-05	0.000599895	2.89116		Colorectal Cancer Metastasis Signaling	3.61	0.146	2	ADCY2,ADCY5,FOS,FZD10,GNG7,IL6,LEF1,MAPK10,MMP10,MMP12,MMP17,MMP2,MMP25,MMP28,MMP3,MMP7,MMP9,MSH6,MYC,NOS2,PTGER2,PTGS2,Tlr11,Tlr13,TLR5,TLR7,TLR8,TLR9,TNF,WNT10B,WNT16,WNT2B,WNT4,WNT6,WNT7A,WNT7B,WNT9A			poly rI:rC-RNA		biologic drug	Activated	2.816		3.3e-17	Apol11b (includes others),Apol7e (includes others),Apol9a/Apol9b,ARHGAP40,ARID5A,Bst2,BTC,C2,C3,CCL17,CCL22,CCL3L3,CCL4,CCL5,CD69,CD74,CD83,CD86,CFB,CIITA,Clec2d (includes others),CLEC7A,CRP,CSF3,Cxcl15,CXCR4,DIO2,EBI3,EFNB3,EGR1,EHF,ELF3,ETNK1,FASLG,FGF2,FN1,FOS,FPR1,GADD45B,GBP6,GDF15,GLI1,GPR84,Gzmb,HAS1,HLA-DMB,HLA-E,IFI16,IFIT3,IGF1,IGSF9B,IL10RA,IL13RA2,IL15RA,IL2RA,IL4R,IL6,IRAK2,IRF5,ITGA…	618 (14)
Dlg2	4.65318	2.98432	3.95567	3.77984	0.300955	0.1482	0.1515	0.295328	-4.10078	5e-05	0.000599895	4.65318		Pregnenolone Biosynthesis	3.57	0.462	0.447	CYP11A1,CYP26A1,CYP27A1,CYP46A1,CYP4A22,CYP4F11			KDM1A		enzyme	Inhibited	-2.267		3.33e-17	A2M,ADCY5,AGT,ATP6V0E2,AZGP1,BARX2,BCL3,Bst2,C1orf116,C3,C3AR1,C4A/C4B,CCL3L3,CCL4,CCL5,CD22,CD74,CDH4,CIITA,CLEC7A,CRYM,CTSC,CTSD,CTSS,CXCL13,CXCL16,CYBB,EBF1,ELOVL7,EOMES,EPHX1,EPSTI1,FCGR3A/FCGR3B,FOXA2,GAP43,GATA4,GATA5,Ggta1,GPNMB,GREB1,HBB,HLA-DQB1,HLA-DRB5,ID2,IFI16,IFIT3,IGFBP2,IGFBP4,IL1RN,KLK3,LGR5,LY9,LYZ,MAP2,MPEG1,MSX2,Mx1,MYC,NFE2L3,OASL,Oasl2,PHF11,PLIN4,PROM1,PTX3,RCOR2,SCD,SFRP1,…	690 (19)
Slc24a4	4.1734	5.53141	1.43541	5.78696	0.28283	0.3614	0.151057	0.191714	-4.10015	5e-05	0.000599895	5.78696		Apelin Cardiomyocyte Signaling Pathway	3.56	0.192	1.147	APLNR,GNAI1,MAPK10,MAPK11,MAPK13,MAPK4,MYL3,MYL9,NOTUM,PLCB2,PLCB4,PLCH1,PLCH2,PLCL1,PLCZ1,PRKCB,PRKCQ,SLC8A3,SLC9A5			APP		other	Activated	2.264		5.37e-17	ACTN2,ADAMTS4,ADAP1,AIF1,ALDOC,AMPH,Ank2,ARG1,ATP1A3,ATP1B1,BACE2,BASP1,BMF,BMP6,C3,C4A/C4B,CCL3L3,CCL4,CCL5,CCNE1,CD69,CD74,CD86,CDH3,CDH5,CDK6,CFH,CLU,COL13A1,COL18A1,CP,CRABP1,CRABP2,CRLF1,CRYM,CSF1R,CSF3,Ctla2a/Ctla2b,CTSD,Cxcl15,CXCR4,CYBB,CYFIP2,DDAH1,ECE2,EGR1,EOMES,EPHB2,F2RL3,FASLG,FGF2,FN1,FOLR1,FOS,FOSB,GAP43,GBP6,GDF15,GLIS3,GPC1,GRIA1,H19,HAP1,HBA1/HBA2,HGF,HLA-E,HMGCR,Hrk,IFI16,IGF1…	625 (16)
St6galnac1	0.963469	0.797045	1.09655	0.528462	0.034826	0	0.145438	0.0214901	-4.06871	0.0375	0.151106	1.09655		Phagosome Formation	3.47	0.173	#NUM!	C3AR1,CLEC7A,FCGR3A/FCGR3B,FN1,ITGAM,MARCO,MRC1,MSR1,NOTUM,PLCB2,PLCB4,PLCH1,PLCH2,PLCL1,PLCZ1,PRKCB,PRKCQ,Tlr11,Tlr13,TLR5,TLR7,TLR8,TLR9			SMARCA4		transcription regulator	Activated	3.354	bias	5.41e-17	A2M,ABLIM3,ADGRG1,AGR2,AGT,ALDH1A3,APOA1,ARHGAP30,ARL4C,ASNS,ATP6V1B1,AZGP1,BCL2A1,C6orf141,CCR2,CCRL2,CD74,CDH11,CDH16,CDKN2B,CHODL,CIITA,CNTN1,CORO6,CP,CPM,CTSH,CTSS,CXCR4,CYP26A1,DHRS9,DUSP4,EBF1,EGR1,EHF,ENTPD3,EPHB2,FGF9,FKBP5,FN1,FOLR1,FOS,FOXA2,GADD45B,GCHFR,GCLC,GJB5,GLI1,GMFG,GPM6A,HAPLN3,HBB,HHIP,HLA-E,HOXA7,IFI16,IGF1,IGFBP4,IL15RA,IL20RB,IL36B,IL6,IL7R,KCNJ2,KIFC3,KIT,KLF8,KLK3,KRT15,…	718 (19)
Slc5a5	2.70449	4.37634	1.15982	10.3556	0.371857	0.140034	0.322971	0.277296	-4.06358	5e-05	0.000599895	10.3556		Leukotriene Biosynthesis	3.36	0.429	0.816	DPEP2,GGT1,GGT5,GGT6,GGT7,MGST2			SP1		transcription regulator		0.053	bias	8.96e-17	Abcb1b,ADD3,AEBP1,ALOX12,ALPL,ANK1,ANKH,APOA1,ASNS,BACE2,BMP7,CCL22,CCL5,CD79B,CDK6,CDKN2B,CES1,CHGA,CIITA,CRABP2,CREM,CRYAB,CRYBB1,CTH,CTSD,CXCR4,CYBRD1,CYP11A1,CYP17A1,CYP26A1,Cyp2d9 (includes others),CYP51A1,DBH,DHCR24,EGR1,EPOR,F10,F2R,FASLG,FDX1,FGF2,FN1,FOS,FPR2,GDF15,GRIA1,HAS1,HAS2,HBB,HDC,HGF,HK2,HMGCR,HPSE,HSD11B2,HSD17B1,HSD17B7,ID4,IGF1,IGFBP4,IL2RB,IL4R,IRF4,ITGAM,JAM2,KIT,KRT19,LAMA…	782 (23)
Pla2g10	21.9312	26.5047	20.2446	31.4378	0.865514	0.157337	4.33309	0.750398	-4.03525	5e-05	0.000599895	31.4378		Complement System	3.32	0.27	0	C2,C3,C3AR1,C4A/C4B,C6,C9,CFB,CFH,CFI,ITGAM			cholesterol		chemical - endogenous mammalian		-1.195		9.97e-17	ACACA,Acot1,ADAM11,AGT,CCL4,CCR2,CES1,CNN1,CYBB,CYP27A1,DHCR7,EPHX1,FASLG,FDPS,FGF2,FN1,GNAI1,GSTA5,HLA-DRB5,HMGCR,HMGCS1,IDI1,IHH,IL10RA,IL1RN,IL6,INSIG1,ITGAM,LAPTM5,LDLR,LYZ,MAP2,MAPT,ME1,Meis1,MITF,MME,MMP2,MPEG1,NR4A1,NR4A2,NR4A3,NSDHL,PCSK9,PMVK,PPARGC1A,PTCH1,PTGS2,RGS16,S100A8,SAA1,Saa3,SC5D,SCARB1,SCD,SLC28A3,SOCS3,SQLE,THBS1,TM7SF2,TNF,ZFPM2	559 (19)
S100g	737.477	732.065	719.585	572.342	42.7791	23.8832	91.0384	25.1195	-3.91694	5e-05	0.000599895	737.477		Zymosterol Biosynthesis	3.27	0.667	2	CYP51A1,HSD17B7,NSDHL,TM7SF2			POR		enzyme	Inhibited	-2.195		1.12e-16	ABCC3,Acot1,Akr1c14,ALDH1A1,APCDD1,ASNS,BTC,CD74,CIITA,CLDN3,CPA3,CYP17A1,CYP26A1,CYP51A1,DHCR24,DHCR7,FDPS,FGF1,GADD45B,GREB1,GSTA3,GSTA5,GSTM1,GSTM5,Gstm6,HLA-DMA,HLA-DQB1,HLA-DRB5,HMGCR,HMGCS1,IDI1,Ifitm1,IHH,INSIG1,LDLR,LGALSL,LSS,MSX2,Mt1,MVD,Naip1 (includes others),NSDHL,PDK4,PFKFB3,PLA2G7,PMVK,SC5D,SCD,SERPINA3,SQLE,TM7SF2,UBD,VNN1
Olah	4.74853	2.95948	0.949972	4.31642	0.0603998	0.0824351	0.63099	0.0870164	-3.91378	0.01255	0.0661372	4.74853		Prostanoid Biosynthesis	3.24	0.5	1	CYP2S1,HPGDS,PTGDS,PTGIS,PTGS2			CREBBP		transcription regulator		0.513		1.38e-16	ADAM12,ADORA2A,AGT,AMHR2,AQP11,ARID5A,ASL,BDKRB2,BMP7,CCL5,CD53,CDH5,CNN3,CRISPLD2,CXCR4,CYBB,CYP11A1,DUSP4,EDARADD,EGR1,EGR2,EGR3,EOMES,EPSTI1,FASLG,FDPS,FDX1,FGF2,FOS,FOSB,GIMAP1-GIMAP5,GLI1,GM2A,HAS2,HBB,HMGCS1,HSD3B2,IL10RA,IL12RB1,IL17RE,IL18R1,IL2RA,IL2RB,IL6,IL7R,INHA,ITGB7,KCTD1,KLK3,KRT14,LDLR,MMP9,MPZ,MYC,NOS2,NR4A1,NR4A2,NR4A3,NTRK3,OAS3,PLEKHF1,PPARGC1A,PRF1,PTGS2,RGS2,RNF157,RNF39,RS…	575 (22)
Stac2	34.6041	28.8599	8.72545	13.8828	1.14603	0.970909	1.80401	1.84321	-3.90037	5e-05	0.000599895	34.6041		Calcium-induced T Lymphocyte Apoptosis	3.22	0.212	2.496	CD247,CD3D,CD3E,CD3G,CD4,HLA-DMA,HLA-DMB,HLA-DQB1,HLA-DRB5,NFATC2,NR4A1,PRKCB,PRKCQ,TRG			Alpha catenin		group	Activated	2.093	bias	1.97e-16	ADAM33,ADAM8,ADAMTS4,BCL3,C1QTNF3,CDH11,COL15A1,COL6A3,EGFL6,EPHA3,GAP43,IGF1,IGFBP2,IGFBP4,IL36A,IL6,ITGAM,KLK3,LEF1,LYZ,MMP12,MMP2,MMP9,MYC,PDGFRA,PTGS2,PTX3,S100A8,S100A9,SAA1,Saa3,SELE,SGK1,SNAI1,SOCS3,SP5,STEAP2,STEAP4,TNF,TNFAIP6,TWIST2,VIM	622 (19)
Lipf	0.568234	0.580088	1.91789	0.778951	0.0232249	0.0190136	0.0364418	0.180821	-3.88923	0.0013	0.0104471	1.91789		Crosstalk between Dendritic Cells and Natural Killer Cells	3.22	0.191	1.069	ACTG2,CD226,CD69,CD83,CD86,FASLG,FSCN1,HLA-DRB5,HLA-E,IL15RA,IL2RB,IL6,LTB,PRF1,TLR7,TLR9,TNF			Ige		complex		0.224	bias	2.3e-16	Abcb1b,ADAM8,AQP3,ARG1,ASB2,BCAT1,BCL2A1,BCL3,C3,CCL17,CCL22,CCL3L3,CCL4,CCL5,CD53,CD74,CD86,CHST8,CISH,CLEC7A,COL18A1,CSF3,CXCL16,DUSP2,DUSP4,EBI3,EGR1,EGR2,ETV5,F2R,FGD2,GADD45B,GDF15,GIMAP1-GIMAP5,Gzmb,HBA1/HBA2,HDC,HLA-DMA,IL2RA,IL6,IL7R,IRF4,ITK,KIAA2012,LIF,MAPKAPK3,MGST2,MYC,NGFR,NPY,Nrg1,PIGZ,PTGS2,PTPN22,PTX3,RAMP3,RASGRP1,RGS16,RSAD2,RUNX1,SCARB1,SCD,Serpinb6b,SOCS3,SPP1,SRM,TLR7,TLR9,T…	706 (18)
6030408B16Rik	16.3346	16.193	9.32598	15.0726	0.753137	1.12066	1.09671	0.875829	-3.88754	5e-05	0.000599895	16.3346		Glutathione-mediated Detoxification	3.18	0.281	1.667	GSTA3,GSTA5,GSTM1,GSTM2,GSTM5,GSTT2/GSTT2B,HPGDS,MGST2,NAT8			cardiotoxin		chemical - other	Activated	2.583	bias	3.31e-16	APOC2,Bex1,CAPN6,CCL17,CCL3L3,CCL4,CCL5,CCNE1,CCR2,CD180,CSF1R,CTSH,CXCL13,CXCR4,EDNRB,FASLG,FGF2,FGF9,FLT3,FPR1,FST,GDF11,GM2A,H19,HGF,IGF1,IL10RA,IL1RN,IL4R,IL6,IL7,IL7R,ITGAM,ITGB7,Klra2,LCN2,LIF,LTB4R,LTBP1,LTF,MEST,MMP10,MMP12,MMP2,MMP3,MMP7,MRC1,NOS2,Nrg1,NTF3,PIGR,S100A8,S100A9,Saa3,SFRP2,SPP1,THBS1,TNF,TNFRSF8,TNNT1,TSHZ3,UCP1,WNT16
AK146150	0.452914	0.959832	3.31438	1.67089	0.0631088	0	0.0660051	0.327383	-3.80895	0.00015	0.00163545	3.31438		TREM1 Signaling	3.12	0.2	1.807	CD83,CD86,CIITA,IL6,MYD88,Naip1 (includes others),NLRP14,NLRP5,Tlr11,Tlr13,TLR5,TLR7,TLR8,TLR9,TNF			MAPK1		kinase	Inhibited	-3.199		3.88e-16	ADAM12,ADH1C,APOL6,ATP1B1,BCL11A,CCL3L3,CCL4,CCL5,CD69,CFB,CHST2,CISH,CRABP2,CTSW,DUSP2,EGLN3,EGR1,EGR2,EMP1,EPCAM,FASLG,FAT2,FBXO32,FN1,FOS,FOSB,GRB7,HBA1/HBA2,HBB,HDC,HLA-DMA,HLA-E,HOXA11,IFI16,IFIT3,IGSF9B,IL12RB1,IL1RN,IL2RA,IL6,KRT17,LAD1,LIF,MAL2,MAOB,MAPK13,MBP,MITF,MMP2,MMP28,MMP9,MYC,MYRF,NKG7,NOS2,NR4A1,NRN1,NUP210,OAS2,OAS3,OASL,OSBPL3,PAQR6,PHF11,PLA2G5,POU2F2,PRSS12,PTGER2,PTGS2,RGS1…	461 (17)
Has1	4.97562	7.61984	0.464231	0.294759	0.354224	0.179205	0.262554	0.181334	-3.77235	5e-05	0.000599895	7.61984		Toll-like Receptor Signaling	3.06	0.197	2.53	FOS,IL1RN,IL36A,IL36B,IL36RN,IRAK2,MAPK11,MAPK13,MYD88,TLR5,TLR7,TLR8,TLR9,TNF,UBD			JUN		transcription regulator		0.552		3.91e-16	A2M,Abcb1b,ALOX12,ARG1,ARTN,ASNS,BCL2A1,BCL3,C3,C3AR1,Ccl8,CD247,CDH11,CHGA,CHST4,CLU,COL24A1,CSF1R,CSF3,Cxcl15,CXCL16,CYP11A1,CYP17A1,DBH,DIO2,EPHX2,FASLG,FGF2,FN1,FOS,FOXA2,GAP43,GCLC,GREB1,GSTA5,HK2,Hrk,ID2,IFI16,IGFBP2,IGFBP4,IL2RA,IL6,IL7R,ITGAM,KRT15,LAMB3,LGR5,LHCGR,LIF,LPAR1,LTBP1,MAOB,MBP,MMP10,MMP12,MMP2,MMP3,MMP7,MMP9,MPZ,MSR1,MVD,MYB,MYC,NGF,NOS2,NR4A1,NR5A2,NRCAM,OXTR,PADI4,PAK3,PTGD…	785 (18)
Npl	110.305	153.81	74.9943	202.418	4.05805	9.47455	18.034	8.09929	-3.77106	5e-05	0.000599895	202.418		HOTAIR Regulatory Pathway	3.04	0.156	1.4	ESR2,HOXD10,JAM2,LEF1,MMP10,MMP12,MMP17,MMP2,MMP25,MMP28,MMP3,MMP7,MMP9,MYC,SPP1,TWIST2,VIM,WNT10B,WNT16,WNT2B,WNT4,WNT6,WNT7A,WNT7B,WNT9A			IL10		cytokine		1.019		4.21e-16	ABLIM3,ARG1,ARNT2,BCL2A1,BCL3,BMP6,CCL17,CCL22,CCL3L3,CCL4,CCL5,Ccl8,CCR2,CD163,Cd24a,CD74,CD83,CD86,CDK6,CIITA,CLCA1,CLEC7A,CSF1R,CSF3,CTSC,CTSD,CTSH,CTSS,CXCL13,CXCL16,CXCR4,EHF,FASLG,FCGR3A/FCGR3B,FKBP5,FOS,FPR1,GPRC5B,HDAC9,HGF,HLA-DMA,HLA-DQB1,HLA-DRB5,IGFBP4,IL10RA,IL13RA2,IL1R2,IL1RN,IL4R,IL6,IL7,IL7R,ITGAM,ITGB7,LIF,LIPA,LTB,LY75,MEFV,MMP2,MMP9,MRC1,MSR1,Muc4,MYD88,NEDD9,NOS2,NR4A3,PAM,PD…	591 (18)
Tspan11	13.4588	15.2622	17.7901	15.9443	0.563932	1.23477	1.26105	1.58789	-3.74825	5e-05	0.000599895	17.7901		γ-glutamyl Cycle	3.01	0.455	0.447	GCLC,GGT1,GGT5,GGT6,GGT7			EGF		growth factor		-0.292		4.83e-16	ALOX12,APOA1,AQP3,ARTN,CCL17,CCNE1,CDH11,CDH4,CHGB,CISH,CLDN3,CLU,CREM,CSF1R,CTSD,CXCL13,CXCR4,CYP11A1,DIO2,DIO3,DUSP4,EGR1,EGR2,EGR3,ELF3,EOMES,EPCAM,ESR2,FGF2,FN1,FOS,FOSB,FOXA2,FST,FUT2,GAL3ST1,GDF15,GFPT2,GGT5,GRB7,HAS2,HGF,HMGCS1,HSD17B1,HSD3B2,ID2,IDH1,IDI1,IER2,IGF1,IGFBP2,IGFBP4,IL1R2,IL6,IL7R,ITGAM,KLK3,KRT15,KRT19,KRT5,LAMB3,LCN2,LHCGR,LTF,MAPK11,MB,MMP10,MMP12,MMP2,MMP3,MMP9,MYC,MYCN,N…	885 (21)
Tbata	1.00505	1.49282	1.79383	2.67389	0.0730941	0.273915	0.0852255	0.117437	-3.6636	0.0003	0.00303105	2.67389		Human Embryonic Stem Cell Pluripotency	2.99	0.163	#NUM!	BMP5,BMP6,BMP7,FGF2,FZD10,KLK3,LEF1,NGF,NOG,NTF3,NTF4,NTRK1,NTRK3,PDGFRA,WNT10B,WNT16,WNT2B,WNT4,WNT6,WNT7A,WNT7B,WNT9A			NR1H3		ligand-dependent nuclear receptor		1.56		6.88e-16	ACACA,ADRB2,ADRB3,APOA1,APOC2,ARL4C,ASPN,Bst2,CCL17,CCL3L3,CCL4,CCL5,Ccl8,CCR2,CD300E,CD4,CFB,CRP,CSF3,CTSC,CXCL16,CYTIP,DHRS9,DIO2,EBI3,FDPS,FPR1,FPR2,GLI1,GPAM,GPR132,GPX3,GRAP2,GSTA5,GSTM5,HMGCR,HSD3B2,IL12RB1,IL1RN,IL6,ITGAM,LDLR,LYZ,MLXIPL,MMP9,Mt1,Mt2,NOS2,NR5A2,PPARGC1A,PTCH1,PTGS2,SCARB1,SCD,SNAI1,TNF,TNFRSF9,UCP1,VCAN,ZBP1	615 (20)
AK047676	5.08456	5.84206	2.28162	8.59188	0.558232	0.56291	0.314229	0.296513	-3.65392	5e-05	0.000599895	8.59188		Airway Pathology in Chronic Obstructive Pulmonary Disease	2.99	0.169	#NUM!	FASLG,FGF1,FGF16,FGF18,FGF2,FGF9,IL17B,IL36A,IL36B,IL6,LCN2,LIF,LTB,MMP2,MMP9,PRF1,PTGDS,TNF,TNFSF13,TNFSF14			rosiglitazone		chemical drug		1.896		1.67e-15	ADAM8,ADRB3,AGT,AOC1,APOL6,AQP3,ARG1,ASCL2,BPIFB6,C3,C4A/C4B,CCL17,CCL3L3,CCL5,Ccl8,CCR2,CCRL2,CD86,CIITA,CLEC7A,COX7A1,CRP,DIO2,EBI3,EGLN3,EOMES,EPHX2,FDX1,FGF1,FN1,FOS,FOXA2,GPA33,GPAM,GPD1,GPR65,GRIA1,GSTA3,HAS1,HAS2,HGF,HPGDS,IDH1,IFIT3,IGF1,IGFBP2,IL1RN,IL6,IL7R,INSIG1,ITGAM,KLK3,LAMB3,LCN2,LTB4R,MGLL,MMP9,MSR1,Muc1,NGF,NOS2,NPY,OAS2,OAS3,PC,PDGFRA,PDK4,PEX11A,PLCL1,PLIN5,PPARGC1A,PRLR,PTGS2…	621 (18)
Apela	3.31662	3.10997	5.83183	2.6636	0.372743	0.0554312	0.212842	0.558455	-3.63697	0.001	0.00838322	5.83183		p38 MAPK Signaling	2.99	0.169	1.886	CREB3L3,FASLG,HSPB7,IL1R2,IL1RN,IL36A,IL36B,IL36RN,IRAK2,MAPK11,MAPK13,MAPKAPK3,MAPT,MYC,PLA2G10,PLA2G1B,PLA2G2D,PLA2G5,RPS6KA5,TNF			CREB1		transcription regulator		-0.954		1.75e-15	Abca8a,ADORA2A,ADRA1A,AQP11,ARG1,CADPS2,CALCB,CAPN5,CCL4,CD3D,CD4,CDH10,CDH11,CHGA,CHGB,CIITA,CNN1,COCH,COL24A1,CREM,CRYM,CXCR4,CYFIP2,CYP11A1,CYP46A1,CYP51A1,DBH,DIO2,DUSP14,EBI3,ECM1,EGR1,EGR2,FAM3B,FN1,FOS,FOSB,FRMD6,GADD45B,GAP43,GDF11,GPNMB,GRIA1,GRIK2,HAS2,HLA-DQB1,HMGCR,HMGCS1,IDI1,IER2,IGSF9B,IL2RA,IL6,INHA,KCNC4,KCND2,KIAA1549L,LCN2,LDLR,LSS,Meis1,MEST,MRC1,MTSS1,MVD,MYC,NEURL1B,NFIL3,NO…	651 (19)
Scn4b	4.21662	4.12739	2.33665	3.74368	0.375012	0.346581	0.208377	0.234969	-3.63018	5e-05	0.000599895	4.21662		Retinoate Biosynthesis I	2.97	0.265	1	ADH1C,AKR1B10,AKR1C3,ALDH1A1,ALDH1A3,DHRS9,RBP7,RDH10,SDR9C7			GLI1	-2.06	transcription regulator		-0.268	bias	2.35e-15	AQP5,BCL2A1,BNC1,Cd24a,CDH11,CLU,CMBL,Cxcl15,DIO2,EGR3,FASLG,FGF1,FOXA2,FOXC2,GATA4,GATA5,GATA6,GLI1,GMFG,GPC3,GREM2,HHIP,HOXA5,HPSE,ID2,IGF1,IL1R2,IL2RA,IL6,INSIG1,KLK3,KRT15,KRT19,MAPK11,MEST,MMP2,MMP9,MYCN,NOG,PAPSS2,PDGFRA,PSTPIP2,PTCH1,PTCH2,PTH1R,PTHLH,RUNX2,S100A9,SFRP1,SNAI1,SP7,SPP1,TMEM100,TNFRSF9,VIM,WNT2B	689 (25)
Fst	35.4087	49.533	67.84	56.7074	0.533026	14.7632	0.908679	1.26497	-3.58394	5e-05	0.000599895	67.84		Corticotropin Releasing Hormone Signaling	2.94	0.159	1.147	ADCY2,ADCY5,CACNA1E,CACNA2D3,CACNB2,CACNG4,CREB3L3,CTH,FASLG,FOS,GLI1,GNAI1,Gucy2g,MAPK11,MAPK13,NOS2,NPR1,NR4A1,PRKCB,PRKCQ,PTCH1,PTCH2,PTGS2			STAT6		transcription regulator		-1.741		2.57e-15	Acot1,Acp5,ADAM11,ADAP1,ARG1,ARID5A,BCL3,Bst2,CCL17,CCL22,CCL3L3,CCL5,Cd24a,CD69,CD79B,CISH,CTSS,CTSW,CYBB,DDAH1,EGR1,EGR2,EPHX1,FCGR3A/FCGR3B,FKBP5,FSCN1,GADD45B,GBP3,GBP6,GNA14,GNA15,Gzmb,HLA-DMA,HLA-DMB,HMGCR,ICOS,IER2,IFI16,IFIT3,IGF1,IL10RA,IL13RA2,IL18R1,IL1RN,IL2RA,IL31RA,IL4R,IL6,IRF4,ITGB7,LIF,LTB,Ly6a (includes others),LY6D,LY75,MMP12,MMP2,MMP28,MMP9,MPEG1,Ms4a4c (includes others),Mx1,M…	604 (14)
Gzmb	11.1871	21.2198	25.8357	14.8231	1.69922	1.06602	0.675154	2.72911	-3.56597	5e-05	0.000599895	25.8357		Role of Hypercytokinemia/hyperchemokinemia in the Pathogenesis of Influenza	2.94	0.186	3	CCL4,CCL5,IFIT3,IL1RN,IL36A,IL36B,IL36RN,IL6,MYD88,Oas1d (includes others),OAS2,OAS3,RSAD2,TLR7,TLR9,TNF			MAP2K5		kinase	Activated	2.2	bias	3.41e-15	ACACA,ALDOC,CREM,CYP51A1,DHCR24,DHCR7,FDPS,FOS,HMGCR,HMGCS1,HSD17B7,IDI1,INSIG1,LDLR,LSS,MMP9,MVD,NR4A1,NR4A3,NSDHL,PMVK,PTGS2,SQLE,TH,THBS1,TM7SF2	596 (22)
Draxin	0.930242	1.02943	0.914304	1.45864	0.110545	0.0589158	0.0822858	0.114248	-3.56535	5e-05	0.000599895	1.45864		iCOS-iCOSL Signaling in T Helper Cells	2.92	0.171	2.496	CD247,CD3D,CD3E,CD3G,CD4,CD86,GRAP2,HLA-DMA,HLA-DMB,HLA-DQB1,HLA-DRB5,ICOS,IL2RA,IL2RB,ITK,LAT,NFATC2,PRKCQ,TRG			Tgf beta		group	Inhibited	-2.39		3.74e-15	Acp5,ADAM12,ADH1C,ANKH,ASGR2,BASP1,CCL3L3,CCL4,CCL5,CCNE1,CCR2,CD69,CDH11,CDK6,CDKN2B,CIITA,CLU,COL4A1,CSF1R,CSF3,CXCR4,EGR2,F10,FGF2,FN1,FOS,FSCN1,FST,GADD45B,GCLC,IGF1,IGFBP4,IL1RN,IL6,LIF,Ly6a (includes others),MMP10,MMP2,MMP3,MMP7,MMP9,MN1,MYC,MYCN,NEDD9,NOS2,NR4A2,PDCD1,PLAT,PPARGC1A,PROM1,PTGER2,PTGS2,PTHLH,RORC,RUNX1,RUNX2,SELE,SGK1,SMTN,SNAI1,SOCS3,SPP1,TGFA,TGFBI,THBS1,TNF,UCP1,VIM	681 (19)
Ndp	8.34663	9.3228	27.0482	20.8715	0.612595	0.643389	1.81054	2.49552	-3.55977	5e-05	0.000599895	27.0482		GPCR-Mediated Nutrient Sensing in Enteroendocrine Cells	2.87	0.17	2.524	ADCY2,ADCY5,CACNA1E,CACNA2D3,CACNB2,CACNG4,GNA14,GNA15,GNAI1,GNG7,NOTUM,PLCB2,PLCB4,PLCH1,PLCH2,PLCL1,PLCZ1,PRKCB,PRKCQ			TCL1A		transcription regulator		1.596	bias	5.29e-15	Acp5,C3AR1,CD300LD,CLEC4D,CPA3,CTSC,CTSD,CTSH,CTSS,CYBB,FKBP5,FOS,FPR1,GDF15,GPNMB,IGSF6,IL1R2,ITGAM,LCN2,LTF,Ly6a (includes others),LY9,MARCO,MMP12,MMP9,MPEG1,MSR1,PTPRO,S100A8,S100A9,SLC40A1,SPIC,STEAP4,TLR7	634 (18)
Clic6	1.35327	1.6635	2.124	1.59195	0.116543	0.0509543	0.133953	0.274505	-3.54716	5e-05	0.000599895	2.124		Coagulation System	2.87	0.257	0.333	A2M,BDKRB2,F10,F13A1,F2R,F5,KNG1,PLAT,SERPINA5			IL1		group		1.235		5.55e-15	ACACA,ADAMTS4,ADRB2,C2,C3,CBR3,CCL4,CCL5,CFB,CLEC7A,CP,CRP,CSF1R,CSF3,CTSC,CYP17A1,CYP27A1,EGR1,ELF3,F2RL3,FASLG,FN1,FOS,FPR1,FST,GDF15,GGT1,H19,HGF,HMGCR,IGF1,IL1R2,IL1RN,IL2RA,IL2RB,IL4R,IL6,IL7,IRF4,ITGAM,KIT,LDLR,LIF,LYZ,MMP10,MMP2,MMP3,MMP7,MMP9,MTTP,MYC,NFATC2,NGF,NGFR,NOS2,NTF3,NTRK1,PDGFRA,PIGR,PPARGC1A,PTGS2,RORC,RUNX2,S100A9,SAA1,Saa3,SELE,SHBG,SLC2A3,SOCS3,THY1,TLR7,TNF,TNFAIP6,VCAN,XDH	659 (15)
Acot7	313.568	372.025	139.764	448.725	20.0841	21.6117	36.0376	33.1864	-3.52187	5e-05	0.000599895	448.725		Breast Cancer Regulation by Stathmin1	2.85	0.115	2.668	ACKR3,ADGRG1,ADORA1,ADORA2A,ADORA2B,ADRA1A,ADRA2A,ADRA2C,ADRB2,ADRB3,AGTR2,APLNR,ARHGEF16,ARHGEF19,BDKRB2,BMP6,C3AR1,CCR2,CCRL2,CDK6,CREB3L3,DRD4,EDNRB,F2R,F2RL3,FGF2,FPR1,FPR2,FZD10,GNG7,GPR132,GPR141,GPR150,GPR182,GPR65,GPR84,GPRC5B,GPRC5C,HGF,HTR1B,HTR1D,IGF1,LGR5,LHCGR,LPAR1,LPAR3,LTB4R,MC2R,MMP2,MMP9,NMUR2,OXTR,PLCB2,PLCB4,PPP2R2B,PPP2R2C,PRKCB,PRKCQ,PTAFR,PTGER2,PTGFR,PTGIR,PTH1R,SPDEF,TGFA…			L-triiodothyronine		chemical - endogenous mammalian	Activated	2.554		7.24e-15	A2M,AATK,ACOT11,ACTG2,ADRB2,AGT,AKR1C3,ALDH1A1,AMH,APOA1,APOC2,ATP1A3,ATP1B1,BAALC,BCL3,BMF,C4A/C4B,CCNE1,CDKN2B,CLU,COL4A1,CTH,CTSH,CYP11A1,CYP17A1,CYS1,DIO2,DIO3,DLK1,EDN3,EGR1,EGR2,FASLG,FOS,FUOM,GDF15,Gm3383 (includes others),GNA14,HBA1/HBA2,HSD17B7,ID2,IGF1,IGFBP4,IL6,INHA,Kap,KRT17,LCN2,LDLR,LHCGR,LYZ,MARCO,MBP,ME1,MLXIPL,MMD2,MMP9,MVD,MYC,NID1,NOS2,NPY,NR4A1,NR5A2,NTF3,NTRK1,OXTR,PAQR6,PDK…	615 (21)
Fam155a	1.28402	2.11891	2.20929	2.33953	0.0772378	0.0724122	0.153573	0.3906	-3.51863	5e-05	0.000599895	2.33953		Th1 Pathway	2.85	0.165	2.828	CD247,CD3D,CD3E,CD3G,CD4,CD86,HLA-DMA,HLA-DMB,HLA-DQB1,HLA-DRB5,ICOS,IL10RA,IL12RB1,IL18R1,IL6,NFATC2,NFIL3,NOTCH3,PRKCQ,SOCS3			cycloheximide		chemical reagent		-0.994		1.05e-14	Abcb1b,APOA1,AQP5,CCL4,CD4,CXCR4,CYP11A1,DIO2,DIO3,EGR1,ESR2,FASLG,FDX1,FGF2,FN1,FOS,FOSB,FST,GADD45B,GAP43,GCLC,GNAI1,GREB1,HGF,IGF1,IGFBP2,IGFBP4,IL1R2,IL1RN,IL4R,IL6,IL7R,ITGAM,KCND2,KCND3,KLK3,LCN2,MC2R,MME,MMP12,MMP2,MMP7,Mt1,MYC,MYCN,MYLK3,MYOC,NOS2,NR4A1,OGN,PDGFRA,PFKFB3,PIGR,PLAT,PRDM1,PTGDS,PTGIS,PTGS2,PTHLH,PTX3,RERG,RGS2,RSAD2,RUNX2,S100A8,SCARB1,SCD,SELE,SHBG,SLC5A5,SOCS3,SPP1,TGFA,T…	583 (16)
Slc13a5	8.21963	7.4157	6.57833	7.43041	0.386596	0.154076	1.74732	0.37806	-3.47496	5e-05	0.000599895	8.21963		Estrogen Receptor Signaling	2.79	0.128	1.234	ADCY2,ADCY5,AGT,CACNA1E,CREB3L3,ESR2,FBXO32,FOS,FOXO6,GNA14,GNA15,GNAI1,GNG7,IGF1,LIMK1,MMP10,MMP12,MMP17,MMP2,MMP25,MMP28,MMP3,MMP7,MMP9,MYC,MYL3,MYL9,NOTUM,PLCB2,PLCB4,PLCH1,PLCH2,PLCL1,PLCZ1,PPARGC1A,Ppp1r12b,PRKAG3,PRKCB,PRKCQ,RUNX2,SHC3,SNAI1			THRB		ligand-dependent nuclear receptor		1.051		1.46e-14	ACACA,Acp5,AMPD3,APOA1,ATP1A3,BCL3,CCL17,CCNE1,CDH6,CDK6,CFTR,CLEC10A,COX7A1,CTSD,CTSH,CXCR4,FDPS,FOS,HLA-DMB,IGFBP2,IL6,IL7,KCNMA1,KLRB1,LDLR,LEF1,LYZ,MACC1,MBP,ME1,MLXIPL,MMP2,MMP7,MMP9,MYC,NR4A1,NR5A2,Oasl2,PAM,PDK4,PROM1,PTAFR,PTGDS,PTGS2,RUNX2,SFRP1,SFRP2,SFRP4,SH2D4A,SLAMF8,SLC5A11,SLC7A11,SPP1,Sprr2g,STRA6,TGFBI,TLE2,TNF,UCP1,VSTM5,WNT16,WNT2B,WNT4,WNT7A	676 (23)
Ucp1	1.33567	0.0448949	0	0	0	0.0612495	0.0146634	0.0484665	-3.47244	0.0098	0.0546988	1.33567		Bladder Cancer Signaling	2.79	0.175	1.134	FGF1,FGF16,FGF18,FGF2,FGF9,MMP10,MMP12,MMP17,MMP2,MMP25,MMP28,MMP3,MMP7,MMP9,MYC,RPS6KA5,THBS1			MAP2K1		kinase		0.074	bias	1.53e-14	ACSBG1,ADGRG1,ASGR2,BCL2A1,CALCB,CCL3L3,CCL4,CCL5,CDH5,CDKN2B,CRP,CRYAB,CYP11A1,CYP17A1,CYP46A1,EGR2,ETV5,F2R,FASLG,FGF2,FOS,GPRC5B,HDC,IL13RA2,IL6,LDLR,LEF1,LHCGR,MAOB,MBP,MITF,MMP12,MMP2,MMP3,MMP9,MPZ,MYC,MYCN,NOS2,NUDT19,OLFM4,PDGFRA,PTGS2,RAB38,RAP1GAP,Retnla,RUNX2,SCARB1,SPDEF,THBS1,TNF,UCP1	678 (17)
Mest	37.598	40.8665	37.9253	57.4444	3.1575	6.35824	3.77119	2.94917	-3.42044	5e-05	0.000599895	57.4444		GPCR-Mediated Integration of Enteroendocrine Signaling Exemplified by an L Cell	2.77	0.192	0	ADCY2,ADCY5,ADRB2,ADRB3,GNA14,GNA15,GNAI1,NOTUM,PLCB2,PLCB4,PLCH1,PLCH2,PLCL1,PLCZ1			STAT1		transcription regulator	Activated	2.554		1.59e-14	A2M,AGT,ALDH1A3,APOC2,APOL6,ARG1,BTNL9,C3,C4A/C4B,CCL3L3,CCL4,CCL5,Ccl8,CCNE1,CCRL2,CD86,CFB,CIITA,CREM,CTSS,Cyp2d9 (includes others),EGLN3,EGR1,EPSTI1,FASLG,FGF2,FOS,GBP3,GBP6,GREB1,Gzmb,HAPLN3,HLA-DRB5,HLA-E,Hrk,IFI16,IFIT3,IGF1,IL15RA,IL31RA,IL6,IRF5,JAKMIP3,LCN2,LRRTM2,Ly6a (includes others),MMP9,Mx1,MYC,NEURL3,NFE2,NOS2,OAS2,OAS3,OASL,Oasl2,PF4,PRF1,PTGS2,Retnla,RORC,RSAD2,RUNX1,SERPINA3,Ser…	633 (16)
Htr1b	1.50845	1.62057	3.77724	1.27094	0.0762482	0.540274	0.0433868	0.111184	-3.40663	0.0427	0.166483	3.77724		Sperm Motility	2.76	0.139	3.153	AATK,BLK,CSF1R,EPHA3,EPHA6,EPHA8,EPHB2,ITK,KIT,LTK,NOTUM,NPR1,NTRK1,NTRK3,PDGFRA,PLA2G10,PLA2G1B,PLA2G2D,PLA2G5,PLA2G7,PLB1,PLCB2,PLCB4,PLCH1,PLCH2,PLCL1,PLCZ1,PRKCB,PRKCQ,SLC9A5,ZAN			WNT3A		cytokine		0.389		2.15e-14	ADAMTS14,ADAMTS4,ALDH1A3,ALPL,AQP3,ATP1B1,CCL3L3,CD300A,CTH,CYP2F1,DLK1,DNAJC6,EGR2,EOMES,ETV5,FGF18,FHOD3,FN1,Fndc1,FOXQ1,GAP43,GATA4,GGT5,GLI1,GPA33,GPNMB,HAS2,HHIP,IL6,IRX3,JAM2,KIT,LCN2,LEF1,LGALS12,LGR5,Meis1,MITF,MSX2,MYC,NCALD,NEK6,Nes,NGFR,NOS2,NR5A2,OGN,PDGFRA,PRDM1,PTGS2,PTH1R,RUNX1,RUNX2,SFRP2,SLC27A2,SLC7A11,SLC7A2,SLPI,SP5,SP7,SYTL3,THBS1,THY1,TNF,VIM,WNT7B,WNT9A	504 (17)
Ptch2	16.1781	17.703	17.9031	23.9998	0.85538	1.87843	2.01114	2.52697	-3.38148	5e-05	0.000599895	23.9998		Retinol Biosynthesis	2.69	0.227	0.707	AKR1B10,AKR1C3,CES1,DHRS9,LIPF,LIPG,PLB1,PNLIPRP2,RBP7,RDH10			SMAD3		transcription regulator		0.543		2.52e-14	ADAM12,ADORA1,ALPL,APOA1,ASPN,BMP6,C3,CCL3L3,CCL4,CCNE1,CDH11,CDH5,CDH6,CDKN2B,CES1,CHRDL1,CIITA,COL6A3,CRISPLD2,CRP,CYP11A1,CYP51A1,DUSP4,EGR1,ESR2,FN1,FOS,FPR2,FST,GADD45B,GLI1,HAS2,ID2,IL2RA,IL6,INHA,JAM2,KLK3,LGALS9B,LPAR1,Ly6a (includes others),MMP12,MMP9,MSX2,MYC,NOS2,NR5A1,PC,PCSK5,PDCD1,PPARGC1A,PTGS2,PTHLH,PTX3,RUNX2,SLC5A5,SNAI1,SP7,SPP1,TGFA,THBS1,TNF,TPSAB1/TPSB2,VIM	669 (20)
Shisa3	5.61635	7.36622	2.9033	5.35399	0.131679	0.825481	0.928734	0.15352	-3.38055	5e-05	0.000599895	7.36622		Superpathway of Geranylgeranyldiphosphate Biosynthesis I (via Mevalonate)	2.69	0.333	1.633	FDPS,HMGCR,HMGCS1,IDI1,MVD,PMVK			CSF2		cytokine	Activated	2.643	bias	2.74e-14	ADAM8,ADORA2B,AOC1,ARG1,ATP6V0D2,BCL2A1,BCL3,C3,C4A/C4B,CA4,CCL17,CCL3L3,CCL4,Ccl8,CCR2,CCRL2,CD163,CD180,CD5,CD69,CD74,CD83,CD86,CDKN2B,CFH,CIITA,CISH,CLEC4C,CLEC7A,CSF1R,CSF3,CTSC,CXCR4,CYBB,DUSP2,EGR1,EGR2,EGR3,EPCAM,EPOR,F2R,FOS,FPR2,GDF15,HAS2,HAUS8,HDC,HGF,HK2,HLA-DQB1,HMGCR,ICOS,ID2,IGF1,IL1RN,IL2RA,IL6,IRF4,IRF5,ITGAM,Klra17,LTB,LY75,LY9,MARCO,MME,MMP2,MMP9,MRC1,MYB,MYC,NFATC2,NFE2,NOS2,N…	575 (17)
Tmem132c	40.8669	33.6708	26.6563	35.8862	1.04609	1.0514	3.98816	7.32883	-3.35316	5e-05	0.000599895	40.8669		Regulation Of The Epithelial Mesenchymal Transition By Growth Factors Pathway	2.68	0.144	-0.426	CLDN3,EGR1,FASLG,FGF1,FGF16,FGF18,FGF2,FGF9,FOS,FOXC2,HGF,ID2,IL6,LTB,MAPK10,MAPK11,MAPK13,MEST,MMP2,MMP9,NGFR,PDGFRA,SNAI1,TNF,TNFSF13,TNFSF14,VIM			IL33		cytokine	Activated	3.326	bias	3.05e-14	ADORA2B,ALDH1A3,ARG1,ARHGAP30,BCL2A1,BCL3,CALCB,CCL17,CCL3L3,CCL4,CCL5,CCR2,CD53,CD69,CD86,CISH,Clec4a3,CXCL16,DUSP2,EBI3,EGR2,EGR3,EPHX2,FGD2,FPR1,FPR2,GADD45B,GCHFR,GIMAP1-GIMAP5,HBA1/HBA2,HDC,Ifitm1,IL10RA,IL1RN,IL2RA,IL6,IRF5,ITGAM,MMP12,MSR1,NOS2,PAPSS2,PLAT,POU2F2,RAMP3,RASGRP1,RASSF4,REL,Retnla,RIMS3,S100A8,S100A9,SCARB1,SIGLEC1,SLC26A4,SLC7A11,SOCS3,ST3GAL5,THEMIS2,TIFAB,TNF,TNFRSF9,TPBG,…	622 (18)
Maob	166.072	180.767	279.606	207.291	18.7634	19.7254	28.8377	16.4325	-3.31527	5e-05	0.000599895	279.606		Role of MAPK Signaling in Inhibiting the Pathogenesis of Influenza	2.65	0.187	1.069	CCL5,IL6,MAPK10,MAPK11,MAPK13,MYD88,PLA2G10,PLA2G1B,PLA2G2D,PLA2G5,PLA2G7,PLB1,PTGS2,TNF			FGF2	1.896	growth factor		-1.347		3.58e-14	ACER2,AGTR2,AKR1B10,AQP3,CCNE1,CDH11,CRYAB,CSF3,CXCR4,CYP11A1,DIO3,EDNRB,EGLN3,EGR1,EPCAM,EPOR,ETV5,FBN1,FDX1,FGF2,FN1,FOS,FUT2,GAP43,GLI1,GPNMB,GRIA1,HAS2,HGF,HK2,HPSE,ID2,IFNE,IGF1,IGFBP2,IGFBP4,IL6,LEF1,LYVE1,MAPT,MBP,Meis1,MITF,MMP2,MMP3,MMP9,MPZ,MYC,MYCN,Nes,NGFR,NOG,NOS2,NPY,NR3C2,NR4A1,NR4A2,NTF3,PDGFRA,PLAT,PLK2,PTGS2,RUNX1,RUNX2,S100A8,SCD,SCG2,SELE,SFRP1,SHBG,SNAI1,SOCS3,SP7,SPP1,TEAD4,…	738 (21)
Sidt1	3.03051	3.21976	5.77184	4.52377	0.326724	0.195317	0.373372	0.790839	-3.29458	5e-05	0.000599895	5.77184		Xenobiotic Metabolism CAR Signaling Pathway	2.65	0.143	2.502	ABCC3,ALDH1A1,ALDH1A3,ALDH3B1,CHST2,CHST3,CHST4,FMO1,GSTA3,GSTA5,GSTM1,GSTM2,GSTM5,Gstm6,GSTT2/GSTT2B,HS6ST2,HS6ST3,MGST2,NOS2,PPARGC1A,PPP2R2B,PPP2R2C,PRKCB,PRKCQ,SOD3,SULT1C2,Sult1d1			CEBPB		transcription regulator		1.998		3.64e-14	Abcb1b,ADH1C,ADRB3,AGT,AKR1B10,AKR1C3,ALDH1A1,AOC1,APCDD1,APLNR,ARG1,ASNS,BCL2A1,BLNK,C2,C3,C3AR1,CCL3L3,CCL4,CCL5,CCNE1,CCRL2,CD163,CD74,CD86,CDH3,CDKN2B,CDO1,CFTR,CP,CRP,CSF1R,CSF3,CTSC,CXCL16,CXCR4,CYP11A1,CYP17A1,Cyp2d9 (includes others),DHCR7,ENTPD2,FBLN1,FBXO32,FCGR3A/FCGR3B,FN1,FOS,HAS2,HBB,HDC,HGF,HPX,HSD3B2,IFIT3,IGF1,IGFBP4,IL1RN,IL6,IL7,INMT,IRF4,KRT15,LCN2,LDLR,LHCGR,LIX1,MAPT,MBP,MC2…	621 (20)
F2r	81.3641	106.748	63.2264	65.8704	5.35103	8.2269	7.69902	11.4507	-3.27685	5e-05	0.000599895	106.748		Fatty Acid Activation	2.62	0.385	1.342	ACSBG1,ACSL6,SLC27A2,SLC27A3,SLC27A6			filgrastim		biologic drug		-0.292		4.51e-14	ALPL,ASCL2,ATP1A3,CCL3L3,CCL4,CCL5,CD163,CD69,CD74,CD83,CLEC4D,CLEC7A,CLU,CSF1R,CTSW,CXCR4,CYBB,CYP27A1,DHRS9,EDARADD,EGR2,EGR3,EPSTI1,F5,FKBP5,GATA6,GBP3,GPR141,GPR84,HHIP,HLA-DMB,HLA-DQB1,HLA-DRB5,IFIT3,IGF2BP2,IL18R1,IL1R2,IL2RB,IL31RA,IL4R,ITGAM,ITGB7,KIT,KLRB1,LAMB3,LDHB,LDLR,LEF1,LGALS12,LTB4R,LY75,METTL7A,MME,MMP12,MMP9,MPEG1,MYB,NMNAT2,NR4A1,NR4A3,OAS3,OASL,OLFM4,OR51E1,PCSK9,PF4,PFKFB3,P…
Cyp3a57	1.15882	1.69674	3.36901	1.56491	0.271766	0.127178	0.228379	0.218097	-3.20379	5e-05	0.000599895	3.36901		PCP pathway	2.61	0.2	0.905	FZD10,MAPK10,NDP,PFN2,WNT10B,WNT16,WNT2B,WNT4,WNT6,WNT7A,WNT7B,WNT9A			APOE		transporter		-1.465		4.54e-14	ADGRG1,ALOX12,APOA1,BCAM,BEGAIN,C2,C3AR1,CCL22,CCL3L3,CCL4,CCL5,CD86,CLEC4C,CLU,COL18A1,CTNND2,CTSD,CTSS,CYBB,ECM1,EGR1,F2R,FKBP5,FOS,GPX3,GRIA1,HMGCR,IGF1,IL10RA,IL1RN,IL6,ITGAM,LAMA1,LCN2,LDLR,LIPA,LIPG,LRP8,LTBP1,LTBP2,MAP2,MAPT,MMP2,MMP3,MMP9,MSR1,MYOCD,NMNAT2,NOS2,NPNT,PC,PCSK9,PRKCB,PRKCQ,PTGS2,PTX3,RELN,RTN4R,S100A8,S100A9,SCARB1,SELE,SERPINA3,SOCS3,SP5,SPP1,THY1,TIAM1,TNF,TNFSF14,UCP1	493 (18)
9330159F19Rik	0.697847	0.875469	2.44755	1.32088	0.198119	0.158298	0.131342	0.0962315	-3.1933	5e-05	0.000599895	2.44755		Role of NFAT in Regulation of the Immune Response	2.6	0.144	3.266	BLNK,CD247,CD3D,CD3E,CD3G,CD4,CD79B,CD86,FCGR3A/FCGR3B,FOS,GATA4,GNA14,GNA15,GNAI1,GNG7,HLA-DMA,HLA-DMB,HLA-DQB1,HLA-DRB5,ITK,LAT,NFATC2,PLCB2,PLCB4,PRKCQ,TRG			ZBTB16		transcription regulator		0.286		5.19e-14	ACER2,ASL,BMP7,CCR2,CD180,CD200R1,Cd24a,CD3D,CD3E,CD3G,CD74,CD83,CD86,CLEC4C,Ctla2a/Ctla2b,CYP4A22,Cyp4f16/Cyp4f37,EGR2,F13A1,F2R,FASLG,GGT7,HOXC6,HOXC8,HOXD10,HOXD11,HPSE,HSD3B2,ICOS,ID2,IL10RA,IL12RB1,IL18R1,IL2RA,IL4R,IL6,IL7R,ITGAM,KIT,KLRB1,LTB4R,Ly6a (includes others),ME1,MMP9,MYC,NOS2,PF4,PLA2G5,PTGS2,REL,RORC,RUNX2,SCD,SPP1,TNF	764 (25)
Chi3l7	1.58914	1.07898	0.787082	0.406504	0.0692851	0.0849983	0.123306	0.147369	-3.18385	0.0046	0.0298371	1.58914		IL-10 Signaling	2.48	0.186	#NUM!	FOS,IL10RA,IL1R2,IL1RN,IL36A,IL36B,IL36RN,IL4R,IL6,MAPK11,MAPK13,SOCS3,TNF			LDLR	1.613	transporter		-1.93		6.01e-14	ACACA,ASPN,Bst2,CCL3L3,CCL4,CCL5,Ccl8,CCR2,CD300E,CD4,CFB,CTSC,CYP27A1,CYTIP,DHRS9,EBI3,EGR1,FDPS,FPR1,FPR2,GALM,GJA4,GPAM,GPR132,GRAP2,HK2,HMGCR,IL12RB1,IL1RN,IL6,LCN2,LDLR,LYZ,MMP2,MMP9,MSR1,MSX2,MVD,MYC,PCSK9,PPARGC1A,RUNX2,SC5D,SCARB1,SCD,SELE,Serpinb6b,SIGLEC9,SLC51A,SP7,SPP1,TNF,TNFSF14,UCP1,VCAN,WNT7A,ZBP1	668 (20)
Crp	1.0065	1.10049	2.43473	2.01294	0.126306	0.280792	0.0707538	0.249421	-3.17195	0.0049	0.0314605	2.43473		Mevalonate Pathway I	2.46	0.357	1.342	HMGCR,HMGCS1,IDI1,MVD,PMVK			EZH2		transcription regulator		-0.317		6.56e-14	ACKR3,ADRB2,ALPL,BMP7,BMPR1B,C3,CACNA1E,CACNG4,CCL5,CDK6,CDKN2B,CEMIP,CLDN10,CLEC3B,COL4A1,CRISPLD2,CSF3,CXCR4,EGR1,EOMES,FBLN1,FBN1,FHOD3,FKBP5,FLT3,GATA4,GATA5,GDF15,Hmga2,HOXA11,HOXA7,HOXC9,HOXD10,HOXD11,HSD11B2,IGF1,IL10RA,IL18R1,IL36A,IL6,JAM2,KLHL31,KLK3,LAMB3,LCN2,LTB,LYPD6B,MAL2,Meg3,Mirg,MMP2,MMP7,MMP9,MYC,NGFR,OXTR,PDGFRA,PPP2R2B,PRDM1,PROM1,PRRT4,PTGS2,RAP1GAP,Rian,RUNX1,RUNX2,S100A8,S…	681 (25)
Cyp26a1	16.4566	7.03117	28.3265	0.82753	1.79808	0.799533	2.71267	0.53249	-3.17148	5e-05	0.000599895	28.3265		IL-17 Signaling	2.41	0.139	1.961	CCL17,CCL22,CSF3,DEFB119,FASLG,FOS,IL17B,IL17RE,IL36A,IL36B,IL6,LCN2,LIF,LTB,MAPK10,MAPK11,MAPK13,MMP2,MMP3,MMP9,NOS2,PTGS2,RGS16,TNF,TNFSF13,TNFSF14			IL21		cytokine		1.586		7.85e-14	ARG1,CCL17,CCL3L3,CCL4,CCL5,CCRL2,CD69,CD86,CXCL13,EGR1,EOMES,FASLG,GBP6,Gzmb,HLA-DRB5,HSH2D,ID2,IFI16,IFIT3,IL18R1,IL2RA,IL2RB,IL6,IL7R,IRF4,IRF5,KLRB1,KLRG1,MMP12,MMP2,MMP9,MYD88,NCR1,NEURL3,NOS2,OAS2,OASL,PDCD1,PRDM1,PRF1,RORC,RSAD2,RUNX1,Serpina3g (includes others),SGK1,SOCS3,Tgtp1/Tgtp2,TNF	489 (19)
Map7d2	1.37337	1.8197	3.55846	2.54593	0.136097	0.329096	0.242434	0.330142	-3.16335	5e-05	0.000599895	3.55846		Protein Citrullination	2.35	0.6	#NUM!	PADI1,PADI4,PADI6			MYD88	-2.314	other		1.425	bias	8.66e-14	ALDH1A1,ARG1,BCL3,C3,CCL17,CCL3L3,CCL4,CCL5,CCRL2,CD200R1,CD83,CD86,CISH,CLEC10A,CREB3L3,CSF3,CXCL13,Cxcl15,EBI3,EDNRB,EGR1,FBXO32,FOS,FPR1,FPR2,GDF15,Gzmb,HDC,IFNE,IGF1,IL1RN,IL6,IL7,ITGB7,LPAR1,MARCO,MEFV,MMP10,MMP2,MMP7,MMP9,MRC1,Ms4a4c (includes others),MSR1,MYC,Nes,NOS2,OASL,PRF1,PSTPIP2,PTGS2,RSAD2,S100A8,SAA1,Saa3,SCARB1,SELE,SLC7A2,SOCS3,SPP1,TNF,Vnn3,ZC3H12A	547 (16)
Pi16	31.7968	28.2306	26.8245	31.666	2.51195	4.14223	3.37063	3.32084	-3.15066	5e-05	0.000599895	31.7968		Cytotoxic T Lymphocyte-mediated Apoptosis of Target Cells	2.35	0.235	1.134	CD247,CD3D,CD3E,CD3G,FASLG,HLA-E,PRF1,TRG			LY294002		chemical - kinase inhibitor		0.405	bias	9.07e-14	ACACA,ACKR3,ADH1C,ADRB2,AGTR2,AQP3,CA9,CCL5,CCNE1,CCR2,CD69,CD74,CD83,CD86,CDK6,CDKN2B,CP,CREM,CRP,CSF3,CXCL16,CYP11A1,DHCR24,DLG2,DUSP4,EGR1,EGR2,EGR3,F2R,FGF2,FN1,FOS,FOSB,FOXC2,GCLC,GDF15,GPD1,HAS2,HGF,HMGCR,HMGCS1,IDI1,IER2,IGF1,IGFBP2,IL1R2,IL1RN,IL6,INHA,INHBB,ITGAM,LAMB3,LCN2,LHCGR,LIF,MAP2,ME1,MITF,MMP2,MMP9,MTTP,MYB,MYC,NOS2,NPTX1,NR4A1,NR4A2,NR4A3,NR5A1,NRN1,NTRK3,PLK2,PTGER2,PTGS2,PTX3…	652 (18)
Fosb	6.41847	17.5706	0.748128	1.18781	0.57741	0.725803	0.638226	0.981857	-3.14868	5e-05	0.000599895	17.5706		Hematopoiesis from Pluripotent Stem Cells	2.33	0.204	#NUM!	CD247,CD3D,CD3E,CD3G,CD4,CSF3,IL6,IL7,LIF,TRG			AKT1		kinase		0.504		1e-13	AKR1B10,ANKH,BCL2A1,CCL3L3,CCL4,CCL5,Ccl8,CCNE1,CD4,CD69,CD74,CD86,CISH,CLU,COL4A1,CXCR4,DHCR7,EGR1,FASLG,FBXO32,FGF2,FN1,FOS,FOSB,GCLC,GDF15,GSTA5,GSTM5,HMGCR,HMGCS1,HUNK,IL2RA,IL6,LAMA1,LCN2,LDHB,LIPA,LSS,MBP,ME1,MMP2,MMP9,MSR1,MYB,MYC,MYOCD,NEXN,NFATC2,NOS2,NOTCH3,PDCD1,PDGFRA,PEX11A,PPARGC1A,PPP1R1B,PROM1,PTGS2,RAMP3,SCD,SLC5A5,SNAI1,SPP1,THBS1,TNF,VCAN,VIM	590 (18)
Stmn4	16.7412	15.8293	4.21608	7.15014	1.16216	0.745617	0.98069	2.11526	-3.13435	5e-05	0.000599895	16.7412		Stearate Biosynthesis I (Animals)	2.33	0.204	1.414	ACOT11,ACOT7,ACSBG1,ACSL6,ASPG,CYP4A22,DHCR24,SLC27A2,SLC27A3,SLC27A6			TCF		group		0	bias	1.11e-13	ALDH1A1,CTNND2,DBH,DIO2,ECM1,EDN3,EGR1,EPCAM,F13A1,FGF18,FGF9,FOS,GPX2,IHH,INHBB,KLK3,KRT5,LEF1,LGR5,LHCGR,MME,MMP2,MMP7,MSX2,MYC,NRCAM,PCSK6,PTCH1,PTGS2,SAA1,SERPINA3,SERPINA5,SLC6A2	637 (19)
Myl3	1.06107	1.02397	0.281735	0.513792	0.0747622	0	0.0587141	0.194717	-3.13374	0.0081	0.047119	1.06107		Gαs Signaling	2.33	0.159	0.243	ADCY2,ADCY5,ADD2,ADD3,ADORA2A,ADORA2B,ADRB2,ADRB3,CREB3L3,GNG7,LHCGR,MC2R,PTGER2,PTGIR,PTH1R,RGS2,VIPR2			cytokine		group		-1	bias	1.14e-13	ADAM12,ADAMTS4,ADORA2A,AGTR2,BCL3,BMF,CCL22,CCL5,CCNE1,CD4,CD69,CD86,CD93,CISH,CLU,CRP,EGR1,FGF2,FOS,IGFBP2,IL2RA,IL6,LIF,LIPG,Ly6a (includes others),MMP12,MMP2,MMP3,MMP9,Mx1,MYC,NCR1,NGF,NOS2,PLAT,PRPH,PTGS2,PTHLH,SAA1,SELE,SGK1,SOCS3,TNFAIP6,UPP1	584 (15)
Gdf7	23.2483	29.1158	18.9949	28.0263	1.54342	0.952319	2.89541	5.93929	-3.13283	5e-05	0.000599895	29.1158		Aryl Hydrocarbon Receptor Signaling	2.32	0.147	-0.333	ALDH1A1,ALDH1A3,ALDH3B1,CCNE1,CDK6,CTSD,ESR2,FASLG,FOS,GSTA3,GSTA5,GSTM1,GSTM2,GSTM5,Gstm6,GSTT2/GSTT2B,HSPB7,IL6,MGST2,MYC,TNF			MAPK7		kinase	Activated	2.002	bias	1.7e-13	ACACA,ADRB2,ALDOC,BCL2A1,CYP51A1,DHCR24,DHCR7,FDPS,HMGCS1,HSD17B7,IDI1,IL6,INSIG1,LDLR,LSS,MVD,MYC,NR4A1,NSDHL,PLAT,PMVK,PTGER2,PTGS2,SEMA3F,SQLE,STEAP4,TH,TM7SF2,TNF,VIM	664 (25)
Kcnc3	10.6053	12.5921	4.87299	11.5003	1.05254	0.919	1.2965	1.31248	-3.11085	5e-05	0.000599895	12.5921		Th1 and Th2 Activation Pathway	2.32	0.14	#NUM!	CD247,CD3D,CD3E,CD3G,CD4,CD86,CXCR4,HLA-DMA,HLA-DMB,HLA-DQB1,HLA-DRB5,ICOS,IL10RA,IL12RB1,IL18R1,IL2RA,IL2RB,IL4R,IL6,NFATC2,NFIL3,NOTCH3,PRKCQ,SOCS3			estrogen		chemical drug		0.131		2.4e-13	AGT,AOC1,APOA1,BCL3,CALCB,CFTR,CLU,COL15A1,COL18A1,CRABP1,CTSD,CYBB,CYP11A1,CYP17A1,EGR1,ESR2,FASLG,FBLN1,FN1,FOS,FOXA2,GAP43,GREB1,GRIA1,HGF,HMGCR,IGF1,IGFBP2,IGFBP4,IHH,IL6,Kap,LCN2,LDLR,LIF,LTF,MVD,MYB,MYC,NFIL3,NGFR,NR4A1,NTRK1,OXTR,PLAT,PLIN4,PRLR,PTAFR,PTGDS,PTGS2,PTX3,RPS6KA5,S100G,SCARB1,SERPINA3,SFTPD,SLC12A3,SLC6A4,SPP1,SRM,TAC3,TGFA,Tmsb4x (includes others),TNF	806 (23)
Sfrp2	61.8796	71.214	59.0115	74.1373	4.51009	5.04468	8.19069	13.9501	-3.07039	5e-05	0.000599895	74.1373		Gαi Signaling	2.32	0.152	-0.688	ADCY2,ADCY5,ADORA1,ADRA2A,ADRA2C,AGTR2,APLNR,DRD4,FPR1,FPR2,GNAI1,GNG7,HTR1B,HTR1D,LPAR1,LTB4R,RAP1GAP,RGS7,XCR1			cyclic AMP		chemical - endogenous mammalian		0.969		2.46e-13	ADRA2A,AMH,ARG1,CD86,CHGA,CREM,CRYAB,CRYM,CYP11A1,CYP11B2,CYP17A1,DBH,EGR1,EGR2,EPCAM,FASLG,FGF2,FN1,FOS,GAP43,GATA4,GATA6,IGF1,IGFBP4,IL1RN,IL2RA,IL6,INHA,LHCGR,MEST,MITF,MME,MMP10,MMP9,MYC,NGF,NOS2,NR4A1,NR4A2,NR5A1,NTF3,NTF4,PPARGC1A,PPP1R1B,PRLR,PTCH1,PTGER2,PTGS2,PTHLH,RORC,RPS6KA5,Saa3,SCARB1,SLC5A5,SOCS3,TGFA,TH,TNF,TRPV4,UCP1,WNT10B	692 (21)
Dlk1	2.40387	0.527808	0.334349	1.54083	0.0428986	0.152973	0.198426	0.177962	-3.07035	5e-05	0.000599895	2.40387		Histidine Degradation VI	2.31	0.333	0.447	CYP11A1,CYP26A1,CYP46A1,CYP4A22,CYP4F11			S100A9	-2.926	other		-0.202		2.82e-13	A2M,ADAMTS4,ALDH1A1,ALPL,BACE2,BCL3,BMF,C3,CALCB,CD69,CDH3,CP,CPM,ENTPD2,EPCAM,ETV5,H19,IGF1,IL6,ITGAM,KCNMA1,LTBP1,MMP17,MMP2,MMP3,MMP9,MRO,NGFR,NOS2,NR4A3,NTRK3,PRSS12,PTPRO,RNASE6,ROBO2,S100A8,S100A9,SGK1,SHC3,SIX1,SOCS3,Spink2,STAC2,TNF,TNFRSF9,VCAN	603 (19)
Nalcn	0.737145	1.26186	0.961819	1.41736	0.0841515	0.167591	0.100463	0.172494	-3.06077	5e-05	0.000599895	1.41736		MIF Regulation of Innate Immunity	2.29	0.214	1	CD74,FOS,MAPK10,NOS2,PLA2G10,PLA2G1B,PLA2G2D,PLA2G5,PTGS2			GATA6	1.863	transcription regulator		0.399		3.1e-13	AMH,AMHR2,AQP5,ARG1,ASPA,ASPRV1,BCAM,BMP5,C4A/C4B,CD163,CITED1,CLEC10A,COL4A1,CRABP2,CXCL13,CYP11A1,CYP11B2,CYP17A1,DDX4,DLK1,FGF2,FOXA2,GATA4,GATA6,HBA1/HBA2,HSD3B2,KRT14,KRT17,KRT7,LAMA1,LDHB,LGR5,LHCGR,LTBP1,LYVE1,MARCO,MC2R,MRC1,MSX2,MYC,NAPSA,NR5A2,NTF4,PDGFRA,PRDM1,PTGIS,Saa3,SCD,SLPI,SPRR1A,Sprr2f,WNT7B	301 (7)
Pllp	24.6276	34.7817	12.6687	47.4998	2.81053	3.05224	6.6493	1.83061	-3.05956	5e-05	0.000599895	47.4998		GNRH Signaling	2.25	0.139	1.606	ADCY2,ADCY5,CACNA1E,CACNA2D3,CACNB2,CACNG4,CREB3L3,EGR1,FOS,GNA14,GNA15,GNAI1,GNG7,MAP3K9,MAPK10,MAPK11,MAPK13,MMP2,PAK3,PAK6,PLCB2,PLCB4,PRKCB,PRKCQ			IL1A		cytokine		-0.225	bias	3.41e-13	Acp5,ADAMTS4,ADORA2A,ADORA2B,ALDH1A1,ALDH1A3,ASIC2,BCL3,C3,C4A/C4B,CCL4,CCL5,CCR2,CD83,CD86,Clec2d (includes others),CSF3,CYP11A1,CYP17A1,F2RL3,FASLG,FGF2,FOS,FOSB,HDC,HSD11B2,IGF1,IL1R2,IL1RN,IL2RA,IL36B,IL6,JAM2,KIT,LCN2,LIF,MMP10,MMP12,MMP2,MMP3,MMP9,MYC,NGF,NOS2,NPY,PTGS2,PTX3,S100A8,S100A9,SAA1,Saa3,SELE,SERPINA3,SPP1,TNF,TOX3,VIM,ZC3H12A	574 (15)
Sorl1	37.0944	43.8041	21.6906	27.1368	2.40536	2.49174	4.52283	6.14183	-3.05939	5e-05	0.000599895	43.8041		Th2 Pathway	2.25	0.147	1.604	CD247,CD3D,CD3E,CD3G,CD4,CD86,CXCR4,HLA-DMA,HLA-DMB,HLA-DQB1,HLA-DRB5,ICOS,IL12RB1,IL2RA,IL2RB,IL4R,NFATC2,NOTCH3,PRKCQ,SOCS3			PSMB11		peptidase		-0.6	bias	3.63e-13	ADCY2,BMPR1B,CCL5,Ccl8,CD5,CDH4,CLDN23,CLDN3,COL4A6,Col6a4,CTSS,CXCL17,EGFLAM,GADD45B,Gm5431,HPSE,IL18R1,ITGAM,ITGB7,KIT,L1CAM,LAMA1,LY75,MAPK11,MMP3,NID1,NR4A1,NR4A2,OLFML2B,PLCB2,PRKCB,PTGS2,ROBO2,THBS1,TNFRSF21,TNFRSF8,VCAN,VIT	357 (7)
C9	1.25086	1.16129	1.14663	1.13441	0.120911	0.0848896	0.149002	0.208882	-3.05761	0.0002	0.00211973	1.25086		Regulation Of The Epithelial Mesenchymal Transition In Development Pathway	2.19	0.167	0.832	FZD10,GLI1,LEF1,PTCH1,PTCH2,SNAI1,WNT10B,WNT16,WNT2B,WNT4,WNT6,WNT7A,WNT7B,WNT9A			PPARG		ligand-dependent nuclear receptor		0.523		3.78e-13	Abcb1b,ACACA,ADRB2,ADRB3,AGT,ALOX12,APOA1,AQP3,ARG1,Bex1,BPIFB6,C3,CCL17,CCL22,CCL5,CDK6,CES1,CRABP2,CSF3,CYP26A1,DLK1,EGLN3,EPHX1,FBP2,FDPS,FGF1,FN1,FOXA2,FOXO6,FST,GDF15,GPAM,GPD1,GSTA3,HGF,HK2,HMGCR,IDH1,IGF1,IHH,IL2RA,IL6,INSIG1,KLK11,KRT19,LAMB3,LDLR,LY6D,MAP2,ME1,MGLL,MMP3,MMP9,MRC1,MTTP,MVD,MYD88,MYH14,NOS2,NR4A1,OLAH,PC,PDK4,PEX11A,PF4,PFKFB3,PLIN4,PLIN5,PMVK,PPARGC1A,PPP2R2B,PRDM1,PTGS2,…	612 (21)
Cdh10	2.8213	2.70976	3.94703	2.74796	0.221572	0.202831	0.506279	0.562378	-3.03361	5e-05	0.000599895	3.94703		B Cell Development	2.19	0.222	#NUM!	CD79B,CD86,HLA-DMA,HLA-DMB,HLA-DQB1,HLA-DRB5,IL7,IL7R			cyclosporin A		biologic drug		0.677		4e-13	A2M,ADORA1,ADORA2A,ADORA2B,AGT,AGTR2,ASNS,BCAT1,C4A/C4B,CADM3,CAPN6,CCL4,CCL5,CD163,CD6,CD83,CD86,CDH11,CLU,CP,CXCR4,CYP27A1,EDNRB,EGR1,EGR2,ELF3,F5,FASLG,FKBP5,FN1,FOS,FOSB,FST,GPNMB,GPX2,HMGCR,HPX,ICOS,IL2RA,IL31RA,IL6,IRF4,ITGB6,ITGB7,Kap,KCNK3,LAT,LCN2,LDLR,LYVE1,MMP2,MMP3,MMP9,MRC1,Ms4a6b,MYC,MYOCD,NFE2,NGFR,NOS2,NR4A1,NRCAM,PAM,PRF1,PRLR,PTGS2,PTHLH,REL,RORC,RUNX1,RUNX2,S100A9,SCD,SELE,SLC1…	739 (20)
Lef1	39.0087	28.5332	29.0228	33.7631	3.25882	1.95235	4.91668	5.92243	-3.02147	5e-05	0.000599895	39.0087		Androgen Biosynthesis	2.18	0.312	1.342	AKR1C3,CYP17A1,HSD3B2,SRD5A1,SRD5A2			STAT5B		transcription regulator		1.263		4.03e-13	A2M,Acot1,ACOT11,ACSL6,AKR1C3,BMF,C14orf39,C9,CCL3L3,CCNE1,Cd163l1,CD248,CDK6,CDO1,CISH,COX7A1,CYP17A1,Cyp2d9 (includes others),CYP4A22,EBF1,ESR2,FBLN1,Fbxw21 (includes others),FOS,GADD45B,GPD1,HAO2,HSD3B2,IGF1,IL2RA,IL2RB,IL6,KRT19,LTB,MB,ME1,MOXD1,MYC,NAT8,NR4A2,PCSK5,PDK4,POU2F2,PRLR,PROM1,Retnla,S100G,SCARA5,SCD,SLC16A5,SLC34A2,SOCS3,SUSD4,SYBU,TMEM45B,TNF,TNNT1,TRIM24,UCP1,VNN1,WARS1,Wfdc18,…	683 (26)
Lamc3	17.7742	21.5199	18.645	27.2677	0.449095	6.61871	1.44152	1.99594	-3.01986	5e-05	0.000599895	27.2677		White Adipose Tissue Browning Pathway	2.17	0.147	1.886	ADCY2,ADCY5,ADRB3,BMP7,CACNA1E,CACNA2D3,CACNB2,CACNG4,CREB3L3,DIO2,FOXC2,HOXC9,LDHB,MAPK11,MAPK13,NPR1,PPARGC1A,PRKAG3,UCP1			SH3TC2		other	Activated	3.3	bias	4.15e-13	CYP51A1,DHCR24,DHCR7,EGR1,EGR2,FDPS,HMGCR,HMGCS1,HSD17B7,IDI1,LSS,MBP,MPZ,MVD,NSDHL,PMVK,SC5D,SQLE
Ano2	5.83281	9.61752	1.36389	11.8067	0.0867775	0.275382	2.56651	0.602973	-3.01866	5e-05	0.000599895	11.8067		CD28 Signaling in T Helper Cells	2.13	0.149	1.667	CD247,CD3D,CD3E,CD3G,CD4,CD86,FOS,GRAP2,HLA-DMA,HLA-DMB,HLA-DQB1,HLA-DRB5,ITK,LAT,MAPK10,NFATC2,PRKCQ,TRG			5-N-ethylcarboxamido adenosine		chemical reagent	Inhibited	-3.182		4.69e-13	ACKR3,ADORA2A,ADORA2B,ARG1,BCL3,CCL3L3,CDKN2B,CES1,CIITA,CREM,EGR1,EGR2,EPCAM,FGF2,FOXA2,GCLC,HK2,HLA-DQB1,IER2,IFIT3,IL6,KCNA2,NFIL3,NOS2,NR4A1,NR4A2,NR4A3,PLK2,PROCR,RGS2,SOCS3,THBS1,TNF,USP2,VCAN	603 (19)
Nudt19	112.838	124.165	70.8111	56.4653	11.0483	13.4665	12.3337	9.21313	-2.98341	5e-05	0.000599895	124.165		Xenobiotic Metabolism Signaling	2.1	0.122	#NUM!	ABCC3,ALDH1A1,ALDH1A3,ALDH3B1,CES1,CHST2,CHST3,CHST4,FMO1,GCLC,GSTA3,GSTA5,GSTM1,GSTM2,GSTM5,Gstm6,GSTT2/GSTT2B,HS6ST2,HS6ST3,IL6,MAOB,MAP3K9,MAPK11,MAPK13,MGST2,NOS2,PPARGC1A,PPP2R2B,PPP2R2C,PRKCB,PRKCQ,SOD3,SULT1C2,Sult1d1,TNF			resiquimod		chemical drug		1.592		4.75e-13	ADAM8,AIF1,ARL5C,BCL2A1,BMP6,C3,C3AR1,C4A/C4B,CCL22,CCL3L3,CCL4,CCL5,CCRL2,CD83,CD86,CHST2,CIITA,Clec2d (includes others),CLEC7A,CSF1R,CSF3,CXCL13,CYP4F11,EBI3,ELF3,F2R,FGF2,GDF15,GDF9,GM2A,GPR84,IFI16,IFIT3,IGFBP4,IL2RA,IL36A,IL6,IL7,IRAK2,KCNMA1,LIF,MGLL,MMP25,MYD88,NOS2,OAS2,OAS3,OASL,PLAT,PRDM1,PTGIR,PTGS2,PTX3,REL,SIGLEC1,SPP1,TLR7,TLR8,TNF,TNFRSF8,TNFRSF9,WARS1,ZC3H12A	593 (16)
Slc6a2	45.8748	41.3123	29.4236	26.3566	1.16867	0.533247	6.17692	10.3633	-2.97034	5e-05	0.000599895	45.8748		Ubiquinol-10 Biosynthesis (Eukaryotic)	2.05	0.294	0.447	CYP11A1,CYP26A1,CYP46A1,CYP4A22,CYP4F11			3M-002		chemical reagent		1.838		4.82e-13	AGT,Apol9a/Apol9b,BCL2A1,CCL3L3,CCL4,CCL5,CD300A,CD69,CD83,CD86,CFH,CRB2,CYP26A1,DIO2,ESM1,ETV5,FAM181B,FPR1,GPNMB,GPR84,HLA-DMB,IL6,IRF4,MARCO,MLPH,Ms4a6c,MYD88,MYLK3,MYOC,PHF11,PTGS2,Saa3,SLC12A3,Tlr13,TLR8,TNF,Zfp185,ZNF616	423 (17)
Prdm8	1.01216	1.20083	1.40645	1.6028	0.25389	0.107905	0.0736997	0.243193	-2.94385	5e-05	0.000599895	1.6028		γ-linolenate Biosynthesis II (Animals)	2.05	0.294	1.342	ACSBG1,ACSL6,SLC27A2,SLC27A3,SLC27A6			thioacetamide		chemical toxicant		-0.473	bias	5.84e-13	ADD3,AKR1C3,AOC1,ASNS,B4GALT6,C4A/C4B,CAPN6,Cd24a,CLU,CP,CPA3,EDNRB,EHD3,ELF3,EMP1,EPHX1,F2R,FBN1,FOS,GPD1,GPNMB,GPX2,GPX3,HGF,Hrk,HSD17B1,IGF1,IL13RA2,IL6,KLRG1,LCN2,LIN7A,LRP8,LTBP1,LYVE1,MIOX,MLXIPL,MMP2,Ms4a6b,MYC,NPY,PCSK6,PDGFRA,PLCB4,PLET1,PRELP,PRLR,PROM1,PTGS2,SLC13A3,SLC34A2,SLC7A11,SPP1,SPRR1A,TNF,UPP1,USP2,VSNL1	741 (16)
Pcyt1b	15.156	16.8952	17.2707	17.2248	1.49217	1.42073	2.38907	3.36547	-2.94069	5e-05	0.000599895	17.2707		Mitochondrial L-carnitine Shuttle Pathway	2.05	0.294	1.342	ACSBG1,ACSL6,SLC27A2,SLC27A3,SLC27A6			17-alpha-ethinylestradiol		chemical drug	Activated	2.566		6.6e-13	Abcb1b,ABCC3,APOC2,AQP3,ASNS,BCAT1,BCL3,C3,CCL3L3,CCL5,CCR2,CD53,CD74,CSF1R,CTSS,CYP17A1,Cyp2d9 (includes others),ESR2,FOS,FXYD4,GDF15,Gzmc,IFI16,IGF1,INHBB,KRT14,KRT19,KRT7,LCN2,LDLR,MARCO,MMP9,MRC1,PTGDS,SCARB1,SGK1,SHBG,SLC34A2,SLC38A3,SLC40A1,TNF,TNNT1,WNT4	785 (21)
Rgs5	57.6958	72.0336	149.124	113.07	7.03716	17.6378	6.64058	19.7314	-2.94067	5e-05	0.000599895	149.124		Cardiac Hypertrophy Signaling	2.02	0.125	2.268	ADCY2,ADCY5,ADRA1A,ADRA2A,ADRA2C,ADRB2,ADRB3,CACNA1E,GATA4,GNA14,GNA15,GNAI1,GNG7,HAND2,IGF1,IL6,MAP3K9,MAPK10,MAPK11,MAPK13,MAPKAPK3,MYL3,MYL9,NOTUM,PLCB2,PLCB4,PLCH1,PLCH2,PLCL1,PLCZ1			Histone h3		group		-0.152	bias	6.81e-13	ACKR3,ADCY5,ADD2,ADD3,ADRA1A,ANK1,AQP5,ASCL2,CA4,CA9,CCL5,CCNE1,CD69,CDKN2B,CIITA,COL4A6,CSF1R,DDX4,DUSP2,EGR1,EOMES,FASLG,FKBP5,FOS,FOXA2,GATA4,GATA6,GLI1,HBA1/HBA2,HBB,Hmga2,HOXA11,HOXA5,HOXA7,HPSE,ID2,IGF1,IGFBP2,IGFBP4,IL2RA,IL6,INHA,KCNK4,KLK3,L1CAM,Meis1,MGLL,MITF,MKX,MMP9,MPZ,Mt1,Nes,NOG,NOS2,NRARP,PIGZ,PNLIPRP2,PPARGC1A,PPP2R2B,PRDM1,PRDM8,PRLR,PRRT4,PTCH1,PTGS2,RAB27B,RAB38,RELN,RPRM,RSA…	650 (17)
Fam159a	0.657713	0.771435	0.964643	1.07283	0.111993	0.213671	0.0293177	0.0972269	-2.93847	0.00875	0.0500984	1.07283		Glutathione Redox Reactions I	2.01	0.25	0.816	GPX2,GPX3,GSTM1,GSTM2,GSTT2/GSTT2B,MGST2			PROM1	-1.876	other	Inhibited	-3.051		7.08e-13	CDH5,DHCR24,DHCR7,FDPS,HMGCS1,IDI1,INSIG1,LSS,MVD,NR4A2,NSDHL,SQLE,TM7SF2	259 (7)
S100a9	0.443605	1.41737	3.78062	3.06838	0.302004	0.123042	0.0593831	0.661943	-2.92559	0.0124	0.0654679	3.78062		Regulation of the Epithelial-Mesenchymal Transition Pathway	1.98	0.13	#NUM!	CLDN3,EGR1,FGF1,FGF16,FGF18,FGF2,FGF9,FOXC2,FZD10,HGF,ID2,LEF1,MMP2,MMP9,NOTCH3,SNAI1,TWIST2,WNT10B,WNT16,WNT2B,WNT4,WNT6,WNT7A,WNT7B,WNT9A			ATP-gamma-S		chemical reagent	Inhibited	-2.381		7.32e-13	C3,CCL22,CCL4,CD109,CD300E,CD69,CD83,CD86,CREM,CSF1R,CXCR4,EPOR,GAP43,IL15RA,IL1R2,IL2RA,IL6,IL7R,IRF4,MMP9,MPEG1,PTGS2,SLC29A1,TGFA,THBS1,TNF,WARS1	597 (19)
Hgf	3.33471	7.90634	8.9317	6.89722	0.820045	0.699632	0.760606	1.32053	-2.9103	5e-05	0.000599895	8.9317		Xenobiotic Metabolism PXR Signaling Pathway	1.98	0.13	2.2	ABCC3,ALDH1A1,ALDH1A3,ALDH3B1,CES1,CHST2,CHST3,CHST4,GSTA3,GSTA5,GSTM1,GSTM2,GSTM5,Gstm6,GSTT2/GSTT2B,HS6ST2,HS6ST3,MAOB,MGST2,NOS2,PPARGC1A,PRKCB,PRKCQ,SULT1C2,Sult1d1			IL12 (complex)		complex		0.773		1.17e-12	BCL3,CCL17,CCL22,CCL4,CCL5,CCR2,CD226,CD69,CD86,CISH,Ctla2a/Ctla2b,CYTIP,EBI3,EOMES,FASLG,FGF2,FOS,GADD45B,Gzmb,Gzmc,ICOS,IL12RB1,IL18R1,IL2RA,IL6,IL7R,IRF4,KIT,KLRB1,KLRG1,LTB,Ly6a (includes others),MARCO,MMP2,MMP9,Ms4a4c (includes others),Mx1,MYC,MYD88,NCR1,NOS2,PDCD1,PLAC8,PRDM1,PRF1,PTGS2,SOCS3,Tgtp1/Tgtp2,TNF,TNFRSF9,XCL1	488 (20)
Pof1b	2.65123	2.94892	6.83027	4.00715	0.358274	0.177451	0.620017	1.03547	-2.9072	5e-05	0.000599895	6.83027		Melatonin Signaling	1.95	0.167	1.732	GNAI1,NOTUM,PLCB2,PLCB4,PLCH1,PLCH2,PLCL1,PLCZ1,PRKCB,PRKCQ,RORB,RORC			AHR		ligand-dependent nuclear receptor		-1.139		1.38e-12	1810008I18Rik,A2M,ABCB6,ACACA,ASPN,CADM4,CBR3,CCL21,CCL5,CCNE1,CDKN2B,CHST2,COL11A1,COL13A1,COL4A1,COL6A3,COLQ,CRP,CTSD,CYP17A1,CYP2S1,EBF1,EGLN3,EGR2,FASLG,FGF9,FN1,FOS,GPAM,GSTA5,GSTM5,HDAC9,HK2,HMGCR,HUNK,IL6,ITGAM,KIT,LTBP1,LTBP2,MMD2,MMP2,MPZ,Mt1,Mt2,MYC,NEDD9,NID1,NOS2,NOTCH3,NPTX1,NXPE2,OLFML1,PDGFRA,PLAT,PTGS2,RORC,SAA1,Saa3,SCD,SDR9C7,SEMA3A,SEMA3F,SLC16A5,SLC1A1,SNAI1,SOCS3,SPP1,STEAP4,…	673 (17)
Th	1.95601	0.0250398	0	0	0.121664	0.128126	0	0.0150135	-2.90327	0.00465	0.0301271	1.95601		Differential Regulation of Cytokine Production in Macrophages and T Helper Cells by IL-17A and IL-17F	1.94	0.278	1.342	CCL4,CCL5,CSF3,IL6,TNF			tamoxifen		chemical drug		0.687		1.42e-12	ACACA,ACKR3,ACOX2,ADORA1,AGR2,BMP5,C3,CDH11,CDK6,CLIC3,CLU,COL11A1,CTSD,CXCR4,CYP2F1,DLK1,EPHX1,ESR2,ETV5,F13A1,F2R,FASLG,FN1,FOLR1,FOS,GAP43,GDF15,GREB1,GSTA5,H19,HAS2,HGF,HMGCR,HMGCS1,IGF1,IGFBP4,IL1RN,IL6,Kap,KLK3,KRT80,LDLR,LIF,LSS,LTBP2,MMP2,MYC,NOS2,NRCAM,OXTR,PTGER2,PTGS2,RAMP3,RERG,S100G,SCD,SELE,SERPINA3,SLC1A1,SLC2A3,SLC7A2,SLC9A3R1,SNAI1,SPP1,TDO2,TGFA,TNF	733 (20)
Dleu7	8.09682	9.94624	5.45104	8.91787	0.756417	0.619236	1.29798	1.73831	-2.87704	5e-05	0.000599895	9.94624		OX40 Signaling Pathway	1.93	0.156	1.89	CD247,CD3D,CD3E,CD3G,CD4,H2-K2/H2-Q9,H2-M5,HLA-DMA,HLA-DMB,HLA-DQB1,HLA-DRB5,HLA-E,MAPK10,TRG			atorvastatin		chemical drug		1.608		1.42e-12	ABCC3,APOA1,BMP6,CD69,CRP,CXCR4,CYBB,CYP27A1,CYP51A1,DHCR24,DHCR7,EGR1,ELF3,ENPP3,F2R,FDPS,FOS,FOSB,GADD45B,GPAM,HBA1/HBA2,HBB,HMGCR,HMGCS1,HSD17B7,IDI1,IL2RA,IL6,LDLR,LIPG,LSS,MMP2,MMP3,MMP9,MTTP,MVD,MYOCD,NOS2,NR4A1,NSDHL,NTRK1,PCSK9,PLAT,PMVK,PTGS2,S100B,SELE,SOD3,SPP1,SQLE,TM7SF2	700 (22)
Pkdcc	189.548	174.169	103.723	149.587	18.1424	23.4477	22.991	22.6347	-2.82267	5e-05	0.000599895	189.548		PKCθ Signaling in T Lymphocytes	1.93	0.135	3.153	CACNA1E,CACNA2D3,CACNB2,CACNG4,CD247,CD3D,CD3E,CD3G,CD4,CD86,FOS,GRAP2,HLA-DMA,HLA-DMB,HLA-DQB1,HLA-DRB5,LAT,MAP3K9,NFATC2,PRKCQ,TRG			E. coli serotype 0127B8 lipopolysaccharide		chemical - endogenous non-mammalian	Activated	2.154		1.53e-12	Acot1,ADORA1,ADRA2A,AQP11,BCAN,CCL17,CCL5,Ccl8,CCNO,CCRL2,CHST8,CXCL16,CXCR4,DIO2,EDNRB,EGR2,F2R,FAM107A,FGF1,FGF2,FPR2,GNA14,GNG7,GPRC5B,HAS2,IGF1,IL6,IL7,IRF5,LCN2,LIF,MEFV,MMP3,MYD88,NCALD,NGF,NOS2,NOTCH3,PPP1R1B,PTGS2,PTX3,RSAD2,SLC7A11,SOCS3,SOD3,TNF,UBD	627 (15)
Nlgn3	3.4918	4.1778	5.92264	6.64595	0.583218	0.754047	0.664316	0.864416	-2.81997	0.04805	0.180743	6.64595		Glucose and Glucose-1-phosphate Degradation	1.92	0.333	1	HK2,HK3,PGM5,RGN			IFNB1		cytokine	Activated	2.445		1.73e-12	Acp5,AMH,Apol11b (includes others),APOL6,Apol7e (includes others),Bst2,CCL4,CCL5,Cd24a,CD83,CD86,CREM,CRYAB,Ctla2a/Ctla2b,EBI3,F2R,FBN1,FGF2,FOS,GBP3,GBP6,Gbp8,GPC4,Hmga2,HMGCR,HMGCS1,IDI1,IFI16,IFIT3,Ifitm1,IL6,MGST2,MMP2,MMP9,Mx1,MYC,MYD88,NOS2,NPTX1,Oas1d (includes others),OAS2,Oasl2,OGN,PDCD1,PDK4,PKP2,PRDM1,PTCH1,PTGS2,REL,RSAD2,SIDT1,SIRPB1,SPP1,SQLE,Tgtp1/Tgtp2,THBS1,Tlr13,TLR7,TLR8,TLR9,T…	503 (18)
Calca	3.76749	5.61349	5.37965	3.69039	0.704879	0.474061	0.477076	0.963771	-2.81618	0.0011	0.00908337	5.61349		Hepatic Fibrosis Signaling Pathway	1.92	0.114	1.543	AGT,CACNA1E,CCL5,COL18A1,CREB3L3,CYBB,FGF2,FOS,FZD10,GLI1,GNAI1,IL1R2,IL1RN,IL36A,IL36B,IL36RN,IRAK2,LEF1,MAPK10,MAPK11,MAPK13,MYC,MYD88,MYL3,MYL9,MYLK3,NGFR,PDGFRA,PRKCB,PRKCQ,PTCH1,PTCH2,SNAI1,SPP1,TNF,WNT10B,WNT16,WNT2B,WNT4,WNT6,WNT7A,WNT7B,WNT9A			RNF31		enzyme		-1.569		1.75e-12	ADORA1,APOA1,CCL17,CCL3L3,CCL4,CCL5,Ccl8,CXCL13,CXCL16,CXCR4,EGR3,GREB1,IGFBP4,IL10RA,IL15RA,IL17B,IL1R2,IL1RN,IL31RA,IL36A,IL36B,IL36RN,IL4R,IL6,KCNMA1,NR5A2,SCARB1,TNF	529 (15)
Tekt1	1.42908	1.55727	1.32513	1.59554	0.177553	0.236274	0.296079	0.134328	-2.80672	0.00065	0.00584487	1.59554		Glioblastoma Multiforme Signaling	1.92	0.133	0.894	CCNE1,CDK6,FZD10,IGF1,LEF1,MYC,NOTUM,PDGFRA,PLCB2,PLCB4,PLCH1,PLCH2,PLCL1,PLCZ1,WNT10B,WNT16,WNT2B,WNT4,WNT6,WNT7A,WNT7B,WNT9A			AGN194204		chemical drug	Activated	2.845		2.26e-12	Acot1,ANGPTL7,ARL4C,BCL2A1,CCL3L3,CCL4,Cd24a,CD3E,CD5,CD6,CRABP2,CYP51A1,DHCR7,EMP1,FDPS,FDX1,FOXA2,GBP3,GNAI1,GPR65,Gzmb,HIC1,HK2,ICOS,IDI1,IL12RB1,IL1R2,IL2RA,IL2RB,IL4R,IL7R,ITGB7,KRT80,LDB3,LSS,MITF,MMP9,MYC,NSDHL,PARM1,PDK4,PLAC8,PLIN4,PPARGC1A,PTPN22,RAMP3,SCD,SCG2,SCIN,SPP1,STAC2,STRA6,Tgtp1/Tgtp2	567 (18)
Tmsb15a	1.29172	0.90966	3.17578	1.00254	0	0.455631	0.149254	0.338402	-2.75772	0.0339	0.140578	3.17578		HIF1α Signaling	1.9	0.127	1.569	BMP6,CYBB,EGLN3,FGF2,HGF,HK2,HK3,IGF1,IL6,LDHB,MMP10,MMP12,MMP17,MMP2,MMP25,MMP28,MMP3,MMP7,MMP9,NOS2,PRKCB,PRKCQ,RORC,SLC2A3,TGFA,VIM			ADRB		group	Inhibited	-3.851		2.45e-12	ADAMTS4,ARG1,CCNE1,CDK6,CLEC4D,CREM,CRYAB,CYP51A1,DIO2,FAM110C,FDPS,FOS,GATA4,GDF15,GSTA3,GSTA5,HMGCS1,HSD17B7,IDH1,IFIT3,INSIG1,LSS,LTBP1,MMP9,MVD,NOS2,NR4A1,NR4A2,NR4A3,NSDHL,OASL,PPARGC1A,PTGS2,RSAD2,SLC40A1,SLC6A9,SLC7A11,SRM,UCP1,WNT7B	675 (24)
Tnfaip6	6.72578	10.1239	5.05271	5.53892	1.05881	0.614869	0.966339	1.43079	-2.75296	5e-05	0.000599895	10.1239		Iron homeostasis signaling pathway	1.9	0.139	#NUM!	ATP6V0D2,ATP6V0E2,ATP6V1B1,ATP6V1C2,BMP5,BMP6,BMP7,BMPR1B,CD163,CP,CREB3L3,CYBRD1,GDF15,HBA1/HBA2,HBB,HPX,IL6,PDGFRA,SLC40A1			Ins1		other		0.636		2.49e-12	Abcb1b,ACACA,Acot1,ADH1C,AGT,AGTR2,APOA1,ASGR2,CCL5,CCNE1,CNN1,COL18A1,CRYAB,Cyp2d9 (includes others),DLK1,EGR1,EGR2,FBP2,FGF2,FOS,FOXA2,FOXC2,GPD1,GREB1,HK2,HMGCR,HMGCS1,HSD11B2,IGF1,IGFBP2,IGFBP4,IL6,LDHB,LDLR,LGALS12,MAPT,MBP,MLXIPL,MMP2,MMP3,MPZ,Mt1,MTTP,MYC,NGF,NOS2,NPY,NTF3,PLAT,PRKCB,PRKCQ,PRLR,PTGS2,RGN,RUNX2,Saa3,SCD,SLC28A2,SLC6A2,SOCS3,THY1,TNF,UCP1,VIM,Wfdc18	620 (21)
BC030500	5.29818	6.66611	8.57612	4.5236	0.595144	0.251561	1.05402	1.82502	-2.75002	5e-05	0.000599895	8.57612		Hepatic Cholestasis	1.88	0.129	#NUM!	ABCC3,ADCY2,ADCY5,CYP27A1,FASLG,IL17B,IL1R2,IL1RN,IL36A,IL36B,IL36RN,IL6,IRAK2,LIF,LTB,MAPK10,MYD88,NGFR,NR5A2,PRKCB,PRKCQ,TNF,TNFSF13,TNFSF14			ERBB2		kinase		0.516		2.53e-12	ADAM12,ADAM8,ADAMTS16,ADRB3,AGR2,ALDOC,BCAM,BCL3,BMP7,CADM1,CCL4,CCL5,CCNE1,CDH11,CDH3,CDK6,CDKN2B,CES1,CHCHD10,CHST2,CHST3,CLDN3,CLEC3B,CLU,COL18A1,COL4A1,COL6A3,CPM,CSF1R,CYP51A1,DHRS7,EFNB3,EGR1,EHF,ELF3,EMP1,EPCAM,EPHB2,EPHX2,EPSTI1,ESR2,ETV5,F2R,FGF9,FN1,FOLR1,FOS,FSCN1,GALNT3,GBP6,GGT5,GNAI1,GPAM,GPC1,GPX3,H19,HAS2,HEYL,HMGCR,ID2,IDH1,IDI1,IGFBP4,IL17B,IL6,IRX3,ITGB6,JAM2,KCNN4,KIFC3,KIT,KL…	656 (18)
Cpne7	6.0103	3.97855	6.70532	2.83683	0.839091	0.904101	0.600241	0.605701	-2.7274	5e-05	0.000599895	6.70532		Role of NANOG in Mammalian Embryonic Stem Cell Pluripotency	1.87	0.143	#NUM!	BMP5,BMP6,BMP7,BMPR1B,FZD10,GATA4,GATA6,LIF,SMAD9,WNT10B,WNT16,WNT2B,WNT4,WNT6,WNT7A,WNT7B,WNT9A			methylprednisolone		chemical drug		-0.705		2.82e-12	A2M,Akr1c12/Akr1c13,AKR1C3,AKR1D1,ALDH1A1,ARG1,ASNS,ASPA,ATP1B1,B4GALT6,BLNK,C9,CCL4,CD180,CD22,Cd24a,CD74,CD79B,CDH3,CLDN3,CNN3,CREM,CTSC,CTSH,CTSS,CYBB,Cyp3a25 (includes others),CYP4F8,DHRS9,DUSP2,EDNRB,EMP1,EPHX1,EPHX2,FBP2,FBXO32,FN1,FOS,FOXA2,GCHFR,GCLC,GJB3,GPC1,GPD1,GPR182,GSTT2/GSTT2B,IDH1,IGF1,IGSF6,IL1RN,IL6,INSIG1,KLK11,KRT15,KRT19,LAD1,LDLR,LGALS9B,LIPA,Ly6a (includes others),LYVE1,MA…	779 (23)
Cpne5	8.00616	7.7813	6.33386	10.5608	0.84641	0.687487	1.65698	1.74549	-2.72698	5e-05	0.000599895	10.5608		p70S6K Signaling	1.85	0.14	1.414	AGT,CD79B,F2R,F2RL3,GNAI1,IL4R,MAPT,NOTUM,PLCB2,PLCB4,PLCH1,PLCH2,PLCL1,PLCZ1,PPP2R2B,PPP2R2C,PRKCB,PRKCQ			RORA		ligand-dependent nuclear receptor		1.532		3.12e-12	ACSL6,AKR1D1,ASNS,ATP1B1,CCL3L3,CCL4,CCL5,Ccl8,CISH,CLCA1,CYP27A1,CYP2F1,Cyp3a25 (includes others),CYP46A1,CYP4F8,DHCR24,ELOVL7,GADD45B,GSTA5,GSTM2,HMGCR,HSD17B7,IGF1,IL6,LCN2,Mt1,Mt2,NAALAD2,NAPSA,NAT8,NSDHL,PPARGC1A,PTGS2,RORC,S100A8,S100A9,Saa3,SCD,SDR9C7,SELENBP1,SEMA3F,SLC16A7,SLC2A13,SLC2A3,Slc5a4a,SOCS3,Sult1d1,TNF	608 (20)
Ctgf	169.524	183.09	103.695	64.3357	12.7188	36.6553	19.9886	9.6638	-2.7199	5e-05	0.000599895	183.09		Autoimmune Thyroid Disease Signaling	1.84	0.184	#NUM!	CD86,FASLG,HLA-DMA,HLA-DMB,HLA-DQB1,HLA-DRB5,HLA-E,PRF1,TRG			GLI2		transcription regulator		-1.111		3.44e-12	BNC1,CCL17,CCL22,CCL3L3,CCL4,CCL5,CLEC7A,CLU,CSF3,FOXA2,FOXC2,GATA4,GLI1,HHIP,HK2,HSD11B2,IL6,KLK3,KRT17,MITF,MMP3,MMP9,MYC,MYCN,PFKFB3,PTCH1,PTHLH,RUNX2,SFRP1,SNAI1,SPP1,TGFA,TNF,VIM	660 (21)
Baalc	1.52335	1.3586	1.6078	0.875691	0.0292613	0.238534	0.305156	0.249726	-2.7053	0.01645	0.0816052	1.6078		IL-17A Signaling in Gastric Cells	1.83	0.231	1	CCL5,FOS,MAPK10,MAPK11,MAPK13,TNF			FOXA2	-1.759	transcription regulator		1.01		3.98e-12	A2M,ACTG2,ADH1C,AGR2,Akr1c14,APOA1,C3,CCL17,CCL22,Ccl8,CLCA1,CNN1,CPM,CPN1,CXCR4,CYP26A1,DLK1,EPCAM,EPHX1,FOXA2,GATA4,GPRC5C,H19,HHIP,HK2,Hmga2,IGF1,IL13RA2,IL6,LYZ,MLXIPL,Mt1,MTTP,MYL9,MYOCD,NR4A2,NR5A2,PTGDS,Retnla,RORC,SAA1,Saa3,SCD,SFTPD,SLC10A6,SLC6A15,SMOC1,SNAI1,SOD3,TDO2,TH,TNF,TTR,WNT7A,WNT7B	696 (23)
Disp2	1.50305	1.60054	1.63458	1.25546	0.198737	0.225541	0.209256	0.292676	-2.69402	5e-05	0.000599895	1.63458		Apelin Liver Signaling Pathway	1.83	0.231	-0.816	AGT,APLNR,COL18A1,EDN3,MAPK10,TNF			ETS1		transcription regulator		1.906		4.59e-12	APOC2,ARL4C,BCL11A,CCL5,CCNE1,CD69,CD79B,CDH5,CDK6,CSF1R,EGR1,FASLG,FN1,Gzmb,HGF,HPSE,ID2,IL2RA,IL2RB,IL7R,INSIG1,ITGAM,ITGB6,ITK,Klra17,Klre1,KLRG1,LTB,MMP2,MMP3,MMP7,MMP9,MSR1,MYB,MYC,NCR1,NFIL3,NPR1,PF4,PRDM1,PRF1,PTHLH,RUNX1,RUNX2,SLC7A11,SNAI1,SPP1,SRD5A1,TGFA,THY1,TNF,TNFSF14	653 (19)
Insl6	10.7984	12.6934	15.0815	18.6499	1.09756	4.61477	1.85556	1.29205	-2.69123	0.00045	0.00428554	18.6499		Thrombin Signaling	1.82	0.125	1.606	ADCY2,ADCY5,ARHGEF16,F2R,F2RL3,GATA4,GATA5,GATA6,GNA14,GNA15,GNAI1,GNG7,MAPK11,MAPK13,MYL3,MYL9,NOTUM,PLCB2,PLCB4,PLCH1,PLCH2,PLCL1,PLCZ1,Ppp1r12b,PRKCB,PRKCQ			FGFR2		kinase		0.187		5.34e-12	CA4,CDH11,CITED1,CLIC6,COL4A1,CTSC,CTSH,FN1,FOXA2,FOXQ1,FST,GATA6,H60b/H60c,HHIP,ID2,IGF1,IHH,INHBB,KBTBD11,LAMA1,LGR5,MBP,MEST,MSX2,MYC,NOG,NR5A2,PDGFRA,Pga5,PTH1R,PTHLH,RUNX2,S100G,SFRP1,SNAI1,SPP1,TENM3,TTR	580 (21)
Tex40	3.31098	5.70859	1.90613	3.87515	0.709995	0.522271	0.331162	0.739961	-2.68385	0.00045	0.00428554	5.70859		Gap Junction Signaling	1.82	0.126	#NUM!	ACTG2,ADCY2,ADCY5,CTH,GJA4,GJB3,GJB6,GNAI1,GRIA1,GRIA4,GRIK1,GRIK2,Gucy2g,LPAR1,NOTUM,NPR1,PLCB2,PLCB4,PLCH1,PLCH2,PLCL1,PLCZ1,PRKCB,PRKCQ,TUBB4A			lysophosphatidylcholine		chemical - other	Activated	2.906	bias	5.58e-12	CCL3L3,CCL5,CD74,CYP51A1,DHCR7,EGR1,GPR132,HLA-DMA,HMGCR,HMGCS1,IL2RA,IL6,INSIG1,LDLR,LSS,MBP,MVD,NOS2,NSDHL,RGS2,SCARB1,SCD,SELE,SQLE,TM7SF2,TNF,TNFRSF9	607 (22)
Ly75	3.54593	5.90979	5.32665	4.34555	0.705874	0.651686	0.448565	1.23284	-2.65403	5e-05	0.000599895	5.90979		Cellular Effects of Sildenafil (Viagra)	1.79	0.137	#NUM!	ACTG2,ADCY2,ADCY5,CACNA1E,CACNG4,KCNH2,KCNN4,MYH14,MYL3,MYL9,NOTUM,PLCB2,PLCB4,PLCH1,PLCH2,PLCL1,PLCZ1,Ppp1r12b			EGR1	-1.239	transcription regulator		1.525	bias	6.45e-12	Abcb1b,APOA1,CCL3L3,CCL4,Ccl8,CCR2,CHGA,CHGB,CLU,CREM,Cxcl15,CYP17A1,DUSP4,EGR1,EGR2,FASLG,FGF2,FN1,GADD45B,GALNT3,GDF15,GLI1,GRIA1,HMGCR,HPSE,ITGAM,KCNT1,LDLR,LHCGR,LYZ,MAOB,ME1,MMP9,MYB,MYC,NR4A1,PF4,PTGS2,SGK1,SNAI1,SPP1,SQLE,TH,THBS1,TIAM1,TNF,WNT4	752 (21)
Mc2r	4.26159	0.0275953	0.731329	0	0.0773244	0.51777	0.175967	0.0327629	-2.64288	0.04145	0.162798	4.26159		Xenobiotic Metabolism AHR Signaling Pathway	1.77	0.153	1.941	ALDH1A1,ALDH1A3,ALDH3B1,GSTA3,GSTA5,GSTM1,GSTM2,GSTM5,Gstm6,GSTT2/GSTT2B,IL6,MGST2,TNF			NFKBIA		transcription regulator		1.555		6.47e-12	A2M,Abcb1b,ACKR3,AEBP1,AMPD3,APOA1,ATP6V1B1,AZGP1,BCL11A,BCL2A1,BCL3,C3,CCL21,CCL3L3,CCL5,CD69,CD86,CDH3,CFTR,CITED4,CLU,CP,CREB3L3,CRYAB,CSF3,CXCR4,EOMES,ESM1,FASLG,FGF2,FN1,FOS,FOXC2,FSCN1,GADD45B,GBP3,GM2A,GPX3,GSTM5,HAS1,HK2,HPSE,IFI16,IL15RA,IL1RN,IL2RA,IL6,IL7R,IRX3,KCNH2,KCNN4,LCN2,LIF,MMP3,MMP9,Mt1,Mt2,MYC,NGF,NID1,NOS2,NR4A1,OGN,PLAT,PTGS2,PTPRZ1,PTX3,RGS16,S100A8,S100A9,Saa3,SELE,SEMA3F…	532 (15)
Olfm4	0.825441	0.549766	1.76454	0.697594	0.0401626	0.016443	0.141766	0.416617	-2.64148	0.0038	0.0253804	1.76454		The Visual Cycle	1.74	0.25	0	AKR1B10,AKR1C3,DHRS9,RBP7,RDH10			NPC1		transporter		0.169		6.51e-12	ALPL,CCL3L3,CCR2,CD74,CD79B,CTSD,CYP27A1,CYP51A1,EGR1,HLA-DQB1,HLA-DRB5,HMGCR,HMGCS1,IDI1,KLRG1,LDLR,LIPA,LIPG,LSS,LYZ,MVD,OSBPL3,PCSK9,PLIN4,PTGS2,S100A8,S100A9,SCD,SRD5A1,TNF	563 (20)
Tdo2	0.571414	1.10357	3.34913	1.1911	0.28253	0.293092	0.206815	0.227864	-2.62102	0.0004	0.00387855	3.34913		Thyronamine and Iodothyronamine Metabolism	1.74	0.667	#NUM!	DIO2,DIO3			CSF3	2.682	cytokine		-0.367		6.68e-12	ARG1,C3AR1,CCL3L3,CCL5,CCNE1,CD300LD,CDK6,CISH,CTSD,CXCR4,CYBB,EGR1,EGR2,EGR3,FOS,FPR1,GADD45B,GATA4,HDC,HGF,HOXA7,HOXC9,IGF1,IL1RN,IL6,IL7,ITGAM,KIT,LCN2,LTB,LTF,Ly6a (includes others),LYZ,MMP2,MMP9,MYC,NFIL3,PLCB2,PRKCB,RAB27A,RORC,SOCS3,TLR5,TLR8,TNF	624 (14)
AU015791	9.02723	9.30919	10.3345	7.34884	1.11148	0.577556	1.18955	2.98941	-2.61785	5e-05	0.000599895	10.3345		Thyroid Hormone Metabolism I (via Deiodination)	1.74	0.667	#NUM!	DIO2,DIO3			molybdenum disulfide		chemical reagent		-0.16		6.7e-12	ACTG2,ADAMTS7,AKR1B10,AKR1C3,CD248,CDKN2B,CFB,CLIC3,CNN1,COL11A1,COL4A1,COL8A2,CPNE7,CRYAB,CTSC,DMPK,DPYSL4,ESM1,FBN1,FN1,GPC4,GPNMB,HAPLN3,HSPB7,ITGA11,KRT14,L1CAM,LDB3,LMOD1,LPXN,MLPH,PODN,SAA1,SCG5,SPP1,STEAP1,THBS1,TMEM171,TNS1
Gfpt2	35.3926	45.2969	10.9816	11.6144	3.11088	7.93169	3.64968	2.19833	-2.61235	5e-05	0.000599895	45.2969		Nur77 Signaling in T Lymphocytes	1.74	0.162	1.508	CD247,CD3D,CD3E,CD3G,CD86,FASLG,HDAC9,NR4A1,PRKCB,PRKCQ,TRG			8-bromo-cAMP		chemical reagent	Activated	2.239	bias	6.94e-12	ADRB3,AOC1,APOA1,ARG1,ARNT2,ATP6V0D2,BMP7,CDK6,CDKN2B,CLDN11,CLU,CNTFR,COL11A1,COL4A6,CREM,CTSD,CXXC4,CYP11A1,CYP11B2,CYP17A1,DBH,DIO2,DUSP4,EGR1,F2R,FDX1,FDXR,FGF1,FGF2,FGF9,FN1,FOS,GATA6,GLI1,GM2A,GNAI1,GPX3,HPSE,HSD17B1,HSD3B2,ID2,ID4,IGF1,IL12RB1,IL4R,IL6,IL7R,INHA,INHBB,ITGA11,KIT,LAMA1,LAMB3,LDLR,LEF1,LHCGR,LIF,LIMK1,LIPA,LTBP1,MAOB,MAPK10,MMP7,MSX2,MYC,MYLK3,Nes,NFIL3,NOG,NOS2,NR5A1,NTRK1,…	810 (19)
Ephx3	1.17219	0.856998	1.59508	1.4515	0.0718723	0.235605	0.280136	0.248013	-2.60269	0.00025	0.0025777	1.59508		IL-12 Signaling and Production in Macrophages	1.72	0.135	#NUM!	ALOX12,APOA1,APOC2,APOF,CLU,FOS,IL12RB1,LYZ,MAPK10,MAPK11,MAPK13,MYD88,NOS2,PRKCB,PRKCQ,REL,S100A8,TNF			RORC	2.234	ligand-dependent nuclear receptor		-0.218		7.15e-12	ACSL6,AKR1D1,ASNS,ATP1B1,CCL5,CISH,CYP2F1,Cyp3a25 (includes others),CYP4F8,DHCR24,ELOVL7,FASLG,GADD45B,GSTA5,GSTM2,HMGCR,HSD17B7,IL12RB1,IL2RA,IL6,KLRB1,LCN2,Mt1,Mt2,NAALAD2,NAPSA,NAT8,NSDHL,PROCR,REL,RORC,S100A8,S100A9,SDR9C7,SELENBP1,SLC16A7,SLC2A13,SLC2A3,Slc5a4a,SLC7A2,Sult1d1,TNF	637 (18)
Cln5	137.153	124.979	125.982	117.814	18.284	17.1966	24.9458	23.1505	-2.59775	5e-05	0.000599895	137.153		Molecular Mechanisms of Cancer	1.72	0.11	#NUM!	ADCY2,ADCY5,ARHGEF16,ARHGEF19,BMP5,BMP6,BMP7,BMPR1B,CCNE1,CDK6,CDKN2B,FASLG,FOS,FZD10,GLI1,GNA14,GNA15,GNAI1,IHH,LEF1,MAPK10,MAPK11,MAPK13,MYC,Naip1 (includes others),PAK3,PAK6,PLCB2,PLCB4,PRKCB,PRKCQ,PTCH1,PTCH2,RASGRF2,RASGRP1,SMAD9,WNT10B,WNT16,WNT2B,WNT4,WNT6,WNT7A,WNT7B,WNT9A			TGFB2		growth factor	Inhibited	-2.375		8.62e-12	ALDH1A1,ASPN,CD248,CD86,CDH11,CDH5,CIITA,CNN1,COL4A1,Ctla2a/Ctla2b,EGR1,EGR2,FGF2,FN1,FOS,HAS2,ID4,JAM2,LIPG,MLLT3,MMP2,MMP9,NFATC2,NGF,NOS2,PDK4,PTAFR,PTHLH,RUNX1,S100A8,SCD,SPP1,THBS1,VCAN,WNT9A	662 (18)
Map2	24.0392	26.721	42.4116	29.5322	2.85837	2.18555	5.28171	9.97203	-2.5958	5e-05	0.000599895	42.4116		Role of NFAT in Cardiac Hypertrophy	1.68	0.121	2.041	ADCY2,ADCY5,CACNA1E,CACNA2D3,CACNB2,CACNG4,GATA4,GNAI1,GNG7,HDAC9,IGF1,IL6,LIF,MAPK10,MAPK11,MAPK13,NOTUM,PLCB2,PLCB4,PLCH1,PLCH2,PLCL1,PLCZ1,PRKCB,PRKCQ,SLC8A3			CHUK		kinase		1.39	bias	9.07e-12	ACKR3,Acp5,AEBP1,AMPD3,C3,CCL21,CCL3L3,CCL4,CCL5,CHST4,CLDN23,CLU,COL18A1,CP,CRLF1,CXCL13,FOS,FOXC2,GADD45B,GBP3,GM2A,HK2,IFI16,IL1RN,IL6,KCNH2,LCN2,MFAP5,MMP10,MMP2,MMP3,MMP9,Mt1,Mt2,MYC,NGF,NID1,OGN,PTGS2,PTX3,RGS16,Saa3,SELE,SFRP1,SGK1,SOCS3,SOD3,SPP1,TGFA,TNF	578 (13)
Il13ra2	15.6285	22.4371	24.0542	22.9971	1.28925	1.88834	7.76047	3.19066	-2.59081	5e-05	0.000599895	24.0542		RAR Activation	1.67	0.124	#NUM!	ADCY2,ADCY5,ADH1C,AKR1B10,AKR1C3,ALDH1A1,ALDH1A3,CRABP1,CRABP2,CYP26A1,DHRS9,FOS,MAPK10,MAPK11,MAPK13,PPARGC1A,PRKCB,PRKCQ,RBP7,RDH10,REL,SDR9C7,SMAD9,TRIM24			DIO3	2.72	enzyme		-0.756		9.17e-12	Abcb1b,ADAMTS16,ALDH1A1,AMH,CDH3,CFH,CLCA1,CLDN11,CPM,CTTNBP2,CYP11A1,Dio3os,DRD4,F5,FOXQ1,FST,GATA4,GLIS3,GPC3,GREB1,GSTA5,HOXD10,Hrk,HSD17B1,ISLR2,ITGAM,LAPTM5,LPAR3,LRP8,MINAR1,MMP9,MSR1,NPR1,NR5A1,PAQR6,PRLR,PTGDS,SLC27A6,SLC38A3,SNED1,STC1,TMPRSS13,Tmsb4x (includes others),WNT6	384 (8)
Tex15	5.53168	6.06064	9.51952	7.79775	0.63036	1.37492	1.05986	1.77306	-2.57901	5e-05	0.000599895	9.51952		Phospholipase C Signaling	1.67	0.117	2.558	ADCY2,ADCY5,ARHGEF16,ARHGEF19,BLNK,CD247,CD3D,CD3E,CD3G,CD79B,CREB3L3,GNG7,GRAP2,HDAC9,ITK,LAT,MYL3,MYL9,NAPEPLD,NFATC2,PLA2G10,PLA2G1B,PLA2G2D,PLA2G5,PLCB2,PLCB4,PLD4,Ppp1r12b,PRKCB,PRKCQ,TRG			IgG		complex		-0.155		9.3e-12	ADGRG1,AOC1,ATP1B1,C3,CCL4,CCL5,CCR2,CD69,CD86,CDKN2B,CRABP2,CTSC,CYP27A1,DHCR7,DUSP14,EGLN3,EGR1,EGR2,EGR3,EMP1,FN1,FOSB,FST,HLA-E,IER2,IL1RN,IL2RA,IL6,ITGAM,KLK11,KNG1,KRT13,KRT15,LCN2,LDLR,Ly6a (includes others),LY9,MMP12,MMP9,MYC,NGF,PTGS2,SLAMF7,SLC2A3,SLC40A1,TACSTD2,THBS1,TLR7,TNF,TNFRSF17,TRIM29	640 (18)
Klrg1	1.03606	1.35967	2.76419	0.714645	0.184113	0.245446	0.198609	0.359233	-2.57277	0.00065	0.00584487	2.76419		IL-6 Signaling	1.64	0.135	1.5	A2M,CRP,FOS,HSPB7,IL1R2,IL1RN,IL36A,IL36B,IL36RN,IL6,MAPK10,MAPK11,MAPK13,NGFR,SOCS3,TNF,TNFAIP6			bisindolylmaleimide I		chemical - kinase inhibitor		-0.904	bias	1.08e-11	AGT,ALPL,APOA1,AQP3,BCL2A1,CLU,EGR1,FASLG,FGF2,FN1,FOS,GAP43,GATA4,GDF15,HAS2,IGF1,IL6,KLK3,MMP10,MMP12,MMP2,MMP7,MMP9,Mt1,NR4A1,NR4A2,NR5A1,OXTR,POU2F2,PTGDS,PTGS2,SNAI1,TNF,TNNT2	631 (19)
Hoxa11os	82.8878	141.36	138.465	191.16	25.8645	8.44264	20.1715	38.6395	-2.57242	0.01285	0.0673649	191.16		Cdc42 Signaling	1.62	0.125	1.604	CD247,CD3D,CD3E,CD3G,FOS,H2-K2/H2-Q9,H2-M5,HLA-DMA,HLA-DMB,HLA-DQB1,HLA-DRB5,HLA-E,ITK,LIMK1,MAPK10,MAPK11,MAPK13,MYL3,MYL9,PAK3,Ppp1r12b,TRG			IFNAR1		transmembrane receptor	Activated	2.634		1.21e-11	Apol11b (includes others),Apol7e (includes others),Apol9a/Apol9b,ARG1,CCL17,CCL3L3,CCL4,CCL5,CD86,CIITA,CLEC4D,CXCL13,F10,HMGCR,HMGCS1,HSH2D,IDI1,IFI16,IFIT3,IL6,KLK11,LIF,Ly6a (includes others),Ms4a4c (includes others),Mx1,MYC,NOS2,OAS2,OAS3,OASL,Oasl2,PLA2G7,PLAT,PTGS2,RSAD2,SOCS3,SQLE,THBS1,TLR7,TNF,UBD	492 (17)
Frmpd1	1.96851	1.56926	0.80522	2.31149	0.179622	0.284727	0.389398	0.273333	-2.56174	5e-05	0.000599895	2.31149		Wnt/Ca+ pathway	1.62	0.161	1.897	CREB3L3,FZD10,NFATC2,NOTUM,PLCB2,PLCB4,PLCH1,PLCH2,PLCL1,PLCZ1			RUNX1	1.035	transcription regulator	Activated	2.372		1.31e-11	ADD2,ADGRG1,ALOX12,ANK1,ARL5C,BAALC,BLK,CD4,CD53,CDKN2B,CPA3,CSF1R,CYP11A1,FHDC1,FSCN1,GNA15,GPAM,Gzmb,HBA1/HBA2,Hmga2,ID2,IL2RA,IL7R,KIT,KLRB1,KRT80,LTB4R,Ly6a (includes others),Mt1,MYB,MYC,MYL9,NFE2,NFIL3,NR4A3,NTRK1,OAS3,Oasl2,PF4,PRKCB,PRKCQ,RORC,RSAD2,RUNX1,RUNX2,S100A9,SLC22A4,SLC24A3,SPP1,SPTB,ST3GAL5,TPSAB1/TPSB2,TSPAN32,TSPAN33,UPP1	537 (20)
Iqsec3	0.891749	1.10261	1.58799	1.9717	0.182479	0.0819399	0.265511	0.417916	-2.55081	5e-05	0.000599895	1.9717		Role of MAPK Signaling in the Pathogenesis of Influenza	1.61	0.15	#NUM!	CCL5,MAPK10,MAPK11,MAPK13,PLA2G10,PLA2G1B,PLA2G2D,PLA2G5,PLA2G7,PLB1,PTGS2,TNF			NFKB1		transcription regulator		1.751	bias	1.4e-11	A2M,Abcb1b,ADORA1,ARG1,BCL2A1,BCL3,BLK,CCL17,CCL22,CCL3L3,CCL4,CCL5,CD3G,CD86,CFB,CFTR,CIITA,CRP,CSF3,CYBB,EBI3,EGR1,EHF,ELF3,FASLG,FN1,FOS,FOSB,FSCN1,Gzmb,HAS2,HLA-DMB,IFI16,IL1RN,IL2RA,IL6,IRF4,LAMB3,LTB,MMP10,MMP3,MMP7,MMP9,MSR1,Mx1,MYB,MYC,NOS2,NR4A1,NR4A2,NR4A3,POU2F2,PTAFR,PTGS2,PTX3,Retnla,Saa3,SELE,SP7,TLR9,TNF	670 (14)
Adamts16	3.34227	3.32119	4.04929	6.21641	0.0983651	1.14306	1.34454	0.31803	-2.5434	5e-05	0.000599895	6.21641		Chemokine Signaling	1.61	0.15	0.905	CCL4,CCL5,CXCR4,FOS,GNAI1,LIMK1,MAPK11,MAPK13,PLCB2,PLCB4,Ppp1r12b,PRKCB			halofuginone		chemical drug		0.465	bias	1.63e-11	ADD3,AOC1,B4GALT6,C4A/C4B,Cd24a,CP,CPA3,CTSS,EDNRB,EGR1,EHD3,EMP1,EPHX1,F2R,FBN1,GPX3,H19,Hrk,HSD17B1,IL13RA2,KLRG1,LIN7A,LTBP1,MIOX,MLXIPL,MMP2,MMP3,MMP9,PCSK6,PDGFRA,PLCB4,PRELP,PRLR,PROM1,SAA1,SLC13A3,SPP1,TNF,USP2,VSNL1	597 (19)
Jam2	127.098	132.658	103.536	112.815	16.0492	17.5332	25.1722	23.1401	-2.53944	5e-05	0.000599895	132.658		CDK5 Signaling	1.61	0.139	1.069	ADCY2,ADCY5,EGR1,FOSB,LAMA1,MAPK10,MAPK11,MAPK13,MAPK4,MAPT,NGF,NGFR,PPP1R1B,PPP2R2B,PPP2R2C			EP300		transcription regulator		0.639	bias	1.67e-11	ADAM12,ADORA2A,AGT,AMHR2,AQP11,AQP5,ARID5A,BDKRB2,BMF,CCNE1,CD53,CDKN2B,CHPT1,CNN3,CRABP2,CRISPLD2,CSF3,CXCR4,CYP11A1,DUSP4,EDARADD,EGR1,EGR2,EPHB2,EPSTI1,FASLG,FDX1,FN1,FOS,GIMAP1-GIMAP5,GM2A,GREB1,HBB,HMGCR,HSD11B2,ID2,IGF1,IL10RA,IL12RB1,IL15RA,IL17RE,IL18R1,IL2RA,IL6,IL7R,ITGB7,KCTD1,KLK3,KRT14,MAPT,MME,MMP7,MYC,NOS2,NPR1,NR4A1,NTRK3,OAS3,PDK4,PLA2G7,PLEKHF1,PPARGC1A,PRLR,PTGS2,RNF157,RNF39,R…	550 (19)
Kit	20.6862	20.0577	15.696	11.3056	2.30464	3.52427	2.63703	3.33413	-2.52133	5e-05	0.000599895	20.6862		Renin-Angiotensin Signaling	1.6	0.136	2.309	ADCY2,ADCY5,AGT,AGTR2,CCL5,FOS,MAPK10,MAPK11,MAPK13,PAK3,PAK6,PRKCB,PRKCQ,PTGER2,SHC3,TNF			mir-223		microRNA		0.442		1.74e-11	AMPD3,ASPRV1,CA4,CCNE1,CD180,CD93,Clec2d (includes others),DNAJC6,EGR2,EGR3,EMP1,GALC,Glrp1,GPR65,GSTM5,HMGCS1,HPGDS,ID2,IFI16,IGF1,IL1RN,IL6,INPP5J,LEF1,Ly6a (includes others),MCTP2,MMP25,Mt2,PADI4,RAB38,S100A9,SCARB1,Serpina3g (includes others),SLC16A7,SLC29A1,SLC40A1,TGFBI,Tlr13,TLR7	581 (17)
Grik1	0.994822	0.953696	0.890837	1.42642	0.0422302	0.0851233	0.451519	0.165591	-2.51854	0.02445	0.110481	1.42642		Choline Biosynthesis III	1.57	0.267	1	CHPT1,NAPEPLD,PCYT1B,PLD4			Nr1h		group		0.036		1.88e-11	ACACA,ADAMTS3,AGT,ALDH1A1,APOC2,AQP3,ARNT2,ATP1B1,BCL3,BMP6,C2,C3,CCL3L3,CCL5,CCR2,CSF3,ELOVL7,F2R,FGF1,GGT5,GLI1,GPAM,IL6,LTB,MLXIPL,MPZ,NOS2,NR5A2,PPARGC1A,PRKCQ,PTCH1,PTGS2,RGN,SCARB1,SCD,SFRP1,Slfn1,THBS1,THY1,TNF,TRPC4	607 (22)
Slc6a14	5.41024	8.62443	2.21682	11.5842	0.442318	0.432305	2.30656	1.7082	-2.50921	5e-05	0.000599895	11.5842		RhoGDI Signaling	1.55	0.122	-2.065	ACTG2,ARHGAP8/PRR5-ARHGAP8,ARHGDIG,ARHGEF16,ARHGEF19,CDH10,CDH11,CDH15,CDH16,CDH3,CDH4,CDH5,CDH6,ESR2,GNA14,GNA15,GNAI1,GNG7,LIMK1,MYL3,MYL9,PAK3,PAK6			TO-901317		chemical reagent		0.792		1.88e-11	ACACA,Acot1,Acp5,ADAM11,ADH1C,APOC2,C3,C4bp,C9,CFH,CRP,CYP11A1,Cyp2d9 (includes others),CYP2F1,DHCR7,EPHX1,FASLG,FDPS,FMO1,GPAM,GPD1,GSTA5,GSTM5,HK2,IGF1,IGFBP4,IL6,KNG1,LDLR,LIPG,MGLL,MLXIPL,MMP9,MPEG1,Mt1,Mt2,Mug1/Mug2,Naip1 (includes others),NOS2,NR5A2,PCSK9,PFKFB3,PGLYRP1,PTGDS,PTGS2,SCARB1,SCD,Scd4,SERPINA3,SLC27A2,Sult1d1,TNF,UCP1	426 (15)
Lrfn2	0.64203	0.752227	0.857986	1.10086	0.0783418	0.296978	0.09978	0.118201	-2.49866	0.00045	0.00428554	1.10086		NF-κB Signaling	1.55	0.123	2.985	BMPR1B,IL1R2,IL1RN,IL36A,IL36B,IL36RN,MYD88,NGF,NGFR,NTRK1,NTRK3,PDGFRA,PRKCB,PRKCQ,TGFA,TLR5,TLR7,TLR8,TLR9,TNF,TNFRSF17,TRG			E. coli B5 lipopolysaccharide		chemical - endogenous non-mammalian		0.192		2.43e-11	ACKR3,ADH1C,ADORA2B,ADRB2,APOA1,BCL3,CCL17,CCL22,CCL3L3,CCL4,CCL5,CD69,CD83,CD86,CDK6,CES1,CSF3,CXCL13,Cxcl15,CXCR4,CYBB,CYP11A1,CYP11B2,Cyp2d9 (includes others),FMO1,FOS,GCLC,IL13RA2,IL15RA,IL1R2,IL2RA,IL6,IL7,IL7R,INHBB,LDLR,LIF,MLXIPL,MYD88,NOS2,OASL,PF4,PPARGC1A,PRDM1,PTGS2,SELE,SELENBP1,SOCS3,SPP1,THBS1,TLR7,TNF,TTR,UCP1,XCL1,XCR1	515 (13)
Lpar3	28.9089	29.6724	20.7331	30.3408	3.41881	2.64546	9.87966	3.89452	-2.4666	5e-05	0.000599895	30.3408		Neuropathic Pain Signaling In Dorsal Horn Neurons	1.53	0.139	2.138	FOS,GRIA1,GRIA4,KCNH2,KCNN4,NOTUM,PLCB2,PLCB4,PLCH1,PLCH2,PLCL1,PLCZ1,PRKCB,PRKCQ			EGFR		kinase		-1.813		2.64e-11	ACOT7,ARG1,ASCL2,B3GNT5,BCAM,BTC,CCL5,CDK6,CMA1,Cma2/Mcpt9,CPM,CRYAB,CXCR4,DUSP4,EFNB3,EGR1,EGR3,EPCAM,ESR2,F2R,FBN1,FOS,GPC1,HAS2,HDC,HK2,HOXA7,HSD11B2,IER2,IGF1,IGFBP4,IL13RA2,IL36A,IL6,ITGB6,KCNN4,KLK3,KRT17,LAMB3,LCN2,LEF1,LGR6,LRP8,MBP,MME,MMP2,MMP3,MMP9,MTHFD1,MYC,NOS2,NUP210,PCDH1,PLAT,PRF1,PROM1,PTGER2,PTGIS,PTGS2,RCL1,Retnla,RUNX1,RUNX2,SERPINA3,Serpina3g (includes others),SFRP1,SLC2A3,S…	731 (21)
Gpr128	2.28128	4.39832	0.877364	5.54619	0.273626	0.20631	0.437543	1.45363	-2.46628	0.00075	0.00659483	5.54619		Leptin Signaling in Obesity	1.49	0.149	#NUM!	ADCY2,ADCY5,NOTUM,NPY,PLCB2,PLCB4,PLCH1,PLCH2,PLCL1,PLCZ1,SOCS3			HTT		transcription regulator		0.241		2.74e-11	ACTN2,ADAMTS4,ADCY5,ADORA2A,AGT,ALDOC,APOA1,ATP1A3,ATP6V0E2,BASP1,BCL11B,BCL3,C1QTNF3,CA4,CACNA2D3,CCL5,Cd24a,CD74,CDH11,CLIC6,COCH,COL18A1,COL4A1,COL6A3,CPNE5,CRYAB,CSF1R,CTSD,CYFIP2,CYP51A1,DHCR7,DIO2,DRD4,EBF1,EDNRB,EGR1,EGR2,FDPS,FGF1,FN1,FOLR1,FOS,GAP43,GCLC,GNG7,GPC1,GPX3,GRIA1,GSTA5,HAP1,HAPLN3,HBA1/HBA2,HMGCR,HMGCS1,HUNK,IFI16,KCNC3,KCNC4,KCNJ2,KCNK2,KCNK3,LDHB,LDLR,LTBP2,LTF,MAP2,MMP10,M…	738 (22)
Vit	34.2746	41.4055	34.5439	38.4653	10.5264	7.4606	5.62802	3.47596	-2.45642	5e-05	0.000599895	41.4055		Chondroitin Sulfate Biosynthesis	1.49	0.161	1	CHST2,CHST3,CHST4,CHSY1,HS6ST2,HS6ST3,SULT1C2,Sult1d1,XYLT1			FSH		complex		1.463		2.99e-11	ACTG2,ADAMTS16,ADGRG1,ALPL,AMH,AQP3,ARL4C,BCL11A,BMPR1B,BTC,CDK6,CITED1,COL15A1,COL18A1,CREM,CRYM,CXCR4,CYFIP2,CYP11A1,CYP17A1,DHCR7,DUSP14,ESR2,FDX1,FDXR,FGF2,FKBP5,FOS,FOSB,FST,GATA4,GATA6,GCLC,GDF9,GPRC5B,HK2,HSD17B1,HSD3B2,ID4,IGFBP4,IL1RN,IL6,INHA,INHBB,LDLR,LHCGR,MMP2,MMP9,MN1,MYC,MYRF,NPY,NR4A1,NR5A1,PCSK6,PLA2G10,PLAT,PLCL1,PLK2,PRLR,PTGER2,PTGS2,RAB27A,RAP1GAP,RGS16,RGS5,RGS7,RPRM,SCARB1…	580 (21)
4930444P10Rik	0.680492	0.712028	1.38471	0.561019	0.0198116	0.12092	0.038787	0.4297	-2.45406	0.0095	0.0534258	1.38471		Differential Regulation of Cytokine Production in Intestinal Epithelial Cells by IL-17A and IL-17F	1.49	0.217	2.236	CCL4,CCL5,CSF3,LCN2,TNF			fluticasone propionate		chemical drug		-0.321		3.55e-11	ABLIM3,C3,CCL22,CCL5,CD163,CD4,CD74,CD83,CD86,CES1,CFB,CLEC12A,CLEC4A,CRP,EBI3,EMP1,FKBP5,FSCN1,GADD45B,GSTM1,HLA-DMA,HLA-DMB,IL1R2,IL1RN,ITGB7,METTL7A,MMP7,MMP9,OAS2,OLFML2B,PAPSS2,PDK4,PLAC8,PPARGC1A,PTGER2,RNASE1,S100A8,SLC16A6,SLC29A1,SLPI,SPP1,THBS1,WARS1	753 (26)
Prf1	1.53578	2.47175	3.31116	1.74293	0.381346	0.504697	0.275998	0.493779	-2.45222	0.00095	0.00805496	3.31116		Systemic Lupus Erythematosus In B Cell Signaling Pathway	1.49	0.113	0.539	BLNK,CD22,CD5,CD79B,FASLG,FOS,FOXO6,IFIT3,IL17B,IL36A,IL36B,IL6,INPP5J,IRF5,LIF,LTB,MYC,MYD88,NFATC2,PAG1,PDCD1,PRKCB,PRKCQ,RASGRP1,SHC3,TLR7,TLR8,TLR9,TNF,TNFSF13,TNFSF14			10E,12Z-octadecadienoic acid		chemical - endogenous mammalian		-0.601		3.6e-11	ACACA,ADAM12,ADAM8,ATP6V0D2,CACNG4,CBR3,Ces1f,CITED1,CLEC12A,D430019H16Rik,EBF1,EGR2,FOLR1,GDF15,HMCN2,IGF1,IL1RN,IL6,ITIH2,LDLR,LGALS12,ME1,MMP12,NPTX1,NR4A1,NR4A2,NR4A3,PANK1,PLK2,PODN,PTGS2,RORC,SCD,SLC38A3,SLC6A7,SMTNL2,TNF,UCP1,VNN1,Vnn3,Zfp185	526 (20)
BC019819	151.239	7.75088	276.457	234.95	18.1353	7.62251	59.1698	38.0288	-2.44687	5e-05	0.000599895	276.457		Antigen Presentation Pathway	1.48	0.179	#NUM!	CD74,CIITA,HLA-DMA,HLA-DMB,HLA-DQB1,HLA-DRB5,HLA-E			SP600125		chemical - kinase inhibitor		1.22		3.65e-11	Abcb1b,ADAMTS4,ADAMTS9,AKR1C3,APOA1,CA4,CCL4,CCL5,Cd24a,CD83,CD86,Ceacam10,CHAC1,COL4A1,CPM,CRYM,CSF1R,CXCL16,CYP51A1,EGR1,FASLG,FGF1,FN1,FOS,FOSB,FOXQ1,GATA4,HAS1,Hrk,IGF1,IL13RA2,IL2RA,IL6,LAMA1,LAPTM5,LDLR,LGALS9B,MMP12,MMP3,MMP9,NEDD9,NOS2,NR3C2,NR4A1,Oas1d (includes others),PDGFRA,Pga5,PLK2,PTGDS,PTGS2,PTX3,Saa3,SCD,SELE,Serpinb6b,SLC16A6,SMPDL3A,SOCS3,SPP1,THBS1,TNF,TNNT2	497 (14)
4930447C04Rik	2.84314	4.29324	3.79955	4.57969	1.18299	0.406605	0.741687	0.529545	-2.43922	5e-05	0.000599895	4.57969		TR/RXR Activation	1.46	0.143	#NUM!	ACACA,AKR1C3,BCL3,COL6A3,DIO2,DIO3,F10,LDLR,ME1,PPARGC1A,SCARB1,UCP1			INHA	3.279	growth factor		1.708		3.87e-11	ACTG2,BCAN,CCNE1,CNN1,COCH,COL4A5,COL4A6,CYP11A1,CYP17A1,Cyp2d22,CYP51A1,EPHX1,FST,HAS2,IGFBP4,INHA,INHBB,JAM2,KIT,KRT19,LAMC3,LHCGR,LTBP1,MMP2,MYC,MYL9,MYO7A,PRLR,PTGS2,PTX3,SFRP4,SGK1	442 (12)
Tnfrsf21	48.6463	43.0027	47.8361	50.9271	5.73299	4.58562	12.8231	12.8218	-2.40452	5e-05	0.000599895	50.9271		Catecholamine Biosynthesis	1.46	0.5	#NUM!	DBH,TH			TLR3		transmembrane receptor	Activated	2.995	bias	3.89e-11	ADAMTS4,Apol11b (includes others),Apol7e (includes others),C3,CCL17,CCL3L3,CCL4,CCL5,CD300E,CD69,CD86,CFB,CLCA1,CLU,CPM,CSF3,CTH,FOS,GADD45B,GBP3,Gzmb,IFI16,IFIT3,IFNE,IL1R2,IL1RN,IL36A,IL6,LCN2,LIPA,LIPG,LIX1,Mx1,MYD88,NFE2L3,NOS2,NPY,NR4A1,OASL,Oasl2,PFKFB3,PLK2,PROCR,PTGER2,PTGS2,PTX3,RSAD2,S100A8,Saa3,SELE,SLPI,SOCS3,TLR7,TNF,TSPAN33,Wfdc18	537 (15)
AK169831	59.5805	60.6674	35.4593	42.2421	8.59849	5.9982	10.8045	12.0347	-2.40264	5e-05	0.000599895	60.6674		Chondroitin Sulfate Biosynthesis (Late Stages)	1.46	0.167	0.707	CHST2,CHST3,CHST4,CHSY1,HS6ST2,HS6ST3,SULT1C2,Sult1d1			PPARGC1A	1.687	transcription regulator		1.406		4.54e-11	ACACA,ACSL6,ADGRG1,AGT,APOC2,ASPN,C2,C3,COL6A3,CPN1,CTSC,CYP11A1,DIO2,EGFL6,FBLN1,FBXO32,FDPS,GDF11,GDF15,GPAM,GPC6,HK2,HSD3B2,IL1R2,IL1RN,IL4R,IL6,INHA,INHBB,INPP5J,INSIG1,LDHB,LDLR,LGALS9B,LIPA,MAOB,MB,MBP,ME1,MFAP5,MITF,MMP2,MYC,NCEH1,NR5A1,NR5A2,NSDHL,OGN,PCSK5,PDK4,PLA2G7,PLIN5,PODN,PPARGC1A,PTGS2,RUNX2,Saa3,SCARB1,SCD,SEMA3A,SERPINA3,SOCS3,STAC2,STC1,SVEP1,THY1,TNF,UCP1,VCAN,XDH	625 (21)
BC051525	0.642648	0.714041	1.15252	0.776326	0.0345572	0.197842	0.21707	0.179879	-2.3842	0.02025	0.0956779	1.15252		MSP-RON Signaling In Macrophages Pathway	1.45	0.133	-0.775	ARG1,CIITA,CREB3L3,FOS,HLA-DMA,HLA-DMB,HLA-DQB1,HLA-DRB5,ITGAM,KLK11,KLK3,NOS2,PTGS2,SOCS3,TNF			TET2		enzyme		1.02		4.64e-11	ADAM8,ADORA2B,AFF3,ASPA,ATP1A3,BCL3,CLEC4D,CPN1,CSF1R,CYP2S1,EPCAM,FN1,FXYD4,GATA4,GRAP2,IFI16,IFIT3,Ifitm1,IL6,KCNE3,KHDC3L,LHFPL6,MTSS1,NFE2,RSAD2,RUNX1,S100A8,S100G,SLC26A9,SLC6A4,SORL1,Spink2,TGFA,Tnfrsf22/Tnfrsf23,TNFSF14,TNNT2,TRIB2,XYLT1
Snai1	86.2174	67.6661	37.1162	52.3541	8.18949	10.068	11.1377	17.7534	-2.36777	5e-05	0.000599895	86.2174		Wnt/β-catenin Signaling	1.45	0.121	0	CDH3,CDH5,FZD10,LEF1,MMP7,MYC,NR5A2,PPP2R2B,PPP2R2C,SFRP1,SFRP2,SFRP4,UBD,WNT10B,WNT16,WNT2B,WNT4,WNT6,WNT7A,WNT7B,WNT9A			HGF	-2.91	growth factor		0.376		5.15e-11	A2M,ACKR3,ADGRG1,ADORA2A,ANGPT4,ASNS,BCL2A1,BNC1,CA9,CCL4,CCL5,CD93,CDKN2B,CNTFR,COL4A1,CRLF1,CRYAB,CXCR4,CYP17A1,DUSP4,EGR1,EHF,ELF3,EMP1,EPCAM,ESM1,FASLG,FGF16,FKBP5,FN1,FOS,FOSB,FOXA2,FPR2,HGF,HK2,IGF1,IGFBP4,IL15RA,IL6,INSIG1,KRT17,KRT19,L1CAM,LCN2,LDLR,LRP8,LY75,LYVE1,MMP10,MMP2,MMP9,MYC,NOS2,NR4A1,NR4A2,NR4A3,NR5A2,NRCAM,Nrg1,PTAFR,PTGS2,PTHLH,RGS2,RUNX2,S100A9,SELE,SEMA3A,SFRP1,SGK1,SLC9A3…	570 (15)
Lin7a	3.57735	3.47394	6.3473	5.30744	0.8277	0.691512	0.721925	1.3867	-2.36632	5e-05	0.000599895	6.3473		Dopamine-DARPP32 Feedback in cAMP Signaling	1.45	0.123	3.153	ADCY2,ADCY5,CACNA1E,CREB3L3,CREM,DRD4,GNAI1,KCNJ2,NOTUM,PLCB2,PLCB4,PLCH1,PLCH2,PLCL1,PLCZ1,PPP1R1B,PPP2R2B,PPP2R2C,PRKCB,PRKCQ			decitabine		chemical drug		1.96		5.15e-11	ABCC3,ADCY5,ADRB2,B3GALT5,BCAT1,BCL11A,BMP5,CA9,CADM1,CAMSAP3,CCL5,CCR2,CD226,CD79B,CD86,CDH11,CDH16,CDH3,CDH4,CDH6,CDK6,CDKN2B,CELA3B,CFTR,CLU,CNTN1,CNTNAP2,COL6A3,CRABP2,CRTAC1,CXCR4,CYP11A1,CYP17A1,CYP26A1,DPYSL4,EFNB3,EGFL6,EGR3,EHF,EPHA3,ESR2,FDXR,FEZ1,FGF2,FN1,GADD45B,GAP43,GATA6,GDF15,GPC3,H19,HIC1,HK2,HLA-E,HOXC8,HPSE,HTR1B,IFI16,IGF2BP2,IGFBP2,IGSF9,IL6,IL7R,IPCEF1,KRT15,KRT7,L1CAM,LDLR,…	665 (19)
Col23a1	5.95623	8.61244	5.14336	10.5422	0.73996	1.63326	2.2993	1.27445	-2.34691	5e-05	0.000599895	10.5422		April Mediated Signaling	1.43	0.175	0.816	FOS,MAPK10,MAPK11,MAPK13,NFATC2,TNFRSF17,TNFSF13			FOXP3		transcription regulator		-0.067		5.65e-11	CCL3L3,CCL5,CCR2,CD200R1,CD226,CD69,Ctla2a/Ctla2b,CXCL13,CXCR4,DUSP4,EGR1,EOMES,FASLG,FOS,Gzmb,ICOS,ID2,IGFBP4,IL10RA,IL2RA,IL2RB,IL6,IL7R,IRF4,KLRG1,LTB4R,MMP2,MMP9,NFIL3,NPR1,NR4A1,NR4A3,NRN1,NTRK3,PDCD1,PGLYRP1,PRDM1,PTPN22,RORC,RUNX1,SLC2A3,TNF,TTR,XCL1	562 (17)
Hhipl1	13.9674	13.3456	7.08774	12.6532	3.03667	1.50994	2.1664	2.54068	-2.34621	5e-05	0.000599895	13.9674		BMP signaling pathway	1.43	0.141	2.53	BMP5,BMP6,BMP7,BMPR1B,FST,HOXC9,MAPK10,MAPK11,MAPK13,NOG,RUNX2,SMAD9			TLR9	1.673	transmembrane receptor	Activated	2.819	bias	5.98e-11	ADAMTS4,CCL17,CCL3L3,CCL4,CCL5,CD300A,CD300E,CD5,CD69,CD83,CD86,CISH,CPM,CSF3,CTH,EBI3,EGR1,GADD45B,IFI16,IFIT3,IFNE,IL10RA,IL2RA,IL36A,IL6,IRF4,LCN2,LIPG,LIX1,Mx1,MYC,MYD88,NOS2,NPY,NR4A1,OAS2,OAS3,Oasl2,PFKFB3,PRDM1,PROCR,PTGER2,PTGS2,RSAD2,S100A8,Saa3,SMPDL3A,SOCS3,ST3GAL5,TLR7,TNF,Wfdc17,Wfdc18	482 (19)
5430421N21Rik	7.27085	8.73377	7.06925	2.60189	1.3142	0.580278	2.17067	1.04305	-2.32952	0.0026	0.018594	8.73377		CCR3 Signaling in Eosinophils	1.42	0.129	2.714	GNAI1,GNG7,LIMK1,MAPK11,MAPK13,PAK3,PAK6,PLA2G10,PLA2G1B,PLA2G2D,PLA2G5,PLCB2,PLCB4,Ppp1r12b,PRKCB,PRKCQ			CFTR	3.109	ion channel		0.136		6e-11	ASNS,BLNK,CA4,CCL5,CFH,CFI,CFTR,Cma2/Mcpt9,CPA3,Cyp2d9 (includes others),Cyp3a25 (includes others),EPHX2,FDPS,GPX2,IDI1,NOS2,PGLYRP1,PLA2G5,PTGS2,S100A8,SAA1,Saa3,SCD,SLC27A2,SOCS3,SQLE,Tmsb4x (includes others),TNF	591 (19)
Il1r2	8.83237	5.44247	2.919	1.97281	1.25438	1.0517	0.609869	0.906595	-2.32599	0.001	0.00838322	8.83237		IL-22 Signaling	1.42	0.208	2	IL22RA1,MAPK10,MAPK11,MAPK13,SOCS3			ethanol		chemical - endogenous mammalian	Activated	2.649		6.11e-11	ACACA,ACKR3,ADH1C,ALDH1A3,APOA1,C3AR1,C9,CAPN5,CCL5,CHRNA4,CLU,CREB3L3,CRP,CXCR4,CYP27A1,CYP4A22,DBH,EDNRB,EGR1,ELMOD1,EPHX1,FASLG,FGF2,FOS,FOSB,GNAI1,GPAM,GPM6A,GREM2,GSTA5,HAO2,HMGCR,IFIT3,IL1R2,IL1RN,IL6,ITGAM,LDLR,LSS,MAP2,MBP,MLXIPL,MME,MMP12,MMP2,MMP3,MMP9,MSX2,MYC,MYD88,NAPEPLD,NGFR,NOS2,NPY,NSDHL,PCSK9,PDCD1,PLAT,PPARGC1A,PPP1R1B,PRF1,PTGS2,SCD,SELE,SGK1,SLC40A1,SLC7A11,SNAI1,SQLE,TLR7,TL…	624 (20)
Gm2897	2.0778	2.81794	3.13109	4.26162	0.183398	1.19983	0.591104	0.490015	-2.31803	0.00205	0.015375	4.26162		Synaptogenesis Signaling Pathway	1.4	0.109	0.522	ADCY2,ADCY5,CADM1,CDH10,CDH11,CDH15,CDH16,CDH3,CDH4,CDH5,CDH6,CNTNAP2,CREB3L3,EFNB3,EPHA3,EPHA6,EPHA8,EPHB2,GRIA1,GRIA4,LIMK1,LRP8,LRRTM2,MAPT,NLGN3,RASGRP1,RELN,SHC3,STXBP6,SYT17,SYT8,SYT9,THBS1,TIAM1			CEBPD		transcription regulator		1.153		6.36e-11	AGT,Akr1c14,ASNS,BCL2A1,C3,CCL3L3,CLU,CSF1R,CXCR4,FOS,HGF,IGF1,IL6,ITGAM,MBP,MITF,MMP3,MPZ,MYC,NGF,NOS2,PDGFRA,PTAFR,PTGS2,Saa3,SFTPD,TLR8,TLR9,TNF,TNFAIP6,UCP1	725 (25)
Myd88	134.94	168.118	128.899	189.594	33.0844	23.7652	37.8593	30.3269	-2.31353	5e-05	0.000599895	189.594		Allograft Rejection Signaling	1.4	0.14	#NUM!	CD86,FASLG,H2-K2/H2-Q9,H2-M5,HLA-DMA,HLA-DMB,HLA-DQB1,HLA-DRB5,HLA-E,PRF1,TNF,TRG			IL11RA		transmembrane receptor		0.788	bias	6.42e-11	CCL17,CCL3L3,CCL4,CCL5,Ccl8,CCNE1,CLCA1,FOS,HGF,IL4R,IL6,MMP10,MMP12,MMP2,MMP3,MMP7,MMP9,Muc1,MYC,SAA1,SOCS3	632 (18)
Acsl6	1.0927	1.25499	1.06306	1.60835	0.254774	0.161334	0.290494	0.309658	-2.30416	0.0007	0.00621919	1.60835		Protein Kinase A Signaling	1.38	0.105	1.715	ADCY2,ADCY5,ADD2,ADD3,AKAP6,CREB3L3,CREM,DUSP2,DUSP26,DUSP4,EBI3,ENPP6,GNAI1,GNG7,IHH,LEF1,MYL3,MYL9,MYLK3,NAPEPLD,NFATC2,NGFR,NOTUM,PLCB2,PLCB4,PLCH1,PLCH2,PLCL1,PLCZ1,PPP1R1B,PRKCB,PRKCQ,PTCH1,PTCH2,PTGS2,PTPN14,PTPN22,PTPN5,PTPRO,PTPRZ1,SMPDL3A,TH			SB-431542		chemical reagent	Activated	2.113		6.8e-11	ASCL2,ASPN,BMP6,CCL17,CCR2,CD69,CXCL13,CYP17A1,DHCR24,DHCR7,EOMES,FN1,FOS,FST,GADD45B,GJB6,HMGCS1,ID2,IDI1,IGF1,IL1R2,ITGA11,Kcnn2,MMP2,MSX2,MVD,MYC,NSDHL,PTX3,RUNX2,SP7,SPP1,SQLE,TNFAIP6,XYLT1	799 (23)
Slco4c1	0.389654	0.973857	1.60993	1.84664	0.0622172	0.0407867	0.331665	0.547507	-2.29501	0.01705	0.0840933	1.84664		Histamine Degradation	1.38	0.235	2	ALDH1A1,ALDH1A3,ALDH3B1,AOC1			SCAP		other	Activated	3.5	bias	8.25e-11	ACACA,ALDOC,ASNS,CSF1R,CYP51A1,DHCR7,DLK1,FDPS,GPAM,Gstm6,HMGCR,HMGCS1,HSD17B1,IDI1,INSIG1,LDLR,LSS,Mt2,MVD,NSDHL,PCSK9,PMVK,PTGS2,SC5D,SCD,SPRR1A,SQLE,TM7SF2	525 (17)
Fbln7	4.01042	3.77492	5.21202	4.01336	0.637525	1.18604	0.499694	1.16047	-2.28774	5e-05	0.000599895	5.21202		PD-1, PD-L1 cancer immunotherapy pathway	1.37	0.132	-1.604	CD247,HLA-DMA,HLA-DMB,HLA-DQB1,HLA-DRB5,HLA-E,IL2RA,IL2RB,LAT,NGFR,PDCD1,PRKCQ,RASGRP1,TNF			MRTFA		transcription regulator		-1.673		8.3e-11	CCL5,CLDN15,CMA1,CNN1,COX7A1,CPA3,CXCR4,CYFIP2,DDAH1,DHCR24,EGR1,EGR3,EPPK1,F2R,FOS,GSTM5,Ifitm1,LCN2,LIMK1,LTF,MAP2,MAPK13,MGST2,MMP9,MOGAT2,MYL9,MYOCD,PDGFRA,PFN2,PGLYRP1,PTGS2,RAB27B,RUNX1,S100A8,S100A9,Saa3,SCARB1,SELE,SGK1,SLC6A4,SLPI,THBS1,TST,UCP1	558 (21)
D430041D05Rik	1.31522	1.35645	1.36371	1.30709	0.0928504	0.185067	0.331568	0.486083	-2.28583	0.00015	0.00163545	1.36371		Triacylglycerol Degradation	1.37	0.16	1.89	CES1,Ces2e,LIPF,LIPG,MGLL,NOTUM,PLB1,PNLIPRP2			PI3K (complex)		complex		0.947		8.62e-11	ADAM12,ADRB2,BCL2A1,CCL4,CCNE1,CD79B,CD86,CDKN2B,CHGA,CTSD,CXCR4,CYBB,FASLG,FBXO32,FN1,FOS,GAP43,GCLC,GLI1,GSTA5,GSTM5,H19,HAS1,HK2,HMGCR,IGF1,IGFBP2,IL1RN,IL6,IL7R,INHA,ITGAM,LCN2,LEF1,LHCGR,LTBP2,MAP2,MITF,MMP10,MMP12,MMP2,MMP9,MRC1,MYC,NOS2,NR4A2,PLA2G5,PLB1,PPP1R1B,PRDM1,PTGS2,RGS2,SGK1,SLC5A5,SNAI1,SOCS3,SPP1,THBS1,TNF,UCP1	695 (20)
Pstpip2	9.73916	6.7066	8.02378	3.48252	1.18928	1.87166	0.883595	1.8157	-2.27876	5e-05	0.000599895	9.73916		Dermatan Sulfate Biosynthesis	1.36	0.153	1	CHST2,CHST3,CHST4,CHSY1,HS6ST2,HS6ST3,SULT1C2,Sult1d1,XYLT1			glucocorticoid		chemical drug		0.023		9.92e-11	ADRB2,ADRB3,AGT,BCL3,BMP6,CCL5,CD163,CD69,CD74,CD79B,CHGA,CLU,CSF1R,CSF3,CXCL13,CXCR4,CYP11A1,FASLG,FBLN1,FN1,FUT2,GABRP,GPX3,GRIK2,HAS2,IL10RA,IL1R2,IL1RN,IL2RA,IL6,KLK3,KRT14,KRT17,KRT5,MMP3,MMP9,Mt1,MYC,NGF,NOS2,NPY,NR4A2,OGN,PIGR,PLAT,PPARGC1A,PTGS2,PTHLH,SELE,SERPINA3,SGK1,SHBG,SLPI,SOCS3,SPIB,SPP1,STC1,TDO2,TH,TNF	678 (17)
Scin	14.9218	13.0459	11.7877	17.2752	2.01033	1.12528	4.37344	4.26124	-2.27659	5e-05	0.000599895	17.2752		Systemic Lupus Erythematosus Signaling	1.36	0.114	#NUM!	BDKRB2,C6,C9,CD22,CD247,CD3D,CD3E,CD3G,CD79B,CD86,CREM,FCGR3A/FCGR3B,FOS,HLA-E,IL1RN,IL36A,IL36B,IL36RN,IL6,KNG1,LAT,NFATC2,TLR7,TLR9,TNF,TRG			PRL		cytokine		1.308		9.94e-11	A2M,AKR1C3,CD69,CISH,CLDN3,CLU,CNN3,CTSD,CTSH,CTSS,CYP11A1,ECM1,EGR1,EPSTI1,ESR2,FN1,FOS,GPNMB,GSTM1,HSD11B2,HSD17B7,ID2,IFIT3,IL2RA,IL6,KRT14,KRT15,KRT19,KRT5,LHCGR,LYVE1,Meg3,MME,MYC,NOS2,NPY,OAS2,OAS3,PARM1,PC,PDGFRA,PDK4,PLAT,PRLR,PROX1,PTGFR,RSAD2,SCARB1,SERPINA3,SFRP2,SOCS3,SPP1,Tmsb4x (includes others),TNF,UCP1,VIM,Wfdc18,XDH	775 (26)
Tmem196	0.349274	0.527515	1.12007	1.05897	0.0823554	0.0449316	0.17235	0.332823	-2.27252	0.0177	0.0865249	1.12007		Role of JAK family kinases in IL-6-type Cytokine Signaling	1.35	0.2	#NUM!	IL6,MAPK10,MAPK11,MAPK13,SOCS3			estrogen receptor		group		1.082		1.08e-10	ANXA9,BMP7,C3,CALCB,CD5,CDH10,CDH11,CDH15,CDH16,CDH3,CDH4,CDH5,CLDN23,CLDN3,COL13A1,COL4A1,COL4A5,COL4A6,COL9A2,CPM,CXCR4,DCHS1,EGR1,FGF1,FN1,FOS,GJB3,GREB1,GSTA5,HOXC10,IGF1,IL6,KIT,KRT15,KRT19,KRT7,LDLR,LTF,MAPT,MMP17,MMP9,MYC,NEDD9,NOTCH3,OXTR,PCDH1,PCDH19,PDK4,PRLR,RGS2,SLC9A3R1,SNAI1,TGFA,VIM	842 (21)
AK086911	1.11693	1.04656	2.36892	1.83738	0.224545	0.536815	0.219986	0.338754	-2.2706	0.00225	0.0165695	2.36892		Tryptophan Degradation X (Mammalian, via Tryptamine)	1.35	0.2	1	AKR1B10,ALDH1A1,ALDH1A3,ALDH3B1,MAOB			NKX2-1		transcription regulator		1.17		1.21e-10	AGR2,AGT,AGTR2,AQP5,BCL2A1,Bex1,CA4,CD74,CDKN2B,CLU,DIO2,FAM3D,FOXQ1,GJB3,Hmga2,IL7,INMT,LCN2,LEF1,LRP2,LYZ,MAPT,MMP2,MYB,NAPSA,Nes,PC,PDGFRA,PFN2,PGLYRP1,PLA2G1B,S100G,Saa3,SCD,Serpinb6b,SFTPD,SLC34A2,SLC5A5,SLC6A14,SNAI1,THBS1,THY1,WNT4,WNT7B
Kcnk4	0.620825	0.693936	0.283043	1.09198	0.123354	0.173205	0.0967378	0.167453	-2.26206	0.00175	0.0135105	1.09198		Role of Wnt/GSK-3β Signaling in the Pathogenesis of Influenza	1.35	0.141	1	FZD10,IFNE,LEF1,WNT10B,WNT16,WNT2B,WNT4,WNT6,WNT7A,WNT7B,WNT9A			ESR1		ligand-dependent nuclear receptor		-0.415		1.32e-10	AASS,ABCA4,ABCC3,ACACA,ACKR3,ADD3,ADH1C,ADORA1,AGT,ANO2,APOA1,AQP3,ATP1B1,BCAT1,C3,CBLC,CCL4,CCNE1,CD69,CD74,CD83,CDK6,CDKN2B,CHST2,CISH,Clec2d (includes others),CLEC7A,CLIC3,CLIC6,CNN1,COBL,COL13A1,CP,CPM,CRABP2,CTH,CTSC,CTSD,CTSS,CYFIP2,CYP11A1,CYP17A1,CYP2F1,CYP4A22,DHCR24,DHCR7,DLG2,DUSP4,EGR1,EGR3,EPCAM,EPOR,ESR2,FBLN1,FOLR1,FOS,FOSB,FST,GADD45B,GDF15,GJB3,GM2A,GPAM,GREB1,GRIA1,GSTA5,H19,HBA…	838 (21)
Medag	63.9459	59.3727	22.2716	23.8192	12.5042	9.95658	8.21559	5.18081	-2.24018	5e-05	0.000599895	63.9459		P2Y Purigenic Receptor Signaling Pathway	1.34	0.126	2	ADCY2,ADCY5,CREB3L3,FOS,GNAI1,GNG7,MYC,NOTUM,PLCB2,PLCB4,PLCH1,PLCH2,PLCL1,PLCZ1,PRKCB,PRKCQ			norepinephrine		chemical - endogenous mammalian		-1.384		1.33e-10	ADRB3,Cd24a,CHST2,CITED4,CREM,CXCR4,DIO2,DRD4,EGR1,EOMES,ETNK1,FDX1,FGF2,FN1,FOS,FPR2,FST,GDF15,GPD1,HHIP,IL6,IRAK2,LAMB3,LRRN3,MMP2,MMP9,NGF,NOS2,NR4A1,NR4A3,PADI4,PCDH1,PIGR,PPARGC1A,PTCH1,PTGS2,SGK1,SLC15A1,SLC6A17,SLC6A2,TNF,UCP1	576 (21)
Tsku	20.0459	21.2047	17.791	52.4903	5.43528	5.27465	5.15953	7.77211	-2.23806	5e-05	0.000599895	52.4903		Intrinsic Prothrombin Activation Pathway	1.33	0.167	1.633	COL18A1,F10,F13A1,F5,KLK11,KLK3,KNG1			testosterone		chemical - endogenous mammalian		0.583		1.37e-10	A2M,Abca8a,ADRA2A,AMH,AMHR2,ATP1B1,BCL2L15,BCL3,BMP7,CALCB,CCNE1,CDK6,CLU,CRP,CYP11A1,CYP51A1,DHCR24,DRD4,EGR1,ESR2,FASLG,FN1,FOS,FOSB,FST,GDF9,GGT1,GPC1,GRIA1,Gzmc,HDC,HMGCR,HSD17B1,HSD3B2,IGF1,IL6,INHBB,Kap,KLK3,LHCGR,MMP7,Mt1,MTTP,NGF,NGFR,NOS2,NPY,NR5A2,NTRK1,NXPH1,PRKCB,PRLR,PTCH1,PTGS2,RIMS2,SERPINA5,SHBG,SLC38A5,SLC5A5,SLC6A9,SLC7A4,SRD5A1,SRD5A2,TAC3,TGFA,THBS1,TLR9,TNF,VCAN	880 (21)
Tmem179	1.00793	0.627233	0.201471	0.574792	0.0502443	0.391133	0.0590828	0.0108372	-2.23765	0.00805	0.046908	1.00793		Estrogen Biosynthesis	1.33	0.167	2.646	AKR1C3,CYP2F1,CYP2S1,CYP4F8,CYP51A1,HSD17B1,HSD17B7			RPTOR		other	Activated	2.387		1.4e-10	ACACA,Acp5,ATP6V0D2,BCL3,CD86,CDK6,CSF1R,CYP51A1,DHCR24,DHCR7,FDPS,FGF2,HK2,HMGCR,HMGCS1,HSD17B7,ICOS,IDI1,IL22RA1,IL6,ITGAM,LSS,LY75,MRC1,MVD,MYC,NOS2,NSDHL,PMVK,RUNX2,SC5D,SNAI1,SOCS3,SQLE,TNF	580 (20)
S100a8	1.47717	4.02531	3.19284	5.39434	0.580025	0.376811	0.183225	1.84873	-2.237	0.01455	0.0743826	5.39434		UVA-Induced MAPK Signaling	1.32	0.133	1.414	FOS,MAPK10,MAPK11,MAPK13,NOTUM,PLCB2,PLCB4,PLCH1,PLCH2,PLCL1,PLCZ1,RPS6KA5,SMPD3			laquinimod		chemical drug		1.253	bias	1.49e-10	ADAMTS15,ADAMTS9,Apol11b (includes others),Apol7e (includes others),CCL22,CD93,COL13A1,Ctla2a/Ctla2b,DPEP2,DUSP14,F10,FKBP5,GPNMB,Gzmc,HDC,HIC1,IL1R2,INHBB,LAD1,LPAR1,MGARP,MS4A7,MSR1,NTF3,PLET1,SCIN,SERPINB8,SLC27A2,SLC7A11,STBD1,TSKU,WNT4
Il6	0.660548	2.01511	0.0411683	0.297187	0.14887	0.0251818	0.158135	0.309142	-2.23255	0.0363	0.147839	2.01511		Thyroid Cancer Signaling	1.31	0.139	0.302	CXCR4,FOS,IGF1,KLK3,LEF1,MYC,NGF,NTF3,NTF4,NTRK1,NTRK3			S100A8	-2.237	other		-0.489		1.7e-10	A2M,ADAMTS4,ALDH1A1,ALPL,BCL3,BMF,CALCB,CD69,CDH3,CP,CPM,ENTPD2,EPCAM,ETV5,H19,IGF1,IL6,ITGAM,KCNMA1,LTBP1,MMP17,MMP2,MMP3,MMP9,MRO,NGFR,NOS2,NR4A3,NTRK3,PRSS12,PTPRO,RNASE6,ROBO2,S100A8,Saa3,SGK1,SHC3,SIX1,SOCS3,Spink2,STAC2,TNF,VCAN	570 (16)
Tmem100	140.357	162.617	131.645	119.207	17.4263	22.4383	40.319	37.8334	-2.23044	5e-05	0.000599895	162.617		Heparan Sulfate Biosynthesis	1.31	0.139	2.111	Ces2e,CHST2,CHST3,CHST4,GLCE,HS6ST2,HS6ST3,NOTUM,SULT1C2,Sult1d1,XYLT1			Saa3	4.49	other		-0.333		1.7e-10	APOA1,CCL5,CSF3,IGF1,MMP2,MMP3,MMP9,PTHLH,RAMP3,RUNX2,S100A8,S100A9,WNT10B,WNT4,WNT7B	431 (7)
Cd109	6.7645	6.75864	8.48614	8.67345	1.4549	1.14495	1.57983	2.38373	-2.22491	5e-05	0.000599895	8.67345		BEX2 Signaling Pathway	1.31	0.139	0.302	ITGB6,KLK3,LEF1,MAP2,MAPK10,MMP2,NGF,NGFR,PPP2R2B,PPP2R2C,SPP1			PPARA		ligand-dependent nuclear receptor		0.792		1.76e-10	ACACA,Acot1,ADRB3,ADTRP,APOA1,APOC2,AQP3,ARG1,ASL,ASNS,C2,C3,C6,C9,CA9,CCNE1,Cd24a,CFH,CFI,Clec2d (includes others),CTH,CYBB,CYP27A1,CYP51A1,DHCR7,DIO2,FDPS,FOS,GPAM,GPD1,GSTT2/GSTT2B,HGF,HLA-E,HMGCR,HMGCS1,HPX,IDI1,IGFBP2,IL1RN,IL6,INSIG1,KRT23,LAMB3,LIPG,LSS,LY6D,MGLL,MMP9,MTTP,MVD,MYC,NOS2,NSDHL,PBLD,PC,PDK4,PEX11A,PLA2G7,PLIN4,PLIN5,PMVK,PPARGC1A,PTGS2,RBP7,RNF186,S100A8,S100A9,SAA1,SC5D,SCAR…	489 (20)
Cacng4	5.47886	4.73526	5.44373	3.9307	1.44133	0.630588	1.28953	0.90123	-2.20018	0.00065	0.00584487	5.47886		ILK Signaling	1.3	0.116	-0.229	ACTG2,ACTN2,CREB3L3,FN1,FOS,ITGB6,ITGB7,LEF1,MAPK10,MMP9,MYC,MYH14,MYL3,MYL9,NOS2,PPP2R2B,PPP2R2C,PTGS2,RPS6KA5,SNAI1,TNF,VIM			SBDS		other				2.07e-10	ADD2,AKR1C3,CHAC1,CRABP1,CRYM,CTH,DERL3,EGR1,FBXL16,FBXO32,FOS,GADD45B,GAP43,GSTT2/GSTT2B,HOXC10,IFI16,IL4R,KIF1A,LGR5,MSX2,MYD88,P2RX5,PAK3,PPP2R2C,PTPRO,RBP7,SPP1,XCL1
Fam183b	0.931816	1.78242	0.664406	0.516222	0.0679798	0.38806	0.214027	0.178428	-2.19859	0.01635	0.0812743	1.78242		MIF-mediated Glucocorticoid Regulation	1.3	0.176	0.816	CD74,PLA2G10,PLA2G1B,PLA2G2D,PLA2G5,PTGS2			HMGA1		transcription regulator		-0.652		2.16e-10	ALPL,CITED1,COL4A1,CRYAB,CTSC,CTSH,DHCR7,DPYSL4,EGR1,FOS,GNA15,H19,HMGCR,IDI1,IER2,IGF1,IGFBP4,IL2RA,IL6,INSIG1,KIT,LAMA1,Ly6a (includes others),MAPT,MMP9,Mt3,MVD,MYC,NOS2,PTGS2,PTH1R,S100G,SHC3,SLC27A2,SOD3,TFAP2C,TRIM28,WNT6	686 (22)
Pthlh	5.2389	9.78185	3.6487	3.15577	1.12808	0.722202	1.41577	1.50714	-2.19297	5e-05	0.000599895	9.78185		CTLA4 Signaling in Cytotoxic T Lymphocytes	1.3	0.135	#NUM!	CD247,CD3D,CD3E,CD3G,CD86,GRAP2,HLA-E,LAT,PPP2R2B,PPP2R2C,PTPN22,TRG			trinitrobenzenesulfonic acid		chemical reagent		1.156	bias	2.28e-10	ADAM12,ADAM8,CALCB,CCL3L3,CCL4,CCL5,CLEC4D,CSF3,CYP11A1,CYP11B2,FOS,IL1R2,IL6,ITGAM,LCN2,MMP10,MMP12,MMP3,MMP9,NOS2,PF4,PTGDS,PTGS2,PTX3,S100A8,S100A9,Saa3,SOCS3,TNF	631 (19)
Dusp4	8.65205	5.78192	1.54717	0.591411	0.564097	1.22597	0.855579	1.01561	-2.17838	5e-05	0.000599895	8.65205		Ovarian Cancer Signaling	1.29	0.122	1	FGF9,FZD10,LEF1,LHCGR,MMP2,MMP7,MMP9,MSH6,PTGS2,WNT10B,WNT16,WNT2B,WNT4,WNT6,WNT7A,WNT7B,WNT9A			PTH		other		-1.014		2.37e-10	Acp5,ADD3,ALPL,CREM,CXCR4,EGR2,FN1,FOS,FOSB,GALNT3,ID4,IGF1,IL6,LEF1,MME,MMP2,MSX2,NFIL3,NR4A1,NR4A2,PDK4,PPP1R1B,PTGS2,PTH1R,PTHLH,RAMP3,RAP1GAP,RGS2,RUNX1,RUNX2,S100G,Saa3,SFRP2,SFRP4,SOCS3,SPP1,STC1,TNS1,WNT10B,WNT4,WNT7A,WNT7B	572 (21)
Gpc6	7.93949	9.44757	10.2356	10.1429	1.68309	2.87056	1.80238	2.04256	-2.16885	5e-05	0.000599895	10.2356		GDP-glucose Biosynthesis	1.29	0.273	#NUM!	HK2,HK3,PGM5			P38 MAPK		group		0.04	bias	2.51e-10	ANK1,AQP5,BCL2A1,CCL3L3,CCL5,CCNE1,CD69,CD83,CD86,CDH5,CSF3,CXCR4,CYBB,DIO2,DIO3,EDNRB,EGR1,EGR2,FASLG,FBXO32,FDXR,FGF2,FN1,FOS,FST,GCLC,HAS2,IL1RN,IL2RA,IL6,ITGAM,JAM2,LDB3,MITF,MMP12,MMP2,MMP3,MMP9,MYC,Nes,NFATC2,NGF,NGFR,NOS2,NOTCH3,NPR1,NR4A1,NR4A3,PLA2G7,PPARGC1A,PRDM1,PTGS2,RUNX1,RUNX2,SELE,SGK1,SLC5A5,SLC6A2,SNAI1,SOCS3,SP7,SPP1,TGFA,Tgtp1/Tgtp2,TH,THBS1,TNF,TRPC3,UCP1	649 (18)
Ddah1	10.1914	9.0683	11.9508	8.45858	1.83933	3.34652	2.35981	1.28405	-2.16757	5e-05	0.000599895	11.9508		Serotonin Receptor Signaling	1.28	0.163	#NUM!	ADCY2,ADCY5,HTR1B,HTR1D,MAOB,SLC18A2,SLC6A4			pitavastatin		chemical drug		1.934	bias	2.59e-10	APOA1,CYP51A1,FDPS,HMGCR,HMGCS1,IDI1,LSS,MVD,PCSK9,PTGS2,SCARB1,SLC27A2,SQLE,TNF	469 (14)
AK142664	1.1259	1.53939	2.30875	1.31124	0.284409	0.233047	0.638493	0.245401	-2.16516	0.0022	0.0163067	2.30875		Trans, trans-farnesyl Diphosphate Biosynthesis	1.27	0.4	#NUM!	FDPS,IDI1			CX3CL1		cytokine		1.625		2.6e-10	APCDD1,ASPA,BMP6,BMP7,CRABP2,Ctla2a/Ctla2b,EOMES,FGF2,Foxp2,FRMD7,GPNMB,GPRC5B,HEYL,HPSE,ID2,IFI16,IFIT3,IGF1,IL6,IL7R,LPAR1,LYZ,Meis1,MMP2,MMP9,MSR1,Muc16,OLFM4,PROM1,RELN,SDK2,SPP1,TFAP2C,TH,TNF,WNT6	611 (22)
Fasl	0.383006	0.902078	1.22116	0.358241	0.192827	0.230845	0.0503971	0.166515	-2.16082	0.00195	0.0147807	1.22116		Citrulline-Nitric Oxide Cycle	1.27	0.4	#NUM!	ASL,NOS2			GNA15	1.338	enzyme				3.2e-10	Abcb1b,ACKR3,ADD3,Akr1c14,ARG1,C3,CD69,CDO1,CP,CRYAB,CTH,FMO1,HLA-E,IL1RN,IL6,MAP2,MGST2,Mt1,MYC,NEXN,PFN2,PLAT,PRSS35,PTGS2,RGS2,SELENBP1,SERPINA3,SLC29A1,SLC6A4,VCAN,XCL1,XDH	468 (19)
Tshz3	19.1054	22.995	19.4267	18.9578	5.03951	4.03294	3.79999	5.15311	-2.15867	5e-05	0.000599895	22.995		Role of MAPK Signaling in Promoting the Pathogenesis of Influenza	1.26	0.127	2.138	ATP6V0D2,ATP6V0E2,ATP6V1B1,ATP6V1C2,MAPK10,MAPK11,MAPK13,PLA2G10,PLA2G1B,PLA2G2D,PLA2G5,PLA2G7,PLB1,PTGS2			NRG1		growth factor		-1.07		3.36e-10	ARTN,CCNE1,CDH4,COL6A3,CXCR4,DDAH1,DUSP4,EGR1,EGR2,EGR3,ELF3,ESR2,ETV5,FGF1,FGF2,FN1,FOS,FOSB,FSCN1,GATA4,GPX3,GRB7,HK2,HMGCR,IDI1,IER2,ITGAM,KLK3,L1CAM,LHFPL6,MBP,MGLL,MITF,MMP9,MSR1,MYC,NR4A1,NR4A3,NR5A1,NTRK1,PTGS2,RUNX1,S100B,SELE,SGK1,SH2D4A,SHBG,SLC1A1,SLC2A3,SLIT2,SNAI1,THBS1,TNNT2,TNS1,VIM	588 (21)
Tnfrsf9	13.0867	13.7603	10.4933	9.78834	1.04217	6.8653	0.781619	1.88155	-2.15654	5e-05	0.000599895	13.7603		Noradrenaline and Adrenaline Degradation	1.25	0.171	1.633	ADH1C,ALDH1A1,ALDH1A3,ALDH3B1,DHRS9,MAOB			trichostatin A		chemical drug		0.917		3.61e-10	AGT,ALPL,ARG1,AVIL,BCAT1,BCL11A,BCL2A1,BMP5,CA9,CAMSAP3,CD79B,CD86,CDK6,CDKN2B,CIITA,CISH,CLDN10,CLEC3B,CLU,CNTN1,CNTNAP2,COCH,COL6A3,CPA3,CRABP2,CREM,CRTAC1,CXCR4,CYBB,CYP26A1,CYP46A1,DPYSL4,EFNB3,ELF3,EPHA3,ESR2,F2R,FASLG,FBLN1,FEZ1,FGF2,FN1,FOS,FST,GAP43,GATA6,GCLC,GDF11,GREB1,GSTA3,HBA1/HBA2,HBB,HDAC9,HLA-DQB1,HMGCR,HMGCS1,HOXC8,HPSE,HSD11B2,ID2,IGF2BP2,IGSF9,IL10RA,IL2RA,IL6,IPCEF1,IRF4,ITGA…	676 (17)
Trim28	118.153	100.738	98.5167	102.127	22.8797	38.8627	18.3917	14.0095	-2.15586	5e-05	0.000599895	118.153		Clathrin-mediated Endocytosis Signaling	1.24	0.114	#NUM!	ACTG2,AMPH,APOA1,APOC2,APOF,CLU,EPHB2,F2R,FGF1,FGF16,FGF18,FGF2,FGF9,IGF1,ITGB6,ITGB7,LDLR,LYZ,S100A8,SH3GL3,SNAP91,UBD			SRF		transcription regulator		-0.536		3.92e-10	A2M,ABCA4,Abca8a,ACTG2,ANKRD6,ARHGAP20,CCL5,CDKN2B,CLDN15,CLDN3,CMA1,CNN1,CPA3,CPM,CXCR4,Cyp2d9 (includes others),EGR1,EGR2,EGR3,FGF1,FOS,FOSB,FOXQ1,FST,GATA4,GPM6A,GSTM5,IER2,IGF1,ITGAM,LCN2,LDB3,LDLR,LMOD1,LTF,MAPK10,MAPK13,MGST2,MMP9,MOGAT2,MYB,MYL3,MYL9,MYOCD,MYOM1,NFATC2,NR4A1,NR4A2,PGLYRP1,PKHD1L1,PTGS2,RAB27B,RAI2,S100A8,S100A9,Saa3,SEMA3A,SLC6A4,SLPI,SMTN,TMEM40,TNNT1,TNNT2,TST,VCAN	606 (17)
Ctsd	2812	2769.14	1999.13	2811.42	394.007	343.985	1046.66	562.148	-2.14666	5e-05	0.000599895	2812		Th17 Activation Pathway	1.24	0.132	0.905	DEFB119,IL12RB1,IL6,IRAK2,IRF4,MYD88,NFATC2,PTGER2,RORC,RUNX1,SOCS3,TRG			CCR2	1.005	G-protein coupled receptor		1.25		4.11e-10	AEBP1,ARG1,ASPN,CCL17,CCL22,CCL3L3,CCL4,CCL5,Ccl8,CCR2,CD163,CD86,COL4A1,COL6A3,CSF3,CXCL13,CXCR4,F13A1,FBLN1,FBN1,FN1,IGF1,IL6,MMP2,MMP9,OGN,PRELP,SLPI,TGFBI,THBS1,TNF,VCAN	699 (18)
Rorb	3.46637	4.6945	13.0077	7.54567	0.870137	0.388213	1.9858	3.24845	-2.1449	5e-05	0.000599895	13.0077		Heparan Sulfate Biosynthesis (Late Stages)	1.23	0.139	1.897	Ces2e,CHST2,CHST3,CHST4,GLCE,HS6ST2,HS6ST3,NOTUM,SULT1C2,Sult1d1			deferoxamine		chemical drug	Activated	2.335		4.28e-10	ADGRG1,ANGPT4,CA9,CACNA1E,CCL3L3,CCL4,CCNE1,CD300A,CP,ECM1,EGLN3,F13A1,FASLG,FGF18,FOS,GADD45B,GDF15,HK2,IFI16,IGF1,IGFBP2,IGFBP4,IL6,ITGAM,ITGB7,KIT,LCN2,LY75,ME1,MMP2,MYC,MYCN,NFATC2,NFIL3,NOS2,NR4A2,PFKFB3,PLAT,PLD4,PROM1,RSAD2,SELE,SERPINB8,SLC2A3,SLC5A5,SPP1	653 (20)
Bmp7	32.7488	32.3832	13.4155	21.9877	2.40302	3.65375	4.92401	11.8304	-2.13989	5e-05	0.000599895	32.7488		Type II Diabetes Mellitus Signaling	1.22	0.12	2.236	ACSBG1,ACSL6,CACNA1E,CACNA2D3,CACNB2,CACNG4,MAPK10,NGFR,PRKAG3,PRKCB,PRKCQ,SLC27A2,SLC27A3,SLC27A6,SMPD3,SOCS3,TNF			H89		chemical - kinase inhibitor	Activated	2.309		4.36e-10	ADORA2A,ALPL,AMH,AQP5,BMP6,CCL5,CD83,CHGA,CREM,CYP17A1,DBH,EGR1,EGR2,EGR3,FAM3B,FGF2,FOS,HSD11B2,IGF1,IL6,LHCGR,MITF,MMP2,MMP9,MYC,NFATC2,NFIL3,NOS2,NR4A1,NR4A2,PPARGC1A,PTGS2,RUNX1,S100A8,SAA1,TGFA,TNF,TNFAIP6,UCP1	662 (21)
Kbtbd8	1.49973	1.78396	2.71297	1.59203	0.351152	0.639	0.380704	0.37011	-2.12396	0.0001	0.00113371	2.71297		IL-1 Signaling	1.21	0.13	0.447	ADCY2,ADCY5,FOS,GNA14,GNA15,GNAI1,GNG7,IRAK2,MAPK10,MAPK11,MAPK13,MYD88			Insulin		group		-1.564		4.49e-10	ACACA,ADRB3,AEBP1,AGT,APLNR,APOA1,ASB4,CCL4,CCNE1,CDKN2B,COL4A1,CRABP2,CREB3L3,CTH,CYBB,CYP11A1,CYP17A1,CYP27A1,DUSP4,EGR1,EGR2,FBXO32,FN1,FOS,FOSB,FOXC2,GCLC,HAP1,HMGCR,HPSE,HSD3B2,IDH1,IFIT3,IGF1,IGFBP2,IGFBP4,IL13RA2,IL6,INSIG1,KLK3,LGALS12,MAOB,MAPT,ME1,MLXIPL,MMP2,MMP3,MMP9,MTTP,MYC,NFIL3,NOS2,NOTCH3,NPR1,NPY,NR4A1,NR4A2,NR4A3,PCSK9,PDGFRA,PDK4,PFKFB3,PLB1,PPARGC1A,PTHLH,SCARB1,SCD,SGK1,SLC1…	800 (23)
Kcnc4	3.12989	2.4298	0.781443	3.3971	0.643609	0.807272	0.535022	0.252224	-2.12137	0.00035	0.00347256	3.3971		T Cell Exhaustion Signaling Pathway	1.18	0.114	0.277	CD86,EOMES,FOS,HLA-DMA,HLA-DMB,HLA-DQB1,HLA-DRB5,HLA-E,IL10RA,IL12RB1,IL6,IRF4,MAPK10,NFATC2,PDCD1,PPP2R2B,PPP2R2C,PRDM1,PRKCQ,TRG			NFAT5		transcription regulator		1.381		4.74e-10	BCL2A1,C2,CD74,CIITA,CLIC3,CSF3,CXCL16,CYBB,HLA-DMA,HLA-DMB,HLA-DQB1,HLA-DRB5,IFI16,IFIT3,IL18R1,IL1RN,IL6,JAM2,LCN2,LIF,Ly6a (includes others),Mx1,NOS2,Oas1d (includes others),PLAT,PRSS35,PTGIS,RSAD2,SGK1,SLC7A2,Slfn1,SPP1,TNF,TNFRSF21	411 (19)
Xcl1	6.62672	13.8339	28.1921	20.6576	3.90126	4.47549	2.82232	4.75074	-2.11953	0.0002	0.00211973	28.1921		Cardiomyocyte Differentiation via BMP Receptors	1.15	0.2	#NUM!	BMP5,BMP7,BMPR1B,GATA4			genistein		chemical drug		1.311		4.95e-10	A2M,AKR1C3,APOA1,ARG1,ATP6V0D2,ATP6V1B1,BCL3,C3,CCL5,CCR2,CD4,CD74,CD86,CFTR,CLN5,CLU,CTSD,CTSH,EPHA8,ESR2,FASLG,FOLR1,FOS,GAL3ST1,GALC,GCLC,GDF15,GLCE,GLI1,GM2A,GSTA5,Gzmc,HAS1,HMGCR,HOXA11,ID2,IGF1,IL6,KCNJ2,KLK3,KRT14,LAPTM5,LDLR,LIPA,LTF,MAL2,MMP2,MMP3,MMP9,MMRN1,Mt1,MTTP,MYB,MYC,NAPSA,NOS2,OSBPL3,PLA2G7,PLAT,PRLR,PTAFR,PTGS2,RASGRP1,RUNX2,S100G,SHBG,SLC26A6,SLC4A4,SLC6A14,SPP1,TNF,XYLT1	795 (20)
Rgs6	1.02045	0.384955	0.978892	0.786713	0.152656	0.365214	0.160038	0.0548793	-2.11348	0.00475	0.0306704	1.02045		Fatty Acid α-oxidation	1.15	0.2	1	ALDH1A1,ALDH1A3,ALDH3B1,PTGS2			RELA		transcription regulator		0.029		5.03e-10	A2M,Abcb1b,AGT,ASCL2,BCL2A1,BCL3,C3,CCL22,CCL5,CD69,CFB,CFTR,CIITA,CRP,CRYAB,CXCR4,CYBB,CYP17A1,DIO2,EGR1,EHF,ELF3,EOMES,EPCAM,FASLG,FGF2,FMN2,FN1,FOS,FOSB,FSCN1,GDF15,HAS2,HSD11B2,IER2,IGF1,IGFBP2,IL15RA,IL1RN,IL2RA,IL6,IL7R,IRF4,KIT,KRT15,LEF1,LGR5,LTB,MMP3,MMP7,MMP9,Mx1,MYB,MYC,NFATC2,NOS2,NR4A1,NR4A2,NR4A3,OAS2,PRDM1,PTGDS,PTGS2,PTX3,RORC,RUNX2,SAA1,Saa3,SELE,Serpina3g (includes others),SHBG,…	587 (12)
Ggt6	11.4131	9.50454	9.10254	5.97201	2.22671	1.24879	3.62946	1.23053	-2.11034	5e-05	0.000599895	11.4131		Dermatan Sulfate Biosynthesis (Late Stages)	1.15	0.152	1.134	CHST2,CHST3,CHST4,HS6ST2,HS6ST3,SULT1C2,Sult1d1			LEF1	-3.021	transcription regulator		1.211		5.31e-10	ARHGAP20,CD83,CHCHD10,CXCR4,Dst,ECM1,EPHX1,FGF16,FGF18,FN1,FRMD6,Gzmb,HAS2,ID2,IL7R,LEF1,LHX6,LONRF1,MITF,MMP2,MMP7,MSX2,MYC,Naip1 (includes others),NRCAM,NRN1,PLCB4,PRDM1,PRF1,PTCH1,PTGER2,PTGS2,RUNX2,SGK1,SH3GL3,SP5,SPP1,TIAM1,VIM	662 (19)
Rtn4r	2.52067	1.61032	1.19646	2.50818	0.3726	0.491013	0.431908	0.531602	-2.10048	0.0037	0.0248289	2.52067		PFKFB4 Signaling Pathway	1.15	0.152	0.378	CREB3L3,FBP2,FGF2,HK2,HK3,RPS6KA5,XDH			D-glucose		chemical - endogenous mammalian		1.942		5.39e-10	Abcb1b,ACACA,ACTG2,ADCY5,AGT,ALDOC,ARG1,ASNS,BCAT1,BVES,C3,CBR3,CCNE1,CLU,CNN1,COL4A1,CREM,CSF1R,CTSC,CXCR4,CYBB,DIRAS2,EGR1,ELF3,FAM3B,FBP2,FBXO32,FGF2,FN1,FOS,FST,GATA4,GDF15,GPAM,GPD1,HAUS8,HGF,HK2,HK3,HMGCR,Hrk,IDH1,IER2,IGF1,IL6,INHBB,IRAG1,KCNF1,KCNMB1,KLRG1,LDLR,LMOD1,MIOX,MLXIPL,MMP17,MMP2,MMP9,MSR1,Mt1,Mt2,MUSTN1,MYC,MYL9,NEXN,NOS2,NPNT,NPY,NR4A1,NR4A2,NR4A3,PC,PDGFRA,POPDC2,PPARGC1A,PPP…	606 (22)
Jazf1	24.2388	28.4021	26.8016	28.9003	9.41716	4.49417	5.53587	5.95965	-2.09231	5e-05	0.000599895	28.9003		PXR/RXR Activation	1.14	0.138	#NUM!	ABCC3,ALDH1A1,GSTM1,GSTM2,IL6,PAPSS2,PPARGC1A,SCD,TNF			VCAN	-1.583	other	Inhibited	-2.426		5.61e-10	ADAMTS9,AEBP1,ANXA8/ANXA8L1,C3,C4A/C4B,CCL3L3,CCL4,CD247,CLU,CRISPLD2,EBI3,FN1,FST,GLIS3,GPC6,HAS2,IGFBP4,IL1RN,IL6,INHBB,LCN2,LGALS9B,LOXL4,MMP9,MSLN,NOTCH3,OAS2,OAS3,OGN,OLFML2B,PAM,PCSK5,PRELP,PTGIS,RGS2,SMOC1,TGFA,TNF,VCAN,WNT4	650 (19)
Col18a1	236.088	241.052	240.694	302.746	45.7128	50.5856	51.232	92.2529	-2.08959	5e-05	0.000599895	302.746		CXCR4 Signaling	1.13	0.114	1	ADCY2,ADCY5,CD4,CXCR4,EGR1,FOS,GNA14,GNA15,GNAI1,GNG7,MAPK10,MYL3,MYL9,PAK3,PAK6,PLCB2,PLCB4,PRKCB,PRKCQ			TCR		complex		0.222		5.73e-10	ADORA2A,ALOX12,BCAT1,BCL2A1,BCL3,CCL17,CCL22,CCL3L3,CCL4,CCL5,CCNE1,CCR2,CD4,CD5,CD6,CD69,CISH,CXCL13,CXCR4,CYTIP,EGR1,EGR2,EOMES,ETV5,F5,FASLG,FOS,GADD45B,Gzmc,ICOS,IFIT3,IL12RB1,IL18R1,IL2RA,IL4R,IL6,IL7,IL7R,IRF4,ITGB7,KLRG1,LAT,LDHB,LIPA,MYC,MYCN,MYD88,NFATC2,NFE2L3,NR4A1,OASL,PDCD1,PRDM1,PRF1,RASGRP1,REL,RSAD2,RUNX1,SEMA3A,SERPINA3,SLC2A3,SOCS3,SPP1,TLR7,TLR9,TNF,UNC13D,XCL1	533 (21)
Nxpe3	2.65276	3.28317	2.4325	2.70629	0.546663	0.524805	0.947137	0.585485	-2.08842	5e-05	0.000599895	3.28317		D-myo-inositol-5-phosphate Metabolism	1.12	0.115	1.414	ALPL,CILP,DUSP14,DUSP2,EPHX2,NUDT11,PDCD1,PDXP,PLCB2,PLCB4,PLCH1,PLCZ1,PPFIA2,PPM1H,PPP1R1B,PTPN22,PTPRO,SOCS3			GDF2		growth factor		-0.813	bias	6.58e-10	ANKH,CDH11,CDH6,CRABP1,CRYAB,CXCR4,DLK1,FOS,FOXC2,GADD45B,GJA4,ID2,IGF1,LYVE1,MMP9,MSX2,MYC,NGF,NGFR,NOG,NPY,NRCAM,NTF3,NTRK1,PROX1,SELE,SPP1,TMEM100	632 (23)
Krtap17-1	1.38477	2.39115	0.196988	0.457735	0.410706	0	0.0358597	0.595503	-2.08807	0.01715	0.0844646	2.39115		Urea Cycle	1.11	0.333	#NUM!	ARG1,ASL			Interferon alpha		group	Activated	2.184		6.62e-10	AQP3,BCL2A1,BCL3,Bst2,C3,C3AR1,CCL22,CCL5,CD69,CD83,CD86,CIITA,CISH,COX7A1,CTH,EPSTI1,FASLG,FOS,GBP3,GBP6,GLI1,GNA15,Gzmb,Hrk,IFI16,IFIT3,IGFBP4,IL10RA,IL12RB1,IL15RA,IL18R1,IL1RN,IL2RA,IL4R,IL6,IL7,IL7R,IRF4,IRF5,ITGAM,Klra17,KLRG1,LIF,MEFV,MMP28,MMP3,Mx1,MYC,MYD88,NCR1,NFE2L3,NFIL3,NKG7,NOS2,OAS2,OAS3,Oasl2,PHF11,PLAT,PRF1,PTGS2,PTHLH,RSAD2,S100A9,SIGLEC1,SLAMF7,SLC2A3,SLC6A4,Slfn1,SOCS3,Tgtp1/…	498 (15)
Hotair	0.0395651	0.880077	2.06129	1.1005	0.215634	0.0772993	0.021132	0.651295	-2.07994	0.02245	0.103163	2.06129		Glycerol Degradation I	1.11	0.333	#NUM!	GK5,GPD1			IL7	1.361	cytokine		1.521		6.83e-10	BLNK,CCL4,CD247,CD3D,CD3G,CD69,CD86,CDK6,CISH,CXCR4,EBF1,FN1,Gzmb,ICOS,IL18R1,IL2RA,IL6,IL7,IL7R,ITGB7,KLRG1,LEF1,LIF,LTB,Ly6a (includes others),MAPKAPK3,MLLT3,MMP9,MYC,PDCD1,RGS16,RORC,RUNX2,SOCS3,TNF,TNFRSF9,UPP1	507 (19)
Tubb4a	31.6527	27.5068	18.3254	30.8075	5.2409	4.02998	7.80675	8.55825	-2.07869	5e-05	0.000599895	31.6527		Neuroprotective Role of THOP1 in Alzheimer's Disease	1.11	0.121	0.707	AGT,CMA1,ECE2,Gzmb,HLA-E,KLK11,KLK3,KNG1,MAPT,MME,MMP9,PRSS12,SERPINA3,TPSAB1/TPSB2			ADCYAP1		other		-0.435		7.09e-10	ADD3,AGTR2,ARHGDIG,BCAM,BMP6,CACNA2D3,CCL3L3,CCL4,CCL5,CD86,CHGA,CHGB,CNN3,CNTNAP2,CRTAC1,DIO2,EGR1,EGR2,EGR3,FASLG,Fndc1,FOS,FST,GAP43,Gbp8,GLI1,GNG8,GPC3,GREB1,GREM2,IL6,ITGAM,KCNN4,LAMA1,MAPK4,MEST,MME,MYC,NFATC2,NOS2,NR5A1,NSDHL,SCARB1,SCG2,SERPINA3,SEZ6L,SLC18A2,SOCS3,TGFBI,TNF	560 (18)
St8sia2	1.9811	2.09245	4.173	3.68885	0.555574	0.928607	0.724123	0.630285	-2.072	5e-05	0.000599895	4.173		T Cell Receptor Signaling	1.1	0.123	#NUM!	CD247,CD3D,CD3E,CD3G,CD4,FOS,GRAP2,ITK,LAT,NFATC2,PAG1,PRKCQ,RASGRP1			levodopa		chemical - endogenous mammalian		-0.223		7.21e-10	ADD3,ADORA2A,ADRA2C,AIF1,ALPL,AMIGO2,ARAP1,ARHGEF19,B3GALT5,C4A/C4B,CACNA2D3,CACNB2,CBR3,CHAC1,CHRNA4,CHST8,CITED4,Clec2d (includes others),CLIC6,CLIP4,COCH,COL4A1,CRTAC1,CRYM,CSRNP3,CTSC,DENND1C,DLG2,DLGAP1,DLK1,DOC2B,EDNRB,EGR2,EPOR,Fam184b,FAM189A1,Fbll1,FBLN1,FDPS,FKBP5,FOS,FOSB,GABRA3,GADD45B,GNG7,GPC3,GPD1,GSTM1,HS6ST2,HTR1B,IGFBP2,IPPK,KCNA6,KCNC4,KCND2,KCNK4,LAPTM5,LIX1,LTBP1,LYPD1,LZTS3,…	690 (17)
Adamts17	1.0824	1.85147	0.967538	1.74414	0.170915	0.59637	0.293862	0.282078	-2.07141	0.0002	0.00211973	1.85147		Oleate Biosynthesis II (Animals)	1.1	0.231	#NUM!	FADS6,SCD,Scd4			ERK1/2		group	Activated	2.115		7.22e-10	Abcb1b,AKR1B10,AKR1C3,ALPL,AOC1,ATP1A3,BCL2A1,C3,CCL22,CCL3L3,CCL4,CCL5,CD86,CMA1,Cxcl15,CXCR4,CYBB,CYP17A1,CYP46A1,DUSP4,EGR1,ESR2,FGF2,FKBP5,FN1,FOS,FOSB,H19,HAS2,HK2,IL2RA,IL6,KCNH2,KRT17,LDLR,MAPT,MMP12,MMP2,MMP3,MMP9,MYC,MYCN,MYOCD,NOS2,NR4A3,Nrg1,PDGFRA,PTGER2,PTGS2,RUNX2,Saa3,SGK1,SNAI1,SOCS3,SPP1,TH,TNF,VCAN,VNN1	626 (18)
Krt23	19.5733	19.8324	31.3555	16.928	6.83446	2.31876	3.17865	8.59709	-2.0669	5e-05	0.000599895	31.3555		Bile Acid Biosynthesis, Neutral Pathway	1.1	0.231	#NUM!	AKR1C3,AKR1D1,CYP27A1			bleomycin		biologic drug		1.533	bias	7.26e-10	ACKR3,ARG1,C3,CCL17,CCL22,CCL3L3,CCL5,Ccl8,CCR2,CD86,CDH11,CTSD,CTSS,CXCR4,DNER,F2R,FASLG,FN1,IGF1,IL13RA2,IL4R,IL6,LAMA1,LTBP1,LTBP2,MMP12,MMP2,MMP9,MRC1,MYC,NFATC2,NOS2,NR4A1,PLAT,PPARGC1A,PTGER2,Retnla,Saa3,SFRP1,SFRP2,SPP1,THBS1,Tlr13,TNF	763 (17)
Gli1	102.754	116.674	109.607	127.742	30.6376	16.9229	28.6901	33.2629	-2.06038	5e-05	0.000599895	127.742		Glucocorticoid Biosynthesis	1.1	0.231	#NUM!	CYP11B2,CYP17A1,HSD3B2			rosuvastatin		chemical drug		0.856		7.26e-10	APOA1,CYBB,CYP51A1,DHCR7,FDPS,HMGCR,HMGCS1,HSD11B2,IDI1,IL6,KIT,LDLR,MVD,PCSK9,PMVK,TNF	494 (14)
Hoxd11	35.1223	40.4107	45.769	46.9012	12.7474	4.87088	6.7077	16.2524	-2.05142	5e-05	0.000599895	46.9012		Methylthiopropionate Biosynthesis	1.1	1	#NUM!	ADI1			F2		peptidase		-0.403	bias	7.37e-10	ADAMTS9,B3GNT5,BCL3,CBR3,CITED4,CLU,COL4A1,CXCL13,CXCR4,CYBB,DHRS9,DIO3,EDNRB,EGR1,ESM1,F2R,F2RL3,FGF2,FN1,FOS,FOSB,HAS2,HDAC9,HOXD10,IER2,IGF1,IGFBP4,IL15RA,IL6,MGLL,MMP10,MMP2,MMP9,MTSS1,MYC,NOS2,NR4A3,PDGFRA,PLAT,PROCR,PTGS2,S100B,SELE,SLC16A5,SLC2A12,SLC2A3,SLIT2,SMTN,SRM,THBS1,TNF,TNNT2,TRPC3,TSPAN32	602 (16)
Pcsk9	1.57631	1.14407	1.35688	1.34295	0.27402	0.251851	0.468544	0.314883	-2.04956	0.0003	0.00303105	1.57631		Thio-molybdenum Cofactor Biosynthesis	1.1	1	#NUM!	MOCOS			BDNF		growth factor		-0.283		7.83e-10	ACOT7,ADRB2,Ank2,ARVCF,ATP1A3,BMP7,CHGA,CP,CXCR4,DUSP4,EGR1,EGR2,EGR3,FOS,FOSB,FRMD6,FSCN1,GAP43,GNAI1,GPC4,GRIA1,HMGCR,IL6,INHBB,KIF1A,LCN2,LIMK1,LOC728392,LYPD1,MAPT,MBP,MVD,MYCN,NGFR,NOS2,NPR1,NPY,NR4A1,NR4A3,NTF3,NTRK1,PFKFB3,PPP1R1B,PRSS12,RELN,RPRM,S100A9,SCARB1,SEMA3E,SFRP1,SFRP2,SLC16A7,SORL1,SPP1,TH,THBS1,TIAM1,Tmsb4x (includes others),TRIB2,TRPC3,VIM,VSNL1	619 (23)
Clca5	7.1737	6.72278	5.0603	5.30838	1.07344	0.634157	1.79254	2.37806	-2.04544	5e-05	0.000599895	7.1737		Histamine Biosynthesis	1.1	1	#NUM!	HDC			RNA polymerase II		complex				7.85e-10	Acp5,ALPL,ARG1,ARID5A,ASNS,BLNK,CCL5,CD3E,CD4,CD83,CDH11,CIITA,CLDN3,CXCR4,FOS,FOXC2,GADD45B,GATA4,GDF15,HAS2,HBB,HOXA11,HOXA7,HSD11B2,IGF1,IL1RN,IL2RA,IL6,KCNF1,L1CAM,LDLR,Meis1,MMP2,MMP9,MYC,MYCN,NOS2,NR5A2,OASL,PRLR,PTGS2,RORC,RPRM,RUNX2,SLC27A2,SLC2A3,SLC6A2,SOCS3,SPP1,Tmsb4x (includes others),TNF,TNNT1,TNNT2,TRPV6,WNT7B	676 (19)
Cpxm2	21.807	23.7768	17.9204	28.6605	5.95282	3.29244	7.03424	6.17464	-2.03723	5e-05	0.000599895	28.6605		L-cysteine Degradation II	1.1	1	#NUM!	CTH			CAV1		transmembrane receptor		-1.848		8.37e-10	ADAMTS4,ARG1,CCNE1,CSF1R,CTSD,EGR1,FGF2,FN1,FOLR1,FOS,GIPC2,HGF,HK2,IL6,INHBB,KRT19,KRT7,NOS2,NR3C2,NR4A1,PRLR,PROM1,SCG5,SLC14A1,SLC1A1,SLC2A3,SLC5A5,SLC7A2,SNAI1,SPRR1A,ST6GALNAC4,THBS1,TMEM100,TNF,VIM,WFDC2,WNT6	675 (18)
Sp7	0.589023	0.547324	0.937329	1.60249	0.143937	0.310939	0.215427	0.225819	-2.03643	0.003	0.0209975	1.60249		Asparagine Biosynthesis I	1.1	1	#NUM!	ASNS			RXRA		ligand-dependent nuclear receptor		-0.087		9.05e-10	ABCC3,ACACA,Acot1,ADH1C,ALDH1A1,APOA1,ARL4C,ASNS,C3,CCL17,CCL22,Ccl8,CD109,CDO1,CRABP2,CRYAB,CTSH,CTSS,CYP26A1,DLK1,ECM1,EPHX1,FOS,GCLC,GPD1,HAS2,HOXD10,IGF1,IL6,INSIG1,KNG1,LCN2,LTF,LYZ,MAOB,MARCO,MBP,MLXIPL,MMP12,MMP2,MYCN,NEDD9,NPY,NR5A2,NTRK1,PC,PTGDS,RORC,S100A8,S100G,SCD,SLC51A,SPP1,STRA6,TH,TNF,UCP1,VCAN	610 (21)
Gchfr	1.2587	0.955627	0.632942	1.54703	0.0584408	0.429279	0.22983	0.357047	-2.03184	0.0317	0.134158	1.54703		Lanosterol Biosynthesis	1.1	1	#NUM!	LSS			pirinixic acid		chemical toxicant	Activated	2.118		9.64e-10	ABCC3,ACACA,Acot1,ADH1C,AKR1B10,AKR1C3,ALDOC,APOA1,APOC2,AQP3,ASL,ASNS,BMP7,C3,C9,CCL5,CCNE1,Cd24a,CFH,CFI,CLU,CREB3L3,CRP,CYP27A1,FBP2,FOXC2,GADD45B,GLCE,GPAM,GPD1,HGF,HLA-E,HMGCR,HMGCS1,HOXA7,HOXC6,HPX,ID2,IL1RN,IL6,INSIG1,ITGAM,LAMB3,LCN2,LDHB,LDLR,LY6D,MBD1,MEST,MGLL,MGST2,MMP9,MTTP,MYC,NOS2,PCSK5,PCSK9,PDK4,PEX11A,PLIN4,PLIN5,POPDC3,PPARGC1A,PTAFR,PTGS2,SAA1,SC5D,SCD,SLC16A5,SLC27A2,ST3GAL5,…	615 (19)
Kcnd2	2.11874	3.6608	5.70042	3.72073	0.34289	1.73883	0.547322	1.09945	-2.02747	5e-05	0.000599895	5.70042		TGF-β Signaling	1.1	0.125	1.89	AMH,AMHR2,BMP7,BMPR1B,FOS,HOXC9,INHA,INHBB,MAPK11,MAPK13,RUNX2,SMAD9			IKBKG		kinase		0.867	bias	1.05e-09	AEBP1,AMPD3,C3,CCL5,Ccl8,CD247,CD3E,CLDN23,CLU,CP,FOS,FOXC2,GBP3,GM2A,HK2,IFI16,IL1RN,IL6,KCND2,KCNH2,LCN2,Mt1,Mt2,NGF,NID1,OGN,PTX3,RGS16,Saa3,SFRP1,SGK1,SLC5A5,SOCS3,SOD3,TNF	610 (16)
D430019H16Rik	10.6609	14.9454	9.25829	16.5771	2.72382	1.70962	2.7705	5.43312	-2.02528	5e-05	0.000599895	16.5771		14-3-3-mediated Signaling	1.09	0.118	1.604	FOS,MAPK10,MAPT,NOTUM,PLCB2,PLCB4,PLCH1,PLCH2,PLCL1,PLCZ1,PRKCB,PRKCQ,TNF,TUBB4A,VIM			SOD1		enzyme		-0.365		1.05e-09	ADCY2,ADORA2B,ALDOC,ASL,ATP1A3,CA7,CALCB,CLU,CP,CRYAB,CSF1R,CYP2F1,DCXR,FASLG,FOS,GCLC,GNG7,GPX3,GRIA4,GRIK1,GSG1L,GSTA5,GSTM1,GSTM5,IGF1,IL6,KCNC4,KCND2,KCNJ2,LIMK1,LOC728392,MAOB,MMP9,Mt1,Mt2,Mt3,MYOM1,NFIL3,NOS2,NPY,PLCB4,PRPH,PTGS2,RUNX2,SCG5,SHANK1,SLC38A3,SLC40A1,SP7,SPP1,Tmsb4x (includes others),TNF,TUBB4A	670 (23)
Rgs2	234.832	236.836	243.923	177.874	49.2367	70.475	57.2051	44.0327	-2.0157	5e-05	0.000599895	243.923		Putrescine Degradation III	1.09	0.19	1	ALDH1A1,ALDH1A3,ALDH3B1,MAOB			ionomycin		chemical reagent		0.446	bias	1.22e-09	ANKH,BCL2A1,CD4,CD69,CSF3,CYP11B2,DUSP2,EBI3,EGR1,FASLG,FGF18,FOS,FOSB,HPSE,Hrk,ICOS,IL2RA,IL6,IRF4,KCNJ2,KCNN4,LAT,LDLR,MMP10,MMP9,MYC,NFIL3,NGF,NR4A1,NR4A2,PDCD1,PRF1,PTAFR,PTGS2,RGS2,RORC,SGK1,SLC18A2,SPP1,STC1,TNF,TNFSF14,XCL1	487 (20)
Tro	10.0714	11.0784	13.592	12.9434	2.38889	3.55823	2.57331	3.31302	-2.01067	5e-05	0.000599895	13.592		PI3K Signaling in B Lymphocytes	1.08	0.116	2.324	BLK,BLNK,C3,CD180,CD79B,FOS,IL4R,NFATC2,NOTUM,PLCB2,PLCB4,PLCH1,PLCH2,PLCL1,PLCZ1,PRKCB			lithium chloride		chemical drug		1.166		1.26e-09	AMH,BCL3,BMP7,CD4,CTNND2,CYP51A1,DLK1,FDPS,FGF16,FOS,FSCN1,GATA4,GDF15,HEYL,HMGCR,HMGCS1,IDI1,KLK3,LEF1,LSS,MAPK10,MAPT,MMP2,MYB,MYC,Naip1 (includes others),NOS2,NOTCH3,PTGS2,PTX3,RSPO1,SNAI1,VCAN	599 (20)
Stac	1.04807	0.763112	1.61886	1.70689	0.227681	0.318569	0.283661	0.450766	-2.004	0.00535	0.0338286	1.70689		Dopamine Degradation	1.06	0.167	0.447	ALDH1A1,ALDH1A3,ALDH3B1,MAOB,Sult1d1			Lh		complex		0.312		1.4e-09	ACTG2,ADGRG1,ALPL,AMH,ARL4C,BTC,COL15A1,COL18A1,CXCR4,CYFIP2,CYP11A1,CYP11B2,CYP17A1,DHCR7,DUSP14,FDX1,FDXR,FKBP5,FOS,FST,GPRC5B,HAS2,HK2,HSD17B1,HSD3B2,IL6,INHA,INHBB,LHCGR,MMP2,MMP9,NR5A1,NTF3,PLAT,PLCL1,PTGS2,PTX3,RAB27A,RGS16,RGS5,RGS7,RPRM,RUNX1,RUNX2,SFRP4,SGK1,SLIT2,SRD5A2,THBS1,TNFAIP6,UPP1	601 (24)
Lif	6.83949	10.7129	10.2129	2.121	2.67149	1.06228	1.69734	2.02451	-2.00308	5e-05	0.000599895	10.7129		Antiproliferative Role of TOB in T Cell Signaling	1.06	0.154	-1.342	CCNE1,CD247,CD3D,CD3E,CD3G,TRG			NR3C2	1.044	ligand-dependent nuclear receptor		-0.091		1.42e-09	AGT,ARG1,ATP1B1,BCL2A1,CACNA2D3,CCL3L3,CCL5,CNN3,CXCR4,CYFIP2,DUSP4,EGR1,FGF2,FKBP5,FN1,GPX3,HLA-DQB1,IGF1,IL6,LCN2,MAP2,MMP10,MMP12,NR4A2,NTF3,PLAT,PLIN4,PROCR,PTGDS,PTGS2,PTX3,RGS2,SERPINA3,SGK1,TGFBI,TNF	644 (18)
Npy	8.19343	0.375347	0.077076	0.0898654	0.638251	0.346905	0.390804	0.807195	-2.00051	0.0428	0.166683	8.19343		Phenylalanine Degradation IV (Mammalian, via Side Chain)	1.02	0.214	#NUM!	MAOB,SLC27A2,SLC27A3			cyclophosphamide		chemical drug		1.859		1.43e-09	C4A/C4B,CAPN6,CCL5,CD69,CD74,CLU,CP,ELF3,FLT3,FOS,GAP43,GPX2,HLA-E,IL18R1,IL1R2,IL6,IL7R,Ly6a (includes others),MYC,NGF,NGFR,NOS2,SLC34A2,SPP1,THBS1,TNF,UPP1	650 (20)
D17H6S56E-5	42.2099	41.957	66.601	52.5276	8.68008	15.0689	12.4342	14.7767	-1.99614	0.0008	0.00698059	66.601		Acetone Degradation I (to Methylglyoxal)	1.01	0.161	2.236	CYP2F1,CYP2S1,CYP4A22,CYP4F8,CYP51A1			TP53		transcription regulator		0.844		1.44e-09	A2M,Abcb1b,ABCB6,ACER2,ACOT11,ACSL6,ADAM12,ADAM8,ADD3,ADORA2B,ADRA1A,ADRB2,ADRB3,ALDH1A1,ALDH1A3,ANK1,ANKH,ANXA8/ANXA8L1,APOA1,AQP3,ARG1,ASL,ASNS,ASTN2,BCAT1,BCL2A1,BCL3,BDKRB2,BMF,C2,C9,CA9,CCL3L3,CCL4,CCL5,CCNE1,CD247,CDH10,CDH3,CLU,CMBL,CNN1,CNN3,COL13A1,COL18A1,COL4A1,COX7A1,CP,CRYAB,CSF1R,CTSD,CTSH,CTSW,Cxcl15,CYFIP2,CYP51A1,DHCR24,DHCR7,DHRS9,DLGAP1,DPYSL4,DUSP2,DUSP4,ECM1,EGFL6,EGR1,EGR2,E…	763 (20)
AK038791	0.505269	1.10818	0.902456	1.48621	0.166828	0.231429	0.311209	0.29491	-1.99447	0.0469	0.177708	1.48621		Calcium Signaling	1	0.107	0.832	CACNA1E,CACNA2D3,CACNB2,CACNG4,CHRNA4,CREB3L3,GRIA1,GRIA4,GRIK1,HDAC9,MYH14,MYL3,MYL9,NFATC2,PNCK,SLC8A3,TNNT1,TNNT2,TRDN,TRPC3,TRPC4,TRPV6			chloropromazine		chemical drug		0.182		1.49e-09	CD83,DHCR7,FDPS,FOS,HMGCR,HMGCS1,IDI1,LDLR,LSS,NR4A1,NR4A2,NR4A3,SC5D,SCD,SERPINA3,SLC2A3,SQLE,TNF	497 (20)
Adam12	21.1117	21.0567	21.78	22.8385	4.35866	3.67748	4.22901	9.5223	-1.99398	5e-05	0.000599895	22.8385		Gα12/13 Signaling	1	0.115	-1.291	CDH10,CDH11,CDH15,CDH16,CDH3,CDH4,CDH5,CDH6,F2R,F2RL3,LPAR1,LPAR3,MAPK10,MYL3,MYL9			Akt		group		-1.425		1.6e-09	A2M,AQP3,BCAM,BCL2A1,BMF,CHST3,CP,CPM,CTSD,CXCR4,EFNB3,EGR2,FASLG,FBXO32,FKBP5,FN1,FOS,GGT5,GLI1,GPC1,HK2,IGF1,IGFBP2,IL2RB,IL6,IL7R,L1CAM,LAMB3,LCN2,LEF1,LHCGR,MAP2,MLXIPL,MME,MMP12,MMP2,MMP9,MSLN,MYB,MYC,MYCN,NCEH1,NFIL3,NOS2,PCDH1,PDK4,PPARGC1A,PPP1R1B,PTAFR,PTGER2,PTGS2,PTX3,RDH10,RUNX2,SCARB1,SCD,SGK1,SLC6A14,SLC6A15,SNAI1,SOCS3,SPP1,STEAP4,THBS1,TNF,TNFSF14,UCP1,VCAN	705 (24)
Nog	20.5903	19.4656	10.9641	14.6189	6.30432	1.43316	5.10401	3.71519	-1.98714	5e-05	0.000599895	20.5903		Primary Immunodeficiency Signaling	0.996	0.14	#NUM!	BLNK,CD3D,CD3E,CD4,CIITA,ICOS,IL7R			IKBKB		kinase		0.771		1.62e-09	Acp5,AEBP1,AMPD3,C3,CCL17,CCL3L3,CCL4,CCL5,CLU,CP,CSF1R,CXCL16,CXCR4,EGR1,FASLG,FOS,FSCN1,GBP3,GLI1,GM2A,HAS1,HGF,HK2,IFI16,IGFBP2,IL1RN,IL6,LCN2,LTB,MBP,MMP2,MMP3,MMP9,Mt1,Mt2,MYC,MYD88,NGF,NID1,NOS2,OGN,PTGS2,PTX3,REL,RGS16,Saa3,SELE,SFRP1,SGK1,SNAI1,SOCS3,SOD3,Tmsb4x (includes others),TNF,TNFRSF9,VCAN	604 (16)
Vash2	4.5112	4.84091	4.31271	5.27515	1.00576	0.968248	1.14613	1.66499	-1.98481	5e-05	0.000599895	5.27515		Amyloid Processing	0.996	0.14	1.342	BACE2,CAPN11,CAPN5,CAPN6,MAPK11,MAPK13,MAPT			vancomycin		biologic drug		0.304		1.71e-09	A2M,AASS,ABCC3,ASNS,Bhlhe41,BLNK,BMP6,BMP7,C3,C4A/C4B,CAPN6,CD69,CLU,CP,Dst,ELF3,FOS,Gm3383 (includes others),GPM6A,GPNMB,GPX2,IL10RA,LCN2,MMP2,MRC1,Ms4a6b,MYC,NOS2,NPNT,Nrg1,PTGDS,PTPRZ1,Retnla,SCD,SEZ6L,SLC34A2,SOD3,SPP1,TMC7,TMEM100,UPP1,USP2,VIM
Edn3	4.76264	5.92935	4.9895	7.0738	0.760176	1.61834	1.46246	1.92367	-1.9809	5e-05	0.000599895	7.0738		IL-15 Production	0.991	0.116	0	AATK,BLK,CSF1R,EPHA3,EPHA6,EPHA8,EPHB2,IL6,ITK,KIT,LTK,NTRK1,NTRK3,PDGFRA			KLF4		transcription regulator		1.923		1.73e-09	ADRB2,AIF1,ALDH1A1,ALPL,APCDD1,ARG1,ASPRV1,BCL11B,CDKN2B,CITED1,CLEC10A,CRABP2,CSF1R,CYP26A1,DUSP4,EOMES,EPCAM,FN1,GATA4,GBP3,GPA33,GREB1,HLA-DQB1,IL6,IRX3,ITGAM,KHDC3L,KRT13,KRT14,KRT17,KRT19,KRT7,LAMA1,LGR5,MRC1,MSX2,MYC,MYD88,MYOCD,NOS2,NTF4,Oasl2,PDGFRA,PLAT,PRDM1,PROM1,Retnla,S100A14,SCARB1,SEMA3F,SLPI,SOD3,SPRR1A,Sprr2f,Sprr2g,THBS1,TWIST2,VIM	678 (22)
Ebf1	16.3084	22.3939	36.0948	28.63	5.08912	6.71328	5.16004	9.2649	-1.97947	5e-05	0.000599895	36.0948		Trehalose Degradation II (Trehalase)	0.991	0.286	#NUM!	HK2,HK3			IL27		cytokine		0.659		1.73e-09	CCL4,CCL5,CD163,CD69,CD74,CD86,CIITA,EGR1,EGR2,EOMES,FASLG,FOS,Gzmb,HLA-DMA,HLA-DMB,HLA-DQB1,HLA-E,ICOS,ID2,IL15RA,IL1RN,IL2RA,IL6,ITGAM,MRC1,MYC,NOS2,PRDM1,PTGS2,RORC,SOCS3,TNF,TNFSF13,TNFSF14,UBD,VIM	539 (14)
Frmd3	0.966349	1.29423	1.95891	1.66094	0.191851	0.107643	0.497481	0.69968	-1.97418	0.00645	0.0393004	1.95891		Phosphatidylcholine Biosynthesis I	0.991	0.286	#NUM!	CHPT1,PCYT1B			SOX2		transcription regulator		1.783		1.75e-09	ABCC3,ADAMTS4,ALDH1A1,APCDD1,ASCL2,ASPRV1,BCAN,BCAS1,BMP6,CHST3,CITED1,CLDN11,CRABP2,CSF1R,CXCR4,CYP26A1,DUSP4,ELF3,EOMES,EPCAM,ETV5,FOS,FOXA2,FST,FUT4,GADD45B,GAL3ST1,GATA4,GATA6,GBP3,GREB1,H19,Hmga2,HOPX,HOXC4,ID2,IGF1,IRX3,KHDC3L,KIF19,KRT14,KRT17,KRT19,KRT7,LEF1,LPAR1,MBP,Meis1,MSX2,MYCN,MYD88,MYRF,Nes,NIPAL4,NOG,NOTCH3,NR5A2,NRARP,NTF4,Oasl2,PDGFRA,PLLP,PRDM1,PRKCQ,PROM1,RASGEF1B,RNF43,SEMA3…	595 (13)
Cxcl15	10.4776	10.3162	13.4333	10.6632	3.12168	0.474499	2.35889	5.474	-1.97369	5e-05	0.000599895	13.4333		SPINK1 Pancreatic Cancer Pathway	0.987	0.133	-2.828	CELA3B,CPA3,CPM,CPN1,CPZ,KLK11,KLK3,MMP12			hyaluronic acid		chemical - endogenous mammalian		0.758		1.81e-09	ACKR3,BCL3,CCL3L3,CCL4,CCL5,CD83,CD86,CSF1R,CXCR4,FN1,FOS,FST,HOXD10,IL6,IRF5,MMP12,MMP2,MMP3,MMP9,MYD88,NOG,NOS2,NR4A1,NR4A2,PTGS2,PTHLH,SOCS3,SPP1,TNF,TNFSF14,TRDN	623 (18)
9430076C15Rik	0.799358	1.98524	1.05349	1.22809	0.239022	0.202687	0.335079	0.52292	-1.96271	0.02145	0.0996935	1.98524		B Cell Activating Factor Signaling	0.979	0.146	1	FOS,MAPK10,MAPK11,MAPK13,NFATC2,TNFRSF17			LEP		growth factor		0.873		1.85e-09	ABCC3,ACACA,ADAM8,ADRB3,APOA1,AQP3,ASB4,ASL,BCL2A1,CCL3L3,CCL5,COL4A1,COL6A3,CRP,CSF3,CYBB,CYP11A1,CYP17A1,Cyp2d9 (includes others),CYP2F1,DLK1,EGR1,EGR2,EPHX2,ESR2,FASLG,FBP2,FDX1,FOS,GAP43,GCLC,GPAM,GRIA1,GSTA3,HMGCR,HPX,IDH1,IGF1,IGFBP2,IL1R2,IL1RN,IL6,ITGAM,LDLR,LIF,LIPA,MBP,MLXIPL,MMP12,MMP2,MMP3,MMP7,MTTP,MYC,NOS2,NPR1,NPY,PLAT,PPARGC1A,PRF1,PTGS2,RORC,RUNX2,Saa3,SC5D,SCARB1,SCD,Scd4,SELE,S…	623 (23)
Hhip	0.397632	0.898743	1.91365	1.0398	0.025008	0.828061	0.186119	0.0511221	-1.96267	0.00025	0.0025777	1.91365		Xenobiotic Metabolism General Signaling Pathway	0.975	0.112	2	ABCA4,GCLC,GSTA3,GSTA5,GSTM1,GSTM2,GSTM5,Gstm6,GSTT2/GSTT2B,MAP3K9,MAPK11,MAPK13,MGST2,PRKCB,PRKCQ,SLC51A			SAA1	-4.707	transporter	Activated	2.043		1.9e-09	ALPL,ARG1,CCL17,CCL3L3,CCL4,CCL5,CSF3,IL1RN,IL6,MMP2,MMP3,MMP9,MRC1,Retnla,S100A8,S100A9,TNF	574 (14)
Egr2	3.99861	10.3002	1.26862	0.673917	1.02184	1.20064	0.914577	1.03348	-1.96137	5e-05	0.000599895	10.3002		Natural Killer Cell Signaling	0.971	0.107	0.894	CD226,CD247,COL18A1,FASLG,FCGR3A/FCGR3B,HLA-E,IL12RB1,IL18R1,IL2RB,KLRB1,LAT,LIMK1,MAP3K9,MAPK11,MAPK13,MYD88,NCR1,NFATC2,PAK3,PAK6,PRKCQ			kainic acid		chemical toxicant		-0.891		1.94e-09	Abcb1b,CCL3L3,CCL5,CCNE1,CHGB,CREM,CSF1R,EGR1,EGR2,EGR3,FASLG,FGF2,FGF9,FOS,FOSB,GADD45B,GAP43,GRIA1,GRIK2,HDC,LCN2,MMP7,MMP9,NFIL3,NGF,NGFR,NR3C2,NR4A1,NR4A2,NTF3,NTF4,NTRK1,PTGS2,RELN,RGS2,SLC39A4,SPP1,TNF	567 (23)
Fam101a	1.16631	1.19836	0.4388	1.47763	0.33519	0.183014	0.292093	0.289629	-1.96057	0.00475	0.0306704	1.47763		Ethanol Degradation II	0.967	0.156	2.236	ADH1C,ALDH1A1,ALDH1A3,ALDH3B1,DHRS9			TWIST1		transcription regulator		-1.292		2e-09	ALDH1A1,C3,CCDC3,CHRDL2,CLU,EGFL6,ENPP3,EPCAM,FCGBP,FN1,FOS,FOXC2,GLI1,GPC1,HEG1,HOXD10,IGFBP4,IL6,KCNN4,KIT,MME,MMP2,PAM,PDGFRA,PROM1,PTPRZ1,RUNX2,SLC28A3,SLC29A1,SNAI1,SPP1,ST8SIA2,TGFBI,TLL2,TNF,TNFRSF21,VCAN,VIM,Wfdc3	666 (22)
Adamts4	14.0725	24.964	10.7425	11.1542	5.43706	3.40746	2.6	4.23722	-1.95814	5e-05	0.000599895	24.964		UVC-Induced MAPK Signaling	0.963	0.137	1.633	FOS,MAPK10,MAPK11,MAPK13,PRKCB,PRKCQ,SMPD3			SATB1		transcription regulator		-0.466		2e-09	BCL2A1,BLNK,CD69,CD86,CORO6,CTSD,CYBB,DUSP4,EBI3,EPSTI1,F5,FASLG,FOSB,Foxp2,GADD45B,GATA5,GDF15,HBB,HLA-DMB,IL10RA,IL1R2,IL2RA,IL4R,IL7,IL7R,LRRN3,Meis1,NR4A2,PDCD1,PRKCB,PTGS2,RUNX1,SGK1,SLC27A2,TGFA,TNF,TNFRSF8,VIM,WARS1	569 (20)
Ihh	58.0256	48.1721	40.0021	30.1252	8.87894	6.93271	18.2651	11.7245	-1.94478	5e-05	0.000599895	58.0256		Signaling by Rho Family GTPases	0.959	0.103	1.706	ACTG2,ARHGEF16,ARHGEF19,CDH10,CDH11,CDH15,CDH16,CDH3,CDH4,CDH5,CDH6,CYBB,FOS,GNA14,GNA15,GNAI1,GNG7,LIMK1,MAP3K21,MAP3K9,MAPK10,MYL3,MYL9,PAK3,PAK6,VIM			isoproterenol		chemical drug		-0.369		2e-09	ADCY5,ADRB2,ADRB3,AGT,ALDH3B1,APLNR,AQP5,BVES,CCL3L3,CREM,CSF3,Cyp4f16/Cyp4f37,CYP4F8,DIO2,FASLG,FGF2,FOS,FPR2,GATA4,HSD17B7,IL6,LGALS12,LIF,MITF,MMP2,MMP9,MYOCD,NGF,NOS2,NR4A1,NR4A3,PLAT,PTGS2,RAB27A,RGS5,SCD,TH,TNF,UCP1	605 (20)
Nr4a1	35.8051	98.0468	6.14763	8.13405	6.23033	15.2676	9.57981	7.55958	-1.93883	5e-05	0.000599895	98.0468		Superpathway of Citrulline Metabolism	0.951	0.2	#NUM!	ARG1,ASL,NOS2			ID2	1.324	transcription regulator		0.644		2.06e-09	ASCL2,BCL3,BMP7,CCL5,CCNE1,CCR2,CD83,CXCR4,DUSP4,EGR2,EOMES,GADD45B,IFI16,IGFBP4,IL10RA,IL20RB,IL2RB,IL4R,IL7R,INHBB,IRF4,IRF5,KLRG1,LTB,MMP2,MPZ,MYB,MYC,NGFR,NR4A1,NR4A3,OLFM4,PDCD1,POU2F2,PROM1,PTPN14,PTPN22,PTPN5,RAP1GAP,REL,RPRM,SEMA3F,SOCS3,SPDEF,TNFSF14,TOX2,WNT6	590 (23)
Tmc7	1.11948	1.50754	1.00171	1.33562	0.244247	0.152818	0.307226	0.597971	-1.93059	0.0002	0.00211973	1.50754		UVB-Induced MAPK Signaling	0.928	0.135	0.816	FOS,MAPK10,MAPK11,MAPK13,PRKCB,PRKCQ,RPS6KA5			HNRNPA2B1		other				2.12e-09	ADORA2B,CACNB2,CADM1,CEMIP,CP,DNER,ELOVL7,FN1,FSCN1,GDF15,GPRC5B,H19,IGFBP2,IL6,INHBB,LPAR1,MEST,MOCOS,MYC,NOVA1,NR3C2,NRCAM,NTRK3,PCSK9,PLCB4,PPARGC1A,RIMKLB,SLC1A1,SLC6A14,SNAI1,STK32B,SVEP1,TOX3,UBXN10,VCAN,WNT4	326 (7)
Arvcf	11.5476	20.9629	12.5024	47.7776	5.68108	7.31555	6.44115	4.90925	-1.93023	0.00055	0.00508207	47.7776		NRF2-mediated Oxidative Stress Response	0.924	0.106	1.414	ACTG2,DNAJC6,EPHX1,FKBP5,FMO1,FOS,GCLC,GPX2,GSTA3,GSTA5,GSTM1,GSTM2,GSTM5,Gstm6,GSTT2/GSTT2B,MGST2,PRKCB,PRKCQ,SCARB1,SOD3			salmonella minnesota R595 lipopolysaccharides		chemical - endogenous non-mammalian		1.279	bias	2.13e-09	BCL3,CCL22,CCL3L3,CCL4,CCL5,Ccl8,CCRL2,CD83,CD86,CXCL13,EDNRB,EGR1,FOS,FOSB,FPR1,FPR2,GDF15,HLA-DMA,HLA-DMB,IL6,LPAR1,MEFV,Ms4a4c (includes others),Nes,OASL,PSTPIP2,PTGS2,RSAD2,SLC7A2,Slfn1,SOCS3,TNF	539 (14)
Fam65b	23.0093	26.67	30.2494	32.8715	11.4065	6.0153	6.08302	6.15239	-1.92732	5e-05	0.000599895	32.8715		Fatty Acid β-oxidation I	0.924	0.152	1.342	ACSBG1,ACSL6,SLC27A2,SLC27A3,SLC27A6			OSM		cytokine		-1.122		2.18e-09	A2M,ABCC3,ADAMTS3,ADAMTS4,AKR1B10,AKR1C3,AMPD3,ANXA9,ARG1,ARL4C,ARTN,ASNS,BCL3,BTC,CADM4,CCL5,CDH3,CISH,CPM,CRLF1,CRP,CSF3,CTSH,CXCL13,DHCR24,DHRS7,ECM1,EGR1,EPCAM,EPHB2,FGF2,FN1,FOS,FOSB,GAP43,GJB5,GPNMB,HGF,HK2,HSD11B2,ID2,IL15RA,IL1R2,IL4R,IL6,IL7,KCNG1,KRT17,KRT19,LCN2,LDLR,LIF,LY6D,MAP2,MGLL,MMP10,MMP2,MMP3,MMP9,MRC1,Mt2,MYC,MYD88,NOS2,NOTCH3,PFKFB3,PIGR,PLCB4,PLLP,PRDM1,PTPRZ1,RUNX1,S100A8,…	665 (16)
Cited4	103.513	94.3576	76.3396	104.562	29.4305	26.9384	26.3183	16.9597	-1.92644	5e-05	0.000599895	104.562		Sphingosine and Sphingosine-1-phosphate Metabolism	0.889	0.25	#NUM!	ACER2,SGPP2			GATA3		transcription regulator		0.138		2.31e-09	ASPRV1,BCL11A,BCL11B,BMF,CCL4,CCL5,CCR2,CD3D,CD3E,CD4,CHST2,CPA3,CRABP2,CSF1R,CXCR4,CYP11A1,EBF1,EOMES,FN1,FOS,FSCN1,GREB1,HSD17B1,ICOS,IL2RA,IL2RB,IL6,IL7R,ITK,KIT,KRT14,KRT17,LTB,MYC,NFIL3,NKG7,NR5A2,PDCD1,RUNX1,S100A8,S100A9,SLC27A2,SLPI,SPIB,SPRR1A,Sprr2f,Sprr2g,TNF,TNFRSF9,VIM	719 (24)
Dbh	3.52465	0.194953	0.0980505	0.275435	0.340538	0.15025	0.236167	0.350351	-1.92576	0.0064	0.0390793	3.52465		Extrinsic Prothrombin Activation Pathway	0.886	0.188	#NUM!	F10,F13A1,F5			RARA		ligand-dependent nuclear receptor		-1.192		2.33e-09	AASS,ACACA,ADH1C,ALDH1A1,APOA1,ARNT2,BC048679,CD53,CD93,COBL,CP,CRABP2,CSF3,CTNNA3,CTSS,CYP26A1,EGR1,EGR2,EGR3,FASLG,FOS,FUT4,GAP43,GATA4,GDF15,GJB4,GLI1,GREB1,HOXA2,HOXA3,HOXA5,HOXD10,IL12RB1,IL36B,IL6,KLF8,KLK3,KRT15,KRT5,LTF,LYPD1,MAOB,Meis1,METTL7A,MUC20,MYC,MYCN,NEDD9,NTRK1,Pga5,PRDM8,PTGS2,RORC,RSAD2,RUNX1,SAA1,Saa3,SLC17A9,SLC7A11,SPP1,STRA6,TH,TNF,UBXN10,UCP1	665 (23)
Ogdhl	7.83276	9.89859	6.45782	10.9025	1.58376	2.58025	1.76052	3.3278	-1.92324	5e-05	0.000599895	10.9025		Inhibition of Angiogenesis by TSP1	0.883	0.147	0	MAPK10,MAPK11,MAPK13,MMP9,THBS1			TGFBR2		kinase		-0.079		2.33e-09	ADORA2B,ALOX12,BMP5,BMP6,CCNE1,CDKN2B,CLU,COL4A6,CRYAB,FGF2,FGF9,FN1,FST,GADD45B,GJB6,GLI1,HGF,IHH,IL1R2,IL2RB,IL6,Kcnn2,KLRB1,MMP10,MMP12,MMP2,MMP3,MMP9,NOS2,PTCH1,PTGDS,PTGIS,PTGS2,PTH1R,PTHLH,RUNX2,SLC2A3,SNAI1,SOCS3,SPP1,SVEP1,THBS1,TNF,TTC22	644 (17)
D630033O11Rik	2.74764	6.17743	2.30594	5.2707	1.30254	1.47087	0.474258	1.14886	-1.90818	0.0071	0.0424435	6.17743		FGF Signaling	0.883	0.119	1.667	CREB3L3,FGF1,FGF16,FGF18,FGF2,FGF9,HGF,MAPK11,MAPK13,RPS6KA5			LIF	-2.003	cytokine		-0.229		2.52e-09	A2M,ACACA,BMP7,CCL3L3,CCNE1,CDH5,CISH,COCH,CRP,CSF1R,CYP11A1,CYP11B2,CYP17A1,CYP26A1,DBH,EGR1,ELF3,FN1,FOS,FOXA2,GATA4,GATA6,HGF,HK2,HOXC9,HPSE,IFI16,IGF1,IL2RA,IL6,IL7,JAM2,KLRB1,KNG1,MYC,Nes,NPY,PRPH,PTGS2,SERPINA3,SFRP4,SOCS3,SPP1,SPRR1A,TH,TNF	589 (18)
Prdm1	12.829	20.6514	18.8472	14.5879	1.88954	1.56304	5.39216	9.00411	-1.90651	5e-05	0.000599895	20.6514		Bupropion Degradation	0.873	0.16	2	CYP2F1,CYP2S1,CYP4F8,CYP51A1			Salmonella enterica serotype abortus equi lipopolysaccharide		chemical toxicant		0.412	bias	2.88e-09	ACKR3,ADORA2B,ADRB2,ASNS,ATP1B1,CCL3L3,CCL4,CCL5,CCRL2,CDKN2B,CFB,CSF3,DUSP2,EBI3,EGR1,EGR3,ELOVL7,GADD45B,GBP3,HAS1,ID2,IL15RA,IL2RA,IL6,IL7R,KCNJ2,MGLL,MMP10,NDP,NR4A2,OASL,PLAC8,PTGS2,PTX3,SGPP2,SLAMF7,SOCS3,THBS1,TNF	647 (17)
Aqp5	4.99562	5.91802	5.1915	1.38514	1.39573	0.734768	0.953996	1.58557	-1.90504	0.0009	0.00770366	5.91802		D-myo-inositol (1,4,5)-Trisphosphate Biosynthesis	0.873	0.16	2	PLCB2,PLCB4,PLCH1,PLCZ1			CD3		complex		0.013	bias	3e-09	ACTG2,AQP3,BCL2A1,C2,CCL17,CCL22,CCL3L3,CCL4,CCL5,CCNE1,CCR2,CD226,CD247,CD3E,CD4,CD5,CD53,CD69,CD74,CD83,CD86,CDK6,CISH,CLEC2A,COX7A1,CREM,CTSW,CXCR4,DPYSL5,DUSP14,DUSP2,EBI3,EGR2,EGR3,EOMES,FASLG,FDPS,FOS,GGT5,GLDC,GLI1,Gzmb,H19,HLA-DQB1,HMCN1,HPX,ICOS,ID4,IGF1,IL12RB1,IL15RA,IL18R1,IL2RA,IL2RB,IL4R,IL6,IL7R,IRF4,ITGB7,KCNK3,KCNN4,KRT14,LEF1,LTBP1,Ly6a (includes others),MBD1,MMP2,MMRN1,MSLN,MSR…	489 (20)
Egr3	2.91082	10.4691	1.18562	1.12777	0.680828	0.913701	0.797299	1.80537	-1.90265	5e-05	0.000599895	10.4691		GABA Receptor Signaling	0.87	0.116	#NUM!	ADCY2,ADCY5,CACNA1E,CACNA2D3,CACNB2,CACNG4,GABRA3,GABRP,KCNH2,KCNN4,UBD			NR5A2	1.289	ligand-dependent nuclear receptor		0.85		3.04e-09	ABCC3,APOA1,C3,C3AR1,Ccl8,CELA3B,CRP,CXCL16,CYP11A1,CYP11B2,CYP17A1,CYP27A1,FOS,FOXA2,HMGCR,HSD3B2,IL1RN,IL6,INHA,KLK3,LDLR,MMP7,MMP9,Mt1,MYC,NR5A2,PTGDS,SAA1,SCARB1,TNF	599 (17)
Fxyd4	159.355	173.297	52.7921	166.175	22.6739	33.0587	83.9873	7.94186	-1.90138	5e-05	0.000599895	173.297		Role of Cytokines in Mediating Communication between Immune Cells	0.863	0.13	#NUM!	CSF3,IL1RN,IL36A,IL36B,IL36RN,IL6,TNF			SREBF1		transcription regulator	Activated	2.776		3.28e-09	ACACA,ADGRG1,ADH1C,ALDOC,ALOX12,Bhlhe41,CCL17,CFI,CYP51A1,DHCR7,DLK1,ELOVL7,FBXO32,FDPS,FN1,GPAM,GPNMB,GPX3,Gstm6,HK2,HMGCR,HMGCS1,HSD17B1,IDH1,IDI1,IL1R2,IL6,INSIG1,KCNA2,KLK3,LDLR,LSS,MIOX,MTTP,MVD,NFIL3,NOS2,NSDHL,PCSK9,PMVK,PTGDS,PTGS2,SC5D,SCARB1,SCD,SERPINA3,SLC22A4,SQLE,TM7SF2,TNF,UCP1	569 (18)
Cyp11b1	17.7098	0.0894591	0.0132814	0.0153612	1.22971	0.41732	0.399236	2.73265	-1.89939	0.00155	0.0121643	17.7098		Fc Epsilon RI Signaling	0.851	0.111	1.897	GRAP2,INPP5J,LAT,MAPK10,MAPK11,MAPK13,PLA2G10,PLA2G1B,PLA2G2D,PLA2G5,PRKCB,PRKCQ,TNF			NR3C1		ligand-dependent nuclear receptor		-1.344		3.34e-09	A2M,AATK,ACTN2,ADH1C,AGT,AIFM3,AMIGO2,ANGPTL7,AQP5,ATP1B1,BMF,C4A/C4B,CACNA2D3,CCL3L3,CCL4,CCL5,CD69,CD83,CRABP2,CRYAB,CXCR4,CYP11A1,CYP11B2,CYP27A1,DNER,DUSP4,EGR1,ELMOD1,EMP1,ETNK2,F2R,FASLG,FKBP5,FN1,FOS,GADD45B,GAP43,GPR65,GPX3,GRIA1,GRIA4,HSD11B2,IDH1,IER2,IGF1,IL15RA,IL6,IL7R,ITGB6,KLK3,KRT14,KRT15,KRT17,KRT5,LAD1,LGALS12,LIF,LTB,MEST,MMP9,MSX2,Mt1,MTHFD1,Mx1,MYC,MYD88,MYOC,NFIL3,NGFR,NOS2,…	748 (17)
Ammecr1	31.3236	33.5995	39.9587	29.1773	6.68425	8.66	9.13127	11.5091	-1.89742	5e-05	0.000599895	39.9587		Sphingosine-1-phosphate Signaling	0.851	0.111	0.577	ACER2,ADCY2,ADCY5,GNAI1,NOTUM,PDGFRA,PLCB2,PLCB4,PLCH1,PLCH2,PLCL1,PLCZ1,SMPD3			SHH		peptidase	Inhibited	-2.399		3.39e-09	AMH,AQP5,BMPR1B,CALCB,CCNE1,CD69,CD93,CSF1R,EBF1,FN1,FOXA2,FOXC2,GATA4,GLI1,GPC1,HAND2,HGF,HHIP,HK2,HOXD11,HSD11B2,IGF1,IL2RA,IL6,MYC,MYCN,NOG,NPY,NR4A1,PDGFRA,PLAT,PTCH1,PTCH2,PTHLH,RUNX2,SFRP1,SFRP2,SLC29A1,SP7,SPP1,SRM,TH	610 (19)
Sdk2	5.58793	5.68269	4.32305	5.52842	1.75684	0.997019	1.25763	1.67248	-1.89378	0.00035	0.00347256	5.68269		iNOS Signaling	0.836	0.133	0.447	FOS,IRAK2,MAPK11,MAPK13,MYD88,NOS2			WNT5A		cytokine	Inhibited	-3.081		3.71e-09	BMP6,BTC,CCL3L3,CRYAB,CSF3,CXCR4,CYP11A1,ESR2,FN1,ID2,IL6,INHBB,ITGB7,KIT,LAMB3,LHCGR,Ly6a (includes others),MMP10,MMP7,MYC,NFATC2,NOS2,NR5A1,PRLR,PTGS2,RUNX2,SNAI1,SOCS3,SPP1,STC1,TLR5,TNF,VIM	666 (20)
Aplnr	72.5252	70.0355	70.703	65.3336	18.2922	12.984	18.7764	24.9751	-1.89269	5e-05	0.000599895	72.5252		Synaptic Long Term Potentiation	0.83	0.109	2.138	CREB3L3,GNA14,GNA15,GRIA1,GRIA4,NOTUM,PLCB2,PLCB4,PLCH1,PLCH2,PLCL1,PLCZ1,PRKCB,PRKCQ			ID3		transcription regulator		-0.561		3.89e-09	ADGRG1,ASCL2,BCL3,BLK,BMP7,CCL5,CCNE1,CD83,CXCR4,DUSP4,EGR2,EOMES,GADD45B,IFI16,IGFBP4,IL10RA,IL20RB,IL2RB,IL4R,IL6,IL7R,INHBB,IRF4,IRF5,LTB,MMP2,MMP9,MYB,MYC,NR4A1,NR4A3,PDCD1,PRDM1,PTPN14,PTPN22,PTPN5,RAP1GAP,REL,RPRM,SELE,SOCS3,TNFSF14,TOX2	620 (23)
Ptgs2	7.14495	7.23517	0.417764	0.793217	0.398283	0.452553	2.11356	1.24014	-1.89071	5e-05	0.000599895	7.23517		Gluconeogenesis I	0.827	0.154	1	ALDOC,FBP2,LIPF,ME1			TCF12		transcription regulator		0.137		4.04e-09	ASB2,AZGP1,BLNK,CACNG4,CCR2,CD200R1,CD3D,CD3G,CD4,CDKN2B,CSF1R,FLT3,FN1,ICOS,ID2,IL10RA,IL18R1,IL2RB,IL7R,ITGB7,Ly6a (includes others),LY6D,MVD,NGFR,NR4A3,RAB33A,TNFRSF8,VIPR2,ZC3H12A	315 (11)
Prom1	20.1006	21.2206	36.9054	19.7911	5.13722	2.00391	5.41852	14.1512	-1.87562	5e-05	0.000599895	36.9054		PI3K/AKT Signaling	0.827	0.103	-2	GDF15,IL10RA,IL12RB1,IL13RA2,IL15RA,IL17RE,IL18R1,IL1R2,IL20RB,IL22RA1,IL2RA,IL2RB,IL31RA,IL4R,IL7R,INPP5J,PPP2R2B,PPP2R2C,PTGS2			SMO		G-protein coupled receptor		-0.883		4.1e-09	CXXC4,DIO3,EPCAM,FOXC2,GLI1,HBB,HHIP,HSD11B2,KLK3,KRT5,LEF1,LGR5,MYC,NOG,NRCAM,OGN,PRDM1,PRSS35,PTCH1,PTCH2,RUNX1,S100A8,TGFA,VCAN,WNT6,WNT7B	485 (14)
Ripply3	2.77545	5.28293	3.2561	5.4036	0.992614	1.27731	1.52538	0.788001	-1.86695	0.00095	0.00805496	5.4036		Amyotrophic Lateral Sclerosis Signaling	0.824	0.113	0.333	CACNA1E,CAPN11,CAPN5,CAPN6,GRIA1,GRIA4,GRIK1,GRIK2,IGF1,Naip1 (includes others),PRPH			ETV5	-1.143	transcription regulator		1.914		4.17e-09	AQP5,CHSY1,CLDN3,CXCR4,EGFL6,ETV5,FN1,GALNT3,HOPX,KRT13,KRT19,KRT23,KRT7,KRT80,LCN2,LGI3,LYZ,MMP2,MYB,NRCAM,PKP2,RAB27A,Retnla,S100A14,SCARB1,SCD,SLC34A2,SPP1	332 (7)
Rel	0.942939	3.05678	1.87619	2.93547	0.619461	0.639269	0.251783	0.910293	-1.86388	0.0007	0.00621919	3.05678		Neurotrophin/TRK Signaling	0.821	0.118	1.89	CREB3L3,FOS,KLK3,NGF,NGFR,NTF3,NTF4,NTRK1,NTRK3			elaidic acid		chemical - endogenous mammalian		1.762	bias	4.19e-09	ACACA,ALDH1A1,CYP51A1,DHCR24,DHCR7,DLK1,FDPS,HMGCR,HMGCS1,HPX,HSD17B7,IDI1,IL6,KNG1,LCN2,LDLR,LIPA,LSS,MTTP,NSDHL,PCSK9,PNLIPRP2,SC5D,SCD,SLC51A,SQLE,TTR	247 (5)
Adamts7	12.0658	16.6276	23.1129	23.7423	3.15224	2.77876	5.2485	9.61626	-1.86111	5e-05	0.000599895	23.7423		Asparagine Degradation I	0.815	0.5	#NUM!	ASPG			IRS1		enzyme		0.196		4.57e-09	ACACA,BMP6,CDKN2B,Ceacam10,COL4A1,COL6A3,COX7A1,CRABP2,DLK1,EGR1,FASLG,FBXO32,FMO1,FOS,FST,GJB3,HMGCR,ID2,IGF1,IGFBP4,IL6,LDLR,MYC,MYOCD,PPARGC1A,SFRP2,SIGLEC1,SNAI1,SPP1,TGFBI,TNNT2,UCP1,WNT6	654 (21)
6030419C18Rik	35.4195	33.1287	10.4902	24.0975	8.49216	5.04155	5.4201	9.50856	-1.85742	5e-05	0.000599895	35.4195		Epoxysqualene Biosynthesis	0.815	0.5	#NUM!	SQLE			IKZF1		transcription regulator		0.605		4.68e-09	BLNK,CCL3L3,CCL4,CD3D,CD79B,CDK6,CSF3,DNAJC6,EBF1,EMP1,EPOR,EPSTI1,FLT3,FN1,HHATL,HK2,HK3,IFI16,IFIT3,IGF1,IGSF11,IL18R1,IL2RB,IL6,IL7R,IRF4,KIT,LHFPL6,MAP2,MGLL,MYC,NFE2,NGFR,NOTCH3,NRARP,POU2F2,PRKCQ,PTH1R,RASSF4,RHCE/RHD,RUNX1,SLC19A1,SLC27A3,SLC2A3,SLPI,TDO2,TENM3,TNF,TNNT2,WNT10B	637 (20)
AK035520	1.53028	1.94759	3.29145	3.58057	0.543958	0.266321	1.27883	0.76818	-1.8569	0.0001	0.00113371	3.58057		Taurine Biosynthesis	0.815	0.5	#NUM!	CDO1			PIK3CG		kinase		-0.842		5.13e-09	Acp5,AIF1,ARG1,ATP6V0D2,BCL2A1,C2,CD74,CTSW,CXCR4,FCGR3A/FCGR3B,GBP6,Gbp8,Gzmb,IL2RB,IL6,ITK,KLRB1,Klre1,MMP3,NOS2,OAS2,PRF1,SECTM1,SELE,Tgtp1/Tgtp2,TLR8,TNF,UBD,ZBP1	715 (24)
Mmp2	211.554	215.384	182.536	196.999	42.6653	55.487	44.7483	80.0275	-1.85505	5e-05	0.000599895	215.384		Spermidine Biosynthesis I	0.815	0.5	#NUM!	SRM			IFN alpha/beta		group	Activated	2.714	bias	5.15e-09	CCL5,CCR2,CCRL2,CD69,CD83,CD86,CLEC10A,CXCL16,IFI16,IFIT3,IL15RA,IL20RB,IL6,IL7,Ly6a (includes others),MMP10,MRC1,Mx1,NOS2,RSAD2,SLPI,Tgtp1/Tgtp2,TLR5,TLR7,TNFSF13	467 (16)
Adra2a	8.41034	9.19429	10.0464	13.6712	2.79244	2.04955	2.85227	3.74391	-1.85306	5e-05	0.000599895	13.6712		Sulfate Activation for Sulfonation	0.815	0.5	#NUM!	PAPSS2			NCOA2		transcription regulator		1.176		5.3e-09	ADORA1,APOC2,BCAS1,C3,CCL22,CCL3L3,CCL4,CCL5,CIITA,CYP17A1,CYP51A1,EGR1,FST,HMGCR,HMGCS1,IDI1,Ifitm1,IL6,IRF4,KLK3,KRT19,LDLR,LIPG,LYZ,MC2R,Mx1,MYB,NR4A2,NR4A3,NSDHL,OAS3,OASL,PTGS2,TMEM100,TNF	882 (27)
Wfdc1	165.466	180.973	128.967	194.767	50.5552	31.7739	52.7198	51.4077	-1.84569	5e-05	0.000599895	194.767		Cysteine Biosynthesis/Homocysteine Degradation	0.815	0.5	#NUM!	CTH			E. coli B4 lipopolysaccharide		chemical toxicant	Activated	2.421		6.32e-09	AMPD3,ARHGAP30,B3GNT5,CCL3L3,CCL4,CCL5,CD83,CD86,CSF3,Csprs (includes others),CYP27A1,ETNK1,F13A1,F5,FASLG,FLT3,FOLR1,FOSB,FPR1,FPR2,GNA14,GNAI1,GPNMB,H2-K2/H2-Q9,HGF,HK2,IFI16,IFIT3,IL1RN,IL6,LCN2,Ly6a (includes others),MRC1,Mx1,NOS2,Oasl2,PANK1,PDCD1,PPP1R1B,PTGS2,RSAD2,SCARB1,SELE,SLAMF9,SLC14A1,SOCS3,STC2,TEX15,TH,TNF,TNFRSF8,TTR,ZBP1,ZNF616	436 (18)
Prkag3	0.872613	0.680312	1.06775	0.660461	0.340395	0.170648	0.179513	0.224439	-1.84236	0.0061	0.0376376	1.06775		Cholecystokinin/Gastrin-mediated Signaling	0.812	0.109	1.941	CREM,FOS,IL1RN,IL36A,IL36B,IL36RN,MAPK10,PLCB2,PLCB4,PRKCB,PRKCQ,PTGS2,TNF			DNMT3A		enzyme		0.441		6.92e-09	ADAMTS9,ADCY5,ADORA1,AGTR2,AKAP6,BLNK,CD79B,CSF1R,CXCR4,CYBB,ENPP6,ETV5,FGF2,GRIA4,IL18R1,IRF5,LAMC3,LRP2,MAPK13,Mt1,MYL3,MYL9,NFATC2,NR4A1,PAK6,PLA2G7,PLCB4,PLD4,PLK2,PRKCB,PTGS2,RGS16,RUNX2,SLC12A8,SLIT2,SOCS3,SPP1,TNNT2,TRDN	480 (11)
Tenm3	8.8759	12.8955	10.8003	13.5676	2.98364	2.4587	2.96422	4.47203	-1.84102	5e-05	0.000599895	13.5676		IL-17A Signaling in Fibroblasts	0.807	0.139	#NUM!	FOS,IL6,LCN2,MAPK11,MAPK13			tetrachlorodibenzodioxin		chemical toxicant		-0.456		6.92e-09	1810008I18Rik,ABCB6,AQP3,ARNT2,ASNS,BCAT1,BLNK,CBR3,CCL21,CCL5,CCNE1,CD86,CES1,CHST2,CMA1,COL13A1,COL18A1,COL4A5,COL9A2,CTSD,CYP11A1,CYP17A1,CYP2S1,EBF1,FASLG,FGF9,FOS,FXYD4,GSTA5,HDAC9,HOXD10,HUNK,IDH1,IL10RA,IL2RA,IL6,ITGB7,KCNE3,KRT14,KRT19,KRT7,LHCGR,LRP2,MARCO,MYB,MYC,NEDD9,NOS2,NPTX1,PF4,PRDM1,PTGFR,PTGS2,S100A8,S100A9,SAA1,Saa3,SLC2A3,SLC38A3,SLC40A1,STC2,STEAP4,TGFA,TH,TNF,TNNT1	756 (22)
Vstm4	18.7868	22.1158	25.3292	26.1218	6.21294	6.75094	5.12315	7.86505	-1.83132	5e-05	0.000599895	26.1218		Pathogenesis of Multiple Sclerosis	0.801	0.222	#NUM!	CCL4,CCL5			CD44		other		0.315	bias	6.99e-09	ACKR3,ADAM8,ADRB2,BCAM,CCL4,CCL5,CCR2,CD69,CDH5,CLEC7A,CLU,COL18A1,CRABP2,ECM1,FASLG,FKBP5,FN1,IL1R2,IL1RN,IL2RA,IL6,LHX6,LTBP1,LTBP2,Ly6a (includes others),LY6D,MMP12,MMP2,MMP3,MMP7,MMP9,MYC,NPNT,PTHLH,SFRP2,SPP1,STEAP1,THBS1,THY1,TIAM1,TLR8,TNF,VIM,XCL1	608 (17)
Spdef	1.2572	0.889335	1.03592	1.44686	0.216896	0.218669	0.418669	0.446695	-1.83126	0.0071	0.0424435	1.44686		Sucrose Degradation V (Mammalian)	0.801	0.222	#NUM!	ALDOC,GALM			FGF19		growth factor		-0.025		7e-09	ACACA,ALDH1A1,CYP17A1,Cyp2d9 (includes others),EGR1,FDPS,FOS,HLA-DQB1,HMGCR,HSD17B1,HSD3B2,IL1RN,LCN2,MME,MMP12,PROM1,PTGDS,RGS16,RGS2,Saa3,SCARB1,SCD,SERPINA3,SGK1,SLPI,SQLE	520 (17)
Steap4	31.4306	42.935	64.7797	42.9933	12.5026	18.0544	9.17695	11.5267	-1.82912	5e-05	0.000599895	64.7797		Phosphatidylethanolamine Biosynthesis II	0.801	0.222	#NUM!	ETNK1,ETNK2			SNCA		enzyme		1.681		7.6e-09	ABLIM3,ADRA1A,AGT,AIF1,ALDH1A1,ASIC2,BCL11B,Bst2,BTC,CD74,CDH15,CDH6,CHGB,CHRNA4,CIITA,COBL,COLGALT2,CRYM,Cutal,CYBB,DLK1,DOC2B,DRAXIN,FAM107A,GCLC,GLDC,HLA-DRB5,HMCN2,IGF1,IL6,JPH2,KCNF1,KCNG1,KCNIP4,KIF1A,LDHB,LRRTM2,MEGF11,MINAR1,MMP3,MMP9,MYO5B,NOS2,NPTX1,NR4A2,PITPNM2,PLAC8,PSD,RSAD2,SCG2,SLC17A9,SLC18A2,SLC2A3,SMOC1,SRPX2,TH,TMEM255A,TNF,WIPF3	671 (22)
Ccdc40	1.53591	1.92773	1.01547	1.78427	0.473982	0.398106	0.625027	0.275195	-1.82131	0.00015	0.00163545	1.92773		Leucine Degradation I	0.801	0.222	#NUM!	BCAT1,HMGCLL1			clozapine		chemical drug		0.653		7.6e-09	Abcb1b,ACACA,DHCR7,DRD4,EGR1,FDPS,FOS,GRIA1,HMGCR,HMGCS1,IL6,LDLR,NR4A1,NR4A2,NR4A3,PPARGC1A,SC5D,SCD,SGK1,SHANK1,UCP1	696 (25)
2700046A07Rik	2.4392	2.9144	4.29342	3.31122	0.436557	0.599983	1.31388	1.32484	-1.81795	0.0011	0.00908337	4.29342		Folate Transformations I	0.801	0.222	#NUM!	MTHFD1,MTR			IL17A		cytokine		1.662		7.69e-09	BCL2A1,BCL3,BTC,C3,CCL17,CCL22,CCL4,CCL5,Ccl8,CD163,CD83,CRP,CSF3,CXCL13,CXCR4,EGR2,ELF3,FGF2,FMO1,FOS,IL1RN,IL6,KRT17,LCN2,LIF,MLXIPL,MMP2,MMP3,MMP9,MRC1,MSX2,MYC,NOS2,NR4A2,PRDM1,PTGFR,PTGS2,Retnla,RGS16,S100A8,S100A9,Saa3,SELE,SGK1,SLC12A3,SOCS3,STEAP4,TGFA,Tgtp1/Tgtp2,TNF,VIM,ZC3H12A	573 (14)
BC060302	17.4869	17.5687	21.1393	21.8205	2.8806	2.28958	6.4069	10.5959	-1.81495	0.00145	0.0114691	21.8205		FAT10 Cancer Signaling Pathway	0.801	0.13	0.816	ACKR3,CXCR4,IL6,NGFR,TNF,UBD			PTGER4		G-protein coupled receptor		-1.266		8.04e-09	ADAMTS4,APOC2,CCL3L3,CCL4,CD69,CDK6,CP,CREB3L3,Ctla2a/Ctla2b,CXCR4,CYBB,EGR1,GBP6,GLIS3,HAS2,HGF,IFI16,IGF2BP2,IL13RA2,IL6,MMP2,MMP9,Mx1,NOS2,NXPE3,PTGS2,RSAD2,RUNX2,Serpinb6b,SHISA3,SLAMF8,SLC13A3,SPP1,Tgtp1/Tgtp2,TLR8,TNF	624 (15)
Slc9a5	4.82488	4.67839	6.92439	6.81359	1.90963	1.41236	1.4704	1.90059	-1.79597	5e-05	0.000599895	6.92439		Dopamine Receptor Signaling	0.799	0.117	1	ADCY2,ADCY5,DRD4,MAOB,PPP1R1B,PPP2R2B,PPP2R2C,SLC18A2,TH			KLF2		transcription regulator		1.829		8.08e-09	ACKR3,APLNR,AQP5,BCL3,CCL4,CCL5,CCR2,CD86,CD93,CDKN2B,COL4A1,CRP,Cxcl15,CXCR4,ECM1,FASLG,FBLN1,FUT4,GATA4,HBB,HPSE,IL6,IL7R,ITGB7,KCNN4,MYC,NOTCH3,PRDM1,PRF1,PTGDS,PTGIS,PTGS2,PTHLH,RUNX2,SEMA3F,Serpinb6b,SFTPD,THBS1,TNF,TNFRSF8	622 (20)
Shd	3.25937	4.86576	2.8508	6.68827	0.626076	0.727783	1.67576	2.0603	-1.79511	0.00095	0.00805496	6.68827		HMGB1 Signaling	0.777	0.103	0.632	FASLG,FOS,IL17B,IL36A,IL36B,IL6,LIF,LTB,MAPK10,MAPK11,MAPK13,NGFR,PLAT,SELE,TNF,TNFSF13,TNFSF14			LEPR		transmembrane receptor		-0.399		8.08e-09	ACACA,ADAM8,ADRB3,APOA1,CCL3L3,CD5,COL4A1,FN1,FOS,GADD45B,GAP43,GATA4,GPAM,HMGCR,HPX,ID2,IGF1,IL1R2,IL1RN,IL6,ITGAM,LCN2,LDLR,LIF,MBP,MMP12,MMP2,MMP3,MMP7,MTTP,NOS2,NPY,NR3C2,PC,PPARGC1A,SCARB1,SELE,SOCS3,TNF,UCP1	570 (16)
Scara5	72.8455	71.5834	56.506	58.7058	19.8414	24.0383	19.8294	11.134	-1.79458	5e-05	0.000599895	72.8455		nNOS Signaling in Neurons	0.772	0.128	#NUM!	CAPN11,CAPN5,CAPN6,DLG2,PRKCB,PRKCQ			INSR		kinase		1.704	bias	8.53e-09	BCL2A1,C2,CCL4,Ccl8,CD83,COL6A3,CXCR4,CYP51A1,DHCR7,DIO3,DLK1,EGR1,EGR2,FBLN1,FDPS,FOS,FOXC2,GATA6,GPAM,GRB7,Gzmb,H19,HMGCR,HMGCS1,HOXC8,ICOS,IDH1,IDI1,IER2,IGF1,IL10RA,IL2RA,IL6,INSIG1,KIT,KLRG1,LSS,LYZ,MAOB,MBD1,Meg3,MMP12,MMP2,MMP9,MPEG1,MSH6,MVD,MYC,NGF,NR4A1,NSDHL,OGN,PDCD1,PDK4,PLA2G1B,PPARGC1A,PRDM1,PRKCQ,RGS16,SC5D,SCARB1,SCD,SIX4,SLAMF7,SLC29A1,SLC2A3,SOCS3,SQLE,ST8SIA2,TFAP2C,TNF,UCP1	530 (20)
Atp1b1	136.029	149.576	82.8273	163.703	31.3727	30.0461	57.7389	34.4178	-1.79285	5e-05	0.000599895	163.703		Superpathway of Inositol Phosphate Compounds	0.77	0.101	1.342	ALPL,CILP,DUSP14,DUSP2,EPHX2,INPP5J,IPPK,NUDT11,PDCD1,PDXP,PLCB2,PLCB4,PLCH1,PLCZ1,PPFIA2,PPM1H,PPP1R1B,PTPN22,PTPRO,SOCS3			NR1H2		ligand-dependent nuclear receptor		1.41		8.65e-09	ACACA,AGT,C3,CCL4,CCL5,CRP,CSF3,CXCL16,DIO2,FDPS,GLI1,HMGCR,HSD3B2,IL1RN,IL6,LDLR,LRP8,MMP9,MRC1,NOS2,PTCH1,PTGS2,Saa3,SCARB1,SCD,TNF,TNFRSF9,UCP1	544 (22)
Ptprz1	1.25861	2.19938	1.55519	2.52078	0.292523	0.637141	0.333872	0.915415	-1.78977	0.0001	0.00113371	2.52078		Production of Nitric Oxide and Reactive Oxygen Species in Macrophages	0.752	0.101	1.886	APOA1,APOC2,APOF,CLU,CYBB,FOS,LYZ,MAP3K9,MAPK10,MAPK11,MAPK13,NGFR,NOS2,PPP2R2B,PPP2R2C,PRKCB,PRKCQ,S100A8,TNF			SOCS1		other	Inhibited	-3.272	bias	8.97e-09	A2M,ARG1,BCL2A1,CCNE1,CD200R1,CD69,CD86,CIITA,CISH,CSF3,FKBP5,FOS,GBP6,Gzmb,IFI16,IFIT3,IL12RB1,IL2RB,IL4R,IL6,MMP12,Mx1,MYD88,NOS2,OAS2,Oasl2,PTGS2,Retnla,RSAD2,SELE,Serpina3g (includes others),SNAI1,SOCS3,TNF	501 (15)
Rbp7	9.32301	7.85677	10.0533	8.76148	2.90092	2.72684	2.97711	1.8736	-1.78035	0.00125	0.010088	10.0533		MSP-RON Signaling Pathway	0.75	0.121	#NUM!	ACTG2,CCR2,ITGAM,KLK11,KLK3,NOS2,TNF			RARG		ligand-dependent nuclear receptor		-0.259		9.07e-09	APOA1,BC048679,COL4A1,CRABP2,CRYAB,CYP26A1,EGR1,EGR2,FASLG,FOS,GAP43,GATA4,GJB4,GREB1,HAS2,HOXA2,HOXA3,HOXA5,IL6,KLK3,KRT5,Meis1,MYC,Pga5,SLC17A9,STRA6	652 (24)
Fut4	5.12283	5.70917	3.86866	3.68723	1.26314	1.00292	1.36345	1.73207	-1.77803	5e-05	0.000599895	5.70917		Role of JAK1 and JAK3 in γc Cytokine Signaling	0.738	0.116	#NUM!	BLNK,IL15RA,IL2RA,IL2RB,IL4R,IL7,IL7R,SOCS3			LDL		complex		-1.185		9.97e-09	BCL2A1,C3,CCL4,CCL5,CCR2,CDH5,CREM,CXCL13,CYBB,CYP11B2,DUSP2,EDNRB,EGR1,EGR3,FASLG,FDPS,FOS,FOSB,GCLC,GNAI1,HAS2,HMGCR,IGF1,IGFBP2,IGFBP4,IL10RA,IL1RN,IL6,INSIG1,LAMB3,LDLR,MMP12,MMP2,MMP3,MMP9,MSR1,NOS2,NR4A1,NR4A2,NR4A3,PLAT,PTAFR,PTGS2,S100A8,SCARB1,SELE,SIGLEC1,SOCS3,TMEM100,TNF,TNFAIP6,VNN1	581 (12)
Pth1r	68.4222	63.2394	39.6411	68.6176	15.1202	11.6522	18.4087	24.7938	-1.77764	5e-05	0.000599895	68.6176		Opioid Signaling Pathway	0.735	0.0972	0.209	ADCY2,ADCY5,BLK,CACNA1E,CACNA2D3,CACNB2,CACNG4,CREB3L3,FOS,FOSB,GNAI1,GNG7,MAPK4,MYC,PRKCB,PRKCQ,RGS16,RGS18,RGS5,RGS6,RGS7,RGS9,RPS6KA5,TH			TREM1		transmembrane receptor		0.594		1.04e-08	ACKR3,ADORA2B,ADRB2,ASNS,ATP1B1,CCL17,CCL5,CCRL2,CD83,CD86,CDKN2B,CFB,CXCR4,DUSP14,DUSP4,EBI3,EGR1,EGR2,EGR3,ELOVL7,GADD45B,HAS1,IL15RA,IL36RN,IL6,KCNJ2,LIF,LY9,MMP10,MYD88,NR4A2,OASL,PGLYRP1,PLAC8,PTGS2,RGS16,SCG5,SLAMF7,SPP1,THBS1,TNF,TNFSF14	610 (19)
Fbn1	76.956	67.4249	63.9619	58.9917	22.0316	23.7085	14.1013	18.1436	-1.77738	5e-05	0.000599895	76.956		PPARα/RXRα Activation	0.724	0.0995	1.667	ADCY2,ADCY5,APOA1,BCL3,GNA14,GNA15,GPD1,IL1R2,IL6,NOTUM,PLCB2,PLCB4,PLCH1,PLCH2,PLCL1,PLCZ1,PPARGC1A,PRKAG3,PRKCB			IL18		cytokine		1.063		1.09e-08	AQP3,CCL3L3,CCL4,CCL5,CCRL2,CD226,CD69,CD83,CD86,CTH,CXCL16,CYP11B2,FASLG,FCGR3A/FCGR3B,GADD45B,GNA15,Gzmb,IL12RB1,IL18R1,IL2RA,IL6,ITGAM,KIT,KLRG1,LIF,LTB,MMP3,MMP9,NCR1,NFIL3,NKG7,NOS2,NPY,PDCD1,PRF1,PTGS2,SLC2A3,SPP1,TNF,TRIM29,XCL1	535 (17)
Hmcn1	0.718561	1.1621	2.20614	1.47727	0.284227	0.567071	0.310493	0.465297	-1.77385	5e-05	0.000599895	2.20614		Methylglyoxal Degradation III	0.721	0.158	#NUM!	AKR1B10,AKR1C3,CYP4A22			SREBF2		transcription regulator	Activated	2.775	bias	1.12e-08	ACACA,ALDOC,CYP51A1,DHCR7,FDPS,HMGCR,HMGCS1,HSD17B1,IDH1,IDI1,INSIG1,LDLR,LIPA,LSS,MTTP,MVD,NSDHL,PCSK9,PMVK,PTCH1,SC5D,SCD,SQLE,TM7SF2	686 (22)
Pcsk5	24.4398	28.3458	36.7625	30.6494	8.18294	10.6402	8.74318	7.58503	-1.77375	5e-05	0.000599895	36.7625		Oxidative Ethanol Degradation III	0.721	0.158	#NUM!	ALDH1A1,ALDH1A3,ALDH3B1			tacrolimus		chemical drug		0.054		1.16e-08	BASP1,CCL4,CCL5,CD6,CD74,CISH,CXCR4,CYBB,DPYSL5,Dst,DUSP4,EGR1,F5,FASLG,FKBP5,FN1,FOS,FOSB,GAP43,Gm3383 (includes others),GPRC5B,ICOS,IGFBP4,IL1R2,IL2RA,IL2RB,IRF4,ITGB7,KCNK3,LAT,MYC,NOS2,NPTX1,NR4A1,OSBPL3,PRF1,PROM1,PTGER2,PTGS2,RUNX2,SLC8A3,SLIT2,SPP1,TIAM1,TMEM100,TNF,WNT7A,XCL1,XCR1	508 (20)
Ydjc	11.3329	9.78628	5.25945	7.17927	2.52234	2.95934	2.01729	2.31589	-1.77361	0.03085	0.131571	11.3329		Apelin Muscle Signaling Pathway	0.721	0.158	#NUM!	APLNR,PPARGC1A,PRKAG3			CSF1R	1.274	kinase		1.635	bias	1.22e-08	Acp5,ARG1,CCL3L3,CCNE1,CD163,CSF1R,FOS,GRAP2,IL4R,IL6,LGR5,MMP9,MRC1,MSR1,MYB,MYC,NOS2	578 (20)
Crispld1	12.4673	14.5893	15.5093	15.6198	2.37009	3.37614	5.1339	6.1584	-1.77186	5e-05	0.000599895	15.6198		Sonic Hedgehog Signaling	0.706	0.138	-2	GLI1,HHIP,PTCH1,PTCH2			Map3k7		kinase		0.413	bias	1.25e-08	CCL3L3,CCL4,CCL5,EGR2,H19,HAS2,ID4,IL15RA,IL6,KRT14,MLLT3,MMP9,NFATC2,NGF,PROM1,PTGS2,RSAD2,S100A9,SCD,SNAI1,TNF,Vnn3	546 (16)
Gm765	0.566943	0.755629	1.51619	1.24273	0.206858	0.608694	0.130001	0.251673	-1.7694	0.0486	0.18229	1.51619		Maturity Onset Diabetes of Young (MODY) Signaling	0.699	0.117	#NUM!	APOA1,APOC2,APOF,APOL6,BLK,CACNA1E,FOXA2			dopamine		chemical - endogenous mammalian		-0.559		1.31e-08	ADRA2C,ASIC2,CACNA2D3,CYP4F8,DRD4,DUSP2,EGR1,EGR3,FASLG,FOLR1,FOS,FOSB,FST,GPC3,GPRC5B,GRIA1,GRIA4,GRIK2,HAS1,IL6,KCNAB3,KCND2,KCNK2,LDLR,LMOD1,LRTM2,MAP2,NR4A1,NR4A3,PPP1R1B,SIAH3,TFAP2C,TGFA,TH	615 (21)
Edaradd	0.899648	0.983694	1.04432	1.02047	0.245651	0.279157	0.241938	0.395731	-1.76397	0.00035	0.00347256	1.04432		Myc Mediated Apoptosis Signaling	0.686	0.12	0.816	ADRB2,ADRB3,FASLG,MYC,NGFR,TNF			SMARCA5		transcription regulator		-0.78		1.43e-08	ANKRD6,BLK,CACNA1E,CD53,CD93,CLEC12A,CPA3,EPHB2,ESM1,FKBP5,GBP6,GM2A,GPRC5B,IGFBP4,IL2RA,IL7R,KBTBD11,KHDC1L,KIT,Ly6a (includes others),NKG7,PADI4,PLAC8,PLK2,SLC27A2,SMOC1,SPIB,SYNGR1,TDRD5,Tgtp1/Tgtp2,TSPAN32,ZNF616
Fos	18.0218	38.3103	5.44037	6.06278	4.07973	4.9785	4.94444	5.98891	-1.76264	5e-05	0.000599895	38.3103		ERK5 Signaling	0.668	0.111	-0.707	CREB3L3,FOS,LIF,MYC,NGF,NTRK1,RPS6KA5,SGK1			PTEN		phosphatase		-0.265		1.43e-08	ACACA,Akr1c12/Akr1c13,AKR1C3,ARG1,BACE2,BCL3,BNIPL,C3,CADM3,CCL5,Ccl8,CCNE1,CD86,CDH5,CDK6,CDKN2B,CLDN23,CNN3,CXCL13,CXCR4,CYP27A1,EGR2,FASLG,FDPS,FGF1,FGF9,FN1,FOS,FOXA2,GGT1,Gm266,GPM6A,GPRC5C,GPX3,HGF,HLA-DMA,Hmga2,HMGCR,HMGCS1,HOXA11,HSD17B7,ID4,IDI1,IGF1,IGFBP2,IL4R,IL6,INMT,KRT19,L1CAM,LAD1,LDHB,LDLR,LGR5,LSS,MAPKAPK3,MBP,ME1,MME,MMP2,MMP3,MMP9,MRC1,Muc1,MVD,MYC,Naip1 (includes others),NFIL…	614 (20)
Foxa2	7.67711	9.36409	8.58524	9.0299	1.93522	0.719557	2.11263	5.47196	-1.75899	0.00015	0.00163545	9.36409		Ephrin B Signaling	0.668	0.111	-1.134	CXCR4,EFNB3,EPHB2,GNA14,GNA15,GNAI1,GNG7,LIMK1			CBX5		transcription regulator	Inhibited	-3.157	bias	1.46e-08	AGR2,AKR1C3,ASCL2,BCL11A,C9orf152,CEMIP,FOXQ1,GALC,GCHFR,HBB,KIT,KLK3,KRT80,LAMB3,LCN2,LEF1,LTB,MAL2,MMP7,MUC20,RNF39,RUNX2,SBSPON,SCG5,SELENBP1,SERPINA3,SLC2A3,TACSTD2,TGFBI,TMEM30B
Asl	66.135	76.5392	78.0812	90.8559	19.832	25.8449	25.8839	20.6106	-1.75736	5e-05	0.000599895	90.8559		ErbB Signaling	0.666	0.106	2.333	BTC,FOS,MAPK10,MAPK11,MAPK13,PAK3,PAK6,PRKCB,PRKCQ,TGFA			TLR2		transmembrane receptor		0.574		1.49e-08	ARG1,CCL3L3,CCL4,CCL5,CCR2,CD69,CD86,CISH,CRP,CSF3,Cxcl15,CYBB,EBI3,FASLG,FBXO32,FN1,FPR2,GBP3,Gzmb,HLA-DRB5,IL15RA,IL1RN,IL2RA,IL6,ITGB7,MMP3,MMP9,MYD88,NOS2,OXTR,PTGFR,PTGS2,PTX3,Retnla,SCD,SELE,SLC40A1,SLC7A11,SOCS3,TNF,TSPAN33	549 (14)
Hpdl	1.18608	1.11794	0.535834	0.405587	0.230855	0.12604	0.256507	0.349137	-1.7535	0.0092	0.0521333	1.18608		PPAR Signaling	0.666	0.105	-0.302	FOS,IL1R2,IL1RN,IL36A,IL36B,IL36RN,NGFR,PDGFRA,PPARGC1A,PTGS2,TNF			TCF3		transcription regulator		1.913		1.54e-08	ASB2,AZGP1,BLNK,CCNE1,CCR2,CD200R1,CD3D,CD3E,CD3G,CD4,CD5,CD79B,CDH5,CDK6,CDKN2B,Clec2d (includes others),CSF1R,CYP11A1,EBF1,EPCAM,EPOR,FGD2,FLT3,GADD45B,GM2A,GPAM,GRIA1,ICOS,ID2,IFI16,IL18R1,IL2RA,IL2RB,IL7R,ITGB7,KCNN4,KIT,LEF1,LHCGR,Ly6a (includes others),LY6D,MYC,MYCN,NFIL3,NR4A3,PAFAH1B3,PLAC8,PRDM1,RAB33A,RASSF4,RGS16,RORC,SCIN,SEMA3F,Serpina3g (includes others),SLAMF7,SOCS3,TNF,TNFRSF8,VIP…	477 (19)
Mt2	326.924	363.819	217.099	250.084	107.691	58.6173	122.345	55.5438	-1.75024	5e-05	0.000599895	363.819		Ketogenesis	0.664	0.182	#NUM!	HMGCLL1,HMGCS1			MYB	2.297	transcription regulator		-1.781		1.6e-08	ADAM12,BLNK,BMF,C3,CCNE1,CD4,CDKN2B,CNN3,COL4A1,CSF3,CXCL16,CXCR4,FN1,GIMAP1-GIMAP5,GSTM1,HAND2,IGF1,IL18R1,IL2RA,IL6,IL7R,KIT,LCN2,LIF,MMP3,MTSS1,MYB,MYC,NEDD9,NEURL3,PTGS2,PTPN22,Serpina3g (includes others),SLC27A2,SNAI1,SPP1,TNFRSF9,VIM,ZC3H12A	611 (18)
Rnf165	1.30344	0.992332	0.699552	1.35861	0.261535	0.268891	0.446499	0.319049	-1.74828	0.0002	0.00211973	1.35861		Erythropoietin Signaling Pathway	0.66	0.0983	0.243	EPOR,FASLG,FOS,HBA1/HBA2,HBB,IL17B,IL36A,IL36B,IL6,LIF,LTB,PRKCB,PRKCQ,TNF,TNFSF13,TNFSF14,TRPC3			raloxifene		chemical drug		-1.203		1.63e-08	BCAS1,BCL3,BLNK,CCL5,CLU,CTSH,DUSP4,EDN3,EGR3,EPOR,ESR2,F2R,GREB1,HOXC4,IGF1,IGFBP4,IL6,INHBB,INPP5J,KRT7,L1CAM,LDLR,MB,MFAP5,MMP2,MMP3,NTRK1,PDGFRA,PLK2,PTGS2,RAP1GAP,SELENBP1,SLIT2,SPP1,STC1,TGFA,TNF,TRG	793 (25)
Olfr558	7.96062	6.59328	13.2115	11.6929	2.12442	2.90475	2.72259	3.99334	-1.74827	5e-05	0.000599895	13.2115		Tec Kinase Signaling	0.66	0.0983	2.111	ACTG2,BLK,FASLG,FOS,GNA14,GNA15,GNAI1,GNG7,ITK,MAPK10,PAK3,PAK6,PRKCB,PRKCQ,TNF,TNFRSF21,TRG			SP3		transcription regulator		0.466		1.71e-08	ADD3,AEBP1,ALOX12,ASNS,BMF,CES1,CYP17A1,CYP26A1,CYP46A1,CYP51A1,EGR1,F10,F2R,FDX1,FOS,GDF15,HAS2,HGF,HPSE,HSD11B2,HSD17B1,IGF1,IL2RB,JAM2,LAMA1,LDLR,LHCGR,MAOB,MMP2,MSH6,MYCN,NR5A2,PADI1,PADI4,PRLR,PROCR,PTGS2,SCARB1,SGK1,SLC19A1,SLC2A3,TNFSF14,VIM,XYLT1	679 (16)
H2-M5	2.651	2.55785	4.01196	3.5042	0.60953	1.53448	0.739917	0.914616	-1.74415	0.01585	0.0793196	4.01196		Semaphorin Neuronal Repulsive Signaling Pathway	0.66	0.101	0	BCAN,DPYSL4,DPYSL5,LIMK1,MAPT,MYL3,MYL9,PAK3,PAK6,Ppp1r12b,SEMA3A,SEMA3E,SEMA3F,VCAN			DICER1		enzyme		-0.731		1.73e-08	ARID3B,CCR2,CD226,CD86,CDKN2B,COL18A1,CRYM,CXCR4,DHCR24,EGR1,EGR2,EGR3,EOMES,EPCAM,EPHA3,FOS,GBP3,GREB1L,H19,Hmga2,HMGCR,HSD17B7,IGF2BP2,IL18R1,IL2RA,IL7R,KLRG1,LGR5,LHFPL6,LIPG,LPAR3,MAP2,MITF,MMP9,MYC,NGFR,PRF1,PRKCQ,PROCR,RASGRP1,RGS5,RUNX1,SFRP4,SLC40A1,SLC4A4,SOCS3,THBS1,TNF,TNNT1,TRIM6,TRPC3,UCP1,VIM,WNT4,WNT7A,WNT7B	667 (24)
Cd83	16.0887	16.3652	16.1052	18.1337	3.254	7.40429	3.45293	5.85042	-1.7403	5e-05	0.000599895	18.1337		Glutathione Biosynthesis	0.656	0.333	#NUM!	GCLC			bexarotene		chemical drug		-0.188		1.74e-08	ADD3,ADRB2,AKR1C3,ASNS,BCL11B,Bex1,BMP6,BMP7,CLIC6,CRABP1,CTH,CTSH,CYP26A1,DLK1,EFNB3,EGR3,IER2,IL2RA,IL2RB,ITGB6,KRT15,KRT17,Meis1,MMP9,Mt3,Nes,NGFR,NOS2,NR4A2,PCSK9,PLAT,PTGS2,PTPRO,Retnla,RORB,RTN4R,S100A9,SCD,SLC18A2,TGFA,TH	636 (22)
Igf1	102.27	128.023	101.518	118.808	39.2045	28.5055	35.2995	32.3453	-1.73516	5e-05	0.000599895	128.023		D-glucuronate Degradation I	0.656	0.333	#NUM!	DCXR			NOTCH1		transcription regulator		-0.736		1.84e-08	AQP3,ASB2,CCNE1,CHGA,CNN1,CSF1R,CXCR4,DLK1,ESM1,FGF2,FOS,FOSB,GLI1,HBA1/HBA2,HEYL,ID2,IFI16,IGFBP2,IGFBP4,IL2RA,IL6,IL7R,ITGAM,KRT14,LEF1,Ly6a (includes others),LYVE1,MMP10,MMP2,MMP3,MPZ,MYC,MYCN,NGFR,NOS2,NOTCH3,PROX1,PTGDS,PTGS2,REL,RGS5,RORC,RUNX2,SELE,SLC5A5,SNAI1,SPP1,TH,TNF,TSPAN33,WNT4	526 (13)
Sprr2g	167.959	101.688	16.2645	1.89938	21.6763	10.4896	30.9729	23.6819	-1.72901	5e-05	0.000599895	167.959		Methionine Salvage II (Mammalian)	0.656	0.333	#NUM!	MTR			FEV		transcription regulator		0.353	bias	1.96e-08	CHGB,CITED1,CNTN1,CXCR4,FOS,GCHFR,GRIA4,JAM2,LPAR1,NCALD,NLGN3,NMNAT2,NPY,PROX1,RORB,SCG2,SEMA3E,SLC18A2,SLC22A3,SLC6A15,SLC6A4,SLIT2,STXBP6,TRPV2,VIM
Nes	28.3832	24.8565	19.643	24.7111	5.49056	4.78099	9.06729	10.1305	-1.72757	5e-05	0.000599895	28.3832		Biotin-carboxyl Carrier Protein Assembly	0.656	0.333	#NUM!	ACACA			PPARD		ligand-dependent nuclear receptor		0.892		2.24e-08	ACACA,ACSL6,ADORA1,ADORA2A,APOA1,AQP3,C11orf86,CCL3L3,CCNE1,CLEC7A,FAM131C,FCGBP,FN1,GPAM,GPD1,GSTA5,HSD11B2,IGFBP2,IL13RA2,IL6,LDHB,LIPG,MMD2,MMP9,MPEG1,NOS2,NPY,OAF,PCSK6,PCSK9,PDK4,PGM5,PLAT,PPARGC1A,PRKAG3,PTGS2,RASGRP1,RUNX2,SCD,SLC22A3,SLC27A2,SP7,ST3GAL5,STBD1,THBS1,TLR5,TNF,TUB,UCP1	558 (19)
Tmem26	1.92782	2.70599	7.28652	4.57508	0.717464	1.79281	1.11542	1.3683	-1.7238	5e-05	0.000599895	7.28652		Thiosulfate Disproportionation III (Rhodanese)	0.656	0.333	#NUM!	TST			corticosterone		chemical - endogenous mammalian		0.286		2.29e-08	ACACA,ATP1B1,BDKRB2,CRISPLD2,CYP11A1,DIO2,EDN3,FGF2,FKBP5,FOS,FXYD4,GPAM,H19,IL2RA,IL6,MMP9,MYC,NOS2,NPY,NR3C2,PDK4,PPARGC1A,PTGS2,RELN,SCARB1,SCD,SFRP1,SGK1,SLC12A3,SLC6A2,TNF,UCP1,WNT10B,WNT7B	538 (21)
Ank	35.2102	33.4642	23.2561	37.1038	7.24152	10.4238	10.3435	11.2742	-1.71578	5e-05	0.000599895	37.1038		Thyroid Hormone Biosynthesis	0.656	0.333	#NUM!	CTSD			butyric acid		chemical - endogenous mammalian		0.933		2.47e-08	A2M,ADGRG1,ALDH1A1,BCL2A1,CALCB,CCNE1,CD79B,CD83,CD86,CDH11,CDK6,CLU,COL11A1,COL4A1,COL6A3,CPA3,CXCR4,DHCR24,EPOR,F10,FOS,FRMD6,GATA4,GATA5,GATA6,GCLC,GGT1,HBA1/HBA2,HBB,HDAC9,HSD17B1,IFI16,IFIT3,IL18R1,IL6,INPP5J,ITGAM,ITGB7,KIT,KLK3,KRT13,MAPK13,MAPK4,MMP12,MMP7,MMP9,MYB,MYC,MYCN,MYH14,NFATC2,NOS2,NPR1,NR4A1,OAS2,PLAT,PLCB2,POU2F2,PRDM1,PRKCB,PRLR,PTAFR,PTGDS,PTGS2,S100G,SGK1,SLC5A5,SOCS3,SPP1,…	734 (17)
Ptx3	4.10263	3.89767	3.23862	2.90817	0.851083	1.16202	0.865087	1.42892	-1.71571	0.01245	0.065671	4.10263		Glycerol-3-phosphate Shuttle	0.656	0.333	#NUM!	GPD1			FFAR3		G-protein coupled receptor		0.512		2.53e-08	BCL11A,CCL21,CCL22,CCL28,CLSTN3,DUSP14,Foxp2,GBP6,HLA-DMB,MLPH,NECAB2,PAG1,PCSK9,PDXP,PITPNM2,PITPNM3,RASGRF2,RELN,SMOC1,Tlr13,TLR7,TLR8,TRPC4,VSNL1
Chsy1	38.3873	41.1693	21.1119	22.0727	9.81105	8.80517	8.88893	9.91028	-1.71392	5e-05	0.000599895	41.1693		1D-myo-inositol Hexakisphosphate Biosynthesis V (from Ins(1,3,4)P3)	0.656	0.333	#NUM!	IPPK			streptozocin		chemical drug		0.263		2.55e-08	ACACA,ADORA2A,ALPL,ATP1B1,CCL3L3,CLU,COL4A1,CREM,FBN1,FBXO32,FN1,FOS,GATA4,GPX3,HSD11B2,IGF1,IL6,KIT,MC2R,MIOX,MLXIPL,MMP2,MMP9,MSR1,NEXN,NOS2,NPY,NR3C2,NTF3,NTRK3,PDGFRA,PDK4,PPARGC1A,PTGS2,RUNX2,S100B,S100G,SCD,SLC12A3,SLC1A1,SLC2A3,SLC6A2,SLC7A2,SOD3,SPP1,TNF,TRPC3,UCP1,VIM	670 (22)
Peg12	4.32329	3.86551	2.27731	2.57804	1.13255	0.477863	1.40636	0.976791	-1.70766	0.00065	0.00584487	4.32329		Relaxin Signaling	0.65	0.0993	1.414	ADCY2,ADCY5,CTH,ENPP6,FOS,GNA14,GNA15,GNAI1,GNG7,Gucy2g,MMP9,NAPEPLD,NOS2,NPR1,SMPDL3A			Go 6976		chemical - kinase inhibitor		0.09	bias	2.75e-08	BMP6,CCL4,CCL5,CD83,CHGA,CHGB,CSF3,CYBB,FAM3B,FN1,FOS,IL6,MMP2,MMP9,NOS2,NR4A2,PTGS2,SP7,STC1,TNF,TNFRSF9	499 (18)
Hsd11b2	273.71	348.778	236.516	339.803	90.5425	39.4963	93.7863	143.877	-1.70499	5e-05	0.000599895	348.778		G Protein Signaling Mediated by Tubby	0.635	0.129	#NUM!	GNG7,PLCB2,PLCB4,TUB			Pam3-Cys-Ser-Lys4		chemical reagent		1.688		2.77e-08	BCL2A1,BDKRB2,CCL17,CCL22,CCL3L3,CCL4,CCL5,CCR2,CD180,CD69,CD83,CD86,CSF1R,CSF3,CXCL13,EBI3,HLA-DRB5,IL2RA,IL36RN,IL6,IRF4,ITGB7,LTB,MMP2,MMP3,MMP9,MYD88,NFE2,NOS2,PTGS2,REL,RGS2,SLC40A1,Tgtp1/Tgtp2,TNF,Wfdc17	500 (13)
Cbr3	32.891	27.6954	23.5153	31.2538	11.1015	7.33104	8.84163	8.11466	-1.70472	5e-05	0.000599895	32.891		IL-4 Signaling	0.627	0.106	#NUM!	HLA-DMA,HLA-DMB,HLA-DQB1,HLA-DRB5,IL4R,INPP5J,IRF4,NFATC2,NR3C2			MFSD2A		transporter	Inhibited	-2.891	bias	2.84e-08	ALDOC,CYP51A1,DHCR7,Gstm6,HK2,IDH1,IDI1,INSIG1,LDLR,LSS,MVD,SCD
Klre1	2.14394	3.06007	4.41185	3.2042	1.13599	0.758758	0.748205	1.30411	-1.69955	0.01095	0.0596368	4.41185		Paxillin Signaling	0.614	0.102	2.449	ACTG2,ACTN2,ITGA11,ITGAM,ITGB6,ITGB7,MAPK10,MAPK11,MAPK13,PAK3,PAK6			(-)-norephedrine		chemical drug	Activated	3.162	bias	2.91e-08	CYP51A1,DHCR7,FDPS,HMGCR,HMGCS1,IDI1,LDLR,LSS,MVD,SQLE	428 (9)
Hand2	77.9024	82.2429	85.9176	93.0546	28.4067	15.3964	29.4735	31.4132	-1.69567	5e-05	0.000599895	93.0546		D-myo-inositol (1,4,5,6)-Tetrakisphosphate Biosynthesis	0.614	0.0986	0.535	ALPL,CILP,DUSP14,DUSP2,EPHX2,NUDT11,PDCD1,PDXP,PPFIA2,PPM1H,PPP1R1B,PTPN22,PTPRO,SOCS3			POMC		other		0.006		2.94e-08	CXCR4,CYP11A1,CYP17A1,DBH,FGF2,FOS,GCLC,GSTM5,H19,HSD11B2,IL6,LDLR,MC2R,MITF,NOS2,NR4A1,NR4A2,NR4A3,NR5A1,PCSK5,PPARGC1A,PRF1,SCARB1,SELE,SLC9A3R1,TH,TNF	498 (18)
Gdf11	13.4597	14.6299	11.1307	19.2194	3.54531	3.95748	4.2253	6.32712	-1.69453	5e-05	0.000599895	19.2194		D-myo-inositol (3,4,5,6)-tetrakisphosphate Biosynthesis	0.614	0.0986	0.535	ALPL,CILP,DUSP14,DUSP2,EPHX2,NUDT11,PDCD1,PDXP,PPFIA2,PPM1H,PPP1R1B,PTPN22,PTPRO,SOCS3			MEF2C		transcription regulator		1.295	bias	3.11e-08	ACTN2,BLK,CCL3L3,CCL4,Ccl8,CCR2,CLSTN2,CXCR4,EGR2,FOS,FOSB,GATA4,HDAC9,HSPB7,IL6,IRF4,KCNJ2,MMP10,MMP12,MMP25,MYOM1,NFATC2,NR4A1,PPARGC1A,PTGS2,PTH1R,RUNX2,SFRP2,SP7,TNNT1,TNNT2,VIM	639 (25)
Begain	16.6362	13.2795	10.087	12.2567	4.77333	3.72444	3.8099	3.89098	-1.68982	5e-05	0.000599895	16.6362		Hematopoiesis from Multipotent Stem Cells	0.606	0.167	#NUM!	CSF3,IL7			DSCAM		other		0.392		3.12e-08	CNTN1,EFNB3,ETV5,KCNA2,KCND3,KCNJ2,L1CAM,LIX1,MAP2,MAPT,MMP10,MYC,NEURL1B,NOTCH3,NRCAM,NTF3,PRKCB,ROBO2,SEMA3E,SFRP1,SFRP4,SLC1A1,TUBB4A,VIM,WNT16,WNT7B
Wnt6	4.18899	3.46775	2.58588	5.56882	0.218402	3.14925	0.479468	1.0683	-1.68558	0.0022	0.0163067	5.56882		NAD biosynthesis II (from tryptophan)	0.606	0.167	#NUM!	NMNAT2,TDO2			PPIF		enzyme		1.569		3.12e-08	AMIGO2,ARHGAP22,BMP6,CCL4,CCL5,Ccl8,CCR2,CCRL2,CXCR4,DLK1,FEZ1,GJB3,HGF,HOXC10,HOXC9,IL6,INHBB,IRF5,LIF,MMP2,PDK4,PF4,SFRP1,TNF,XCL1,Xlr4c (includes others)	484 (11)
Mfap5	111.384	109.97	92.6417	100.6	37.9379	29.8997	28.231	33.4432	-1.67862	5e-05	0.000599895	111.384		Mineralocorticoid Biosynthesis	0.606	0.167	#NUM!	CYP11B2,HSD3B2			dinoprost		chemical - endogenous mammalian		-0.565		3.22e-08	CYP11A1,FGF2,FOS,GSTM1,HSD11B2,ID2,IL2RA,IL6,LHCGR,LIPA,MMP9,MYC,NFIL3,NR4A1,NR4A2,PRLR,PTGFR,PTGS2,PTX3,RUNX2,SPP1,TGFA,THBS1	615 (22)
Foxd2os	1.88119	1.98651	3.95267	2.27017	0.491617	1.06123	0.596692	1.01346	-1.67364	0.00215	0.0159986	3.95267		4-1BB Signaling in T Lymphocytes	0.602	0.125	#NUM!	MAPK10,MAPK11,MAPK13,TNFRSF9			hydrocortisone		chemical - endogenous mammalian		1.367		3.29e-08	BDKRB2,CCL17,CCNE1,CD163,CD86,CDH11,CXCR4,DBH,FGF2,FGF9,FN1,GADD45B,GAP43,HGF,IGF1,IGFBP4,IL2RA,IL6,ITGAM,KLK3,LY75,Mt1,NPY,PRLR,PROX1,PTGS2,S100A8,SELE,SFRP1,STC2,TEAD4,TH,TLE2,VIM	741 (17)
Ptch1	56.3561	73.4487	91.5513	84.0676	18.2293	30.0412	22.1217	25.3729	-1.67324	5e-05	0.000599895	91.5513		AMPK Signaling	0.592	0.0939	0.258	ACACA,ADRA1A,ADRA2A,ADRA2C,ADRB2,ADRB3,CFTR,CHRNA4,CREB3L3,FOXO6,HMGCR,MAPK11,MAPK13,PFKFB3,PPARGC1A,PPM1H,PPP2R2B,PPP2R2C,PRKAG3,RAB27A			CNR1		G-protein coupled receptor		0.213		3.29e-08	ACACA,ADORA1,ADRB3,ALPL,APCDD1,ARTN,BCL11B,BMP7,CA9,Ccl8,CREB3L3,CYP27A1,DDX4,EOMES,FGF2,FOS,FOXA2,HEYL,IGF1,IL6,LAMA1,NDP,NOG,PDGFRA,PTGS2,S100B,SCARB1,SIX1,SLC29A1,SLIT2,TNF,UCP1,UPK1B,WNT6	527 (22)
Sned1	14.3834	21.776	25.8973	25.4289	3.27944	10.3526	5.37221	8.47519	-1.67069	5e-05	0.000599895	25.8973		Role of IL-17F in Allergic Inflammatory Airway Diseases	0.59	0.116	0	CCL4,CREB3L3,IGF1,IL6,RPS6KA5			JQ1		chemical reagent	Inhibited	-2.309	bias	3.35e-08	Acp5,AMPD3,CD4,CDK6,CFTR,CLEC10A,CXCR4,DHCR24,DHCR7,FOS,HLA-DMB,IL2RA,IL6,IRF4,KLRB1,MACC1,MVD,MYC,MYCN,Oasl2,PRDM1,RORC,SH2D4A,SLAMF8,SLC5A11,SLC7A11,Sprr2g,STRA6,TNF,VSTM5	613 (18)
Sh3rf2	3.73098	3.99212	6.69296	5.62178	1.42157	0.770445	2.41248	1.70181	-1.66786	5e-05	0.000599895	6.69296		Macropinocytosis Signaling	0.587	0.105	1	CSF1R,HGF,ITGB6,ITGB7,MRC1,NGF,PRKCB,PRKCQ			GW3965		chemical reagent		-0.696		3.35e-08	ADRA2A,APOA1,CCL4,CCL5,CD86,CRP,CSF3,CYP11A1,CYTIP,DHRS9,FDPS,GNAI1,GRAP2,IL1RN,IL6,LDLR,MLXIPL,MMP9,MVD,NOS2,NR5A2,PDK4,PTGS2,SC5D,SCD,Serpinb6b,SIGLEC9,SOCS3,TNF,TNFSF14	510 (21)
Adamts14	9.27579	9.31207	4.81894	8.47896	3.14142	2.04425	2.32686	2.5433	-1.66488	5e-05	0.000599895	9.31207		Netrin Signaling	0.585	0.108	1.134	ABLIM2,ABLIM3,CACNA1E,CACNA2D3,CACNB2,CACNG4,NFATC2			VIP		other		-0.739		3.38e-08	CCL3L3,CCL4,CCL5,CCNE1,CD86,CFTR,CHGB,EGR2,EGR3,FASLG,FOS,Gzmb,IGF1,IL2RA,IL6,IRAK2,LYZ,MYC,NFATC2,NOS2,PDCD1,PRF1,PTGS2,TH,TLR8,TLR9,TNF,VIM	486 (18)
Sorcs2	19.9284	19.6197	26.5785	24.3343	7.50025	7.83254	4.48299	8.76825	-1.66208	5e-05	0.000599895	26.5785		3-phosphoinositide Degradation	0.58	0.0962	0.775	ALPL,CILP,DUSP14,DUSP2,EPHX2,INPP5J,NUDT11,PDCD1,PDXP,PPFIA2,PPM1H,PPP1R1B,PTPN22,PTPRO,SOCS3			SIRT1		transcription regulator		-1.75		3.62e-08	AGT,AQP11,ARG1,ARNT2,CCL5,CD74,CD79B,CD83,CDKN2B,CLCA1,CLEC10A,Csprs (includes others),EBI3,FBXO32,FN1,FOXC2,GATA4,GATA5,GBP3,GBP6,GLI1,GSTA3,GSTM1,HGF,HK2,HLA-DQB1,HLA-DRB5,HMGCR,HOXA5,IFIT3,IGF1,IL6,KIF1A,LAPTM5,LDLR,LTBP2,MAPT,MMP2,MMP3,MMP9,Ms4a6b,MYC,NKG7,NOS2,NPNT,NPY,OAS2,Oasl2,PC,PDGFRA,PDK4,PPARGC1A,RGS16,RIMS2,RNF39,RSAD2,RUNX2,Sectm1b,SFRP2,SFRP4,SLC27A6,SLC29A1,SLC36A2,SLC7A11,SOCS3,S…	602 (20)
Adamts15	26.7439	24.9961	23.411	22.285	8.80144	5.07413	6.2904	10.6487	-1.66084	5e-05	0.000599895	26.7439		Tight Junction Signaling	0.573	0.0952	#NUM!	ACTG2,CLDN10,CLDN11,CLDN15,CLDN23,CLDN3,FOS,JAM2,MYH14,MYL3,MYL9,NGFR,PPP2R2B,PPP2R2C,TIAM1,TNF			leukotriene D4		chemical - endogenous mammalian		-1.558	bias	3.67e-08	ADAM12,CCL3L3,CCL4,CITED1,CREM,EGR1,EGR2,EGR3,IL6,KCNJ2,NEDD9,NR4A1,NR4A2,NR4A3,PDK4,PTGS2,RGS2,SELE,TNF	701 (23)
Necab2	1.63587	1.45814	1.1324	1.63305	0.398745	0.314102	0.853789	0.291299	-1.65707	0.0124	0.0654679	1.63587		Inhibition of ARE-Mediated mRNA Degradation Pathway	0.573	0.0984	0.577	FASLG,LTB,MAPK11,MAPK13,MAPK4,MC2R,NGFR,PPP2R2B,PPP2R2C,TNF,TNFSF13,TNFSF14			CYP19A1		enzyme		-1.628		3.68e-08	ACACA,AMH,AMIGO2,ASPG,B3GNT5,CCNE1,CYP17A1,ESR2,FAM107A,FGF2,FKBP5,HLA-E,HSD11B2,HSD17B1,IGF1,LHCGR,NR5A2,PRLR,PTX3,SCARB1,SLC27A2,STEAP4,TDO2,TGFA,TNF,UCP1,WNT7B	694 (25)
Rgs22	0.885022	1.34423	1.2361	1.75904	0.195363	0.21948	0.3799	0.872809	-1.64753	0.0016	0.012505	1.75904		IL-9 Signaling	0.572	0.121	#NUM!	BCL3,CISH,SOCS3,TNF			aspirin		chemical drug		-0.542		3.69e-08	Abcb1b,ABLIM3,ADRB2,APLNR,APOA1,BMP6,CADM1,CCL4,CD86,CDH5,CDKN2B,CRP,CSF3,CTSD,CXCR4,EDNRB,EMP1,FASLG,FBN1,FGF18,GDF15,GLI1,HGF,IGFBP2,IL6,KIT,MMP2,MMP9,NGFR,NOS2,NPR1,PTGS2,RASGRF2,SCARB1,THBS1,TNF,TRPC3,XCL1	686 (17)
Rcor2	10.6018	9.83357	4.81178	9.94361	3.55138	1.94056	2.60727	3.16838	-1.64302	5e-05	0.000599895	10.6018		Actin Cytoskeleton Signaling	0.567	0.0925	0.277	ACTG2,ACTN2,CYFIP2,F2R,FGF1,FGF16,FGF18,FGF2,FGF9,FN1,KNG1,LIMK1,MYH14,MYL3,MYL9,MYLK3,PAK3,PAK6,PFN2,Ppp1r12b,TIAM1			HDAC4		transcription regulator		0.592		3.76e-08	CALCB,CHRDL1,CNKSR2,CNTN1,CYFIP2,DLG2,EGR2,FOS,FST,GPM6A,HDAC9,HMGCR,IL6,LGI1,MAPK10,MBP,MMD2,MMP10,MMP9,MPZ,MYBPC2,NOS2,NR4A1,NR4A2,NRCAM,PRKCB,PTGS2,RGS2,RGS7,RUNX2,SGCG,TNF	668 (24)
Kcna6	0.715004	0.923255	0.955893	1.13732	0.279656	0.292762	0.237286	0.385307	-1.64272	0.0029	0.0204231	1.13732		Gαq Signaling	0.567	0.0955	0.775	ADRA1A,GNA14,GNA15,GNG7,NAPEPLD,NFATC2,PLCB2,PLCB4,PLD4,PRKCB,PRKCQ,RGS16,RGS18,RGS2,RGS7			KIT	-2.521	transmembrane receptor		-1.103		3.77e-08	ANKH,C3AR1,CCR2,CD53,CDKN2B,CISH,CMA1,CPA3,CXCR4,HDC,IFIT3,IL12RB1,IL15RA,IL2RA,IL4R,IL6,ITGAM,KIT,LIF,LTB4R,MGST2,MITF,MYC,PRKCQ,PSTPIP2,RAB27B,SOCS3,SPP1,TNF	590 (20)
Sbspon	11.8835	12.8889	10.5784	12.8165	2.40731	2.65114	7.16869	3.21594	-1.64109	5e-05	0.000599895	12.8889		Pyridoxal 5'-phosphate Salvage Pathway	0.564	0.106	1.89	CDK6,DMPK,LIMK1,MAP3K9,PAK3,PRKCQ,SGK1			FOXO1		transcription regulator		1.519		3.84e-08	A2M,ACACA,AFF3,AGT,ATP6V0D2,BCL2A1,BLNK,CCL4,CD79B,CDH5,CDKN2B,COL4A1,DIO2,EBF1,EDNRB,EGR1,EGR2,ELOVL7,EOMES,FASLG,FBXO32,FDPS,FGF18,FN1,FOLR1,FOS,FOSB,FOXA2,FST,GADD45B,GPAM,GPD1,GPX3,Gzmb,HMGCR,IGF1,IL6,IL7R,IRF5,ITGAM,ITGB6,KLK3,LHCGR,MB,ME1,MLXIPL,MMP3,MMP9,MTTP,MVD,MYC,MYCN,MYL3,NPY,PDCD1,PDK4,PLA2G2D,PPARGC1A,PRDM1,PRF1,Ptprv,RUNX2,SCARB1,SCD,SGK1,SQLE,TDO2,THBS1,TNF,TNFRSF9,TNNT1,UCP1,WNT1…	592 (18)
Cobl	30.8323	31.3237	28.6955	29.2289	6.87771	7.57082	15.0952	9.17095	-1.63305	5e-05	0.000599895	31.3237		IL-23 Signaling Pathway	0.564	0.114	2	IL12RB1,RORC,RUNX1,SOCS3,TNF			SB 216763		chemical - kinase inhibitor	Inhibited	-2.03	bias	4.01e-08	ACACA,DLG2,FGF18,FOSB,FSCN1,IL6,MSX2,MYC,NOS2,NR4A1,NR4A2,NR4A3,PRDM1,PTGS2,RGS2,SCD,SNAI1,TNF	681 (20)
Plk2	34.9953	51.5476	20.3236	28.822	9.29394	11.5234	12.5985	10.4093	-1.63046	5e-05	0.000599895	51.5476		Role of IL-17A in Arthritis	0.562	0.109	#NUM!	CCL5,MAPK10,MAPK11,MAPK13,NOS2,PTGS2			TLR4		transmembrane receptor	Activated	2.001	bias	4.14e-08	ARID5A,C3,CCL3L3,CCL4,CCL5,Ccl8,CD163,CD200R1,CD86,CDK6,CFB,CISH,CMA1,CREB3L3,CSF3,Cxcl15,DLK1,DUSP2,EBI3,FASLG,FBXO32,HDC,HPSE,IFI16,IFIT3,IFNE,IL15RA,IL2RA,IL2RB,IL6,ITGAM,LCN2,MARCO,MMP9,Mx1,MYC,MYD88,NOS2,NR4A1,NR4A2,NR4A3,OASL,OXTR,PLAT,PLK2,PRDM1,PTGFR,PTGS2,PTX3,REL,RGS16,RGS18,RSAD2,RUNX1,SCARB1,SELE,SLC7A11,SMPDL3A,SOCS3,SPP1,TNF,TSPAN33,Vnn3,Wfdc17,ZC3H12A	585 (12)
6330403K07Rik	4.13446	6.52236	4.62925	6.96205	1.67833	1.45346	1.43739	2.61747	-1.63029	0.0007	0.00621919	6.96205		RhoA Signaling	0.558	0.0976	-2.111	ACTG2,ARHGAP8/PRR5-ARHGAP8,IGF1,LIMK1,LPAR1,LPAR3,MYL3,MYL9,MYLK3,PFN2,Ppp1r12b,SEMA3F			BMP4		growth factor		1.366		4.59e-08	ADGRG1,CDH5,CNN1,COCH,CSF3,CYP11A1,CYP17A1,DIO2,DIO3,ELF3,GABRP,HOPX,ID2,IL6,INHA,INHBB,ITGB6,KIT,KRT23,KRT7,L1CAM,LAMA1,LEF1,LHCGR,MFAP5,MITF,MMP3,MSX2,MYC,MYCN,NGFR,NOG,NOS2,PRKCB,PTCH1,RUNX2,SCARB1,SLC38A3,SLC40A1,SMAD9,SNAI1,SP7,TFAP2C,TRPV2	778 (22)
Serpini1	2.03313	1.73887	3.98911	4.23086	0.496036	1.76441	0.792217	0.822965	-1.62957	0.00065	0.00584487	4.23086		Role of Lipids/Lipid Rafts in the Pathogenesis of Influenza	0.558	0.13	#NUM!	FDPS,IFNE,RSAD2			Jnk		group		-0.079		4.97e-08	A2M,AGT,BMF,CCL22,CCL4,CCL5,CCNE1,CD69,CD83,CD86,CLEC10A,Cxcl15,CXCR4,EGR1,FASLG,FBXO32,FN1,FOS,FOSB,GAP43,GDF15,GRIA1,IGF1,IL2RA,IL6,ITGB7,MMP12,MMP2,MMP3,MMP9,MRC1,MYC,NOS2,NR4A1,PLAT,PTGS2,SELE,SOCS3,SP7,STRA6,TNF,TRPC3,VCAN	617 (17)
Gprc5b	25.7993	28.4221	21.6413	29.6387	6.95926	10.4893	7.46184	9.24515	-1.62707	0.0002	0.00211973	29.6387		Ethanol Degradation IV	0.558	0.13	#NUM!	ALDH1A1,ALDH1A3,ALDH3B1			SFTPA1		transporter		-0.428		5.48e-08	ADRB2,CDH10,CRLF1,ECM1,EGR1,ESM1,FOS,FOSB,FRMD6,GABRP,GFPT2,HBA1/HBA2,IL2RA,IL6,KCNMB4,MRC1,MYC,NOS2,PDK4,SFRP2,SLC22A3,TH,TNF	551 (14)
Prr7	12.0445	9.06124	3.49151	8.80517	3.44046	1.75804	3.07958	2.53672	-1.62695	0.00025	0.0025777	12.0445		Apelin Cardiac Fibroblast Signaling Pathway	0.558	0.13	#NUM!	APLNR,IL6,PRKAG3			NGF	1.585	growth factor		-0.695		5.51e-08	A2M,ACER2,AKR1B10,ASIC2,CALCB,CCL4,CD83,CD86,CHGB,CRYAB,DPYSL5,DUSP4,EGLN3,EGR1,EGR2,ETV5,FASLG,FOS,GAP43,GRIA4,Hrk,KLK3,LDLR,MAP2,MMP10,MMP2,MMP3,MMP9,MYC,MYCN,NGFR,NPY,NR4A1,NTRK1,PLK2,PPP2R2B,PPP2R2C,SCG2,SLC40A1,STMN4,TH,TNF,TRPV4,UCP1,WNT4	570 (19)
Prss12	7.16147	6.66736	6.88759	5.7876	2.67055	2.2817	1.43418	2.19555	-1.62683	5e-05	0.000599895	7.16147		UDP-N-acetyl-D-galactosamine Biosynthesis II	0.556	0.154	#NUM!	HK2,HK3			ziritaxestat		chemical drug		-0.943		5.72e-08	AKR1C3,ALDH1A3,AMIGO2,APOL6,BMF,C3AR1,CA9,CEMIP,DERL3,FST,IFIT3,LPAR1,LTBP2,OAS2,OAS3,OASL,SGK1,STAC
Lgi4	5.09827	5.21957	5.9105	5.7923	1.967	2.45166	1.14835	1.59877	-1.61966	0.0203	0.0958346	5.9105		Aldosterone Signaling in Epithelial Cells	0.554	0.0949	2.887	ASIC2,CRYAB,DNAJC6,HSPB7,NOTUM,NR3C2,PLCB2,PLCB4,PLCH1,PLCH2,PLCL1,PLCZ1,PRKCB,PRKCQ,SGK1			LDB1		transcription regulator	Inhibited	-2.316		6.28e-08	ACOX2,ADAMTS9,ARL5C,BCL11A,BMP7,CCR2,CD247,CD3E,CD3G,CD53,CD79B,CD93,CDH5,COL18A1,CPA3,CYFIP2,DLK1,EGLN3,ESR2,F2R,FBLN1,GDF11,GPRC5B,HOXA5,HOXA7,Ifitm1,IL2RA,ITGB7,KIT,LEF1,MGLL,MGST2,MITF,NFE2,NOTCH3,NOVA1,Oasl2,PAG1,RAB11FIP4,RASGRP1,SFRP1,SFRP2,SLC16A5,SLC40A1,SLC5A9,TBX4,THEMIS2,THY1,TLE6,TLR9,TNFRSF8,WNK2
Mctp2	0.905695	1.30672	2.55629	1.35475	0.440528	0.551982	0.438235	0.566892	-1.61605	0.0007	0.00621919	2.55629		VDR/RXR Activation	0.548	0.103	-0.378	CCL5,COL13A1,PRKCB,PRKCQ,RUNX2,S100G,SPP1,TRPV6			IL15		cytokine		0.376		6.55e-08	ACTG2,ALDOC,AQP3,CCL17,CCL4,CCL5,CCR2,CD226,CD5,CD53,CD69,CD74,CD83,CD86,CDK6,CDKN2B,CISH,CSF3,CTSW,CXCR4,DPYSL5,DUSP14,EGR2,EOMES,FASLG,FCGR3A/FCGR3B,GALM,GGT5,GLDC,GPC1,Gzmb,Gzmc,HK2,HMCN1,ICOS,ID4,IL12RB1,IL15RA,IL18R1,IL2RA,IL2RB,IL6,IL7R,ITGB7,KIT,KLRB1,KLRG1,LEF1,LIF,MAPKAPK3,MLLT3,MSLN,MYC,MYD88,NCR1,NME4,NOS2,NR3C2,OGN,PAFAH1B3,PDCD1,PFKFB3,PPARGC1A,PRDM1,PRF1,RGS16,SORL1,TNF,TNFRSF17,TNF…	535 (20)
Col26a1	9.73843	7.55995	3.51205	10.3835	0.328565	3.54323	3.64871	2.67274	-1.61365	5e-05	0.000599895	10.3835		Retinoate Biosynthesis II	0.548	0.25	#NUM!	RBP7			trans-hydroxytamoxifen		chemical drug		-0.757		6.88e-08	ARNT2,BCAS1,BLNK,CLU,COL15A1,COL4A5,CTSH,DUSP4,EGR1,EGR3,EPOR,FGF9,FMN2,FN1,GCLC,GREB1,GSTA5,HOXC4,IGFBP4,INHBB,INPP5J,KRT7,L1CAM,LOXL4,MAPT,MB,MMP2,PLK2,RAP1GAP,RUNX1,SCG2,SELENBP1,SFRP1,SLIT2,SRD5A1,STC1,TRG,WARS1	617 (14)
Ednrb	12.0681	15.7084	18.4334	21.1221	3.54706	7.69235	5.59225	5.26036	-1.60777	5e-05	0.000599895	21.1221		Melatonin Degradation II	0.548	0.25	#NUM!	MAOB			BHLHE40		transcription regulator		-0.122		6.95e-08	AFF3,ATP1B1,CALCB,Cd24a,CD86,CNTN1,CRABP2,CYP11A1,ECM1,EGLN3,EOMES,EPHX1,IFI16,Ifitm1,IL1R2,IL2RA,IL6,IPCEF1,KIT,LEF1,LTB4R,MITF,MYB,NTRK3,PIGR,PLAC8,SLC15A2,Spink2,TNFRSF9	478 (11)
Olfml2b	20.2135	16.5392	25.5738	22.2598	7.79255	9.19228	5.26051	5.55743	-1.60519	5e-05	0.000599895	25.5738		Arginine Degradation I (Arginase Pathway)	0.548	0.25	#NUM!	ARG1			CISH	1.667	other		0.07		7.02e-08	ATP6V0D2,CA4,CCL3L3,CCL4,CCRL2,CISH,DUSP2,EOMES,Gzmc,HDC,IL2RA,MYC,MYCN,NR4A3,PRDM1,PRF1,PTGS2,SLC7A11,SORL1,SPP1,TGFBI,TNF	588 (19)
Slc2a13	1.86313	1.99773	1.59346	1.72255	0.471658	0.587315	0.677478	0.624185	-1.60418	0.0002	0.00211973	1.99773		L-cysteine Degradation I	0.548	0.25	#NUM!	CDO1			Brd4		kinase		1.414	bias	7.02e-08	BLNK,CCR2,CFB,COL4A1,COL4A5,COL6A3,EDNRB,HBA1/HBA2,HGF,HOXA11,IL6,KIT,MYC,NEK6,NFE2,PLAT,SELE,Serpina3g (includes others),Tgtp1/Tgtp2,TLR8,Tmsb4x (includes others),WFDC2	463 (11)
AF529169	0.440343	0.916471	1.9654	0.94223	0.354557	0.10062	0.379354	0.569799	-1.60248	0.00205	0.015375	1.9654		IL-7 Signaling Pathway	0.548	0.103	0	EBF1,FOXO6,HGF,IL7,IL7R,MAPK11,MAPK13,MYC			CLEC4G		other		0.515		7.1e-08	ARG1,CDK6,CSF3,EBF1,EGR3,ELL3,FGF1,FLT3,Gzmb,IL6,NOS2,NOTCH3,NRARP,Nrg1,PRF1,Retnla,SFRP4,TNF,WNT2B	224 (4)
Nr4a2	9.68587	15.3721	4.57405	4.09579	2.44009	2.57883	2.54035	3.5695	-1.59964	5e-05	0.000599895	15.3721		Serotonin Degradation	0.544	0.104	1.134	ADH1C,ALDH1A1,ALDH1A3,ALDH3B1,DHRS9,MAOB,Sult1d1			101.10 peptide		chemical reagent		-0.376	bias	7.19e-08	CRP,Cxcl15,IL1RN,IL6,MMP3,MMP9,OXTR,PTGFR,PTGS2,TNF	612 (18)
Lrrn3	2.18597	2.30561	9.40655	4.16807	0.933368	1.03072	1.19633	2.80571	-1.59843	0.00125	0.010088	9.40655		Sertoli Cell-Sertoli Cell Junction Signaling	0.542	0.0928	#NUM!	A2M,ACTG2,ACTN2,CLDN10,CLDN11,CLDN15,CLDN23,CLDN3,JAM2,MAP3K9,MAPK10,MAPK11,MAPK13,MYO7A,NOS2,SPTB,TNF,TUBB4A			oleic acid		chemical - endogenous mammalian		0.274		7.37e-08	ACACA,AQP3,ARG1,CLU,EGR1,FOS,GADD45B,GCLC,GDF15,HK2,HMGCR,IGF1,IL6,LCN2,LDLR,MLXIPL,Mt1,Mt2,MTTP,NOS2,NPY,NR4A1,PDK4,PLIN4,PLIN5,PPARGC1A,PTGS2,SCD,SELE,TNF	613 (21)
AK153575	7.30732	7.27637	6.30847	5.42914	1.32098	4.25585	0.987594	2.13706	-1.5969	0.01635	0.0812743	7.30732		Tumoricidal Function of Hepatic Natural Killer Cells	0.524	0.125	#NUM!	FASLG,LYVE1,PRF1			Hdac		group		-0.128		7.48e-08	AGTR2,CRABP2,CSF1R,CXCR4,EDN3,EDNRB,EGR1,EGR3,FASLG,FBXO32,FOS,GADD45B,HOXA11,HOXD11,IGF1,IL6,IRX3,KCNH2,LHCGR,LRP2,MYC,MYCN,NPNT,NR4A1,NTRK1,Peg12,PPARGC1A,RNASE1,ROBO2,RORC,SFRP1,SFRP2,SMPD3,SPP1,TNF,WNT4	786 (22)
Vcan	22.3959	22.8807	33.4434	22.7385	9.36269	8.69267	7.57358	8.23655	-1.583	5e-05	0.000599895	33.4434		TCA Cycle II (Eukaryotic)	0.524	0.125	#NUM!	DHTKD1,LIPF,OGDHL			wortmannin		chemical - kinase inhibitor		0.729		7.67e-08	ACACA,AGT,AQP3,CCL4,CCL5,CDKN2B,CRP,CXCL16,CYP17A1,DLG2,EGR1,F2R,FAM3B,FASLG,FN1,FOS,FOXC2,GAP43,GCLC,GPD1,HAS2,IGF1,IL2RA,IL6,ITGAM,MMP2,MMP9,MSR1,MYC,NOS2,NR4A1,NR4A3,PTGS2,SCARB1,SELE,SLC1A1,SLC6A2,SOCS3,TH,TNF,VIM	682 (18)
Higd1b	6.09636	5.11293	7.70802	8.17668	1.43718	1.25233	1.99552	4.37857	-1.57982	0.0028	0.0198251	8.17668		Glutamate Receptor Signaling	0.52	0.105	-1	GNG7,GRIA1,GRIA4,GRIK1,GRIK2,SLC1A1			IL5		cytokine	Activated	2.043	bias	7.91e-08	A2M,ALDOC,AOC1,ASNS,ATP1B1,BCL3,CA4,CCL22,CCNE1,CCR2,CCRL2,CD5,CD69,CIITA,CISH,CTSC,CXCR4,EGLN3,EGR1,EGR2,EGR3,EPOR,GPAM,GSTT2/GSTT2B,HMGCR,IDI1,IER2,IL1R2,IL2RA,IL4R,ITGAM,ITGB6,ITGB7,LTB,MMP9,MYC,NFE2,NFIL3,NOS2,PRDM1,RAP1GAP,SCEL,Serpina3g (includes others),SGK1,SLAIN1,THY1,TNF,TNFRSF8,TNFRSF9,TRG,UPP1,VIM	701 (17)
B4galt6	20.9782	22.6517	14.1281	12.0484	5.43138	3.83472	6.33499	7.76536	-1.57892	5e-05	0.000599895	22.6517		Insulin Secretion Signaling Pathway	0.514	0.0902	1.706	ADCY2,ADCY5,CACNA1E,CREB3L3,GNA14,GNA15,MAPK11,MAPK13,NALCN,NOTUM,PC,PLCB2,PLCB4,PLCH1,PLCH2,PLCL1,PLCZ1,PRKCB,PRKCQ,PRLR,RPS6KA5,SLC2A3			Ap1		complex		-0.856	bias	8.42e-08	BCL2A1,C3AR1,CCL3L3,CCL4,CCL5,CLU,FASLG,FN1,FOS,GSTA5,HBB,IGF1,IL2RA,IL6,KCNN4,KLK3,LHCGR,MMP12,MMP2,MMP3,MMP7,MMP9,MSR1,MYC,NGF,NOG,NOS2,PADI4,PRDM1,PTGS2,SELE,SFTPD,SOCS3,TH,TNF,TNFRSF8,XYLT1	616 (20)
Tmod2	7.46568	8.8814	8.11678	9.5095	2.9325	2.15116	3.33379	2.96496	-1.5776	5e-05	0.000599895	9.5095		Role of IL-17A in Psoriasis	0.51	0.143	#NUM!	S100A8,S100A9			FGF1	1.957	growth factor		-1.568		8.92e-08	AKR1B10,ANXA9,CDH11,DIO3,EGR1,FHOD3,Fndc1,FOS,FRMD3,GCLC,GSTM1,GSTM5,HAS2,Hmga2,IL6,ITGAM,LTB,MYC,NOTCH3,NR4A2,PNLIPRP2,PTGS2,SELE,SLC7A2,SPP1,TEAD4,TH,THBS1,TNF,TTR	617 (22)
Slc4a4	4.33504	7.49744	7.25713	5.85017	2.34055	2.17201	1.87683	1.99203	-1.57318	5e-05	0.000599895	7.49744		Acyl-CoA Hydrolysis	0.51	0.143	#NUM!	ACOT11,ACOT7			CCR1		G-protein coupled receptor		0.397		9.05e-08	Acp5,ATP6V0D2,CCL3L3,CCL5,CTSS,FOS,ITGAM,MMP2,MMP9,RUNX2,SPP1,TNF,VIM	586 (18)
Clcn5	2.01724	5.35329	4.74639	4.49136	0.57322	1.31949	1.10579	2.60223	-1.56821	0.0002	0.00211973	5.35329		Endocannabinoid Developing Neuron Pathway	0.507	0.0957	-0.632	ADCY2,ADCY5,CREB3L3,GNAI1,GNG7,MAPK10,MAPK11,MAPK13,MAPK4,MGLL,RAP1GAP			ADAM12	-1.994	peptidase		-0.573		9.16e-08	ADAMTS15,AEBP1,C1QTNF3,Ccl8,COL11A1,COL4A5,COL6A3,FBLN7,FBN1,GDF15,HGF,LAMB3,LOXL4,MFAP5,MMP3,Nrg1,OGN,OVGP1,PARM1,SFRP2,SVEP1,TGFBI
Hoxa11	167.639	192.49	172.833	199.034	60.2109	24.1205	64.9214	98.186	-1.56476	5e-05	0.000599895	199.034		Apelin Endothelial Signaling Pathway	0.507	0.0957	0	ADCY2,ADCY5,APLNR,FOS,GNAI1,MAPK10,PLCB2,PLCB4,PRKAG3,PRKCB,PRKCQ			HOXA10		transcription regulator		-0.664		9.32e-08	ALDH1A1,ALPL,CDH16,CDKN2B,COL15A1,CYBB,CYP2F1,DHRS9,EGR2,FN1,FST,GSTA3,HLA-DQB1,HMGCR,HOXA11,HOXA5,ID2,INMT,IRX3,KRT15,LCN2,LTF,LYZ,ME1,Meis1,MYCN,NR4A1,PIGR,PROM1,S100B,SCD,SFRP4,SHD,SLC27A6,TDO2,WNT10B,WNT4,XDH
Il2rb	6.06318	10.1776	10.7367	9.40647	3.07063	3.48719	2.19202	3.60341	-1.55841	5e-05	0.000599895	10.7367		Ephrin A Signaling	0.495	0.106	#NUM!	EPHA3,EPHA6,EPHA8,LIMK1,NGFR			IRF8		transcription regulator		1.351		9.36e-08	CCL5,CCR2,CD4,CD74,CD83,CD86,CFB,CIITA,CREM,CSF1R,CTSS,CXCL16,CYBB,EGR1,EGR2,FOS,IFIT3,IFNE,IL6,IRF4,IRF5,ITGAM,LIF,MMP9,MSR1,MYC,NOS2,PRDM1,Tlr11,TLR9,TNF,TWIST2	614 (16)
D630045J12Rik	18.6552	23.0756	21.7443	26.244	6.8059	4.91601	8.63423	10.1197	-1.55775	5e-05	0.000599895	26.244		Growth Hormone Signaling	0.471	0.0986	0.816	A2M,FOS,IGF1,PRKCB,PRKCQ,RPS6KA5,SOCS3			GNRH1		other		-1.624		9.75e-08	CDH11,CHRNA4,CREM,CYP11A1,CYP17A1,DUSP4,EGR1,EGR2,FOS,FOSB,FST,IGF1,IL2RA,INHA,INHBB,NR5A1,PLAT,PRKCQ,PTGS2	593 (19)
Etnk1	70.0176	104.947	87.7595	87.4054	28.8521	26.4335	33.0202	30.7465	-1.55629	5e-05	0.000599895	104.947		2-ketoglutarate Dehydrogenase Complex	0.469	0.2	#NUM!	DHTKD1			cyclooxygenase		group		-1.095		9.76e-08	ARG1,FOS,IGF1,IL6,LIF,MMP3,MRC1,PTGS2,Retnla,RGS2,UCP1	659 (21)
Stk33	0.791776	1.11178	0.574133	1.23537	0.312104	0.230422	0.3283	0.392607	-1.55526	0.0453	0.17326	1.23537		Tetrahydrofolate Salvage from 5,10-methenyltetrahydrofolate	0.469	0.2	#NUM!	MTHFD1			MRTFB		transcription regulator	Inhibited	-2.462		1.03e-07	CCL5,CLDN15,CMA1,CNN1,CPA3,CXCR4,DDAH1,DHCR24,EGR1,EGR3,EPPK1,F2R,GSTM5,Ifitm1,LCN2,LTF,MAP2,MAPK13,MGST2,MOGAT2,MYL9,PDGFRA,PGLYRP1,PTGS2,PTPRO,RAB27B,RUNX1,S100A8,S100A9,Saa3,SCARB1,SGK1,SLC6A4,SLPI,THBS1,TST
9330102E08Rik	1.10091	1.18532	0.870794	1.31403	0.33979	0.427121	0.431964	0.325323	-1.55256	0.0049	0.0314605	1.31403		Serine Biosynthesis	0.469	0.2	#NUM!	DUSP26			SNAI1	-2.368	transcription regulator		-0.075		1.09e-07	ADD2,BMP5,CCNE1,CDH4,CDH5,CHRDL2,CLDN3,EPCAM,ESPN,FN1,FOS,FOXC2,FST,GDF15,GDF9,GLI1,ID4,INHA,KRT17,L1CAM,LEF1,LIF,MLXIPL,MMP9,PTGS2,PTX3,RUNX2,SLC27A2,SLC28A3,SLC29A1,SNAI1,SP7,THY1,VIM	713 (21)
Cyp46a1	5.55438	7.84923	3.62802	8.8157	2.12849	1.9648	2.08044	2.66996	-1.54729	5e-05	0.000599895	8.8157		Lysine Degradation II	0.469	0.2	#NUM!	AASS			IL12 (family)		group		0.818		1.12e-07	AQP3,BCL3,CCL4,CCL5,CD3E,CD4,CD69,CD86,CTH,EGR2,ETV5,FASLG,FCGR3A/FCGR3B,GNA15,Gzmb,ICOS,IL18R1,IL2RA,IL6,IRF4,LIF,MYC,NCR1,NFATC2,NFIL3,NKG7,PDCD1,PRF1,RORC,SLC2A3,TNF,TRIM29	495 (17)
Pnmal1	0.658021	1.07347	0.875808	0.788461	0.218075	0.163727	0.356307	0.423928	-1.54708	0.01595	0.07975	1.07347		α-tocopherol Degradation	0.469	0.2	#NUM!	CYP4F8			MYOC	1.69	other		1.58		1.13e-07	CDH11,CHRDL1,CNKSR2,EGR2,FBN1,FBXO32,FN1,FSCN1,HHIP,HOXA7,KCNJ2,MBP,MPZ,PRKCB,RAB27B,RUNX2,S100B,SFRP1,SLC2A3,SLC7A11,SPP1,STC1,STC2,UPP1	625 (22)
Fscn1	119.481	116.329	65.2124	93.166	33.4453	33.0735	30.7988	37.7327	-1.54539	5e-05	0.000599895	119.481		Galactose Degradation I (Leloir Pathway)	0.469	0.2	#NUM!	GALM			MTORC1		complex		0.863	bias	1.13e-07	CYP11A1,CYP17A1,FDPS,Gzmb,HK2,HMGCR,IDI1,INSIG1,MBP,MYC,NFIL3,NOS2,PPARGC1A,PRF1,PTGS2,RORC,SCD,TNF	559 (20)
Nfil3	36.008	51.3988	34.7743	24.7964	15.4494	10.953	11.9473	12.1337	-1.54172	5e-05	0.000599895	51.3988		Folate Polyglutamylation	0.469	0.2	#NUM!	MTHFD1			CEBPE		transcription regulator		0.303		1.13e-07	CCNE1,CDK6,CLEC10A,CSF1R,IL1RN,IL6,ITGAM,LCN2,LTF,LYZ,MBP,MMP2,MMP9,MYC,PTGS2,Retnla,TLR9,TNF	314 (7)
Cutal	6.74917	8.34545	13.4253	11.3984	2.91431	2.88923	4.33369	3.5773	-1.54134	5e-05	0.000599895	13.4253		Role of PKR in Interferon Induction and Antiviral Response	0.467	0.0932	0	FASLG,FOS,MAPK10,MAPK11,MAPK13,MARCO,MSR1,MYD88,SCARA5,TLR9,TNF			ZNF217		transcription regulator	Inhibited	-2.514	bias	1.19e-07	AGR2,CDKN2B,CITED1,CXXC4,EOMES,GATA4,HOXC6,IFI16,KCNK2,LYPD1,MYC,MYCN,NMNAT2,PAK3,PKP2,PLAT,SEMA3A,SH3RF2,SLC6A15,STRA6,VSNL1,ZNF616
Cnn3	395.702	393.687	283.429	305.218	111.184	95.4613	148.241	118.578	-1.54129	5e-05	0.000599895	395.702		Estrogen-mediated S-phase Entry	0.463	0.115	#NUM!	CCNE1,ESR2,MYC			calcitriol		chemical drug		1.741		1.27e-07	ABCC3,Acp5,AGR2,ALPL,APOA1,ARG1,BCAT1,BCL3,BMP7,C3,CALCB,CCDC88C,CCNE1,CD163,CD69,CES1,CHGA,CISH,Clec2d (includes others),COL4A1,CSF1R,CYBB,CYP46A1,DDAH1,EGR1,EHF,EPHB2,ETV5,FAM107A,FBN1,FDPS,FDX1,FN1,FOS,FOXA2,GATA6,HK2,HSPB7,ID2,IDH1,IGF1,IL10RA,IL1RN,IL2RA,IL6,IRF4,ITGAM,ITGB7,KRT23,LCN2,LPAR1,LTBP1,LTF,Ly6a (includes others),MRC1,MYC,MYD88,NEDD9,NGF,NME4,NOS2,NUP93,PADI1,PC,PDK4,PRKCB,PTGER2,…	643 (22)
Amph	1.64126	2.61743	3.26952	2.77237	0.818709	0.864949	0.540845	1.32245	-1.53807	0.0011	0.00908337	3.26952		Semaphorin Signaling in Neurons	0.462	0.1	#NUM!	DPYSL4,DPYSL5,LIMK1,PAK3,PAK6,SEMA3A			CREM	-1.029	transcription regulator		-0.963		1.29e-07	ADRB2,CD247,CD86,CRABP2,CREM,CYP11B2,CYP46A1,CYP51A1,DBH,DIO2,DUSP14,DUSP4,EGR1,EGR2,FASLG,FOS,FRMD6,GADD45B,HAND2,HMGCR,HMGCS1,IDI1,INHA,LDLR,LSS,MEST,NEXN,NFIL3,NOS2,NR4A1,NR4A2,TH,THBS1,TNF	591 (20)
Nme4	40.5063	49.9602	46.5613	60.0093	16.9302	14.0344	17.8209	19.0835	-1.53764	5e-05	0.000599895	60.0093		α-Adrenergic Signaling	0.46	0.0947	-0.816	ADCY2,ADCY5,ADRA1A,ADRA2A,GNAI1,GNG7,PRKCB,PRKCQ,SLC8A3			JAK2		kinase		-0.41	bias	1.29e-07	ACER2,AKR1C3,BLNK,BMP7,CALCB,CCL5,CYBB,DCXR,EGR1,EPOR,F10,F5,FGF2,FN1,FOS,Ifitm1,IL6,ITGAM,LCN2,MYC,NKG7,NOS2,NR4A1,PLK2,PRKCB,PTGS2,RIPPLY3,Saa3,SLAMF9,SOCS3,SPTB,THBS1,TNF,TRIB2	569 (17)
Cdh5	131.792	141.245	166.053	196.79	41.3489	62.4929	49.2086	65.9811	-1.53762	5e-05	0.000599895	196.79		ERK/MAPK Signaling	0.458	0.0891	1.414	CREB3L3,DUSP2,DUSP4,ELF3,FOS,HSPB7,MYC,MYCN,PAK3,PAK6,PLA2G10,PLA2G1B,PLA2G2D,PLA2G5,PPP2R2B,PPP2R2C,PRKCB,RPS6KA5			LHCGR	9.732	G-protein coupled receptor		0.268		1.32e-07	CYP11A1,CYP11B2,CYP17A1,ESR2,GDF9,HSD17B1,HSD3B2,IGFBP4,IL1R2,INHA,INHBB,LHCGR,PRLR,PTGS2,TNFAIP6	666 (20)
Gm3558	0.78733	1.16858	0.546663	0.684671	0.278658	0.290646	0.275925	0.253147	-1.53694	0.01865	0.0899845	1.16858		Endocannabinoid Cancer Inhibition Pathway	0.451	0.0909	0.577	ADCY2,ADCY5,CCNE1,CREB3L3,GNAI1,LEF1,MMP2,MYC,NOS2,PRKAG3,SMPD3,TWIST2,VIM			GDF9	1.565	growth factor		-0.904		1.32e-07	AMH,CYP11A1,CYP17A1,HAS1,HAS2,ID2,INHA,INHBB,KIT,LHCGR,PTGER2,PTGS2,PTX3,TNFAIP6,VCAN	597 (22)
Galntl6	0.390216	0.64318	0.746776	1.13518	0.290018	0.0379831	0.354073	0.324667	-1.53398	0.04275	0.166526	1.13518		Huntington's Disease Signaling	0.45	0.0879	1.213	CAPN11,CAPN5,CAPN6,CREB3L3,CTSD,GNA14,GNA15,GNG7,HAP1,HDAC9,IGF1,NGF,NTRK1,PLCB2,PLCB4,PRKCB,PRKCQ,RCOR2,SGK1,SH3GL3,UBD			PRKCB	1.092	kinase		-0.613		1.33e-07	Acp5,ADRB3,CD83,CD86,EGR1,FGF2,FN1,FOS,IL6,MMP2,MMP9,Mx1,MYC,NOS2,NR3C2,PPARGC1A,PRKCB,PTGS2,UCP1	427 (18)
Col11a1	3.75107	6.08691	7.12586	6.99826	0.74441	4.55144	0.830207	2.15515	-1.53284	0.0001	0.00113371	7.12586		Gustation Pathway	0.45	0.0903	#NUM!	ADCY2,ADCY5,ASIC2,CACNA1E,CACNA2D3,CACNB2,CACNG4,ENPP6,GNG7,NAPEPLD,P2RX5,P2RX6,PLCB2,SMPDL3A			gefitinib		chemical drug		1.203		1.33e-07	ADAMTS15,ALDH1A1,ANO9,BMF,C3,CCNE1,COL15A1,CYP2F1,DUSP4,EGR3,EPSTI1,ETV5,FGF18,FSCN1,GADD45B,GLI1,ID4,IGF1,IL1R2,IL7,KIT,KRT19,LTF,MMP3,MMP9,Muc1,MYCN,PDGFRA,PF4,PPP2R2B,PTGS2,S100A14,S100A9,SLC2A3,SLPI,VIM,Wfdc18	781 (21)
Notch3	15.2107	13.2278	21.2811	24.672	4.07887	8.71054	6.70428	6.2332	-1.53186	5e-05	0.000599895	24.672		Induction of Apoptosis by HIV1	0.444	0.0984	1.633	CXCR4,FASLG,MAPK10,Naip1 (includes others),NGFR,TNF			IHH	-1.945	enzyme		0.073		1.33e-07	ALPL,CD163,CMA1,GLI1,HHIP,HSD17B7,IL6,MRC1,PF4,PTCH1,PTGFR,PTH1R,PTHLH,RUNX2,SPP1,TNF	42 (3)
Col15a1	290.056	286.664	273.025	292.506	127.455	85.7429	89.7354	92.4038	-1.53072	5e-05	0.000599895	292.506		TNFR1 Signaling	0.433	0.1	1.342	FOS,Naip1 (includes others),PAK3,PAK6,TNF			Mapk		group		-0.321	bias	1.33e-07	ADAM12,APOA1,CYBB,EGR1,FOS,HGF,IGF1,IL6,ITGB7,MMP10,MMP3,MMP7,MMP9,MYC,NOS2,NR4A3,PIGR,PRF1,PTGS2,RUNX2,S100A8,SLC6A2,SNAI1,SPP1,TH,TNF,UCP1	444 (16)
Lhx6	8.87548	10.1617	8.16181	7.99326	3.43034	2.98309	2.61999	3.16959	-1.52802	5e-05	0.000599895	10.1617		Mismatch Repair in Eukaryotes	0.433	0.125	#NUM!	MSH6,SLC19A1			LCN2	5.244	transporter		-0.83		1.42e-07	ARG1,CCL17,CCL22,CCL3L3,CCL4,CCL5,Ccl8,CXCL13,IL1RN,IL6,LDLR,MMP2,MRC1,NDE1,NOS2,PPARGC1A,Retnla,RUNX2,SCD,SPP1,STRA6,TNF,UCP1,VIM	554 (18)
Srm	127.297	100.746	64.8222	77.9163	41.1277	22.6982	38.8179	26.759	-1.5187	5e-05	0.000599895	127.297		Chondroitin Sulfate Degradation (Metazoa)	0.433	0.125	#NUM!	CEMIP,GM2A			BSCL2		other				1.46e-07	AATK,ADRB3,AKR1C3,CD74,CLEC10A,CYFIP2,GPD1,GRIA1,IL6,LGALS12,MGLL,MMP3,MRAP,NAT8L,NOS2,PC,PTGS2,RSAD2,SCG5,SLPI	204 (6)
Aff3	9.46291	12.1357	15.0588	13.3258	4.21262	6.39752	2.7429	4.14238	-1.51446	5e-05	0.000599895	15.0588		Parkinson's Signaling	0.433	0.125	#NUM!	MAPK11,MAPK13			FOXL2		transcription regulator	Inhibited	-2.129		1.46e-07	AMH,BCL2A1,CCL3L3,CPM,CYP17A1,FOS,FST,GDF9,GPRC5B,IGF1,LIF,NFATC2,NR4A3,NR5A1,NR5A2,OSR2,PPARGC1A,PTGS2,PTHLH,RGS2	541 (18)
Enpp3	170.498	197.383	118.971	212.258	55.4099	34.0053	76.6818	78.8196	-1.51323	5e-05	0.000599895	212.258		Salvage Pathways of Pyrimidine Ribonucleotides	0.419	0.0918	1	CDK6,DMPK,LIMK1,MAP3K9,NME4,PAK3,PRKCQ,SGK1,UPP1			triamcinolone acetonide		chemical drug		0.176		1.54e-07	ANGPTL7,AQP3,ARL4C,BCL2A1,BMP5,BMP6,BMP7,CD22,CD79B,COL13A1,CTH,CYTIP,EGR1,F10,FKBP5,FOS,FUT4,IER2,IGFBP4,INSIG1,LDLR,MYC,MYOC,NOS2,PCDH19,PF4,PLK2,PRF1,RGS16,RGS2,RUNX1,SAA1,SCD,SCG2,SERPINA3,SFRP2,SLC9A3R1,SPP1,ST3GAL5,STC2,TRIB2	626 (19)
Asphd2	5.44072	4.54652	3.47786	4.50845	1.53568	0.971082	1.92106	1.88162	-1.51029	0.0014	0.0111459	5.44072		G Beta Gamma Signaling	0.418	0.0902	0.905	ADCY2,CACNA1E,CACNA2D3,CACNB2,CACNG4,GNA14,GNA15,GNAI1,GNG7,PRKCB,PRKCQ			TP63		transcription regulator		-1.132		1.54e-07	AGR2,ALDH1A3,ALOX12,ARG1,BCL3,BDKRB2,BMP7,CA4,CCNE1,CDH3,CDK6,CDKN2B,CLDN3,COL4A1,CTSD,CXCL17,CXCR4,CYP2F1,DDAH1,ECM1,EMP1,F2R,FBN1,FDPS,FDXR,FLRT1,FN1,FOS,FOXA2,FST,GNAI1,GPNMB,GPX2,HK2,HOXC4,IGFBP2,IHH,IL6,IRF5,KCNG1,KLK3,KRT14,KRT7,L1CAM,LAMB3,MLPH,MMP10,Muc4,MYB,MYC,NALCN,NFE2L3,NOTCH3,PKP2,PTHLH,REL,RELN,RUNX1,RUNX2,S100A8,SLC2A3,SLC7A11,SLIT2,SNAI1,SRD5A1,THBS1,THY1,TRIM29,TRIM6,UPK1B,VIM,W…	692 (21)
AF365933	0.951441	0.497961	1.4834	0.609352	0.401876	0.350544	0.233751	0.257273	-1.51029	0.0242	0.109612	1.4834		Adipogenesis pathway	0.417	0.0896	#NUM!	BMP7,DLK1,EBF1,EGR2,FGF1,FGF2,FOXC2,FZD10,HDAC9,SMAD9,TNF,WNT10B			platelet activating factor		chemical - endogenous mammalian		-0.01		1.56e-07	CD69,EGR1,EGR2,FGF2,FN1,FOS,IL6,ITGAM,MMP2,MMP9,NR4A1,PLA2G7,PTAFR,PTGS2,SOCS3,THBS1,TNF,VIM	642 (22)
AK145379	35.7392	34.8188	25.5215	52.1132	15.7941	10.5604	11.8302	14.0759	-1.50368	5e-05	0.000599895	52.1132		FcγRIIB Signaling in B Lymphocytes	0.408	0.0933	#NUM!	BLNK,CACNA1E,CACNA2D3,CACNB2,CACNG4,CD79B,MAPK10			SMAD4		transcription regulator		-0.656		1.58e-07	AGR2,ALPL,APOA1,BMP7,CCNE1,CDH3,CDH5,CDKN2B,COCH,CTSD,CYP17A1,FN1,FOS,FSCN1,FST,GADD45B,GLI1,HAS2,ID2,IHH,IL17B,ITGB7,JAM2,KLK11,LEF1,LPAR1,MBD1,MSX2,MYC,MYCN,NOTCH3,PAK3,PTGS2,PTHLH,PTX3,RUNX1,RUNX2,SCD,SELE,SGK1,SNAI1,SP7,THBS1,TNF,TNFAIP6,VIM	659 (22)
Cd248	177.463	137.349	106.474	155.905	64.2131	51.3043	47.3684	40.7889	-1.50278	5e-05	0.000599895	177.463		eNOS Signaling	0.408	0.0881	1.265	ADCY2,ADCY5,AQP11,AQP3,AQP5,BDKRB2,CHRNA4,ESR2,KNG1,LPAR1,LPAR3,PRKAG3,PRKCB,PRKCQ			Pka		complex		-0.672		1.58e-07	CREM,CYP11A1,CYP51A1,DUSP4,EGR1,FOS,FOXA2,GDF9,HAS2,HMGCR,IGF1,IL6,LDLR,LHCGR,MBP,MEST,MMP3,NGF,NOS2,NR4A1,NR4A2,NR4A3,OXTR,PPARGC1A,PPP1R1B,PTGS2,PTHLH,RGS2,RUNX1,SGK1,TNF,UCP1	672 (23)
Kcng4	1.84548	2.86643	1.45949	3.91106	0.389416	0.732368	0.867642	1.57253	-1.50111	0.00135	0.0108082	3.91106		NAD Biosynthesis from 2-amino-3-carboxymuconate Semialdehyde	0.406	0.167	#NUM!	NMNAT2			troglitazone		chemical drug		-0.672		1.6e-07	AATK,Acot1,ACSL6,ADRB3,AGT,AQP3,ARHGEF19,ATP10B,C3,CCL5,CD86,CHCHD10,CIITA,COL15A1,COL4A1,COX7A1,CRYAB,EGLN3,EGR1,FN1,FOS,GDF15,GPAM,GPD1,HBA1/HBA2,HGF,HUNK,IFI16,IL13RA2,IL6,KLK3,KRT13,KRT14,MAOB,ME1,MLXIPL,MME,MMP3,MMP9,MSR1,MYB,MYC,NOS2,NOTCH3,NR4A1,NR4A3,PC,PDGFRA,PDK4,PEX11A,PLIN4,PPARGC1A,PTGS2,SCARB1,SCD,SELE,SNAI1,SPP1,TMPRSS4,TNF,TST,UCP1,UPK1B	722 (22)
Heyl	14.6729	10.9349	12.7021	14.3648	2.04481	10.2156	2.76034	3.59424	-1.50065	5e-05	0.000599895	14.6729		Arginine Biosynthesis IV	0.406	0.167	#NUM!	ASL			DMD		other		0.314		1.61e-07	ARHGAP20,BAALC,BLNK,CLIP4,COL23A1,CSRNP3,CTSS,CYFIP2,ENTPD3,FBXO32,GPD1,GRHL1,H19,IGF1,KCNK3,KCNMA1,LDB3,LIF,LYZ,MAOB,MAP3K9,MLLT3,MPEG1,Mt3,MYBPC1,MYBPC2,NOG,PDK4,PPARGC1A,PROX1,PSTPIP2,SCIN,SGCG,SLC46A3,SLC9A7,SPTB,SUSD4,TMEM108,Tmsb4x (includes others),TTLL7,VIM,WFDC1
Fam181b	5.42434	6.8105	5.0682	10.23	1.85165	2.06756	3.88088	1.93997	-1.49916	0.00055	0.00508207	10.23		Pyruvate Fermentation to Lactate	0.406	0.167	#NUM!	LDHB			PTGS2	-1.891	enzyme		0.451		1.68e-07	Abcb1b,ADCY5,CCL3L3,CCL4,CCL5,CCNE1,CD163,CHGA,CLU,CSF3,CTSD,CXCR4,DLK1,EGR1,FN1,FOS,GATA4,GRIA1,IGF1,IL6,KRT23,LTBP1,MMP2,MMP7,MMP9,MSR1,MYC,NOS2,NR4A2,PTGER2,PTGS2,RUNX2,SNAI1,SP7,STC1,TNF,TNFAIP6,VNN1	592 (18)
Gramd1c	3.54784	5.74933	7.04986	6.47381	1.5106	1.896	2.3519	2.3171	-1.49871	0.0001	0.00113371	7.04986		Chondroitin and Dermatan Biosynthesis	0.406	0.167	#NUM!	CHSY1			palmitic acid		chemical - endogenous mammalian		1.764		1.76e-07	ACACA,CCL3L3,CCL4,CCL5,CD86,CYBB,EGLN3,EPHX2,FBXO32,FDPS,FN1,FOS,GCLC,GDF15,HK2,Hrk,IGF1,IL1RN,IL6,IRAK2,KLRG1,LCN2,MIOX,MLXIPL,Mt1,Mt2,MVD,NOS2,NPY,NR4A1,NR4A2,NR4A3,PDK4,PMVK,PPARGC1A,PPP2R2B,PROCR,PTGS2,Saa3,SCARB1,SCD,SOCS3,SP7,TNF,VIPR2	705 (20)
Tnnt1	13.7776	14.6258	9.54597	12.7901	5.16695	4.33477	4.36863	4.10752	-1.49689	0.0007	0.00621919	14.6258		Arginine Degradation VI (Arginase 2 Pathway)	0.406	0.167	#NUM!	ARG1			LMO2		transcription regulator	Inhibited	-2.475		1.77e-07	ACOX2,ADAMTS9,ADGRG1,ARL5C,BCL11A,BMP7,CCR2,CD247,CD3E,CD3G,CD53,CD79B,CD93,CDH5,COL18A1,CPA3,CYFIP2,DLK1,EGLN3,ESR2,F2R,FBLN1,GDF11,GPRC5B,HOXA5,HOXA7,Ifitm1,IL2RA,ITGB7,KIT,LEF1,MGLL,MGST2,MITF,NFE2,NOTCH3,NOVA1,Oasl2,PAG1,RAB11FIP4,RASGRP1,SLC16A5,SLC40A1,SLC5A9,TBX4,THEMIS2,THY1,TLE6,TLR9,TNFRSF8,WNK2	304 (11)
Nid1	168.383	184.591	183.825	199.242	58.5209	67.6754	54.8705	80.2009	-1.49426	5e-05	0.000599895	199.242		Glycine Cleavage Complex	0.406	0.167	#NUM!	GLDC			fulvestrant		chemical drug		-0.992		1.79e-07	ACOX2,ADRB2,APOA1,ASNS,C3,CALCB,CCL5,CCNE1,CD74,CTH,CTSD,CYP11A1,CYP17A1,DHCR24,EGR1,EGR3,EPOR,ESR2,F2R,FGF9,FOS,GREB1,GSTA5,HOXC4,HSD17B7,ID2,IGF1,INHBB,Kap,KLK3,LDLR,LRP8,LTF,MB,MTHFD1,MYB,MYC,NGFR,NOS2,PLA2G1B,PLK2,PTGS2,S100G,SLC9A3R1,STC1,SUSD3,TGFA,TNF,TRG,WNT4	726 (19)
Usp2	23.164	25.6749	15.4747	23.6192	7.00728	6.72102	11.0756	6.50074	-1.49002	5e-05	0.000599895	25.6749		UDP-N-acetyl-D-glucosamine Biosynthesis II	0.406	0.167	#NUM!	GFPT2			DSCAML1		other		1.225		1.79e-07	BMP6,CNTN1,DNER,ETV5,KCNA2,KCNJ2,LGI1,MAP2,MAPT,MMP10,MYC,NOTCH3,NRCAM,NRN1,PLXNA4,PRKCB,RIMS3,ROBO2,SEMA3F,SFRP1,SHANK1,SNAP91,TUBB4A,WNT7B
Pknox2	38.5393	38.2962	35.6451	38.7389	14.3572	13.0603	13.0248	13.4206	-1.48928	5e-05	0.000599895	38.7389		Tryptophan Degradation to 2-amino-3-carboxymuconate Semialdehyde	0.406	0.167	#NUM!	TDO2			IFT88		other		-1.562		1.85e-07	CYP51A1,FDPS,FOXA2,GLI1,HMGCR,HMGCS1,IDI1,LSS,MMP2,MMP9,MVD,NSDHL,PTCH1,RUNX2	337 (7)
AK007436	4.31261	6.74396	6.28483	5.47441	2.03924	2.4178	1.50794	2.19002	-1.48428	0.0063	0.0385376	6.74396		Ceramide Degradation	0.406	0.167	#NUM!	ACER2			ezetimibe		chemical drug		0.967		1.85e-07	ACOX2,CYBB,CYP51A1,DHCR7,FDPS,HMGCR,HMGCS1,IDI1,LDLR,MVD,PCSK9,PMVK,SCD,TNF	401 (13)
Eomes	1.25017	2.19139	3.93286	2.26208	0.869421	0.913048	0.632079	1.03379	-1.48261	0.0016	0.012505	3.93286		NAD Biosynthesis III	0.406	0.167	#NUM!	NMNAT2			TICAM1		other		1.375	bias	1.87e-07	Apol11b (includes others),Apol7e (includes others),BCL3,CCL3L3,CCL4,CCL5,CCRL2,CD86,CFB,CXCL13,EDNRB,EGR1,FPR1,FPR2,GDF15,IFI16,IFIT3,IL15RA,IL6,LPAR1,MEFV,Ms4a4c (includes others),Mx1,Nes,OASL,PSTPIP2,PTGS2,RSAD2,SELE,SLC7A2,SOCS3,TNF	364 (19)
Stra6	74.8726	68.1894	43.6374	85.1957	12.8007	8.09273	35.779	40.8409	-1.47938	5e-05	0.000599895	85.1957		Lactose Degradation III	0.406	0.167	#NUM!	GLB1L3			CD28		transmembrane receptor		0.236		1.92e-07	BCL2A1,C2,CCL4,CCNE1,CD226,CD247,CD3E,CD69,CD86,CDK6,CISH,CLEC2A,CREM,CXCL13,CXCR4,DUSP14,EBI3,EGR2,EOMES,FASLG,FDPS,FOS,GLI1,H19,HK2,HLA-DQB1,ICOS,IL10RA,IL12RB1,IL15RA,IL18R1,IL2RA,IL6,IL7,IL7R,IRF4,ITGB7,LTBP1,MBD1,MMP2,MMRN1,MSLN,MSR1,Mx1,MYC,NFATC2,NLGN3,NR4A1,PDCD1,PRDM1,PTGS2,REL,RORC,SOCS3,STEAP2,THBS1,TNF,TRIM24,XCL1	588 (19)
2810025M15Rik	25.1155	26.1516	28.8293	31.5504	9.12255	12.01	8.60831	10.3154	-1.47884	0.0009	0.00770366	31.5504		Dermatan Sulfate Degradation (Metazoa)	0.4	0.118	#NUM!	CEMIP,GM2A			DMP1		other		-0.457		1.93e-07	ADD3,ALPL,CDH5,CTSW,EPCAM,F13A1,FGF1,GPR84,IHH,IL6,LIPG,NPY,RUNX2,S100B,SLC6A9,SPP1	375 (7)
B3gnt5	2.18609	3.50102	4.64497	10.5047	3.10626	1.18619	1.67214	1.52579	-1.47602	5e-05	0.000599895	10.5047		Apoptosis Signaling	0.393	0.09	-0.333	BCL2A1,BCL2L10,CAPN11,CAPN5,CAPN6,FASLG,Naip1 (includes others),PRKCQ,TNF			COMMD3-BMI1		transcription regulator	Inhibited	-2.197		1.93e-07	CCNE1,CDKN2B,EBF1,HBB,Hmga2,HOXA2,HOXA3,HOXA5,HOXA7,HOXC4,HOXC6,HOXC8,HOXC9,IL6,LCN2,LEF1
Tfap2c	1.78628	1.68911	0.905376	1.0785	0.212479	0.200263	0.718222	0.833272	-1.47474	0.00645	0.0393004	1.78628		B Cell Receptor Signaling	0.382	0.086	2.138	BCL2A1,BLNK,CD22,CD79B,CREB3L3,EBF1,EGR1,INPP5J,MAP3K9,MAPK11,MAPK13,NFATC2,PAG1,POU2F2,PRKCB,PRKCQ			NOS2	1.117	enzyme		1.127		1.94e-07	AZGP1,BCL2A1,CCL3L3,CCL4,CD3E,CD53,CD86,CLEC4D,COL4A1,COX7A1,CP,CTSC,FASLG,GPD1,H19,IFIT3,IL1RN,IL6,KRT13,LCN2,LPAR1,MB,MMP9,MYL3,NOS2,PC,PIGR,PPARGC1A,PRF1,PTGS2,S100A8,Saa3,SERPINA3,SLC40A1,Tgtp1/Tgtp2,THY1,TNF,TNNT2	637 (16)
Epb4.1l3	19.3531	21.0536	20.9228	21.2712	9.00047	5.64695	5.79941	9.30638	-1.47311	5e-05	0.000599895	21.2712		Mechanisms of Viral Exit from Host Cells	0.381	0.0976	#NUM!	ACTG2,PRKCB,PRKCQ,SH3GL3			heparin		chemical - endogenous mammalian		1.568		1.97e-07	CD83,CD86,CNN1,CYP11A1,EPHB2,FN1,FOS,HAS2,HPSE,IL6,LHCGR,MMP2,MMP9,NOS2,PF4,PLAT,PROCR,RUNX2,SP7,TNF,TNFAIP6,VIM	622 (18)
Adam11	4.23035	5.83351	3.71769	6.70108	1.84319	1.68228	1.77106	2.10208	-1.46908	5e-05	0.000599895	6.70108		nNOS Signaling in Skeletal Muscle Cells	0.381	0.0976	#NUM!	CACNA1E,CACNA2D3,CACNB2,CACNG4			GNA14	-1.287	enzyme				1.99e-07	ARG1,CNN1,CREM,FCGR3A/FCGR3B,FST,GJA4,HAS2,HK2,IL1RN,IL6,KCNK2,LIF,NFIL3,NR4A1,NR4A2,PLAT,PTGS2,SELENBP1,SGK1,TNFAIP6,XDH	509 (13)
Add3	70.9401	82.4627	88.0482	94.9303	28.9168	29.8495	31.3515	31.7838	-1.46438	5e-05	0.000599895	94.9303		Nicotine Degradation II	0.379	0.0923	1.633	CYP2F1,CYP2S1,CYP4F8,CYP51A1,FMO1,INMT			PPARGC1B		transcription regulator	Activated	2.668	bias	1.99e-07	ACACA,C3,COX7A1,DHCR24,DIO2,EGLN3,FBXO32,FDPS,GPAM,GRB7,HK2,HMGCR,LSS,MITF,MTTP,MVD,PDK4,RUNX2,SCD,SQLE,UCP1	772 (24)
Nxpe2	15.452	15.4498	17.6141	18.3517	4.92209	4.09845	7.38387	7.8765	-1.46149	0.0012	0.00978149	18.3517		Superpathway of Melatonin Degradation	0.379	0.0923	0.816	CYP2F1,CYP2S1,CYP4F8,CYP51A1,MAOB,Sult1d1			ETS2		transcription regulator		1.847	bias	1.99e-07	CSF1R,CSF3,CYP27A1,FGF1,FOS,HPSE,IL2RA,LYZ,MKX,MMP3,MMP9,MSR1,MYC,NOS2,PCSK6,PTHLH,SPP1,Tlr13,TLR9,TNF,TNFSF14	686 (23)
Klf8	1.89156	2.81546	2.59419	3.23799	0.952718	0.940325	0.898802	1.07196	-1.44767	0.00035	0.00347256	3.23799		Ferroptosis Signaling Pathway	0.373	0.0873	-0.302	ACACA,ALOX12,CHAC1,CTH,CYBB,EMP1,GCLC,HMGCR,PRKAG3,SLC7A11,TFAP2C			TSC2		other		-0.142		2.09e-07	A2M,ACACA,ASCL2,BCL3,CP,CRYAB,EGR1,FAM107A,FOS,GALC,GAP43,GPNMB,HK2,IL22RA1,LDHB,LGR5,LOC728392,LPAR1,MAOB,METRN,Mt1,NSDHL,NTRK3,OLFM4,PDGFRA,PDK4,PRELP,RASSF4,RGS22,SCD,SLC14A1,SMPDL3A,SNAP91,SOCS3	544 (18)
Plac8	309.496	351.857	346.932	331.769	134.837	85.2574	96.5722	175.157	-1.44608	5e-05	0.000599895	351.857		1D-myo-inositol Hexakisphosphate Biosynthesis II (Mammalian)	0.37	0.111	#NUM!	INPP5J,IPPK			PELP1		other		1.32		2.19e-07	ACTG2,ADRB2,ASNS,CES1,CLIC3,CSF3,CTSH,FMN2,FOS,FOXQ1,GREB1,IL13RA2,KCNE4,KCNK2,KLK3,KRT15,MAPK4,MLPH,MMP2,MMP9,MRC1,MYC,PPARGC1A,PRKCQ,PTGS2,S100A9,SAA1,SLPI,TOX2	711 (21)
Rgs16	10.6424	12.9165	5.69873	9.61048	3.19492	2.84836	3.95737	4.26724	-1.44581	5e-05	0.000599895	12.9165		FAT10 Signaling Pathway	0.37	0.111	#NUM!	TNF,UBD			MAPK8		kinase		-0.427		2.21e-07	APOA1,CCL5,CRP,CXCL16,CYBB,CYP11A1,CYP27A1,DIO2,DUSP4,EGR1,EOMES,FASLG,FOS,GSTM1,Hrk,IL2RA,IL6,LIF,MAOB,MAP3K9,MMP2,MMP3,MMP7,MMP9,MSR1,MTTP,MYC,NOS2,PPARGC1A,PTCH1,PTGS2,PTX3,SELE,TNF,WNT4,WNT6	649 (17)
Cdh11	103.25	129.327	144.5	144.807	52.4102	32.6116	41.0643	65.822	-1.44331	5e-05	0.000599895	144.807		IL-8 Signaling	0.367	0.085	1.213	CYBB,FOS,GNAI1,GNG7,IRAK2,ITGAM,LIMK1,MAPK10,MMP2,MMP9,MYL9,NAPEPLD,PLCB2,PLD4,PRKCB,PRKCQ,PTGS2			GW501516		chemical drug		0.044		2.27e-07	Acot1,CCL21,Ctla2a/Ctla2b,GPD1,IGFBP2,IL6,KLK11,KRT19,LAMB3,LIPG,LTF,MMP12,OLAH,PDK4,PLAT,PPARGC1A,S100A8,S100A9,SAA1,SCD,SLPI,Sprr2f,Sprr2g,THBS1,UCP1,VNN1	505 (18)
Gpr64	4.54837	5.28561	9.23709	5.62472	2.15157	1.96237	2.68812	2.28333	-1.44264	5e-05	0.000599895	9.23709		Regulation of IL-2 Expression in Activated and Anergic T Lymphocytes	0.367	0.0889	#NUM!	CD247,CD3D,CD3E,CD3G,FOS,LAT,MAPK10,NFATC2			MAPK3		kinase	Inhibited	-2.077		2.4e-07	CD69,CD86,CDKN2B,DUSP4,EGR1,EGR2,FN1,FOS,FOSB,HDC,HLA-DQB1,IL2RA,IL6,MMP9,MYC,MYRF,NR4A1,PPARGC1A,PTGS2,RGS2,SPP1,THBS1,TNF	694 (21)
Apcdd1	240.923	245.941	194.673	229.382	61.2028	48.0411	111.474	114.856	-1.44069	5e-05	0.000599895	245.941		Phagosome Maturation	0.367	0.0861	#NUM!	ATP6V0D2,ATP6V0E2,ATP6V1B1,ATP6V1C2,CTSC,CTSD,CTSH,CTSS,CTSW,CYBB,HLA-DRB5,HLA-E,TUBB4A			ADAMTS18		peptidase		1.941	bias	2.47e-07	CDH10,CDH3,CITED1,Col17a1,COL4A6,COL9A2,ITGB7,KRT14,LAMA1,LAMB3,LTBP2,SCUBE3,SDK2
Mt1	932.412	998.498	431.052	656.76	313.933	271.886	336.601	192.547	-1.43694	5e-05	0.000599895	998.498		TNFR2 Signaling	0.364	0.1	#NUM!	FOS,Naip1 (includes others),TNF			TP73		transcription regulator		0.421		2.5e-07	ADORA2B,AQP5,ARHGAP22,ARL5C,BDKRB2,BMP7,C3,CADM1,CD83,CITED1,CLDN10,CLEC7A,CNN3,CNTFR,COL18A1,CRYAB,CTH,CTSD,ECM1,EGR1,FDXR,FGF2,FN1,FST,GPNMB,HIC1,HPSE,ID2,IGFBP4,IL4R,IL6,IL7,IRF5,KCNQ1,KIT,LTBP1,LY6D,LYZ,Meg3,MMP2,MMP28,MTHFD1,MYC,MYCN,NAP1L3,NTRK1,PIEZO2,PLK2,PROCR,RELN,RPRM,RUNX1,SERPINA3,SERPINA5,Serpinb6b,SNAI1,Spink2,SPP1,TH,THBS1,THY1,TTR,Wfdc17,Wfdc18,WNT4	674 (19)
Sptbn4	1.63603	1.83626	1.27902	2.11564	0.603651	0.375363	0.721872	0.83797	-1.43549	0.001	0.00838322	2.11564		Transcriptional Regulatory Network in Embryonic Stem Cells	0.363	0.0926	#NUM!	EOMES,GATA4,GATA6,L1CAM,TRIM24			Growth hormone		group		-0.818		2.54e-07	ACACA,ADRB2,AGT,BMP7,C3,CCL5,CDH3,CISH,CLDN15,CLU,COL18A1,CTH,DLK1,EGR1,FDPS,FKBP5,FN1,FOS,FOXA2,GCLC,GDF15,GSTM1,GSTM5,HBB,IGF1,IGFBP2,IL6,LDLR,MMP9,MYC,NEDD9,PDK4,PFKFB3,PLK2,PRLR,S100B,SCARB1,Serpina3g (includes others),SGK1,SOCS3,SPP1,STC1,TNF,WNT9A,XDH	668 (25)
Cttnbp2	9.8094	10.6479	9.99505	10.5061	2.76722	2.67752	4.69772	5.00965	-1.43464	5e-05	0.000599895	10.6479		Integrin Signaling	0.361	0.0845	2.84	ACTG2,ACTN2,CAPN11,CAPN5,CAPN6,GRB7,ITGA11,ITGAM,ITGB6,ITGB7,MYL9,MYLK3,NEDD9,PAK3,PAK6,PFN2,Ppp1r12b,TSPAN2			Calcineurin protein(s)		complex		-0.889		2.58e-07	AQP5,CCL4,CCL5,DUSP14,EGR1,EGR2,FGF18,FOS,LIN7A,LIN7B,MB,NFATC2,NFIL3,NR4A1,NR4A2,NR4A3,PPARGC1A,PTGS2,RGS2,SPP1,TNF	592 (24)
Ackr3	73.3881	50.9882	25.0925	34.7899	18.6674	16.8125	17.0794	15.6741	-1.43318	5e-05	0.000599895	73.3881		Mouse Embryonic Stem Cell Pluripotency	0.358	0.0874	0.707	FZD10,ID2,ID4,LEF1,LIF,MAPK11,MAPK13,MYC,SMAD9			RXRB		ligand-dependent nuclear receptor		-1.408		2.58e-07	ALDH1A1,ATP1A3,CCL17,CCL22,Ccl8,CD109,CRYAB,CTSS,ECM1,IGF1,LCN2,LYZ,MARCO,MBP,MMP12,MMP2,NPY,S100A8,SPP1,TNF,VCAN	619 (21)
Slc7a2	9.946	10.1669	18.0117	13.5704	4.95518	3.90032	4.09872	6.23351	-1.42984	5e-05	0.000599895	18.0117		Superpathway of Serine and Glycine Biosynthesis I	0.356	0.143	#NUM!	DUSP26			Pkc(s)		group		-1.155		2.71e-07	APOA1,AQP3,BCL11B,CCR2,CD4,CNN1,CXCR4,CYBB,EGR1,EGR2,FGF2,FN1,FOS,GADD45B,GAP43,HMGCR,HOXA7,ID2,IL6,KCNJ2,LIPA,MAOB,MMP2,MMP9,MSR1,NOS2,NR4A1,NR4A2,NR4A3,POU2F2,PTGS2,RGS2,S100A8,SCARB1,SLC6A2,SLC6A4,SLC6A9,SPP1,STC1,STC2,TH,TNF	673 (22)
Fut2	22.0841	17.099	21.788	12.3946	4.83264	3.18142	11.016	8.26479	-1.42648	5e-05	0.000599895	22.0841		Thioredoxin Pathway	0.356	0.143	#NUM!	TXNDC2			BMP2		growth factor		0.178		2.71e-07	ADAMTS7,ALPL,AMH,AOC1,BTC,CLDN3,CRYM,CYP17A1,DBH,EPHX2,FGF2,FN1,FOS,FOSB,FST,GADD45B,GDF9,HAS2,ID2,ID4,IFI16,IHH,L1CAM,LHCGR,MC2R,MMP9,MSX2,MYC,Nes,NOG,NTRK3,PCSK6,PTGS2,PTH1R,RGS6,RUNX2,SP7,SPP1,TH,TNNT1,VCAN,WNT4	650 (23)
Gnai1	18.0359	19.2478	25.3945	18.5259	7.97267	8.44512	7.19773	6.61171	-1.4257	5e-05	0.000599895	25.3945		NAD Salvage Pathway III	0.356	0.143	#NUM!	NMNAT2			KCNE3	1.423	ion channel				3.32e-07	AKR1C3,BAALC,BCAT1,CCL17,CISH,COCH,Csprs (includes others),CXCL13,FOSB,HSD17B7,IRF4,KCNJ2,MOGAT2,NFIL3,NR4A1,NR4A2,PRDM1,PTGS2,TNFAIP6,TRDN
Hdc	364.196	322.661	266.387	327.246	63.8418	60.7694	252.243	99.8417	-1.42555	5e-05	0.000599895	364.196		Glycoaminoglycan-protein Linkage Region Biosynthesis	0.356	0.143	#NUM!	XYLT1			EGR2	-1.961	transcription regulator		-0.464	bias	3.33e-07	CALCB,CDH6,CNTFR,COL11A1,CRABP1,CSF1R,CYP51A1,DHCR7,DIO2,EGR1,EGR2,FASLG,FGF2,FOS,Gzmc,HMGCR,ID2,ID4,IL1R2,IL7R,MAP2,MBP,MME,MPZ,MYB,MYC,PLCL1,PRDM1,PTHLH,RORC,SCD,SOCS3,SQLE,TNFRSF8	641 (18)
Serpina3n	11.4537	8.47529	12.8307	5.18018	2.39573	7.98135	1.84442	1.90597	-1.42521	0.00035	0.00347256	12.8307		Aspartate Degradation II	0.356	0.143	#NUM!	LIPF			KIF3A		enzyme	Inhibited	-2.401		3.51e-07	CYP51A1,FDPS,GLI1,HMGCR,HMGCS1,IDI1,IHH,MVD,MYC,NSDHL,SP7	320 (7)
Pdgfra	47.7314	62.6316	97.6966	94.5377	23.2313	28.4873	21.77	39.2284	-1.42469	5e-05	0.000599895	97.6966		fMLP Signaling in Neutrophils	0.349	0.0862	0.707	CYBB,FPR1,FPR2,GNAI1,GNG7,NFATC2,PLCB2,PLCB4,PRKCB,PRKCQ			cuprizone		chemical toxicant		0.051		3.51e-07	CCL3L3,CCL4,CCL5,FDPS,FOS,GPR132,HMGCS1,IGF1,MBP,SOCS3,TNF
Fmo1	53.8202	60.9754	76.7654	70.4126	16.8939	13.4509	30.1497	37.177	-1.42341	5e-05	0.000599895	76.7654		Role of Tissue Factor in Cancer	0.349	0.0862	#NUM!	BLK,EGR1,F10,GNA14,GNA15,LIMK1,MAPK11,MAPK13,PDXP,RPS6KA5			Ca2+		chemical - endogenous mammalian		0.531		3.6e-07	ADORA2A,Ank2,ANKH,AQP5,CCNE1,CCR2,CD83,CD86,CHGB,CREM,CXCR4,EGR1,ELF3,FASLG,FGF2,FN1,FOS,HDC,HMGCR,IL6,KCND2,KCNG1,MMP9,MSR1,MYB,MYOCD,NAPSA,Nes,NFATC2,NGFR,NPY,NR4A1,NR4A3,NR5A1,PADI1,PPARGC1A,PTGS2,RUNX2,S100A8,S100A9,S100G,SCARB1,SGK1,SLC12A3,SPP1,STC1,TNF,TRPV6	588 (21)
Slc26a6	8.28558	6.45202	7.53621	3.56136	2.45289	2.28266	2.39368	2.50605	-1.42294	0.00035	0.00347256	8.28558		GADD45 Signaling	0.342	0.105	#NUM!	CCNE1,GADD45B			TGFB3		growth factor		0.881		3.71e-07	ACTG2,ADAM12,ASPN,CCNE1,CDH6,CDKN2B,CLDN11,COL11A1,FGF2,FN1,FOS,FOSB,HOXA2,LEF1,LTBP2,MAPK11,MMP10,MMP2,MMP3,MMP9,PPARGC1A,PTAFR,PTHLH,SCD,SNAI1,THBS1,TNS1,TSPAN2	610 (17)
Lrrn2	10.2912	8.19878	6.80348	7.00382	3.18832	2.97718	3.12174	2.76319	-1.42233	5e-05	0.000599895	10.2912		3-phosphoinositide Biosynthesis	0.342	0.0843	0.535	ALPL,CILP,DUSP14,DUSP2,EPHX2,NUDT11,PDCD1,PDXP,PPFIA2,PPM1H,PPP1R1B,PTPN22,PTPRO,SOCS3			DNASE2		enzyme	Inhibited	-2.621	bias	3.94e-07	Apol9a/Apol9b,CP,GPNMB,IFIT3,Ly6a (includes others),Ms4a4c (includes others),Mx1,OAS3,Oasl2,RSAD2,SLAMF8,TNF,ZBP1
Rnf223	2.66014	3.16045	2.56241	4.01112	0.685869	0.852491	2.65103	0.439743	-1.42084	0.02685	0.118444	4.01112		Renal Cell Carcinoma Signaling	0.339	0.0875	0	EGLN3,FOS,HGF,PAK3,PAK6,TGFA,UBD			PTX3	-1.716	other		-0.7		3.94e-07	CCL3L3,CCL4,CCL5,Ccl8,CCR2,EGR2,EGR3,FOS,GATA4,IGF1,IL6,MMP9,TNF	448 (13)
Klrb1c	0.991529	1.60422	2.97009	1.57143	0.619781	0.829182	0.573056	0.650069	-1.4174	0.0229	0.104948	2.97009		PAK Signaling	0.324	0.0849	0.333	EPHA3,LIMK1,MAPK10,MYL3,MYL9,PAK3,PAK6,PDGFRA,TNF			hexachlorobenzene		chemical toxicant		1.357	bias	3.94e-07	A2M,ASNS,C4A/C4B,CLU,CP,ELF3,GPNMB,GPX2,LCN2,MMP2,MMP9,MRC1,Ms4a6b,MYC,SLC34A2,SPP1,UPP1,VIM	571 (17)
Cdr2l	34.8881	36.4329	24.7227	26.2468	13.2503	10.4819	9.94641	12.1097	-1.41726	5e-05	0.000599895	36.4329		Histidine Degradation III	0.313	0.125	#NUM!	MTHFD1			JUND		transcription regulator		0.218		4.07e-07	AGT,BCL3,C3,C3AR1,CCL5,Ccl8,CLU,CXCL16,CYBB,DBH,IL6,LHCGR,MMP3,MMP7,MMP9,NOS2,NR4A1,RUNX2,SFTPD,SPP1,TH,TNF	734 (20)
D630003M21Rik	2.26001	3.33152	2.67592	5.49532	0.696959	1.18528	1.35363	1.92231	-1.41584	0.0001	0.00113371	5.49532		Inositol Pyrophosphates Biosynthesis	0.313	0.125	#NUM!	IPPK			STING1		other		1.484	bias	4.23e-07	CCL5,CD86,GJA4,HAP1,HDC,HOPX,IFI16,IFIT3,IL6,LCN2,LIF,Mx1,NOS2,OASL,RGS16,RSAD2,Serpina3g (includes others),TNF,UPP1	387 (17)
Lpar1	57.3434	55.5419	55.4636	47.112	20.8159	12.4175	19.8081	27.8071	-1.41413	5e-05	0.000599895	57.3434		Superoxide Radicals Degradation	0.313	0.125	#NUM!	SOD3			miR-199a-5p (and other miRNAs w/seed CCAGUGU)		mature microRNA	Inhibited	-2.429	bias	4.26e-07	ACTG2,BCAM,C3,COL4A1,COL4A5,FN1,KRT17,LCN2,MMP7,MYL9,MYOCD,MYRF,NEDD9,PADI4,PIGR,PTGS2,RSAD2,SMTN,WNT6,WNT7A,ZBP1
Vgll3	4.18111	5.17616	9.99334	7.28243	2.21164	2.52509	2.15977	3.13457	-1.40874	5e-05	0.000599895	9.99334		Sphingomyelin Metabolism	0.313	0.125	#NUM!	SMPD3			zymosan		chemical - endogenous non-mammalian		0.634		4.26e-07	ARG1,ARNT2,CCL17,CCL3L3,CCL4,CCL5,CD86,CIITA,CSF3,FPR2,IL36A,IL4R,IL6,IRF4,ITGAM,LIF,MMP2,PPARGC1A,PTGS2,SOCS3,TNF	427 (14)
Pi15	23.7051	34.755	32.4783	24.8556	16.8872	10.3641	9.2013	7.24817	-1.40583	5e-05	0.000599895	34.755		Pyrimidine Ribonucleotides Interconversion	0.304	0.0909	#NUM!	ENTPD2,ENTPD3,NME4			PLAU		peptidase		-0.781		4.32e-07	ARG1,CCL5,FN1,GDF15,HGF,HLA-DMA,IGF1,IGFBP2,IL6,MMP12,MMP9,NPY,OAS3,Retnla,S100A8,S100A9,SLPI,SNAI1,TNF,VIM	708 (20)
Prph	1.78526	1.89198	1.68086	0.798186	0.575904	0.876109	0.410549	0.46195	-1.40513	0.01225	0.0649368	1.89198		Systemic Lupus Erythematosus In T Cell Signaling Pathway	0.299	0.0808	1.46	CD247,CD3D,CD3E,CD3G,CD86,CREB3L3,CREM,FASLG,FOS,GNAI1,H2-K2/H2-Q9,H2-M5,HLA-DMA,HLA-DMB,HLA-DQB1,HLA-DRB5,HLA-E,ICOS,IL6,IRF4,LAT,NFATC2,NOS2,PPP2R2B,PPP2R2C,RORC,TRG			isobutylmethylxanthine		chemical toxicant		1.301		4.4e-07	AEBP1,AGT,ALDH3B1,CCL22,CCNE1,CHGA,CRABP2,CREM,CXCR4,CYP11A1,CYP17A1,EGR1,EGR2,FN1,FOS,HSD17B7,IDH1,IFIT3,IL13RA2,LGALS12,MITF,MMP2,MMP3,Mt1,Mt2,MYC,NOS2,NOTCH3,PDGFRA,PDK4,PLAT,PPARGC1A,PRLR,SCARB1,SCD,SGK1,SNAI1,TH,THBS1,WNT10B,ZC3H12A	714 (21)
Sybu	4.57061	4.70061	5.30808	5.30455	1.91864	1.7325	2.57938	1.2785	-1.4049	0.00145	0.0114691	5.30808		Role of Oct4 in Mammalian Embryonic Stem Cell Pluripotency	0.296	0.087	#NUM!	FOXA2,NR5A1,NR5A2,SPP1			BCR (complex)		complex		1.057	bias	4.47e-07	BCL2A1,CCL4,CD300A,CD5,CD69,CD86,CDK6,CXCR4,EGR1,FOS,FOSB,HLA-DMA,HSH2D,IL12RB1,IL2RA,IL2RB,IL6,IRF4,KCNN4,MYC,PDCD1,PLA2G5,POU2F2,PRDM1,PTAFR,PTGS2,PTPN22,REL,SLAMF7,TLR9	475 (18)
Fn1	257.283	248.476	270.16	273.206	119.766	95.5128	75.6095	105.446	-1.40439	0.0001	0.00113371	273.206		VEGF Family Ligand-Receptor Interactions	0.292	0.0833	1.134	FOS,PLA2G10,PLA2G1B,PLA2G2D,PLA2G5,PRKCB,PRKCQ			NR0B2		ligand-dependent nuclear receptor		-1.168	bias	4.71e-07	ABCC3,ACACA,AGT,APOA1,ARG1,CD163,CD86,CYP11A1,CYP11B2,CYP51A1,EGR1,GSTA5,GSTM1,GSTM5,HDC,HMGCR,IL6,MTTP,NOS2,PDK4,PPARGC1A,SCARB1,SCD,SPP1,TNF	710 (23)
Heg1	61.9254	67.4021	60.2053	69.5035	13.6682	47.9041	15.0682	21.2886	-1.40334	5e-05	0.000599895	69.5035		Reelin Signaling in Neurons	0.29	0.082	2.333	ARHGEF16,BLK,LIMK1,LRP8,MAP3K9,MAPK10,MAPT,PAFAH1B3,PDK4,RELN			TAC1		other		-0.735	bias	4.74e-07	CCL4,Cxcl15,CXCR4,FOS,FOSB,HDC,IL1RN,IL6,KCND2,MAPT,MME,NCR1,NGF,NOS2,PLAT,PRF1,PTCH1,PTGS2,SELE,SERPINI1,SLC6A2,TH,TNF	514 (17)
Slc2a12	17.568	19.434	35.7113	19.9184	9.59126	6.18373	10.2116	9.08417	-1.40124	0.0001	0.00113371	35.7113		ATM Signaling	0.288	0.0825	-0.816	CREB3L3,GADD45B,MAPK10,MAPK11,MAPK13,PPP2R2B,PPP2R2C,TRIM28			NEDD9	1.598	other		-0.649		4.74e-07	AOAH,AU015791,BMPR1B,CA9,DUSP26,ELF3,FHAD1,FOS,GDF15,KIT,LIN7A,LYPD1,MAL2,MMP2,MMP9,NRN1,OVGP1,PLAC8,PPP2R2C,SLC14A1,SLC1A1,STC1,VIM	728 (22)
Tmem121	2.62053	2.07572	1.23977	1.67239	0.932026	0.520638	0.879325	0.549432	-1.40081	0.0092	0.0521333	2.62053		Role of JAK2 in Hormone-like Cytokine Signaling	0.287	0.0882	#NUM!	EPOR,PRLR,SOCS3			androgen		chemical drug		-0.64		4.92e-07	ADAMTS15,ADI1,AGR2,AKR1C3,BMP6,C4A/C4B,CHGA,CRP,CXCL13,CXCR4,DHCR24,FGF2,FOS,FUT2,FUT9,GGT1,IGF1,IGFBP2,IHH,ITGAM,Kap,KLK3,MMP9,Mt1,MYC,NR4A1,PF4,PRKCB,PTGS2,RUNX1,RUNX2,SFRP2,STEAP1,VNN1,Vnn3	628 (19)
Dusp2	12.3831	16.4306	7.80667	6.48883	5.59423	2.77385	3.9548	4.01217	-1.40003	0.00015	0.00163545	16.4306		Androgen Signaling	0.278	0.0809	1.89	CACNA1E,CACNA2D3,CACNB2,CACNG4,GNA14,GNA15,GNAI1,GNG7,PRKCB,PRKCQ,SHBG			MAC		complex		-0.736	bias	5.16e-07	AKR1C3,EGR1,EGR2,FAM110C,FN1,MMP3,PTGER2,PTGS2,RGS16,SPP1,THBS1,TNF	663 (23)
Gk5	2.8942	5.18747	5.29976	6.3799	1.79369	1.67589	1.7213	2.30114	-1.39925	0.00085	0.0073456	6.3799		Citrulline Biosynthesis	0.278	0.111	#NUM!	ARG1			ERBB3		kinase		0.284		5.22e-07	CLU,CMA1,Cma2/Mcpt9,CXCR4,EGR1,ETV5,FBN1,FGF2,FN1,GJB3,HAS2,HBA1/HBA2,IER2,LHFPL6,MMP3,NID1,PTGS2,SERPINA3,Serpina3g (includes others),SFRP1,SGK1,SLPI,SNAI1,SOCS3,THBS1,TNNT2,TNS1	678 (22)
A230057D06Rik	0.955675	1.12579	1.39518	0.980094	0.411328	0.331831	0.451478	0.495618	-1.39875	0.0242	0.109612	1.39518		Melatonin Degradation I	0.277	0.0833	1.342	CYP2F1,CYP2S1,CYP4F8,CYP51A1,Sult1d1			nifedipine		chemical drug		-0.143		5.43e-07	ABCC3,AGT,AGTR2,ANKH,CYP11A1,CYP17A1,DUSP4,FAM3B,FN1,FOS,HMGCR,Hrk,IL6,LDLR,NGF,NOS2,NR4A1,PTGS2,SGK1,TH,TNF	670 (25)
Fam167b	38.5653	38.5445	28.4544	29.5834	13.7324	8.69654	14.792	14.0541	-1.39821	5e-05	0.000599895	38.5653		Caveolar-mediated Endocytosis Signaling	0.274	0.0822	#NUM!	ACTG2,HLA-E,ITGA11,ITGAM,ITGB6,ITGB7			LRP6		transmembrane receptor		-0.159		5.5e-07	ALDH1A1,EPCAM,FOS,HK2,IL6,MMP2,MMP3,MMP7,MMP9,MYC,PPARGC1A,PRLR,SLC2A3,TNF,UCP1,VIM	651 (21)
F2rl3	2.35688	2.00528	1.33572	1.86796	0.675739	0.482532	0.625035	1.09257	-1.3955	0.00755	0.0445414	2.35688		Pyrimidine Ribonucleotides De Novo Biosynthesis	0.27	0.0857	#NUM!	ENTPD2,ENTPD3,NME4			IFIH1		enzyme		1.992	bias	5.5e-07	Bst2,CCL4,CCL5,CD4,CISH,Clec2d (includes others),Cxcl15,EGR1,IL6,Ly6a (includes others),Mx1,OAS2,PRF1,RSAD2,SIGLEC1,TNF	392 (18)
Nde1	116.514	107.081	74.5034	108.682	27.6879	49.3532	41.9734	35.6712	-1.39491	0.0012	0.00978149	116.514		Autophagy	0.265	0.082	#NUM!	CTSC,CTSD,CTSH,CTSS,CTSW			Creb		group		-1.348		5.52e-07	AASS,ARG1,BCAS1,BCL2L15,BMP6,C3AR1,CDH10,CHGA,CREM,CSF1R,CTH,CYP11B2,CYP17A1,CYP51A1,DBH,DUSP4,EGR1,EGR3,EPHA3,ETV5,FHDC1,FOS,FOSB,FSCN1,HAS2,IFI16,IGF1,IL6,INHA,ITGAM,KLRB1,LDLR,MITF,MMP2,MSX2,MYB,NEDD9,NMNAT2,NR4A1,NR4A3,NRN1,OSBPL3,PLAT,PPARGC1A,PTGS2,PTHLH,RGS2,Saa3,SLC7A11,SLIT2,SYT9,TH,TNF,UCP1,ZBP1	696 (23)
Pmvk	221.327	194.678	37.7151	43.8474	34.1092	49.7015	57.3122	48.2253	-1.39385	5e-05	0.000599895	221.327		Regulation of Cellular Mechanics by Calpain Protease	0.264	0.0811	#NUM!	ACTN2,CAPN11,CAPN5,CAPN6,CCNE1,CDK6			NS-398		chemical reagent		0.094		5.76e-07	Abcb1b,ALPL,ARG1,CCL5,CHGA,CXCR4,EGR2,F2R,FGF2,GATA6,HGF,IGF1,IL2RA,IL6,MMP2,MMP9,NOS2,PTGS2,RUNX2,S100A8,S100A9,SAA1,SPP1,TNF,WNT10B	647 (22)
Slc29a1	124.802	122.371	97.4411	131.561	37.778	58.6921	44.039	40.8576	-1.39258	5e-05	0.000599895	131.561		Tryptophan Degradation III (Eukaryotic)	0.253	0.087	#NUM!	CYP2S1,TDO2			PAX5-ELN		fusion gene/product		0.258	bias	6.11e-07	CD180,CD248,CYBB,GIMAP1-GIMAP5,HTR1B,IL2RA,IL2RB,KLRB1,LPXN,Ly6a (includes others),LY6D,PLK2,PRLR,RGS18,TLE6
LOC102636514	25.3151	26.0838	29.8265	25.6145	9.4525	5.66724	11.5988	13.9916	-1.39199	0.0009	0.00770366	29.8265		Embryonic Stem Cell Differentiation into Cardiac Lineages	0.248	0.1	#NUM!	GATA4			MEF2A		transcription regulator		1.958		6.43e-07	ARHGAP20,ARHGEF19,ASB4,Bex1,CHRDL2,CLIC6,DPF3,FGF16,FOS,GATA4,GSTA3,GSTA5,MMP10,MYOCD,NR4A1,PKNOX2,PPARGC1A	457 (7)
Pfn2	70.2746	75.758	87.0213	73.5128	27.8547	29.641	28.1728	31.1608	-1.3918	5e-05	0.000599895	87.0213		Cell Cycle Regulation by BTG Family Proteins	0.24	0.0811	#NUM!	CCNE1,PPP2R2B,PPP2R2C			alitretinoin		chemical drug		0.758		6.45e-07	ABCC3,ADAMTS4,APOA1,ATP1A3,BCL2A1,CD83,CD86,CPM,CXCL13,CYP26A1,CYP4F11,DHRS9,FASLG,FN1,FOS,HSD17B1,IL2RA,IL2RB,IL6,ITGAM,LTF,MMP9,MTTP,Naip1 (includes others),PGLYRP1,PPARGC1A,PTGIS,SCD,SNAI1,SPP1,STRA6,UCP1,VIM	523 (20)
Dner	0.384411	0.600415	1.17301	0.623507	0.320693	0.164307	0.131945	0.44364	-1.39092	0.02695	0.118762	1.17301		Superpathway of Methionine Degradation	0.24	0.0811	#NUM!	CDO1,CTH,MTR			daidzein		chemical drug	Activated	2.184		6.53e-07	A2M,ABCC3,AIF1,AKR1C3,ARG1,CD4,CD86,FASLG,FOLR1,FOSB,HMGCR,ID2,IL6,LAPTM5,LDLR,MAL2,MMRN1,MTTP,MYC,OSBPL3,PRLR,PTGS2,RASGRP1,SHBG	757 (19)
Znhit6	20.8928	23.3736	30.8543	25.3719	11.2504	7.44126	10.3593	9.3803	-1.38674	5e-05	0.000599895	30.8543		Vitamin-C Transport	0.236	0.0833	#NUM!	SLC2A3,TXNDC2			OGA		enzyme		0.339		6.57e-07	ABLIM3,ADAMTS17,ADAP1,AGTR2,ALDOC,APOC2,AZGP1,C1RL,C3AR1,CACNA2D3,CCL3L3,Cd24a,CD53,CD86,CD93,CDH15,CDK6,CDKN2B,CNN1,COLEC11,CRABP1,CSF1R,Cxcl15,CXCL16,CYFIP2,CYP4F11,DHCR7,EGR2,FBLN1,FDPS,FGF18,FGF9,FN1,FSCN1,FZD10,GDF11,HK3,HMGCLL1,HMGCR,HMGCS1,HPGDS,HSD17B1,IFIT3,IGF1,IGFBP4,ITGB7,LIF,LPXN,LSS,MGLL,NSDHL,PLD4,PRF1,PROM1,PTGDS,RAB27A,Saa3,SLAMF9,SOCS3,TGFA,TGFBI,THBS1,Tnfrsf22/Tnfrsf23,VIM,WNT16	632 (16)
9130008F23Rik	5.55833	7.53209	4.8604	7.40983	2.67765	1.92043	2.64204	2.4613	-1.38633	0.0154	0.0775904	7.53209		Glycogen Degradation II	0.199	0.0833	#NUM!	PGM5			captopril		chemical drug		0.567		6.89e-07	A2M,AGT,ASNS,C4A/C4B,CAPN6,CLU,CP,EPHX2,GPX2,IL1RN,IL6,LCN2,LTBP2,MMP9,MRC1,Ms4a6b,NOS2,PTGS2,SLC34A2,SPP1,UPP1	632 (22)
Prtg	0.916195	1.44004	1.22672	1.16558	0.447115	0.334794	0.423886	0.610751	-1.38628	0.0008	0.00698059	1.44004		Neuregulin Signaling	0	0.0571	1.633	BTC,GRB7,MYC,PRKCB,PRKCQ,TGFA			1810019D21Rik		other		0.471		7.01e-07	Abcb1b,APOL6,BDKRB2,ENTPD3,F5,FAM189A2,FST,HGF,IL13RA2,KCNH2,MMP9,MYCN,PADI1,PLA2G7,RTN4R,S100A8,SLC7A11,WNT7A
Aqp11	8.14268	12.5842	11.4562	21.5349	4.12432	2.43956	8.95209	5.05385	-1.38488	0.00055	0.00508207	21.5349		Circadian Rhythm Signaling	0	0.0606	#NUM!	CREB3L3,VIPR2			FOXA1		transcription regulator		-0.236		7.03e-07	ACTG2,ADH1C,AGR2,Akr1c14,AQP3,CFTR,CNN1,COL18A1,EPHX1,FOXA2,GREB1,H19,HHIP,IL6,KLK3,LHFPL6,MLXIPL,MYC,MYL9,MYOCD,NPY,NR4A2,PAM,RORC,RPRM,SLC10A6,SLC6A15,SLPI,SPDEF,TH,TNF,TTR,UCP1,WNT7B	619 (24)
Gpx2	111.334	90.6198	137.079	58.1426	44.4709	11.0973	37.8026	58.8284	-1.38382	5e-05	0.000599895	137.079		p53 Signaling	0	0.051	#NUM!	GADD45B,HDAC9,RPRM,THBS1,TRIM29			hydrogen peroxide		chemical - endogenous mammalian		1.973		7.09e-07	Abcb1b,AEBP1,AGT,Ank2,BCL2A1,CCL3L3,CCL4,CCR2,CD247,CD86,CLU,CRYAB,CSF3,CTSD,CTSS,CXCR4,CYP51A1,DHCR7,DUSP2,DUSP4,EGR1,FASLG,FBXO32,FDPS,FDXR,FGF2,FN1,FOS,GADD45B,GCLC,GDF15,GLI1,GSTA3,GSTA5,HDC,HMGCR,IL2RA,IL6,INSIG1,KIT,LCN2,LDLR,LTB4R,MB,MIOX,MITF,MMP10,MMP2,MMP3,MMP9,MSR1,MYC,NFIL3,NGF,NOS2,NOTCH3,NR4A1,PDGFRA,PPARGC1A,PSTPIP2,PTGS2,PTX3,RAB27A,REL,RUNX2,SC5D,SFRP2,SGK1,SLC7A11,SNAI1,SPP1,SQL…	662 (18)
Hpx	1.33614	1.01892	1.5984	1.147	0.735161	0.44718	0.41191	0.363208	-1.38164	0.0332	0.138617	1.5984		Mitochondrial Dysfunction	0	0.0351	#NUM!	BACE2,COX7A1,MAOB,MAPK10,NDUFA4L2,XDH			lipoteichoic acid		chemical - endogenous non-mammalian		1.096	bias	7.17e-07	CD83,CD86,CSF3,CXCR4,CYBB,EBI3,IL1RN,IL6,MMP2,MMP9,MYD88,NOS2,NR4A1,NR4A2,NR4A3,PDCD1,PTAFR,PTGS2,TLR7,TNF	406 (13)
St6galnac4	16.8618	16.2001	8.79529	12.6166	5.813	5.05197	5.31402	4.73742	-1.38093	5e-05	0.000599895	16.8618		Ceramide Signaling	0	0.0795	0.816	CTSD,FOS,NGFR,PPP2R2B,PPP2R2C,SMPD3,TNF			NEUROG1		transcription regulator		0.688		7.24e-07	ADD3,AMIGO2,C3,CEMIP,CFH,FGF9,FN1,GFPT2,HAS2,IL6,LGR5,LIX1,LRRN3,MEST,MMP9,NOG,PLK2,SCG2,THBS1
Tub	3.11106	3.23365	2.25767	2.83431	1.27243	1.24201	0.932754	0.956029	-1.37704	0.0004	0.00387855	3.23365		Regulation of Actin-based Motility by Rho	0	0.0777	0	ACTG2,LIMK1,MYL3,MYL9,PAK3,PAK6,PFN2,Ppp1r12b			LGALS3		other		1.213		7.35e-07	ACACA,CCL3L3,CCR2,COL4A1,CTSH,FN1,FSCN1,IGF1,IL6,ITGAM,KRT19,LGALS12,ME1,MSR1,MYC,NFATC2,NOS2,PPARGC1A,PRDM1,Retnla,SAA1,SELE,SOCS3,SPP1,TNF,WNT9A	681 (21)
Lipa	50.3595	58.1852	74.7432	64.7485	18.0025	28.5389	16.9105	32.1695	-1.37515	5e-05	0.000599895	74.7432		Role of BRCA1 in DNA Damage Response	0	0.025	#NUM!	MSH6,SLC19A1			GATA1		transcription regulator		1.535		7.35e-07	AFF3,ALOX12,ANK1,BMP6,CCL5,CDK6,CIITA,CMA1,CNN3,CPA3,CREM,CYBB,EGR1,EPOR,F10,FOSB,HBA1/HBA2,HBB,HPSE,IL7R,INHA,INHBB,JAZF1,KIT,LYZ,MBP,Meis1,MGST2,MITF,MSX2,MTHFD1,MYB,MYC,MYCN,NFE2,NFIL3,NR4A2,NRARP,PF4,PRDM8,PSTPIP2,REL,RUNX2,SCIN,SLC19A1,SPTB,SRM,TAC3,TRIM29,ZNF366	610 (24)
Myc	116.595	135.886	117.093	114.022	37.8966	42.0494	56.5292	50.3765	-1.37191	5e-05	0.000599895	135.886		Activation of IRF by Cytosolic Pattern Recognition Receptors	0	0.0635	1	IL6,MAPK10,TNF,ZBP1			LGR4		transmembrane receptor		1.095		7.62e-07	CYP11A1,IL6,LEF1,LHCGR,MMP9,MYC,NR3C2,PLBD1,PRLR,SFRP4,SLC13A3,SNAI1,TNF,VIM,WNT4,WNT7A	638 (21)
Thy1	220.565	208.858	194.583	226.149	65.4131	49.8542	92.7854	120.779	-1.37038	5e-05	0.000599895	226.149		Fcγ Receptor-mediated Phagocytosis in Macrophages and Monocytes	0	0.0638	2.449	ACTG2,FCGR3A/FCGR3B,NAPEPLD,PLD4,PRKCB,PRKCQ			NUP98-DDX10		fusion gene/product		0.234		7.62e-07	A2M,C3AR1,CDK6,CLEC7A,EGR1,GADD45B,HOXA3,HOXA5,HOXA7,LYZ,Meis1,MSR1,MYB,MYC,MYCN,PTGS2
Fsd1	2.01835	3.01333	2.4704	3.7256	0.716621	0.773085	1.15139	1.72123	-1.36389	0.012	0.0639688	3.7256		LPS-stimulated MAPK Signaling	0	0.0723	1.342	FOS,MAPK10,MAPK11,MAPK13,PRKCB,PRKCQ			TNFSF11		cytokine		0.282	bias	7.93e-07	Acp5,ADORA2B,ADRA1A,AIF1,ATP6V0D2,BCL2A1,C3AR1,CCL3L3,CCL4,CCL5,Ccl8,CCNE1,CD83,CSF1R,CSF3,DMPK,EGR2,FOS,FPR1,GADD45B,GCLC,IGF1,IL15RA,IL1RN,IL6,IRF4,ITGAM,LAT,LIMK1,MMP9,MYC,NFATC2,NFIL3,NOS2,PAG1,PRDM1,PTGER2,PTGS2,RCL1,RGS16,SAA1,Saa3,SOCS3,SPIB,SPP1,TBATA,TNF	615 (17)
Trib2	12.7397	14.2443	17.2938	12.9757	3.43416	10.9057	3.8583	4.16472	-1.35626	5e-05	0.000599895	17.2938		NF-κB Activation by Viruses	0	0.0395	#NUM!	CD4,PRKCB,PRKCQ			AG490		chemical - kinase inhibitor		0.818	bias	8.01e-07	A2M,AGT,AKR1C3,BMP7,CCL5,CFTR,ESR2,FGF2,FOS,ICOS,IGF1,IL13RA2,IL6,IL7,MMP9,MYC,NOS2,PDCD1,PTGS2,PTX3,SAA1,SOCS3,SPP1,TNF	463 (15)
Grik2	0.665885	0.913511	1.07989	0.913456	0.174644	0.128377	0.283131	0.812169	-1.35334	0.0056	0.0351362	1.07989		CD40 Signaling	0	0.0769	#NUM!	FOS,MAPK10,MAPK11,MAPK13,PTGS2			PD173074		chemical reagent	Activated	2.23		8.05e-07	ADGRG1,ANXA9,CDH5,CYP11A1,ELF3,FRMD3,GABRP,HOPX,ITGB6,KRT23,KRT7,LAMA1,LTB,MFAP5,MSX2,MYC,SLC38A3,SLC40A1,TFAP2C,TRPV2,UPK1B,UPK3B	155 (3)
Pfkfb3	64.8476	79.0184	51.5769	96.3062	26.8586	24.6473	37.458	25.4211	-1.35083	5e-05	0.000599895	96.3062		CD27 Signaling in Lymphocytes	0	0.0566	#NUM!	FOS,MAP3K9,MAPK10			HRAS		enzyme		-0.586		8.23e-07	A2M,ACACA,ADRA2A,ADRA2C,ALDH1A3,ANXA8/ANXA8L1,ASNS,ATP1A3,B3GNT5,BMP7,CACNG4,CCL5,CCNE1,CD69,CDH3,CDKN2B,CFB,CFH,CHGA,CISH,CLU,CNN1,COL18A1,COL4A1,CRABP2,CRP,CTSC,CTSS,DNER,EGR1,EPHX1,ETV5,F2R,FGF2,FN1,FOS,FOSB,FRMD6,GJB3,GNA14,GPX3,HAS2,HDC,HGF,HOXA11,HOXC8,ID2,IGFBP4,IL6,IL7R,IRX3,ITGAM,JAZF1,KRT19,LIPG,LYZ,MAOB,MMP2,MMP3,MMP9,MYC,MYCN,MYL3,MYL9,NEXN,NID1,NOS2,OAF,PAFAH1B3,PCYT1B,PDGFRA,PRKCB,P…	649 (21)
Pex11a	11.8494	15.4806	12.241	20.2522	4.21571	6.39054	7.86842	5.00585	-1.34924	0.00205	0.015375	20.2522		IL-3 Signaling	0	0.038	#NUM!	FOS,PRKCB,PRKCQ			CCL5	2.155	cytokine		1.376	bias	8.69e-07	AIF1,CCL3L3,CCL4,CCL5,CCRL2,CD163,DDAH1,EMP1,F2R,FOS,HDC,IER2,IL6,ITGAM,MMP9,NOS2,PTGDS,SGK1,SQLE,THBS1,TNF	691 (22)
Col4a5	26.2164	33.5124	32.632	40.6998	11.7144	13.3514	13.2167	14.0834	-1.34538	5e-05	0.000599895	40.6998		Lymphotoxin β Receptor Signaling	0	0.0377	#NUM!	LTB,TNFSF14			1-methyl-4-phenyl-1,2,3,6-tetrahydropyridine		chemical toxicant		0.524		8.69e-07	AIF1,CCL5,CYBB,EGR1,EGR3,EPHX2,FGF2,FOS,FOSB,IL6,ITGAM,LIF,MAP2,NGF,NOS2,NR4A1,NR4A2,PTGS2,SLC40A1,TH,TNF	464 (14)
Pdxp	7.72184	5.91903	3.27729	4.94994	2.94208	1.8788	1.9756	1.82354	-1.34307	0.002	0.0150994	7.72184		Thrombopoietin Signaling	0	0.0635	0	FOS,MYC,PRKCB,PRKCQ			peptidoglycan		chemical - endogenous non-mammalian		1.74	bias	8.85e-07	BCL2A1,CCL3L3,CCL4,CCL5,CD69,CD86,CSF3,CXCL16,CXCR4,EGR1,FOS,FPR2,IL1RN,IL2RA,IL6,MMP3,MYD88,NOS2,PTGS2,S100A8,S100A9,Tlr13,TLR5,TLR7,TLR9,TNF	380 (12)
Ptger2	6.74222	6.77469	7.85216	5.95223	2.38419	2.66295	3.60985	2.11434	-1.34283	5e-05	0.000599895	7.85216		Airway Inflammation in Asthma	0	0.0312	#NUM!	MMP9			LIPE		enzyme		-1.061		9e-07	ADH1C,ALDH1A1,CD74,CDO1,CP,DMPK,EGR1,FBP2,FKBP5,FOS,ID2,INMT,MAPT,MSR1,NPY,NR4A1,PAM,PC,PDK4,PPARGC1A,PTGS2,RGS5,RUNX2,SCARB1,SCD,ST3GAL5,TNF,UCP1	630 (24)
Lingo1	4.33014	3.37081	2.55711	3.54997	1.8545	1.14656	1.09662	1.35141	-1.34142	0.007	0.0420074	4.33014		Oncostatin M Signaling	0	0.0233	#NUM!	MMP3			TRAF3IP2		enzyme	Activated	2.239	bias	9.17e-07	AGT,CCL21,CCL5,CCR2,CDH3,CSF3,CXCL16,FGF2,IL6,LCN2,MMP10,MMP2,MMP3,MMP9,NOS2,S100A8,Saa3,STEAP4,TNF,ZC3H12A	601 (13)
Adora2a	3.08303	2.84542	3.43071	3.93858	1.44061	1.28615	0.945657	1.57603	-1.34122	0.00095	0.00805496	3.93858		IL-15 Signaling	0	0.0667	-1.342	IL15RA,IL2RB,MAPK11,MAPK13,MYC			actinomycin D		biologic drug		0.221		9.31e-07	Abcb1b,AGT,APOA1,AQP5,BCL2A1,DIO3,DUSP4,EGLN3,FN1,FOS,FPR1,GSTM5,ID2,IGFBP4,IL1R2,IL6,IL7R,LTB4R,MMP12,MMP2,MMP3,Mt1,MTTP,MYC,NGF,NOS2,NPY,NTF3,PFKFB3,PTGIS,PTGS2,PTH1R,PTHLH,PTX3,RGS2,SELE,SFRP1,SLC40A1,SOCS3,SPP1,TGFA,TNF,TNFRSF9	706 (17)
Ank2	13.8265	17.1074	18.8774	21.1295	4.9822	6.22252	5.88241	10.9598	-1.33877	5e-05	0.000599895	21.1295		Virus Entry via Endocytic Pathways	0	0.0686	#NUM!	ACTG2,FOLR1,HLA-E,ITGB6,ITGB7,PRKCB,PRKCQ			NPPB		other	Inhibited	-2.076		9.35e-07	CYP11B2,FDX1,FDXR,FN1,GSTA3,HMGCR,HMGCS1,IDI1,LDLR,LSS,PPARGC1A,SCARB1,UCP1	567 (19)
Ctla2a	964.681	1061.87	1008.47	661.891	570.791	311.861	230.386	349.525	-1.33782	5e-05	0.000599895	1061.87		Angiopoietin Signaling	0	0.0533	2	ANGPT4,GRB7,PAK3,PAK6			SPI1		transcription regulator	Activated	3.032		9.61e-07	Acp5,BCL11A,BLNK,C3AR1,CCL17,CCL22,CCL4,CD180,CD3E,CD79B,CDK6,CIITA,CSF1R,CTSS,CYBB,EBF1,EGR2,FOS,GPR84,HIC1,HK3,ID2,IFIT3,IL1R2,IL1RN,IL2RA,IL7R,IRF4,ITGAM,KIT,KLK3,LEF1,LTF,LYZ,MBP,MME,MMP2,MRC1,MYB,MYC,NOS2,OASL,PRDM1,PTGS2,RSAD2,SPP1,TNF,VIM	613 (19)
Ndufa4l2	24.8754	21.1902	23.9417	32.5736	7.89924	11.9943	9.08767	11.6494	-1.33612	0.0373	0.150513	32.5736		CNTF Signaling	0	0.0351	#NUM!	CNTFR,RPS6KA5			miR-146a-5p (and other miRNAs w/seed GAGAACU)		mature microRNA	Inhibited	-2.746	bias	9.78e-07	CFH,COL13A1,CRP,CXCR4,IL36A,IL36B,IL36RN,IL6,IRAK2,IRF5,LTB,LTF,MBP,METTL7A,NOS2,NOVA1,PBLD,PDGFRA,PGLYRP1,PRF1,PTAFR,SFTPD,TLR9,TNF	618 (23)
Hic1	46.3196	44.6134	22.1106	29.7214	16.4866	11.2481	12.195	16.6205	-1.33604	5e-05	0.000599895	46.3196		Agrin Interactions at Neuromuscular Junction	0	0.0714	2.236	ACTG2,MAPK10,Nrg1,PAK3,PAK6			nicotine		chemical drug		-1.369		9.92e-07	AGTR2,ATP6V0D2,CCL4,CD86,CHGA,CHGB,CHRNA4,CNTN1,DBH,EGR1,FEZ1,FGF2,FN1,FOS,GJA4,GRIA1,IGF1,IL6,ITGAM,LDLR,MMP2,MMP7,MMP9,MYCN,NOS2,PLAT,PTGER2,PTGS2,PTH1R,PTHLH,SCG2,SELE,SLC1A1,SPP1,TH,TNF,TTR,UCP1	497 (18)
Kbtbd11	11.0568	10.1193	7.86479	9.60045	3.5471	3.95886	3.57394	4.27959	-1.33102	5e-05	0.000599895	11.0568		Docosahexaenoic Acid (DHA) Signaling	0	0.0263	#NUM!	BCL2A1			NFATC2	-1.04	transcription regulator		-0.948		1.02e-06	AQP5,CCL17,CCL22,CCL3L3,CCL5,CCNE1,CD3G,CD83,CD86,CISH,CRYAB,EBI3,EGR2,EGR3,FASLG,GPNMB,ICOS,IFIT3,IL2RA,IL6,IRF4,MITF,MYC,NGFR,NR4A1,OASL,PDCD1,PLAT,PLK2,PPARGC1A,PTGS2,REL,RGS2,RORC,RSAD2,SELE,SNAI1,SOCS3,TNF	552 (16)
Shc3	1.34126	1.70367	1.70872	1.82536	1.14884	0.495143	0.379434	0.592353	-1.33064	0.03455	0.142581	1.82536		Lipid Antigen Presentation by CD1	0	0.0769	#NUM!	CD3E,TRG			2-bromoethylamine		chemical reagent		1.909	bias	1.04e-06	A2M,C4A/C4B,CAPN6,CLU,CP,ELF3,GPNMB,GPX2,LCN2,MRC1,Ms4a6b,MYC,SLC34A2,SPP1,UPP1,VIM
Nkg7	6.37588	10.6626	13.3258	9.82377	3.95987	4.51959	3.08213	4.43675	-1.32885	0.00365	0.0245609	13.3258		Mitotic Roles of Polo-Like Kinase	0	0.0455	#NUM!	PLK2,PPP2R2B,PPP2R2C			bisindolylmaleimide iv		chemical - kinase inhibitor		-0.057	bias	1.06e-06	CHGA,CHGB,EGR1,FGF2,FOS,IL6,ITGAM,MYC,NOS2,NR4A1,TNF	517 (17)
Fez1	12.7503	13.4487	11.4845	15.4711	4.98288	5.0305	7.0854	4.0793	-1.32762	0.00035	0.00347256	15.4711		HGF Signaling	0	0.075	0.378	ELF3,FOS,HGF,IL6,MAP3K9,MAPK10,PRKCB,PRKCQ,PTGS2			STAT5a/b		group		0.119		1.07e-06	ARG1,BCL2A1,BMP6,CD69,CISH,CLU,DUSP2,EBF1,EMP1,F2R,FOS,ID2,IDI1,IGF1,IL2RA,IL4R,IRAG1,MYC,MYD88,MYOM1,PF4,PRDM1,PROX1,PTGS2,SLC2A3,SOCS3,Tmsb4x (includes others),TRG	550 (17)
Lrrc3	2.92584	3.46881	2.22156	3.64762	1.16506	1.49626	1.17154	1.05593	-1.32686	0.0007	0.00621919	3.64762		Role of CHK Proteins in Cell Cycle Checkpoint Control	0	0.0526	#NUM!	PPP2R2B,PPP2R2C,SLC19A1			APC		enzyme		0.598		1.07e-06	AMHR2,APCDD1,ASCL2,CDH3,CHGA,CHGB,CLU,DHRS9,EPCAM,GLI1,HK2,ID2,IGF1,IL6,ITGAM,LGR5,MMP10,MMP3,MMP7,MMP9,MYC,NOS2,PDK4,PLA2G10,PRKCB,PTGS2,SGK1,SNAI1,SPP1,THBS1,TIAM1,TNF	724 (21)
1500009L16Rik	2.67209	2.00595	1.92524	2.16444	0.347973	2.30021	0.399102	0.463524	-1.3204	0.0243	0.110036	2.67209		FLT3 Signaling in Hematopoietic Progenitor Cells	0	0.0625	1	CREB3L3,FLT3,MAPK11,MAPK13,RPS6KA5			cisplatin		chemical drug		1.819		1.12e-06	A2M,Abcb1b,ABCC3,ALDH1A1,ALDH1A3,ANK1,AQP3,ASNS,ASTN2,BCL2A1,BCL2L10,C4A/C4B,CAPN6,CCL5,CD53,CDKN2B,CDO1,CLCA1,CLIP4,CLSTN3,CLU,CMBL,CP,CYBB,CYP26A1,DPYSL4,DPYSL5,DRAXIN,EGR1,ELF3,EPS8L2,FASLG,FDXR,FEZ1,FN1,FOS,GAP43,GDF15,GGT1,GPNMB,GPX2,GRIA1,GSTM1,HAO2,HAP1,HBA1/HBA2,HDAC9,HEYL,HIC1,HK2,HMGCR,HMGCS1,ID2,IL10RA,IL4R,IL6,Kap,KLF12,KLK3,KRT19,LAMB3,LCN2,LDHB,LGR5,LIPA,LYZ,MMP2,MRC1,Ms4a6b,Mt1,MUC…	625 (18)
Smoc1	85.8649	92.9084	83.1775	86.2749	42.3174	39.8875	26.8837	30.5653	-1.31817	5e-05	0.000599895	92.9084		Polyamine Regulation in Colon Cancer	0	0.0435	#NUM!	MYC			alefacept		biologic drug		-1.107	bias	1.16e-06	ADGRG1,AKR1C3,CCL5,CD3D,CD69,FCGR3A/FCGR3B,HOPX,IL2RA,IL2RB,IL7R,KLRB1,NCALD,NCR1,NOS2,PRF1,SOCS3,TRG
Masp1	4.96624	6.11909	6.90589	7.8755	1.02778	4.40187	2.2672	2.69293	-1.31593	5e-05	0.000599895	7.8755		Melanocyte Development and Pigmentation Signaling	0	0.0638	0.816	ADCY2,ADCY5,CREB3L3,KIT,MITF,RPS6KA5			TSHZ3	-2.159	transcription regulator		-0.791		1.16e-06	ADCY2,AMPD3,COL23A1,CRYM,ELMOD1,FOSB,GSG1L,IER2,KCNG1,NGFR,NPY,NR4A1,NTRK3,PODN,RAMP3,STAC2,ZNF616
Magix	4.11911	6.31149	6.08164	9.83523	2.39274	2.10052	3.86051	2.23752	-1.31479	0.00035	0.00347256	9.83523		Antiproliferative Role of Somatostatin Receptor 2	0	0.0519	#NUM!	CTH,GNG7,Gucy2g,NPR1			ICAM1		transmembrane receptor		0.064	bias	1.16e-06	CCL3L3,CCL4,CCL5,CD69,CD86,COL4A1,FOS,Gzmb,IL2RA,IL6,MMP10,MMP9,MYC,PROM1,SNAI1,TNF,VIM	688 (18)
Ece2	27.4078	25.5703	22.4794	26.6011	11.8529	7.15331	10.8178	11.2195	-1.31417	0.0002	0.00211973	27.4078		Germ Cell-Sertoli Cell Junction Signaling	0	0.0702	#NUM!	A2M,ACTG2,ACTN2,LAMC3,LIMK1,MAP3K9,MAPK10,MYO7A,PAK3,PAK6,TNF,TUBB4A			carboplatin		chemical drug		-0.243		1.16e-06	A2M,ASNS,CAPN6,CLU,CP,ELF3,GPNMB,GPX2,HAS2,LCN2,MRC1,Ms4a6b,MYC,SLC34A2,SPP1,UPP1,VIM	312 (7)
Ptpro	1.70915	2.31327	3.26868	3.44553	1.17116	1.32086	0.75642	1.07011	-1.31392	0.00185	0.014123	3.44553		Prolactin Signaling	0	0.0741	0.816	FOS,MYC,PRKCB,PRKCQ,PRLR,SOCS3			CGB3 (includes others)		other		0.027		1.16e-06	CYP11A1,ESR2,LHCGR,MMP2,PTGS2,RUNX1,SGK1,TNFAIP6,WNT7B	608 (19)
Igdcc4	20.814	21.7169	19.2698	26.2981	6.83499	9.7039	7.77122	11.1818	-1.31163	5e-05	0.000599895	26.2981		Melanoma Signaling	0	0.02	#NUM!	MITF			cyclopiazonic acid		chemical - endogenous non-mammalian		-1.523		1.16e-06	BCL2A1,EGR1,FOS,Hrk,IL6,NOS2,S100B,TNF,TRPC3	553 (20)
Lyz1	6.81826	6.74127	6.56113	8.00651	1.60386	4.12311	3.32314	2.34242	-1.30388	0.00595	0.0368719	8.00651		Prostate Cancer Signaling	0	0.0549	#NUM!	CCNE1,CREB3L3,KLK3,LEF1,SRD5A1			STAT4		transcription regulator		1.324	bias	1.18e-06	ALDOC,BCL3,C3,CAPN5,Ctla2a/Ctla2b,Cyp2d22,EPOR,ETV5,FDX1,FSCN1,GRTP1,HLA-DQB1,IL10RA,IL12RB1,IL18R1,IL2RA,IL6,IRF4,MGARP,MLLT3,Ms4a4c (includes others),Mt1,Mx1,MYC,PDCD1,PFN2,PKP2,PLAC8,PRDM1,RGS16,SCG5,SELE,SELENBP1,SLC2A3,SMPDL3A,SOCS3,STC2,TCEAL6,TLE6,TNF,UNC13D	519 (14)
Igfbp4	702.247	640.363	634.393	701.128	271.276	210.109	250.384	356.343	-1.2994	5e-05	0.000599895	702.247		Small Cell Lung Cancer Signaling	0	0.0704	#NUM!	CCNE1,CDK6,CDKN2B,MYC,PTGS2			olanzapine		chemical drug		-0.298		1.19e-06	ACACA,CHST3,CYP11A1,FOS,HBA1/HBA2,HLA-DRB5,HMGCR,HMGCS1,IGFBP2,IL2RB,KCNMB4,LDLR,MTR,NR4A1,NR4A2,NR4A3,RELN,RGS2,S100A8,S100A9,S100G,SC5D,SLC22A3,SLC24A3	574 (17)
Erc1	14.7994	12.366	15.477	15.9276	5.2057	6.8679	5.75689	6.01901	-1.2962	5e-05	0.000599895	15.9276		Endometrial Cancer Signaling	0	0.0333	#NUM!	LEF1,MYC			CIP2A		other		-0.41		1.21e-06	ACTG2,CDKN2B,CFB,COL15A1,CORO6,CRLF1,CRYAB,EBI3,GPNMB,HK2,LAMA1,LDHB,MFAP5,MYC,NPTX1,PDK4,SCIN,SLC12A8,SLC22A4	364 (7)
Ephb2	28.4889	23.1901	22.8942	25.8139	7.74762	9.42306	11.6464	12.0806	-1.29548	5e-05	0.000599895	28.4889		Glioma Signaling	0	0.0727	0.447	CDK6,CDKN2B,IDH1,IGF1,PDGFRA,PRKCB,PRKCQ,TGFA			NR5A1	3.42	ligand-dependent nuclear receptor	Activated	2.19	bias	1.21e-06	AMH,AMHR2,C4A/C4B,CYP11A1,CYP11B2,CYP17A1,FUT4,GSTA3,HSD3B2,INHA,KIT,LHCGR,MC2R,NR5A1,NR5A2,SCARB1,TH,VIM,VNN1	635 (11)
Hhatl	1.67416	1.34988	0.897266	1.57978	0.907747	0.257371	0.369258	0.708735	-1.29421	0.04185	0.16403	1.67416		Acute Myeloid Leukemia Signaling	0	0.0787	-1.342	CSF1R,FLT3,IDH1,KIT,LEF1,MYC,RUNX1			TBX21		transcription regulator		-1.454		1.21e-06	CCL3L3,CCL4,CDK6,EOMES,FASLG,Gzmb,ICOS,IL12RB1,IL2RB,IL7R,ITK,KLRG1,NKG7,PDCD1,PRDM1,PRF1,RORC,RUNX1,SPP1	581 (22)
Ccdc74a	1.81823	2.02282	1.887	2.95589	1.01562	0.608302	1.14674	0.77174	-1.29362	0.01055	0.0580692	2.95589		Chronic Myeloid Leukemia Signaling	0	0.0388	#NUM!	CBLC,CDK6,HDAC9,MYC			Collagen type II		complex		-0.026		1.22e-06	BMP6,BMP7,CCL3L3,CCR2,CRP,IL1RN,IL36A,IL6,MMP7,NOG,SIGLEC1,TLR7,TLR8,TNF,TNFSF14	540 (13)
Cep85	43.3005	60.1319	87.261	84.5422	35.1309	22.7089	36.0419	18.504	-1.29221	5e-05	0.000599895	87.261		Non-Small Cell Lung Cancer Signaling	0	0.0274	#NUM!	CDK6,TGFA			S-(2,3-bispalmitoyloxypropyl)-cysteine-GDPKHPKSF		chemical reagent		1.031	bias	1.22e-06	Apol11b (includes others),Apol7e (includes others),CCL4,CCL5,CD86,IL6,MMP9,PTGS2,SLC40A1,TNF	535 (20)
Gria4	12.2345	14.5468	12.8045	16.4441	4.97708	2.4951	7.16763	8.26256	-1.2907	5e-05	0.000599895	16.4441		mTOR Signaling	0	0.0429	0.378	ARHGAP8/PRR5-ARHGAP8,NAPEPLD,PLD4,PPP2R2B,PPP2R2C,PRKAG3,PRKCB,PRKCQ,RPS6KA5			dextran sulfate		chemical drug		0.988		1.22e-06	ADAM8,ADORA2B,AGT,ARG1,C3,C4A/C4B,CALCB,CCL3L3,CCL4,CCL5,Ccl8,CCR2,CD74,CD83,CD86,CFH,CHGA,COL18A1,CSF3,FGF1,FUT2,GSTM5,HAUS8,HGF,IL6,KNG1,MMP2,MMP3,MMP9,MRC1,MSR1,MYC,NFATC2,NOS2,PIGR,PLET1,PTAFR,PTGS2,S100A8,S100A9,Saa3,SOCS3,THBS1,TNF,UBD,WNT2B,WNT4	656 (17)
Pcdh19	0.734571	0.859496	1.4239	0.924816	0.340481	0.302128	0.489733	0.482793	-1.28756	0.0038	0.0253804	1.4239		Pancreatic Adenocarcinoma Signaling	0	0.0734	1.633	CCNE1,CDKN2B,MAPK10,MMP9,NAPEPLD,PLD4,PTGS2,TGFA			MAPT	1.806	other		0.573		1.26e-06	A2M,ADD2,AIF1,AMPH,Ank2,ATP1A3,ATP1B1,BASP1,BCL3,C3,C3AR1,C4A/C4B,CCL3L3,CCL4,CD22,CD74,CLEC7A,CRYM,CTSC,CTSD,CTSS,CXCL13,CXCL16,CYBB,CYFIP2,DNAJC6,ELOVL7,EPHX1,EPSTI1,FBXL16,FCGR3A/FCGR3B,FOS,GAP43,Ggta1,GPNMB,GSTM5,HBA1/HBA2,HLA-DQB1,HLA-DRB5,IFI16,IFIT3,IGFBP2,IL1RN,IL6,LDHB,LY9,LYZ,MAP2,MAPK11,MAPT,MBP,MMP9,MPEG1,Mt3,MTHFD1,Mx1,NMNAT2,NOS2,OASL,Oasl2,PAK3,PFN2,PHF11,PLIN4,PPP1R1B,PTX3,S100B,S…	728 (19)
Gna14	6.21896	6.68251	7.58164	7.28231	1.14847	5.40076	1.75955	3.06641	-1.2874	0.00015	0.00163545	7.58164		FAK Signaling	0	0.0673	#NUM!	ACTG2,CAPN11,CAPN5,CAPN6,PAK3,PAK6,TNS1			Sos		group				1.28e-06	ADAM12,ADD2,AKR1C3,AKR1D1,ALDH1A3,AQP3,CADM1,CRABP2,CYP17A1,ESM1,FOS,GATA4,GJB6,GM2A,HBA1/HBA2,HPGDS,KCNN4,KRT13,LRP8,MMP10,MMP3,MMRN1,Mt2,MYO5B,NFIL3,NPTX1,Nrg1,NSDHL,PLK2,PTGS2,PTH1R,PTPRZ1,RAP1GAP,RUNX1,SCD,SEMA3E,SLPI,XDH	569 (18)
Mapk11	27.4194	25.3919	21.0622	21.934	8.61315	5.21124	14.9366	10.5203	-1.2863	5e-05	0.000599895	27.4194		EIF2 Signaling	0	0.0179	#NUM!	ACTG2,MYC,MYCN,WARS1			dicarbethoxydihydrocollidine		chemical toxicant	Activated	2.46		1.32e-06	ABCC3,H19,KRT19,MYD88,NOS2,PROM1,SGK1,SPP1,TNF,UBD,WNT7A,WNT7B
Vipr2	1.9591	3.4874	6.13292	5.65457	2.17801	1.80612	1.12382	1.96099	-1.28569	0.00165	0.0128312	6.13292		Retinoic acid Mediated Apoptosis Signaling	0	0.05	#NUM!	CRABP1,CRABP2,IFNE			TLR7	1.489	transmembrane receptor	Activated	2.636	bias	1.32e-06	AGT,Apol9a/Apol9b,BCL2A1,CCL4,CCL5,CD300A,CD69,CD83,CD86,CFH,CXCL13,DIO2,ESM1,ETV5,FAM181B,FGF2,GPR84,IFIT3,IFNE,IL10RA,IL6,KCNMA1,MLPH,Ms4a6c,Mx1,MYD88,MYLK3,MYOC,OAS2,OAS3,PHF11,PLAT,PTX3,RSAD2,SELE,SLC12A3,TLR7,TNF,ZC3H12A,Zfp185	490 (19)
Vim	767.804	802.212	756.681	844.738	359.931	403.875	267.108	271.416	-1.28404	5e-05	0.000599895	844.738		Hereditary Breast Cancer Signaling	0	0.0429	#NUM!	CDK6,GADD45B,HDAC9,MSH6,SLC19A1,UBD			NR1I2		ligand-dependent nuclear receptor		-0.397		1.34e-06	Abcb1b,ABCC3,ADH1C,ALDH1A1,APOC2,APOF,CES1,CTH,CYP27A1,Cyp2d9 (includes others),DHCR7,EGR1,GSTA5,GSTM1,GSTM5,Gstm6,HMGCS1,HSD3B2,IGF1,IL2RA,IL6,INSIG1,LCN2,LTBP1,MTTP,MYB,NAT8,PAPSS2,S100A8,SCARB1,SCD,Sult1d1,TNF	737 (22)
Upp1	11.8914	12.73	10.9775	10.9678	3.99687	3.03579	5.51643	6.64703	-1.27848	0.002	0.0150994	12.73		Rac Signaling	0	0.0579	1.633	ANK1,CYBB,CYFIP2,LIMK1,PAK3,PAK6,TIAM1			SERPINE2		other		-1.849	bias	1.35e-06	CCL17,CCL21,CCL22,CCL4,CCL5,Ccl8,CXCL13,GLI1,IL6,LTB,MMP9,PTCH1,SELE,TNF	558 (16)
Fam189a2	98.1944	113.783	87.0326	125.136	58.0095	30.1435	43.4011	43.589	-1.27603	5e-05	0.000599895	125.136		HER-2 Signaling in Breast Cancer	0	0.067	0.277	BLK,CCNE1,COX7A1,ELF3,FOS,ITGB6,ITGB7,MMP2,MYC,PRKCB,PRKCQ,PTGS2,TGFA			CGS 21680		chemical reagent		-0.665		1.35e-06	ADORA2A,CCL22,CCL3L3,CCL4,CCL5,CD69,EGR1,EGR3,FASLG,FOS,NOS2,PTGS2,RGS2,TNF	371 (14)
Pcdh1	38.8526	34.4594	37.4026	51.8744	11.6275	13.948	20.7999	20.8392	-1.27438	5e-05	0.000599895	51.8744		Regulation of eIF4 and p70S6K Signaling	0	0.0241	#NUM!	MAPK11,MAPK13,PPP2R2B,PPP2R2C			MEIS1		transcription regulator	Activated	2.219	bias	1.4e-06	CCL3L3,DLK1,FLT3,FOS,HOXA2,HOXA3,HOXA5,HOXA7,Meis1,MYB,PF4,RUNX2,TRIB2
Egflam	17.6299	22.4396	18.3527	28.272	5.40636	8.40628	9.29748	12.7829	-1.27223	5e-05	0.000599895	28.272		Estrogen-Dependent Breast Cancer Signaling	0	0.0667	#NUM!	CREB3L3,FOS,HSD17B1,HSD17B7,IGF1			AGER		transmembrane receptor	Inhibited	-2.71		1.47e-06	ARG1,CCL3L3,CCL4,CHGA,CHGB,COL4A1,EGR1,FN1,IL4R,IL6,MMP12,MMP2,MMP3,MMP9,PTGS2,S100A8,S100A9,SCG2,SELE,TNF	569 (18)
Ntrk1	4.54406	3.86967	3.63574	3.68154	1.70792	1.70459	1.83146	1.27978	-1.26984	0.01475	0.0751801	4.54406		Glioma Invasiveness Signaling	0	0.0411	#NUM!	F2R,MMP2,MMP9			RAF1		kinase		-0.554	bias	1.49e-06	ACOT7,ATP6V1B1,CD74,CDKN2B,CRP,CRYAB,CTSH,DIO2,DUSP2,DUSP4,EGR1,EGR3,EMP1,FOS,HDC,HSD11B2,IER2,IL6,ITGAM,LAD1,LIF,MAOB,MGLL,MMP3,MMP9,MYC,NGF,NPY,PC,PCSK6,PLAT,PRDM1,PTGS2,PTHLH,RPS6KA5,SELENBP1,SLC16A7,SQLE,TIAM1,TNF	613 (21)
Srd5a1	27.3873	20.0147	7.76426	6.42186	7.3827	7.85188	5.12562	5.24696	-1.26611	5e-05	0.000599895	27.3873		Granzyme B Signaling	0	0.0625	#NUM!	PRF1			RUNX3		transcription regulator		0.074		1.49e-06	AKAP6,CAPN6,CD4,CDH11,CHST3,CIITA,COL4A1,CSF1R,EOMES,FBN1,FGF2,FGF9,FMN2,ITGAM,MMP2,MMP9,MYC,RNF150,RUNX1,SLIT2,SPP1,ST3GAL5,STC2,SVEP1,THY1,TNF,TPSAB1/TPSB2,VIM	694 (23)
Fam64a	12.2157	8.9825	14.3804	15.7562	4.18198	3.78929	7.90976	5.46975	-1.26565	0.0008	0.00698059	15.7562		RANK Signaling in Osteoclasts	0	0.0787	1.342	FOS,MAP3K9,MAPK10,MAPK11,MAPK13,MITF,NFATC2			Ngf		group		-0.972		1.55e-06	AGTR2,CHGB,CLU,DUSP4,EGR1,FGF2,FOS,Hrk,IER2,MAP2,MMP3,MYB,NGFR,NOS2,NR4A1,NR4A2,TH,THY1,TTLL7	602 (19)
Ippk	27.9385	25.224	17.0383	25.5727	8.92539	8.97572	14.125	7.917	-1.26168	5e-05	0.000599895	27.9385		Granzyme A Signaling	0	0.0526	#NUM!	PRF1			ADIPOQ		other		0.537		1.56e-06	ACACA,ARG1,BCL3,CCL5,CD163,CLEC10A,CYBB,CYP11A1,DLK1,EGR1,ESR2,FADS6,FN1,FOS,GPD1,IGFBP4,IL4R,IL6,LDLR,LHCGR,MLXIPL,MMP2,MMP3,MMP9,MSR1,NOS2,PPARGC1A,PTGS2,Retnla,SCD,SHBG,SLC27A2,SLC2A3,SOCS3,TNF,UCP1	506 (19)
Col4a6	16.0504	19.675	18.4488	23.2202	8.21256	7.39316	8.35977	8.32454	-1.26114	5e-05	0.000599895	23.2202		TWEAK Signaling	0	0.0286	#NUM!	Naip1 (includes others)			IRF1		transcription regulator	Activated	3.519	bias	1.56e-06	ADAM8,AGTR2,APOL6,CCL5,CFB,CFTR,CIITA,CTSS,CXCL16,CYBB,FASLG,FPR2,GATA6,IFIT3,IL12RB1,IL6,IL7,IRF4,IRF5,LTB,MMP9,MYB,MYC,NFE2,NOS2,OAS2,OAS3,OASL,PF4,PIGR,PTGS2,RSAD2,SLPI,TLR9,TNF,UBD	518 (17)
Ccne1	8.68621	5.08654	7.95989	4.8061	2.19586	1.54554	3.80733	3.52476	-1.26099	0.0013	0.0104471	8.68621		Role of PI3K/AKT Signaling in the Pathogenesis of Influenza	0	0.0625	#NUM!	CCL5,GNAI1,IFNE,PLAC8			PKD1		ion channel		1.675		1.64e-06	ACOX2,Acp5,ADAM22,ALDH1A1,AMPH,ATP1B1,BCAT1,CLDN10,CXCL16,ENPP6,FOSB,Foxp2,GRAP2,HDAC9,IDH1,IER2,ITIH2,JPH2,KLK3,KNG1,LTBP1,MIOX,MYC,NAPEPLD,NAPSA,NEDD9,Nrg1,PKNOX2,PRAP1,PRKCB,PRLR,RASSF6,RPS6KA5,RUNX2,SP7,TNS1,TTR,Wfdc3
Las1l	109.402	71.76	74.6166	38.3647	30.4422	26.808	34.7527	31.0281	-1.2575	5e-05	0.000599895	109.402		Cyclins and Cell Cycle Regulation	0	0.0741	-1.342	CCNE1,CDK6,CDKN2B,HDAC9,PPP2R2B,PPP2R2C			thapsigargin		chemical toxicant		-0.443		1.64e-06	Abcb1b,ASNS,CA9,CAPN5,CCL3L3,CD83,CD86,CHAC1,CLU,CP,CREM,DIO2,EGR1,EGR2,FN1,FOS,GADD45B,HDC,HMGCR,IER2,IGF1,IL6,INSIG1,MAPK10,MMP9,MYC,NFIL3,NGF,NOS2,NR4A1,NR4A3,PDCD1,SERPINI1,SGK1,SLC38A5,THBS1,TMEM100,TNF	692 (27)
Oaf	37.092	35.0571	22.3729	29.95	12.3396	12.0337	12.1969	15.5437	-1.25608	5e-05	0.000599895	37.092		Cell Cycle Control of Chromosomal Replication	0	0.0179	#NUM!	CDK6			methotrexate		chemical drug		-0.231		1.65e-06	ACSL6,ADORA2A,ALOX12,ANKH,C2,C3,C6,CCL21,CCL4,CCL5,CES1,CFB,CFH,CFI,COL4A1,CRP,CSF1R,CTSS,DUSP14,ENTPD2,FPR1,FPR2,GAP43,GPAM,GSTA5,HBA1/HBA2,HMGCS1,IL6,MITF,Mt1,MYC,NOS2,NR4A2,PFN2,PRKCB,PTGS2,SCD,SLC27A2,SOCS3,SPP1,THBS1,TNF,TTR	518 (18)
Efnb3	10.9185	12.6377	9.9251	19.641	5.42876	5.42791	5.78248	5.6062	-1.25581	5e-05	0.000599895	19.641		IL-17A Signaling in Airway Cells	0	0.0615	#NUM!	IL6,MAPK10,MAPK11,MAPK13			KMT2A		transcription regulator		0.574	bias	1.66e-06	ADRA1A,EGR1,FOXC2,HOXA11,HOXA5,HOXA7,HOXC6,HOXC8,HOXC9,IGFBP4,KCNK4,Meis1,MGLL,MKX,MSX2,MYC,PIGZ,PRDM8,PROM1,RSPO1,SCARB1,SLC16A6,TBATA	528 (10)
C230035I16Rik	1.40854	2.50846	2.40328	2.26845	0.599474	1.51655	0.801654	0.680441	-1.2552	0.03725	0.150417	2.50846		NGF Signaling	0	0.0702	1.414	CREB3L3,MAP3K9,MAPK10,NGF,NGFR,NTRK1,RPS6KA5,SMPD3			TMPRSS2-ERG		fusion gene/product		1.134		1.76e-06	ADORA2B,ART4,CHAC1,CTH,DPYSL5,FHOD3,FSCN1,GDF15,GPRC5B,HOXC9,KRT23,LTB,LTBP2,MAPK11,MME,MMP9,MSLN,MYC,OASL,PLAT,SCARA5,SFRP1,SLC7A11,STC2,TGFBI,THBS1,TSPAN2,VIM	548 (11)
Grtp1	7.89493	9.70855	4.7063	5.92354	2.26426	3.98154	2.45249	3.18046	-1.24902	0.00515	0.0328068	9.70855		Telomerase Signaling	0	0.0654	-0.816	ELF3,HDAC9,IL2RA,IL2RB,MYC,PPP2R2B,PPP2R2C			TRPV4	1.541	ion channel		-0.393	bias	1.76e-06	AQP5,CCL3L3,CCL5,Ccl8,FOS,IL6,PPARGC1A,Saa3,SOCS3,THBS1,UCP1	615 (22)
Islr	161.35	180.291	155.054	224.432	74.3764	69.8697	66.3464	92.8995	-1.2486	5e-05	0.000599895	224.432		ErbB2-ErbB3 Signaling	0	0.0308	#NUM!	MYC,Nrg1			nitrofurantoin		chemical drug		1.168		1.78e-06	A2M,ASL,ASNS,C3,C4A/C4B,CAPN6,CCL3L3,CES1,CFI,CLU,CP,CRP,CTSS,GPNMB,GPX2,GSTA5,GSTM1,HMGCR,HMGCS1,HPX,IGF1,IL6,KRT19,MMP12,Mt1,MYC,PLAT,PRKCB,SELENBP1,SLC27A2,SLC34A2,SPP1,TTR
Cldn23	9.83354	15.9191	11.9866	16.4338	6.4856	3.49699	7.40329	5.53006	-1.24122	5e-05	0.000599895	16.4338		ErbB4 Signaling	0	0.0448	#NUM!	Nrg1,PRKCB,PRKCQ			Ifn		group	Activated	2.711		1.8e-06	CD69,CD83,CD86,CFH,FOS,HGF,IFI16,IGF1,IL10RA,IL15RA,IL7,LCN2,MMP9,Mx1,NOS2,OAS2,OAS3,OASL,PTAFR,RSAD2,S100A8,SECTM1,SPP1,TLR5,TLR7,XDH,ZBP1	427 (19)
Gstm2	306.878	303.585	157.416	375.7	88.529	109.493	199.947	86.1638	-1.24008	5e-05	0.000599895	375.7		GDNF Family Ligand-Receptor Interactions	0	0.0526	0	ARTN,DOK7,FOS,MAPK10			PGR		ligand-dependent nuclear receptor		0.568		1.83e-06	AKR1C3,ALDH1A3,ATP1B1,CALCB,CTSD,FKBP5,FN1,FOS,GREB1,H19,HBA1/HBA2,HSD11B2,HSD17B1,IFI16,IFIT3,KCNG1,KRT5,MFAP5,MSX2,MTSS1,MYC,MYCN,NEDD9,OAS2,OAS3,OASL,PAPSS2,PCDH1,PFKFB3,PFN2,PLK2,PPM1H,PRLR,PTGS2,RAB27B,RSAD2,RUNX1,S100A8,SERPINA5,SERPINB8,SGK1,SLC9A3R1,SNPH,STC1,STEAP1,TGFBI,TNF,TNFRSF21,VCAN,WNT4	660 (22)
Pcx	70.5389	68.0455	78.2419	89.1178	10.2638	47.3739	56.4041	15.5623	-1.23916	0.0013	0.0104471	89.1178		Thyroid Hormone Metabolism II (via Conjugation and/or Degradation)	0	0.0789	#NUM!	DIO2,DIO3,Sult1d1			L1CAM	1.237	other		1.414	bias	1.87e-06	FDXR,IDI1,LGR5,MMP2,MMP9,NOS2,PROM1,SQLE	599 (18)
Egr1	48.1315	121.604	25.8574	23.6987	13.0708	21.9437	24.7949	33.0971	-1.23899	5e-05	0.000599895	121.604		Nicotine Degradation III	0	0.0702	2	CYP2F1,CYP2S1,CYP4F8,CYP51A1			RARB		ligand-dependent nuclear receptor		0.117		1.88e-06	APOA1,BC048679,BCL2A1,CCNE1,CDH5,CDKN2B,CHGA,CRYAB,CYP26A1,EGR1,GAP43,GATA4,GBP6,GJB4,Gm5431,HOXA2,HOXA3,HOXA5,IL6,KLK3,LTF,LYZ,Meis1,MMP7,Naip1 (includes others),Pga5,PLA2G1B,PTGS2,SAA1,Saa3,SFTPD,SLC17A9,SPP1,STRA6	722 (23)
Arap1	182.198	165.734	125.114	168.592	69.4641	47.8944	68.9016	85.761	-1.23804	5e-05	0.000599895	182.198		Glutaryl-CoA Degradation	0	0.0625	#NUM!	CYP2S1			mir-29		microRNA		1.861	bias	1.89e-06	ADAM12,ADAMTS14,ADAMTS9,BDKRB2,CDK6,COL4A5,EOMES,FKBP5,FLT3,FN1,GLDC,IGF1,IL2RA,ITGA11,KIT,MMP2,MYCN,NID1,RUNX2,SCARB1,SFRP2,THBS1	559 (17)
Mtr	20.7001	16.6999	15.9151	11.8563	5.91073	5.7233	8.0311	7.97555	-1.23744	5e-05	0.000599895	20.7001		Isoleucine Degradation I	0	0.0588	#NUM!	BCAT1			doxycycline		chemical drug		-0.927		1.89e-06	ASNS,CD86,CHAC1,EGR2,FASLG,FGF2,IL2RA,L1CAM,MITF,MMP12,MMP2,MMP7,MMP9,NGF,NOS2,PRDM1,PTGS2,SLC5A5,SLC9A3R1,SNAI1,TNFSF14,XDH	467 (15)
Cdo1	50.952	37.7314	44.012	56.0056	9.10923	33.0038	26.2938	11.7589	-1.23505	5e-05	0.000599895	56.0056		CDP-diacylglycerol Biosynthesis I	0	0.0455	#NUM!	GPAM			NfkB1-RelA		complex		0.296	bias	1.92e-06	ADAMTS4,CCL5,CSF3,IL6,LCN2,MMP2,MMP3,MMP9,MYC,NOS2,PTGS2,RGS16,SELE,TNF	311 (4)
Sult1d1	25.6928	30.7751	67.1914	37.8562	20.1584	9.19741	17.6465	21.6748	-1.23377	5e-05	0.000599895	67.1914		tRNA Splicing	0	0.0682	#NUM!	ENPP6,NAPEPLD,SMPDL3A			MED1		transcription regulator		-0.412	bias	1.92e-06	ACACA,AOC1,BCL11A,BCL3,CCNE1,CD79B,CYP11A1,CYP17A1,EBF1,GREB1,HAS2,ID2,IGF1,IL2RB,IRF4,KLK3,LAD1,LEF1,LIF,LY6D,MB,MYC,MYCN,PDK4,PEX11A,PRDM1,PRLR,STC2,THBS1,TNNT1,TRPV6,UCP1	736 (24)
Slain1	10.4293	12.4361	11.709	13.4769	4.05989	4.06188	6.42325	5.93418	-1.23042	5e-05	0.000599895	13.4769		NAD Salvage Pathway II	0	0.0769	#NUM!	Acp5,NMNAT2			COLQ	1.168	other	Activated	2.244		1.97e-06	ASPN,COL11A1,COL4A1,COL6A3,DOK7,ECM1,FN1,FRAS1,GPC1,GPC4,LTBP1,MMP2,MMP9,NID1,PRELP,PRIMA1,SGCG,VCAN,WNT4
Nsg1	25.9004	25.4672	24.9917	23.6518	10.8794	10.1779	11.3423	10.233	-1.23013	0.0068	0.0409799	25.9004		Pyrimidine Deoxyribonucleotides De Novo Biosynthesis I	0	0.0455	#NUM!	NME4			VEGFA		growth factor		-0.646	bias	2.01e-06	ADRB3,BCL2A1,CCL3L3,CCNE1,CCRL2,CD83,CD86,CDH5,CSF3,CTSS,CXCR4,DUSP4,EGR1,EOMES,ESM1,ETV5,FASLG,FGF2,FN1,FOS,FOSB,HLA-DQB1,HSD17B1,IGFBP4,IL6,KLRG1,MMP10,MMP12,MMP2,MMP9,MYCN,NFATC2,NOS2,NR4A1,NR4A2,PDCD1,PLAT,PPARGC1A,PTGS2,RGS5,RUNX1,RUNX2,SELE,SMTN,STC1,THBS1,TNF,TNFRSF9,UCP1,XCL1	649 (20)
1700001L05Rik	4.50523	4.40901	5.09677	3.27192	1.74059	1.55632	2.28231	1.80697	-1.22645	0.00015	0.00163545	5.09677		Glycogen Degradation III	0	0.0714	#NUM!	PGM5			C1QA		other		1.147		2.03e-06	C3,C3AR1,C4A/C4B,CD163,EGR1,F2R,IL6,LCN2,MAP2,SERPINA3,TNF,VIM	681 (16)
Nek6	17.0715	16.5163	15.6701	14.9316	6.93793	6.84526	6.74266	6.92821	-1.22532	5e-05	0.000599895	17.0715		tRNA Charging	0	0.0256	#NUM!	WARS1			indomethacin		chemical drug	Activated	2.703		2.05e-06	A2M,ADAM8,ASNS,C4A/C4B,CAPN6,CCL3L3,CLU,CP,CTSD,CXCR4,ELF3,FGF18,FGF2,FOS,GDF15,GPNMB,GPX2,HAS1,HAS2,HGF,IGF1,IL6,ITGAM,LCN2,LDLR,MMP12,MMP2,MRC1,MYC,NGFR,NOS2,PRLR,PROM1,PTGS2,S100A8,SLC15A1,SLC34A2,SPP1,TNF,TNFRSF21,UPP1,VCAN,VIM	801 (21)
Ildr1	12.9182	13.0373	16.4254	12.1318	4.96759	3.45677	8.97174	5.92155	-1.22517	5e-05	0.000599895	16.4254		Urate Biosynthesis/Inosine 5'-phosphate Degradation	0	0.0714	#NUM!	XDH			SCGB1A1		cytokine		1.905	bias	2.15e-06	C3,COL4A1,FASLG,FN1,HAND2,MMP2,MMP9,PTGS2,S100A8,S100A9	699 (22)
Rdh10	49.861	58.1187	36.3502	53.1085	26.1014	21.1209	16.7579	20.7247	-1.22089	5e-05	0.000599895	58.1187		NAD Phosphorylation and Dephosphorylation	0	0.0769	#NUM!	Acp5			DUSP1		phosphatase		1.161		2.16e-06	APOL6,CCL3L3,CCL4,CD86,CFB,CLEC10A,CYBB,CYP17A1,GDF15,IFIT3,IL1RN,IL6,LTF,MEFV,MGLL,MRC1,NOS2,PEX11A,PLAT,PRDM1,PTGS2,S100A9,SELE,TNF,UBD,VNN1	602 (14)
Qtrtd1	24.4998	24.8379	20.3526	20.107	10.1393	7.73685	10.8338	9.83966	-1.21995	0.00015	0.00163545	24.8379		Phosphatidylglycerol Biosynthesis II (Non-plastidic)	0	0.0417	#NUM!	GPAM			Pam3-Cys		chemical toxicant		1.676	bias	2.31e-06	CCL5,CD163,CD69,CD83,CD86,FPR1,IL1RN,IL2RA,IL6,MYD88,NOS2,PLAT,SELE,TGFA,TNF	526 (15)
Armcx4	7.22868	9.74743	11.2577	9.92458	3.67547	4.76822	3.66167	4.29099	-1.21862	5e-05	0.000599895	11.2577		Valine Degradation I	0	0.05	#NUM!	BCAT1			CBFB		transcription regulator		1.213		2.31e-06	ARL4C,CD4,COCH,CSF1R,FASLG,FOXC2,GIMAP1-GIMAP5,Gzmb,IL2RA,IL2RB,ITGB6,KLK3,LTB4R,MMP9,NFE2,RUNX1,RUNX2,SP7,SPP1,TLR7,TPSAB1/TPSB2,WNT10B	455 (15)
Bcl3	48.1692	44.0918	21.5555	18.3896	14.4702	11.0483	12.3404	19.1909	-1.21249	5e-05	0.000599895	48.1692		Superpathway of D-myo-inositol (1,4,5)-trisphosphate Metabolism	0	0.0435	#NUM!	INPP5J			TFRC		transporter		-0.218		2.31e-06	ADGRG1,CD300A,CHAC1,F13A1,FOS,GGT1,GPX3,Gstm6,GSTT2/GSTT2B,HK2,Hrk,ID2,ITGAM,KIT,LY75,ME1,MMP12,PFKFB3,PLD4,SERPINB8,SPRR1A,STC2
C530044C16Rik	0.393305	0.473747	1.25461	0.656743	0.310558	0.269317	0.415483	0.205187	-1.21056	0.04145	0.162798	1.25461		Purine Nucleotides Degradation II (Aerobic)	0	0.0526	#NUM!	XDH			IL1RN	1.851	cytokine	Inhibited	-3.01	bias	2.42e-06	CHAC1,CIITA,CTSS,GRIA1,HDAC9,HLA-DQB1,IFIT3,IGF1,IGFBP4,IL6,L1CAM,LIF,MMP9,NGF,NOS2,NTRK1,OAS2,OAS3,OASL,PTGS2,RSAD2,S100A9,SELE,SLC6A4,SPP1,THEMIS2,TNF,UBD	578 (14)
Arhgdig	9.18146	6.69999	3.23651	3.99014	3.64459	2.22966	2.71181	1.40119	-1.21024	0.00745	0.0442109	9.18146		D-myo-inositol (1,3,4)-trisphosphate Biosynthesis	0	0.0556	#NUM!	INPP5J			NCR1	-1.183	transmembrane receptor		1.65	bias	2.47e-06	CCL3L3,CCL4,CCL5,CD3E,CD69,NCR1,TNF	497 (21)
Dnah1	3.00568	3.67835	3.36946	4.57964	1.8744	1.31551	1.55049	1.60131	-1.20629	0.0016	0.012505	4.57964		D-myo-inositol (1,4,5)-trisphosphate Degradation	0	0.0588	#NUM!	INPP5J			F2R	-3.277	G-protein coupled receptor		-1.232		2.54e-06	CDH11,CLDN3,COL13A1,EGR1,EGR3,F2R,FN1,FOS,IL6,KRT19,LAMB3,LDHB,MMP2,MMP9,MYOCD,NR4A1,PLAT,PTAFR,PTGS2,RGS18,SELE,THBS1,TRPC3,VIM	708 (23)
Itpripl1	11.1242	12.6379	10.3677	15.8709	5.2232	4.29151	7.06699	5.0891	-1.2062	0.00025	0.0025777	15.8709		Triacylglycerol Biosynthesis	0	0.0455	#NUM!	ASPG,GPAM			NR1H4		ligand-dependent nuclear receptor		-0.145		2.54e-06	Abcb1b,ABCC3,ACACA,ADRB2,APOA1,APOC2,C3,CCNE1,CRABP1,DDAH1,FOXA2,GSTA3,GSTA5,GSTM1,GSTM5,HK3,IL6,ITGAM,KNG1,LCN2,LDLR,MMP2,MMP3,MTTP,MYC,NOS2,NR5A2,PPARGC1A,PTGS2,SCARB1,SLC51A,SOD3,SPP1,TNF,UCP1	687 (23)
Fam131b	4.26759	3.65091	1.68288	3.6987	1.59691	1.48538	1.31073	1.3743	-1.20546	0.00185	0.014123	4.26759		Glycolysis I	0	0.0769	#NUM!	ALDOC,FBP2			CpG ODN 1668		chemical reagent		0.668	bias	2.64e-06	CCL3L3,CCL4,CD300LD,CD69,CD86,CSF3,Cxcl15,IFNE,IL6,NOS2,PRDM1,PTGS2,SOCS3,TLR5,TLR7,TLR9,TNF	442 (18)
Sele	0.662732	1.55298	1.68504	0.499561	0.242603	0.347969	0.847763	0.470656	-1.20479	0.01615	0.0805379	1.68504		Guanosine Nucleotides Degradation III	0	0.0769	#NUM!	XDH			CD40		transmembrane receptor		-0.107		2.67e-06	BCL2A1,CCL17,CCL22,CCL4,CCL5,CD22,CD69,CD83,CD86,CDK6,CSF3,FASLG,FOS,HLA-DQB1,HSH2D,IL10RA,IL15RA,IL1RN,IL2RA,IL2RB,IL4R,IL6,IRF4,ITGAM,Ly6a (includes others),MMP3,MMP9,MYC,NOS2,PDCD1,PRDM1,PRF1,PTGER2,PTGS2,REL,SELE,SLAMF7,TLR9,TNF,TNFRSF9	424 (15)
Mme	60.6164	86.8889	88.2359	79.6141	26.9846	16.0147	55.0652	39.0066	-1.20205	5e-05	0.000599895	88.2359		Adenosine Nucleotides Degradation II	0	0.0625	#NUM!	XDH			conjugated linoleic acid		chemical drug		0.483		2.69e-06	Acp5,CXCR4,FOS,GCLC,GDF15,IL10RA,IL1RN,MMP9,PPARGC1A,PTGS2,SOCS3,TNF,UCP1,WNT10B	623 (21)
Gja4	29.378	33.1806	36.3854	39.1094	16.6803	15.9148	12.8189	14.6962	-1.19955	5e-05	0.000599895	39.1094		DNA damage-induced 14-3-3σ Signaling	0	0.0526	#NUM!	CCNE1			HSPA9		other		0.412		2.69e-06	CRABP2,FN1,HOXD10,KRT14,MMP10,MMP2,MMP3,MMP9,MYC,MYCN,NEDD9,NTRK1,TH,VIM	562 (22)
Cd93	64.3313	59.5021	67.7499	74.8002	21.4449	21.6316	31.3416	41.8388	-1.19619	5e-05	0.000599895	74.8002		Epithelial Adherens Junction Signaling	0	0.0789	#NUM!	ACTG2,ACTN2,FGF1,HGF,LEF1,MYH14,MYL3,MYL9,MYO7A,NOTCH3,SNAI1,TUBB4A			isoprenaline		chemical drug		-1.289		2.69e-06	CYP4F8,EPHX2,FOS,HBA1/HBA2,HBB,KBTBD8,LGALSL,MMP9,NGF,NR4A1,NR4A2,NR4A3,PLK2,TNF	536 (18)
Zfp366	4.64087	5.1142	5.02287	6.19172	1.48809	2.23738	1.58599	3.84059	-1.19614	0.00315	0.0219038	6.19172		PEDF Signaling	0	0.061	0	ARHGAP22,FASLG,MAPK11,MAPK13,NGF			vorinostat		chemical drug		-1.878		2.78e-06	ALPL,BMF,CCL17,CCL3L3,CCR2,CD69,CD74,CD79B,CISH,CLU,CTSD,CYP51A1,EGR1,HLA-DQB1,HLA-DRB5,HMGCR,HMGCS1,IDI1,IL6,KIT,LDLR,LGI1,LIPG,LSS,LYZ,MMP2,MMP9,MVD,MYB,MYC,NFE2,NOS2,OSBPL3,PLIN4,PRDM1,PTGS2,RGS2,RUNX2,S100A8,S100A9,SEMA3A,SLC5A5,SLC9A3R1,SOCS3,ST3GAL5,TNF,VIM	824 (23)
Kif1a	1.9832	2.11141	1.73829	3.14398	0.583532	1.59138	0.743881	1.0165	-1.18974	0.0004	0.00387855	3.14398		Remodeling of Epithelial Adherens Junctions	0	0.0588	#NUM!	ACTG2,ACTN2,HGF,TUBB4A			immethridine		chemical reagent		-1.508	bias	2.82e-06	C3,C4A/C4B,CFI,CTSS,IFI16,IL6,LCN2,SERPINA3,SIGLEC1,SOCS3,SPP1
Ncr1	1.99896	3.74721	6.72091	4.70966	1.93731	2.42101	1.22228	1.98688	-1.18257	0.0091	0.0516867	6.72091		Cysteine Biosynthesis III (mammalia)	0	0.0417	#NUM!	CTH			NFE2L2		transcription regulator		0.469		2.84e-06	ABCC3,Acp5,AGT,AKR1B10,ATP6V0D2,CCL4,CCL5,CD86,CHGB,CTSD,CYBB,CYP4A22,DHCR7,EPHX1,F10,FKBP5,FMO1,FN1,GCLC,GNA14,GPX2,GPX3,GSTA3,GSTA5,GSTM1,GSTM5,Gstm6,GSTT2/GSTT2B,IDH1,IL1R2,IL1RN,IL6,INMT,KCNMB4,KLK3,L1CAM,MAPK10,ME1,MGLL,MITF,MMP10,MMP12,MMP9,Mt1,NFE2L3,NOS2,PFN2,PPARGC1A,PRKCB,PTGS2,PTPRO,RELN,RSAD2,SAA1,SCARB1,SCG2,SERPINA3,SLC1A1,SLC38A3,SLC6A9,SLC7A11,SOCS3,SOD3,TNF,TTR,TUB,UCP1,VSNL1	567 (18)
Naip1	2.04943	2.50435	2.44731	1.92825	0.735569	0.808742	1.52652	0.874062	-1.17857	0.0078	0.0457163	2.50435		Role of p14/p19ARF in Tumor Suppression	0	0.0345	#NUM!	NPM2			N-acetyl-L-cysteine		chemical drug	Inhibited	-2.526		2.91e-06	Abcb1b,Acp5,ADORA2B,ATP1A3,BCL2A1,C3,CCL5,CCR2,CD86,CFTR,CXCR4,CYBB,EGR1,ESM1,FAM3B,FASLG,FBXO32,FGF2,FOS,GCLC,HDC,IL2RA,IL6,ITGAM,LTB4R,MIOX,MMP2,MMP9,MRC1,MSR1,MYC,MYOCD,NOS2,PPARGC1A,PTGS2,RUNX2,SELE,SNAI1,SPP1,TNF,TNFRSF8,UCP1	520 (16)
Eva1c	17.555	20.2462	16.9437	18.6876	7.93474	5.94843	10.1769	8.40112	-1.1777	5e-05	0.000599895	20.2462		Oxidative Phosphorylation	0	0.00917	#NUM!	COX7A1			flutamide		chemical drug		-0.218		2.97e-06	CYP11A1,CYP17A1,Cyp2d9 (includes others),DRD4,ESR2,FOS,FOXQ1,GPD1,GSTM1,IGF1,IL6,Kap,ME1,NOS2,NR4A1,NR5A1,PTCH1,PTHLH,SERPINA5,SRD5A1,SRD5A2,TNF,VIM	888 (25)
Nap1l2	0.789863	1.06983	1.42183	1.06805	0.113687	1.27641	0.151497	0.382416	-1.17676	0.0446	0.171427	1.42183		HIPPO signaling	0	0.0706	-1.342	DLG2,FRMD6,PPP2R2B,PPP2R2C,RASSF6,TEAD4			GSR		enzyme		-0.786	bias	2.98e-06	ABCC3,Abcg3,ACOX2,CBR3,GCLC,GPX2,GSTA3,GSTA5,GSTM1,GSTM5,ME1,MOCOS,SCD
Vsig2	16.9157	15.9093	13.0319	15.1927	8.21937	5.02253	6.88042	6.97547	-1.1718	0.001	0.00838322	16.9157		Unfolded protein response	0	0.0179	#NUM!	INSIG1			Klrk1		transmembrane receptor		1.388	bias	2.98e-06	CCL3L3,CCL4,CCL5,Gzmb,HOPX,IL18R1,Ly6a (includes others),NKG7,PRDM1,PRF1,SPP1,TNF,XDH	579 (18)
Kank4	2.51345	3.40524	3.99721	4.56731	1.11029	1.60907	1.40609	2.30557	-1.17126	0.00045	0.00428554	4.56731		EGF Signaling	0	0.0545	#NUM!	FOS,MAPK11,MAPK13			KMT2D		transcription regulator		1.768	bias	3e-06	Acot1,ADCY5,ADGRG1,ARTN,ASL,BVES,CA4,CTSD,DUSP2,EBI3,EBPL,FOXQ1,GALNT12,GK5,GPRC5C,GRHL1,HOPX,HOXC6,IL36RN,KRT17,KRT23,LAMB3,LRRN4,LTK,MMP9,PPP2R2B,RAB38,RIMKLB,S100A8,SCARB1,SIX4,SPRR1A,STBD1,TNNT2,TOX3,TRPV2,ZNF750	349 (7)
Samd3	0.428039	0.890481	1.59387	0.92301	0.366578	0.614508	0.215954	0.509118	-1.16863	0.04715	0.178379	1.59387		Cell Cycle: G1/S Checkpoint Regulation	0	0.0746	0.447	CCNE1,CDK6,CDKN2B,HDAC9,MYC			SOX9		transcription regulator		0.747		3.05e-06	ADAMTS14,AMH,C9,CXCR4,FOS,H19,IHH,INHBB,KIT,KLK3,KRT15,MITF,NR5A1,PAQR6,PHYHIP,PTGDS,RUNX2,SDK2,SMPD3,SP7,TEAD4,TWIST2,VNN1,Wfdc3	639 (23)
Cadm3	10.953	10.465	11.2791	10.948	6.59719	4.24324	3.75673	4.85398	-1.16597	5e-05	0.000599895	11.2791		SAPK/JNK Signaling	0	0.049	1.342	DUSP4,GNG7,MAP3K9,MAPK10,TRG			POU4F1		transcription regulator		-0.381		3.06e-06	AVIL,BNC1,CLIC6,CRABP1,DLG2,EPHA8,ETV5,HOXC8,HOXC9,IRX3,Irx5,KCNMA1,NECAB2,NOVA1,NPY,NR4A2,NTRK1,NTRK3,PIEZO2,PLCH2,PRPH,RUNX1,SLC6A17,SYT9,TH
Dcxr	99.2332	96.6529	74.4171	92.9821	29.8598	30.2468	73.7565	28.1192	-1.16527	5e-05	0.000599895	99.2332		PTEN Signaling	0	0.0662	-0.333	BMPR1B,FASLG,FOXO6,INPP5J,MAGIX,NGFR,NTRK1,NTRK3,PDGFRA			KRT17	2.982	other		1.732		3.06e-06	CCL17,CCL22,CCL3L3,CCL4,CCL5,CLEC7A,CSF3,IL6,MMP3,MMP9,SPP1,TNF
Gpc1	50.3382	42.4312	28.6494	43.6829	14.7953	11.7719	20.0324	27.2134	-1.16141	5e-05	0.000599895	50.3382		Nitric Oxide Signaling in the Cardiovascular System	0	0.0606	1.633	ADRB3,BDKRB2,CACNA1E,KNG1,PRKCB,PRKCQ			Mek		group		-1.655		3.13e-06	B3GNT5,B4GALT6,BCAM,BMF,CLU,CPM,CRYAB,CSF1R,DUSP4,EFNB3,EGR1,EGR2,EGR3,EPCAM,EPHB2,ETV5,FOS,GAP43,GDF15,GGT5,GPC1,HAS2,ID2,IER2,IL6,ITGB6,L1CAM,LAMB3,LRP8,MME,MMP2,MMP9,MSLN,MYC,NCEH1,NGF,NR4A1,NUP210,PDGFRA,PPARGC1A,PTGS2,RUNX1,SLC16A6,SLC5A5,SLC6A14,SLC6A15,SORL1,SP7,STEAP4,TACSTD2,TFAP2C,THBS1,TNF,VIM	656 (24)
Entpd2	32.3464	37.0506	32.8321	38.8025	22.2236	17.6041	12.9162	10.3229	-1.16107	5e-05	0.000599895	38.8025		Cardiac β-adrenergic Signaling	0	0.0775	1.414	ADCY2,ADCY5,AKAP6,CACNA1E,ENPP6,GNG7,NAPEPLD,PPP2R2B,PPP2R2C,SLC8A3,SMPDL3A			GSK2816126		chemical drug		0.23		3.13e-06	ALPL,BMP5,FOXO6,GPC1,GPC3,IL6,NOG,NOS2,PTH1R,RUNX2,SNAI1,SP7,SPP1,TNF,WNT10B	604 (18)
Twist2	59.0282	51.0432	27.9194	49.254	24.502	10.1799	21.6866	27.3702	-1.16096	5e-05	0.000599895	59.0282		Interferon Signaling	0	0.0278	#NUM!	IFIT3			semaxinib		chemical drug		-1.154		3.13e-06	ARG1,CCNE1,GDF11,IL6,LCN2,LMOD1,LTF,MMP9,MYOCD,NR4A2,PTGIS,PTGS2,SELE,SLPI,THBS1	619 (20)
Gng7	3.7932	3.747	4.46554	5.01195	2.07729	2.15875	1.93455	1.44586	-1.15985	0.0013	0.0104471	5.01195		Protein Ubiquitination Pathway	0	0.0293	#NUM!	CRYAB,DNAJC6,HLA-E,HSPB7,UBD,USP2,USP43,USP51			JAK1/2		group	Activated	2.982	bias	3.15e-06	BCL11B,Bst2,CD69,CD74,CIITA,FAM107A,GLDC,HLA-DRB5,IL6,KCNF1,KCNG1,MYO5B,NOS2,NPTX1,PLAC8,PSD,RSAD2,TNF,WIPF3	392 (12)
Slc1a1	48.8841	44.7777	73.5588	47.0785	17.8924	14.5301	36.7595	27.0109	-1.15562	0.00015	0.00163545	73.5588		IL-2 Signaling	0	0.0492	#NUM!	FOS,IL2RA,IL2RB			SPIB	1.604	transcription regulator	Activated	2.416	bias	3.21e-06	BLNK,BMP6,Bst2,CCR2,CD86,CLEC10A,Col17a1,EGR1,EGR2,EPCAM,GNA15,IL2RA,IRF4,KIT,KLK3,Klra17,LGR5,PRDM1,Siglech,SLAMF9,TENM4	165 (3)
Adora2b	2.24267	1.4647	1.14717	2.14447	0.725435	0.945386	0.827431	0.654972	-1.15032	0.02275	0.104317	2.24267		JAK/Stat Signaling	0	0.05	-1	CISH,FOS,IL6,SOCS3			PDGFB		growth factor	Inhibited	-2.002		3.34e-06	ADAMTS7,CNN1,EGR1,FGF1,FN1,FOS,IL1RN,IL6,MMP2,MMP3,MMP9,MYC,NOTCH3,NR4A1,PTGS2,RGS5,SPP1,THBS1	603 (22)
Efcab4b	0.666479	0.981488	1.87672	1.77003	0.266465	0.993232	0.20915	0.923529	-1.14611	0.04525	0.173146	1.87672		Cell Cycle: G2/M DNA Damage Checkpoint Regulation	0	0.0204	#NUM!	RPRM			25-hydroxycholesterol		chemical reagent	Inhibited	-3.377		3.34e-06	ASNS,CHAC1,FDPS,FOS,FOSB,GPX3,HMGCR,HMGCS1,IL6,INSIG1,LDLR,NR4A1,NR4A2,NR4A3,PTCH1,PTGS2,SCARB1,SCD	528 (16)
Rnf150	6.20457	8.61603	11.8833	13.1389	3.67919	3.99678	4.92649	5.40073	-1.14607	5e-05	0.000599895	13.1389		Insulin Receptor Signaling	0	0.0288	1	ASIC2,INPP5J,SGK1,SOCS3			heme		chemical - endogenous mammalian		0.04		3.43e-06	CCL3L3,CCL4,CCL5,CD163,CD86,CSF3,CYBB,IL6,IL7,LCN2,LIF,MRC1,NOS2,PRDM1,SCARB1,SPIC,TNF	559 (17)
Socs3	33.5842	37.1184	18.6495	16.0187	13.2227	13.7875	8.37496	12.2357	-1.14581	5e-05	0.000599895	37.1184		Phototransduction Pathway	0	0.0385	#NUM!	GUCA2B,RGS9			paraquat		chemical toxicant	Activated	2.137		3.57e-06	ADAM22,AGT,APOA1,CACNA1E,CCL21,CYBB,FASLG,FN1,GCLC,GSTA3,IL6,ITGAM,KCNA2,KCNMA1,MMP12,MMP3,MMP9,Mt1,Mt2,NR4A1,PRR7,PTGS2,SFTPD,SLC7A11,SOD3,TH	564 (18)
Haus8	32.1741	28.1133	31.8941	36.1896	12.6822	8.62523	19.8773	16.938	-1.14315	5e-05	0.000599895	36.1896		Death Receptor Signaling	0	0.0761	-0.378	ACTG2,FASLG,HSPB7,LIMK1,Naip1 (includes others),TNF,TNFRSF21			KAT6A		enzyme		0.431	bias	3.6e-06	CDKN2B,GLCE,HAND2,HOXA11,HOXA2,HOXA3,HOXA5,HOXA7,HOXC10,HOXC4,HOXC5,HOXC6,HOXC8,HOXC9,HOXD10,HOXD11,OSR2,PKDCC,RUNX2,SMOC1	335 (7)
Etv5	8.65899	11.5471	14.5392	7.28122	5.32162	3.82663	4.70653	5.18174	-1.14253	5e-05	0.000599895	14.5392		IGF-1 Signaling	0	0.0481	#NUM!	FOS,IGF1,IGFBP2,IGFBP4,SOCS3			Bay 11-7082		chemical - kinase inhibitor		-1.117	bias	3.6e-06	Abcb1b,ADORA2A,BCL2A1,CCL3L3,CCL4,CCL5,CCR2,CD83,CREB3L3,FPR2,HSH2D,IL15RA,IL2RB,IL6,MMP2,MMP7,MMP9,NOS2,PTGS2,TNF	693 (17)
Tead4	2.72419	3.16125	3.48671	2.94055	1.40953	1.36863	1.32831	1.47236	-1.14211	0.00555	0.0348866	3.48671		Notch Signaling	0	0.0541	#NUM!	CNTN1,NOTCH3			PTGS1		enzyme		0.172		3.73e-06	ARG1,CFTR,CYBB,FGF2,IL6,MMP2,MMP9,NOS2,OXTR,PTGER2,PTGS2,STC1,TNF,TNFRSF9	634 (18)
Arhgap20	4.63673	5.71978	6.84783	5.94635	3.62916	2.43827	1.89329	2.52929	-1.14204	5e-05	0.000599895	6.84783		VEGF Signaling	0	0.0303	#NUM!	ACTG2,ACTN2,PRKCB			5-O-mycolyl-beta-araf-(1->2)-5-O-mycolyl-alpha-araf-(1->1')-glycerol		chemical - endogenous non-mammalian		0.218	bias	3.94e-06	ADORA2A,BCL2A1,BCL3,CCL3L3,CCL4,CD83,CHST2,EBI3,EGR2,IFIT3,MGLL,MMP9,NR4A3,PCSK5,PLA2G7,PTGS2,RGS16,SLAMF7,SLC7A11,SOCS3,TNF	474 (9)
Wnt16	5.0382	7.02173	10.3605	8.85649	1.87335	1.82377	5.77235	4.7031	-1.142	0.00265	0.0188962	10.3605		Hypoxia Signaling in the Cardiovascular System	0	0.0135	#NUM!	CREB3L3			LGALS1		other		-0.218		3.95e-06	ADAMTS4,CD69,CXCL16,DHCR7,FN1,GLI1,IL2RA,IL6,INSIG1,LAT,MMP10,MMP12,MMP2,MMP3,MMP9,PDCD1,PTCH1,PTX3,TNF	434 (15)
Mum1l1	0.737034	0.938877	2.38093	1.25807	0.70606	0.954415	0.322881	0.424986	-1.142	0.0254	0.113572	2.38093		PDGF Signaling	0	0.0581	-0.447	FOS,INPP5J,MYC,PDGFRA,PRKCB			HMOX1		enzyme		-0.152		4.05e-06	ADORA2A,CCL17,CCNE1,CDK6,FGF1,FOS,GCLC,GPX3,HGF,IGF1,IL1RN,IL6,ITGAM,MAPT,MMP9,MSR1,NOS2,NR4A2,PROCR,PTGS2,RELN,RORC,SELE,TH,THBS1,TNF,TNFSF14	686 (20)
Rps6ka5	2.77707	4.96279	6.81671	5.69947	2.00895	2.55285	1.67109	2.94964	-1.14139	0.0004	0.00387855	6.81671		Inflammasome pathway	0	0.05	#NUM!	MYD88			HDAC1		transcription regulator		0.762		4.13e-06	Acp5,AMPD3,APOA1,ASCL2,BMF,CCL5,CCNE1,CD4,CSF1R,DDX4,EGR1,FAM107A,FN1,FOS,GLI1,IL6,KLK3,KRT15,LAT,LCN2,LGR5,LGR6,LHCGR,Meis1,MME,MMP9,MPZ,Mt1,Mt2,MYC,Nes,NEXN,NOS2,OLFM4,PFKFB3,PPARGC1A,PPP2R2B,PTGS2,RORC,RUNX2,S100A9,SFRP1,SGK1,SNAI1,SPP1,TNF,TNS1	746 (24)
Fam43a	40.47	47.1893	28.1354	34.6153	19.0992	13.1668	17.685	18.2349	-1.14135	5e-05	0.000599895	47.1893		Cancer Drug Resistance By Drug Efflux	0	0.0345	#NUM!	FOXO6,PTGS2			SLC13A1		transporter		-1.279		4.17e-06	AKR1C3,ALDH1A1,C6,C9,CD163,Cyp3a25 (includes others),GPAM,GPC6,HK2,HLA-DMB,IGF1,IGFBP2,INMT,INSIG1,Kap,Mt1,MVD,NRN1,SCD,SLC38A4,SPP1,Tgtp1/Tgtp2
Slc10a6	5.68976	9.8564	9.76119	7.21306	3.74889	4.53197	3.74892	2.72286	-1.14037	0.00045	0.00428554	9.8564		Sumoylation Pathway	0	0.0583	0	ARHGDIG,FASLG,FOS,MAPK10,MYB,SLC19A1			K+		chemical - endogenous mammalian		-1.612		4.21e-06	CALCB,CYP11A1,CYP11B2,CYP17A1,EGR1,FASLG,FOS,Hrk,KCNQ1,NPTX1,NR4A1,NR4A2,SLC12A3,SLC26A4,TH	492 (19)
Kcnd3	9.32817	9.35492	13.1187	11.2605	5.84819	4.91549	5.60217	3.18381	-1.13928	5e-05	0.000599895	13.1187		Sirtuin Signaling Pathway	0	0.0412	0.577	GADD45B,LDHB,MAPK4,MYC,MYCN,NDUFA4L2,NOS2,PFKFB3,PPARGC1A,SOD3,TNF,TRIM28			CD3E	3.221	transmembrane receptor		0.404	bias	4.24e-06	CCL17,CCL22,CD3D,CD3E,CD3G,CD69,FASLG,FOS,ICOS,IL2RA,IL6,ITK,MAPK11,MMP9,MYB,MYC,PTGS2,TNF	481 (18)
Adra1a	1.09472	1.87122	1.1327	1.75601	0.582165	0.452582	0.462446	1.16226	-1.13845	0.02375	0.107917	1.87122		NER Pathway	0	0.00971	#NUM!	SLC19A1			IKZF2		transcription regulator		-0.832	bias	4.25e-06	CD53,CD69,Gzmb,Gzmc,HLA-E,ICOS,IL10RA,IL4R,IRF4,KLRG1,Ly6a (includes others),NR4A1,TNFRSF9
Chst2	10.5498	8.00047	12.474	11.9373	5.07239	4.66112	4.66562	5.14869	-1.13604	0.00065	0.00584487	12.474		SPINK1 General Cancer Pathway	0	0.058	0	IL6,Mt1,Mt2,Mt3			NCR2		transmembrane receptor		-0.812	bias	4.25e-06	CCL4,NR4A1,NR4A2,NR4A3,PTGS2,THBS1,TNF,TNFSF14,XCL1	326 (12)
Adamts9	18.295	21.087	20.7037	15.4575	8.88982	8.59362	8.63527	8.41442	-1.12932	5e-05	0.000599895	21.087		Apelin Pancreas Signaling Pathway	0	0.0682	#NUM!	APLNR,MAPK10,PRKAG3			EOMES	-1.483	transcription regulator		-1.131		4.31e-06	APLNR,CEMIP,COL6A3,CRABP1,CRYM,CXCR4,CYP26A1,DUSP14,DUSP4,EGFLAM,EOMES,FASLG,FOXA2,H19,IL2RB,MMP17,PCDH19,PDGFRA,PLXNA4,PRDM1,PRF1,RAB17,RGS2,ROBO2,TGFBI
Klf12	0.714216	1.17109	1.62174	1.18962	0.439949	0.619008	0.532727	0.559671	-1.12639	0.0066	0.0400004	1.62174		BAG2 Signaling Pathway	0	0.0465	#NUM!	MAPT,MYC			SYK		kinase		0.795		4.31e-06	ARID5A,BMPR1B,CCL4,CCL5,CD247,CD69,CFTR,CREM,CXCR4,FST,GLI1,IL6,ITGAM,KLHL31,LY9,MAPT,NFATC2,OAS2,PDCD1,PRKCQ,RASSF4,RASSF6,TNF,TRIB2,UCP1	522 (21)
Cwh43	15.5541	11.9565	14.2458	6.09905	2.85792	5.25226	12.8513	0.977339	-1.1252	0.0007	0.00621919	15.5541		Senescence Pathway	0	0.0764	1.964	CACNA1E,CAPN11,CAPN5,CAPN6,CDK6,CDKN2B,DHCR24,ELF3,GADD45B,GATA4,IL6,MAPK4,MAPKAPK3,NFATC2,PDK4,PPP2R2B,PPP2R2C,RPS6KA5,SAA1,Saa3,SMAD9			NOG	-1.987	growth factor		0.967		4.43e-06	BMP7,FST,HAS2,ID4,LEF1,MITF,MMP3,MYC,NGFR,NOG,PTCH1,PTGS2,RUNX2,SP7,SPP1,VCAN	679 (22)
Plekhs1	332.137	306.928	325.492	276.017	117.727	75.2166	200.36	175.652	-1.12462	5e-05	0.000599895	332.137		Necroptosis Signaling Pathway	0	0.0764	1.732	CAPN11,CAPN5,CAPN6,CYBB,FASLG,NGFR,PLA2G10,PLA2G1B,PLA2G2D,PLA2G5,TNF,ZBP1			IL4R	1.011	transmembrane receptor		-1.408		4.43e-06	ADAM8,ARG1,CCL17,CCL22,CLCA1,EGR2,FXYD4,IL13RA2,IL2RA,IL31RA,IL6,NOS2,PPARGC1A,RUNX2,SOCS3,UCP1	526 (18)
Stx18	74.7502	68.3143	74.0392	50.6468	31.927	21.261	38.9891	30.9686	-1.12052	5e-05	0.000599895	74.7502		Coronavirus Pathogenesis Pathway	0	0.06	-0.333	AGT,CCL5,FASLG,FOS,IL6,MAPK10,MAPK11,MAPK13,PTGS2			LMNB1		other	Inhibited	-2.813		4.43e-06	AEBP1,CRABP1,CRYAB,CYP51A1,DHCR7,ELOVL7,FBN1,FLT3,GPC4,HMGCR,HMGCS1,HS6ST2,LDLR,SCD,SQLE,TGFBI
Sep8	59.6292	56.6485	53.0057	61.9613	25.141	25.6445	28.2124	27.5248	-1.11826	5e-05	0.000599895	61.9613		Coronavirus Replication Pathway	0	0.0444	#NUM!	Ifitm1,TUBB4A			PLX5622		chemical drug	Activated	3.441	bias	4.45e-06	CCL17,CCL22,CCL3L3,CCL4,CCL5,Ccl8,CCR2,CSF3,CXCL13,Cxcl15,IL10RA,IL17B,IL1RN,IL2RB,IL7,LTB,PF4,SPP1,TNF,TNFSF13
Hopx	96.5491	99.2462	25.3401	68.7563	32.2169	18.1925	54.2084	28.9324	-1.11813	5e-05	0.000599895	99.2462		MSP-RON Signaling In Cancer Cells Pathway	0	0.0672	0.333	CREB3L3,ELF3,FOS,KLK11,KLK3,LEF1,MYC,TRIM24,VIM			ZC3H12C		other	Inhibited	-3.434	bias	4.54e-06	CCR2,FPR2,GBP6,Gm12250,Ly6a (includes others),MPEG1,NOS2,PLA2G7,SLAMF8,Tgtp1/Tgtp2,TLR8,ZC3H12A	246 (7)
Epha3	0.285428	0.637128	1.50276	0.881936	0.138854	0.663599	0.13154	0.590632	-1.11718	0.0248	0.111561	1.50276		GM-CSF Signaling	0	0.0571	1	BCL2A1,CISH,PRKCB,RUNX1			FOSL1		transcription regulator		1.736		4.81e-06	CCL3L3,CCL4,Ccl8,CSF3,EGR1,EGR2,FOS,FOSB,GCLC,IL6,LHCGR,MMP10,MMP2,MMP3,MMP9,PRDM1,RUNX2,SFTPD,SNAI1,THBS1,TNF	555 (19)
Rnf157	7.59456	8.33641	7.80169	10.0579	4.29994	3.2695	4.55795	3.47397	-1.11495	0.0006	0.00546137	10.0579		Ephrin Receptor Signaling	0	0.0794	0.333	CREB3L3,CXCR4,EFNB3,EPHA3,EPHA6,EPHA8,EPHB2,FGF1,GNA14,GNA15,GNAI1,GNG7,LIMK1,PAK3,PAK6			MAFB		transcription regulator		1.739		4.81e-06	AKR1B10,CACNA2D3,CCL4,CD163,CRYBB1,EGR2,F13A1,F2RL3,FCGBP,FPR1,HOXA3,IGF1,IL7R,MMP9,MTSS1,OLFML2B,PRDM1,PTGIR,RNASE1,SCG5,SLC40A1
Gpc3	45.2978	49.2951	60.1656	61.9609	22.3209	39.7767	24.8584	13.1742	-1.11395	5e-05	0.000599895	61.9609									MYF6		transcription regulator		0.191		5.16e-06	ACACA,CCL17,CTSH,CXCL13,FGF2,FGF9,FST,GDF11,IGF1,IL1RN,IL6,IL7,LIF,LTF,MMP10,MMP2,MMP7,Nrg1,NTF3,SPP1,THBS1,TNF,TNFRSF8	167 (6)
Thbs1	59.3805	117.537	35.2635	47.7864	15.2436	45.4681	16.8969	42.5258	-1.11368	5e-05	0.000599895	117.537									SOX7		transcription regulator		-1.414		5.36e-06	ADGRG1,ASPRV1,COL4A1,CRABP2,EPHB2,ESM1,KRT14,KRT17,KRT7,MMP2,MSX2,NTF4,PRDM1,SPRR1A,Sprr2f,STC1,TGFBI,VCAN
Dmrta1	1.07924	1.67378	3.31243	1.53662	0.896581	0.933381	0.579916	1.10355	-1.11351	0.00655	0.0398245	3.31243									IRF3		transcription regulator	Activated	4.351	bias	5.42e-06	BC147527,Bst2,CCL3L3,CCL4,CCL5,CCRL2,CD69,CD86,CDH11,FGF1,FN1,FST,FUT2,IFI16,IFIT3,IFNE,IL6,IRF5,LCN2,MMP3,MMP9,Ms4a4c (includes others),Mx1,NOS2,OAS2,OAS3,OASL,Oasl2,PHF11,PLAC8,RSAD2,Slfn1,SORL1,TFAP2C,TNF,VIM,ZBP1	317 (12)
Mterfd2	58.8031	58.6704	65.4751	63.2599	23.2296	31.8025	28.1769	30.6116	-1.11312	5e-05	0.000599895	65.4751									C/EBP		group		1.976	bias	5.61e-06	ADH1C,CSF1R,DIO2,HGF,IGF1,IL6,LCN2,NOS2,PTAFR,PTGS2,Retnla,S100G,Saa3,SFTPD,WNT10B	708 (25)
Plcl1	1.77378	2.57275	2.95214	2.87359	1.255	1.44721	0.836461	1.17435	-1.10991	0.0009	0.00770366	2.95214									HDAC2		transcription regulator		1.242		5.64e-06	APOA1,ASCL2,CD4,COL11A1,CYBB,DDX4,EGR1,FAM107A,FDXR,GLI1,IGF1,IL6,KRT15,LAT,LGR5,LGR6,LHCGR,MMP9,MPZ,Mt2,MYC,MYCN,NOS2,OLFM4,PTGS2,RORC,S100A9,SFRP1,TNF	673 (20)
Il15ra	23.3763	25.0137	24.0153	25.3393	8.28357	16.3399	9.67525	10.9966	-1.10966	0.00015	0.00163545	25.3393									enalapril		biologic drug		-0.038		5.77e-06	A2M,AGT,AGTR2,ASNS,C4A/C4B,CAPN6,CLU,CP,GPX2,HGF,LCN2,MYC,PTH1R,PTHLH,SLC34A2,SPP1	609 (14)
Basp1	20.1659	20.216	23.1803	25.5258	8.71453	11.9021	8.32358	12.3779	-1.10845	5e-05	0.000599895	25.5258									mevalonic acid		chemical - endogenous mammalian		-1.495		5.97e-06	APOA1,GNAI1,HMGCR,LDLR,LHCGR,MYOCD,NOS2,PCSK9,PLAT,PTGS2,RORC,SCARB1,TNF	648 (23)
Cth	7.81397	5.95476	8.76572	8.90785	3.9924	4.10169	3.84716	2.64464	-1.10813	0.00135	0.0108082	8.90785									BMP15		growth factor		-1.19		5.99e-06	AMH,BTC,CYP11A1,HAS2,ID2,LHCGR,PCSK6,PTGS2,PTX3,TNFAIP6	526 (19)
Slc22a4	9.90296	7.59232	6.71476	3.99629	3.87001	1.916	3.68811	3.61342	-1.10782	0.002	0.0150994	9.90296									4-hydroxytamoxifen		chemical drug		0.543		6.02e-06	AQP3,C3,CHST2,CLU,CTSD,DUSP4,EGR1,EPOR,FASLG,FOS,FOSB,GM2A,GSTA5,HOXD11,HSD17B7,IER2,IGF1,IL6,IL7R,KRT13,KRT19,MYC,NEDD9,NOTCH3,NR4A2,PAK6,PDK4,PPARGC1A,RAI2,RGS16,S100A9,SGK1,TGFA,TNF	691 (22)
Kcnj2	2.00145	2.03594	1.67356	2.53411	0.816607	0.905941	0.918706	1.18768	-1.10659	0.00665	0.0402178	2.53411									PDLIM2		other		-1.279		6.08e-06	C4orf19,CEMIP,CRISPLD2,DPF3,FHDC1,GSTM1,GSTM2,IFIT3,IL7,KIT,MME,MYL9,NAP1L2,NUDT11,OAS3,PRUNE2,SLC22A3,SLC40A1,SMOC1,STC2,SUSD3,TNS1
Tram1l1	3.14898	3.29064	2.98094	3.19833	1.46759	1.03702	1.61503	1.74285	-1.106	0.0174	0.0854987	3.29064									potassium chloride		chemical drug		-1.831		6.13e-06	AATK,AMIGO2,ATP1B1,CCNE1,CYP11B2,EGR1,EGR2,FGF9,FOS,Hrk,IGF1,MYC,MYOCD,NPTX1,NR4A1,NR4A2,NR4A3,PTGS2,S100G,SLC12A3,SLC8A3,SPP1,TH,TRPV6	612 (25)
Ggt7	4.9713	5.8559	5.32242	6.28143	2.86299	1.69989	2.89447	2.98734	-1.10273	0.0036	0.0243203	6.28143									fatty acid		chemical - endogenous mammalian		1.493	bias	6.13e-06	ACACA,AOC1,APOA1,CREB3L3,CREM,GPAM,IL6,ITGAM,LDLR,MMP9,NOS2,NPY,NR4A1,NR4A2,NR4A3,PLIN4,PLIN5,PPARGC1A,PTGS2,S100A8,SCD,ST3GAL5,TNF,VNN1	607 (16)
Dusp14	19.9254	20.1083	10.4573	12.4455	6.49656	4.54475	11.0878	7.20128	-1.1015	0.0054	0.0340565	20.1083									1L-6-hydroxymethyl-chiro-inositol 2-(R)-2-O-methyl-3-O-octadecylcarbonate		chemical - kinase inhibitor		1.026		6.31e-06	CXCL16,GDF15,IL6,MMP2,NOS2,PTGS2,PTX3	536 (16)
Fuk	15.3757	14.4018	12.3295	20.9565	6.14712	6.48764	9.32341	7.43413	-1.10137	0.00015	0.00163545	20.9565									KITLG		growth factor		0.923	bias	6.55e-06	AIF1,CALCB,CCL22,CCL3L3,CCL4,CCNE1,CD247,Cd24a,CD3D,CD3G,CDKN2B,CISH,CLU,CMA1,CXCR4,DHCR24,EDNRB,EGR1,EPOR,F2R,FOS,ID2,IL1RN,IL6,IRAG1,KIT,LAPTM5,LDLR,LTF,MAPK11,MARCO,MME,MMP2,MYB,MYOM1,N4BP2L1,PF4,PRKCB,PRKCQ,PTGS2,Tmsb4x (includes others),TNF,TPSAB1/TPSB2	591 (17)
Tusc5	2.36283	1.25041	1.8549	2.62463	0.497404	1.91255	0.779672	0.584678	-1.10042	0.0141	0.0724943	2.62463									ARHGAP31		other		-0.163		6.59e-06	BMP7,FN1,GADD45B,GDF11,GDF15,ID2,ITGB6,MMP10,MMP28,MMP3,SNAI1,TWIST2	320 (7)
Slc8a3	0.712311	0.763176	0.752091	1.13484	0.337763	0.343796	0.392437	0.496586	-1.0982	0.0121	0.0643813	1.13484									DNMT3B		enzyme		-1.4		6.7e-06	ADCY5,ADORA1,CCL5,FBXL16,FGF2,GATA4,GATA5,HDAC9,HLA-DQB1,IRF5,KIT,LONRF1,MAPK4,MYC,MYH14,MYL3,MYL9,NAP1L2,NFATC2,NOS2,PAK6,PRKCB,PRUNE2,RGS16,RPP25,SFRP2,SFRP4,SLC7A11,TNNT1,TNNT2,TRDN,TRPC3,WNT10B	417 (7)
Mmp28	1.30527	1.31112	1.31795	2.77351	0.621897	0.928616	0.704163	0.880982	-1.09708	0.0272	0.119402	2.77351									IL3		cytokine		0.333		6.71e-06	ARG1,CCL17,CD247,CD3D,CD3G,CD53,CD69,CD83,CD86,CISH,CLEC4C,CREM,CSF1R,CSF3,CXCR4,EGR1,EGR2,EGR3,F2R,FOS,GADD45B,Gzmb,HBA1/HBA2,HGF,HK2,Hrk,IL2RA,IL6,ITGAM,ITGB7,LCN2,LIF,LY75,LY9,MMP3,Mt1,MYC,NEDD9,PLA2G7,PLCB2,PROX1,PTPN22,SELE,SERPINA3,Serpina3g (includes others),SLAMF7,SLC2A3,SOCS3,TNF,TNFRSF9,TPSAB1/TPSB2,TRG,Wfdc18	480 (17)
Ggta1	30.7793	32.532	40.9538	42.2601	13.0242	16.7228	23.5065	15.2804	-1.09626	5e-05	0.000599895	42.2601									titanium dioxide		chemical drug		-0.271		6.71e-06	CRYAB,Cxcl15,FASLG,GDF9,IGF1,IGFBP2,IL6,INHA,LHCGR,PLAT,TNF	462 (13)
Amigo2	11.5491	13.8592	11.3765	16.4267	5.17715	6.28596	8.45821	4.9911	-1.09487	0.0051	0.0325368	16.4267									sterol		chemical - endogenous mammalian		-1.404		6.71e-06	ACACA,DHCR7,FDPS,GPAM,HMGCR,IDH1,LDLR,LIPA,MTTP,PCSK9,SCARB1	377 (11)
Nrarp	11.3798	11.3549	6.68343	11.2448	4.36384	6.54851	4.12474	4.01226	-1.09397	0.0001	0.00113371	11.3798									calphostin C		chemical - kinase inhibitor		-0.818	bias	6.73e-06	AGT,CLU,CYP17A1,FOS,IL6,KIT,LDLR,MAOB,MMP9,MSR1,MYC,NGF,NOS2,POU2F2,PTGS2,S100A8,SCARB1,TNF	711 (22)
Eltd1	24.7396	26.9024	30.5345	32.4866	11.2196	8.07583	13.1714	21.3636	-1.09091	5e-05	0.000599895	32.4866									cholecalciferol		chemical - endogenous mammalian		1.745		6.77e-06	Acp5,ADGRG1,CCL5,CD300A,CD83,CD86,CYP27A1,F13A1,FOS,IGF1,IL6,ITGAM,KIT,LY75,ME1,PDGFRA,PLD4,PRKCB,PTH1R,PTHLH,RORC,RUNX2,SERPINB8,SP7,SPP1,TNF	595 (21)
Akr1b8	24.1462	24.1444	22.805	22.5667	9.95126	12.9228	10.9043	10.2239	-1.08989	0.00015	0.00163545	24.1462									TXNRD1		enzyme		-0.958		6.93e-06	ABCC3,Abcg3,ACOX2,CBR3,GCLC,GPX2,GPX3,GSTA3,GSTA5,GSTM1,GSTM5,ME1,MOCOS,SCD	456 (7)
Tnfrsf22	5.28126	6.21416	6.07383	5.78369	2.89986	2.76527	2.99966	2.31707	-1.08848	0.01335	0.0695168	6.21416									okadaic acid		chemical toxicant		-0.156		7.3e-06	APOA1,CRABP2,CYBB,CYP17A1,CYP46A1,DBH,EGR1,FOS,FOSB,IL1RN,IL6,KRT14,MAPT,MMP3,MMP9,MYC,NOS2,PTGS2,SAA1,SP7,SPP1,TNF	521 (16)
Lhfp	54.8531	55.3317	65.922	64.2077	22.7513	27.4228	29.4886	33.3538	-1.08839	5e-05	0.000599895	65.922									BAPTA-AM		chemical reagent		1.274		7.4e-06	AQP5,CISH,EGR1,FAM3B,FN1,FOS,IL6,MMP2,NR4A1,PTGS2,S100B,SELE,SOCS3,TNF,TRPC3	444 (19)
Limk1	19.1219	15.3013	10.847	13.7472	7.99392	6.67032	6.32433	6.77373	-1.08801	5e-05	0.000599895	19.1219									PTPN2		phosphatase		0.928		7.48e-06	BCL11B,CCL17,CCL22,CCL3L3,NOS2,PPARGC1A,TMEM26,TNFRSF9,UCP1	554 (15)
Abcb6	16.6938	15.247	11.6154	13.5262	6.87668	7.41463	7.06112	5.58371	-1.08351	5e-05	0.000599895	16.6938									ERF		transcription regulator		0.532		7.48e-06	BCL11B,BNC1,Col17a1,COL4A6,KRT5,MYC,PTCH2,ROBO2,WNT7A
Acaca	10.4385	11.5946	8.16451	11.587	3.48268	8.06705	5.09497	3.09478	-1.08189	5e-05	0.000599895	11.5946									12(S)-hydroxyeicosatetraenoic acid		chemical - endogenous non-mammalian		-0.215		7.57e-06	FN1,IL6,NOS2,PAG1,PTGS2,TNF	523 (19)
Ssfa2	18.9364	29.3261	23.2227	34.0459	11.5083	13.4372	12.4592	12.5093	-1.08015	5e-05	0.000599895	34.0459									CYP4A11		enzyme		0.49	bias	7.57e-06	AGT,FN1,MMP9,S100A8,SGK1,SLC12A3	223 (7)
Ccdc37	1.43814	2.15534	1.4598	2.06802	1.12665	0.740466	0.709757	0.799117	-1.07683	0.0319	0.134737	2.15534									ULBP1		transmembrane receptor		0.896	bias	7.57e-06	CCL4,CD69,CD83,IL2RA,TNF,TNFRSF9	399 (13)
Slc19a1	17.3949	16.2422	12.7481	13.8999	8.07449	6.97999	7.60483	5.94898	-1.07537	0.0006	0.00546137	17.3949									EDN1		cytokine		-1.802	bias	7.71e-06	ADAM12,BCL2A1,COL4A1,CXCR4,CYBB,CYP11A1,CYP11B2,EDN3,EDNRB,EGR1,FGF2,FN1,FOS,FOSB,FST,GATA4,HAND2,IL6,ITGAM,MBP,MITF,MMP2,MMP3,MMP7,MMP9,MYC,PLCB4,PRKCB,PTGER2,PTGS2,RAMP3,SELE,SOCS3,THBS1,VCAN,VIM	563 (18)
Slc6a15	0.723737	1.03364	0.737258	1.04499	0.279411	0.572616	0.360662	0.467628	-1.07486	0.0342	0.141547	1.04499									NUP98-KDM5A		fusion gene/product		0.895		8.03e-06	C3AR1,CDK6,HOXA7,LYZ,Meis1,MSR1,MYB,MYC
Cpne8	10.8173	11.357	12.4968	10.5995	5.65698	4.73669	5.13018	5.97796	-1.07412	0.00075	0.00659483	12.4968									NUP98-NSD1		fusion gene/product		1		8.03e-06	C3AR1,CDK6,HOXA7,LYZ,Meis1,MSR1,MYB,MYC
Svep1	4.49488	5.85234	6.48686	6.19515	2.50763	3.38242	1.96528	3.10558	-1.0711	5e-05	0.000599895	6.48686									isoquercitrin		chemical drug	Activated	2.813	bias	8.03e-06	CYP51A1,DHCR7,FDPS,HMGCR,INSIG1,LDLR,SC5D,SQLE	301 (5)
Acot1	19.3576	25.2788	34.4793	33.4458	13.5307	12.8677	14.2075	13.1013	-1.06753	0.00025	0.0025777	34.4793									taurine		chemical - endogenous mammalian		0.711		8.28e-06	AGT,CDO1,FN1,IL6,MIOX,MMP2,MMP9,NOS2,PPARGC1A,PTGS2,TNF,UCP1,VIM	586 (21)
Syt8	3.35297	4.01373	5.15274	1.67435	1.78677	0.319815	2.26864	2.3994	-1.06705	0.04335	0.16825	5.15274									PRKAA1		kinase		-0.101		8.43e-06	ACKR3,ACOT7,ARG1,CDH3,CHGB,CLU,DDAH1,EGLN3,EPHA3,FKBP5,FN1,Foxp2,GALM,HSD3B2,ID2,IGF1,IGFBP4,IL22RA1,IL6,KCNA2,Ly6a (includes others),MAP2,MMP9,NOS2,PDGFRA,PPARGC1A,RGS2,SERPINI1,SOCS3,SORL1,TNF,TNS1	661 (23)
Car7	3.27728	3.62066	2.46833	4.48893	1.56105	1.72026	2.09419	1.26305	-1.06149	0.02525	0.113138	4.48893									KLF11		transcription regulator		-0.22		8.66e-06	AGT,APOL6,BMP7,CCL3L3,CCR2,CHRNA4,CXCR4,DIO2,DRD4,FASLG,HGF,IL13RA2,ITGB6,LTBP1,MAOB,MMP12,MMP2,MMP3,MMP9,MYC,PDK4,PLAT,PPARGC1A,SNAI1,THBS1,TNF,UCP1	546 (18)
Piezo2	16.5087	18.6208	13.6256	17.9884	7.19032	7.38238	9.24497	8.17168	-1.06104	5e-05	0.000599895	18.6208									15-deoxy-delta-12,14 -PGJ 2		chemical - endogenous mammalian		-0.563		8.67e-06	ADAMTS4,CCL5,CIITA,CTSD,CXCL13,Cxcl15,CYBB,EGR1,EHF,FASLG,FN1,FOS,GCLC,GDF15,HGF,IL6,ITGAM,KLK3,MMP3,MMP9,MSR1,MYB,MYC,NOS2,PDGFRA,PTGS2,REL,RUNX2,SCARB1,SELE,SOCS3,SPP1,TNF,UCP1	637 (17)
Emp1	150.317	136.71	133.026	98.9167	59.2948	57.3977	71.8875	60.1827	-1.06088	5e-05	0.000599895	150.317									TAZ		enzyme		1.037		8.72e-06	ADRB2,ALDOC,AMPH,ARNT2,BASP1,COX7A1,ESM1,FN1,IDH1,IFI16,KIT,KRT5,LDLR,LRP2,MFAP5,MYC,NOS2,PLK2,PTGS2,PTX3,RUNX2,SCG5,UPP1	654 (19)
Ebpl	14.8907	17.6404	13.706	18.2064	8.84016	8.02634	7.14701	6.8801	-1.06073	0.0001	0.00113371	18.2064									JUNB		transcription regulator		-0.551	bias	9.01e-06	BCL3,C3,C3AR1,CCL3L3,Ccl8,CLU,CSF3,CXCL16,FN1,HK2,Hrk,ID2,IFI16,IL6,LAMB3,LCN2,LPAR1,MMP10,MMP2,MMP3,MMP9,MVD,PAK3,RUNX2,SCD,SFTPD,SGK1,SNAI1,TNF,TNFRSF8	695 (18)
Wars	54.5234	53.2333	48.5573	49.4027	25.6092	20.156	25.0246	27.8419	-1.06054	5e-05	0.000599895	54.5234									PRKCA		kinase		0.765		9.2e-06	ARL4C,BCL11A,CCNE1,CIITA,CSF3,CYBB,EGR1,FN1,FOS,GDF15,ID2,IFIT3,INSIG1,MMP3,MMP9,MYC,NOS2,OASL,PTGS2,RSAD2,RUNX1,RUNX2,S100A8,S100A9,SP7,TNF	625 (19)
Col4a1	260.454	250.953	270.058	284.229	136.981	167.335	93.294	113.582	-1.05986	0.00125	0.010088	284.229									fenofibrate		chemical drug		0.854		9.32e-06	Abcb1b,Acot1,APOA1,APOC2,ASNS,CCL21,CLU,CREB3L3,CRP,CSF1R,CYP11A1,CYP17A1,FBP2,FBXO32,GAL3ST1,GLCE,GPAM,GPX2,GSTA3,HOXA7,HOXC6,ID2,IL6,LDHB,LDLR,LY6D,MEST,MGLL,MITF,MTTP,PANK1,PDK4,POPDC3,PPARGC1A,PTAFR,PTGS2,SC5D,SCARB1,SCD,SLC27A2,TIAM1,TNF,UCP1,ZP2	551 (15)
Robo2	12.1703	17.7257	14.9555	17.0081	4.78271	5.17676	6.00268	13.7228	-1.05927	0.0018	0.0138092	17.7257									STK40		kinase		0.333	bias	9.33e-06	Abcb1b,C6,CCL3L3,CCL4,DLK1,FGF1,FGF18,FN1,FUT4,LEF1,PDGFRA,PF4,PTGS2,SFTPD,SP5,TLR5,WNT2B,WNT6,WNT7A	268 (7)
Col24a1	3.24717	7.57522	8.37086	10.1092	4.51311	1.70127	1.79347	6.07743	-1.05683	0.0097	0.0542647	10.1092									HSD11B1		enzyme		1.51		9.43e-06	ACACA,AGT,APOA1,CALCB,CPA3,CYP11B2,GPAM,IL6,NOS2,PDK4,PPARGC1A,TNF	615 (23)
Frmd6	31.4361	31.2945	18.7396	16.1981	14.3709	12.6903	10.3486	9.59939	-1.05495	5e-05	0.000599895	31.4361									MSC		transcription regulator		1		9.58e-06	AMPD3,ASB2,BMP7,CCL4,CHST4,EPSTI1,HGF,LGALS12,MAP7D2,MYBPC2,PAG1,PIEZO2,POU2F2,SCEL,SPP1,TLR7
Thsd7a	1.77526	2.28887	3.05711	2.30447	1.12979	1.11231	1.00599	1.28901	-1.05483	0.0004	0.00387855	3.05711									TRPS1		transcription regulator		0.082		9.69e-06	ALPL,DPEP2,ENPP6,FN1,GABRA3,GALNT3,GPR141,GREB1,KCNMA1,MMP2,RUNX1,RUNX2,SMPD3,SNAI1,SP7	398 (7)
Osr2	212.12	232.867	283.89	373.76	98.3741	74.745	148.206	210.666	-1.05149	5e-05	0.000599895	373.76									TSC22D3		transcription regulator		0.797		9.69e-06	CCL5,CD83,CD86,EGR2,EGR3,FASLG,IL2RA,IL6,PDCD1,PTGS2,RUNX2,SELE,SGK1,SP7,TNF	563 (15)
Zfp239	6.02037	5.86034	4.9768	6.70914	2.39007	2.39166	2.76978	3.82424	-1.05078	0.0076	0.0447128	6.70914									ADRA1A	-1.138	G-protein coupled receptor				9.69e-06	ADAM12,CCNE1,CREM,DDAH1,EGR1,EGR2,FN1,FOS,IL6,LIF,MMP7,MSX2,NR4A1,NR4A2,PTHLH	596 (20)
Tbx4	1.44813	1.2207	1.44332	1.20249	0.615788	0.903606	0.41259	0.634033	-1.05044	0.0409	0.161269	1.44813									PRKD1		kinase		1.004	bias	9.69e-06	CCL3L3,CCL4,CCL5,CD5,CD86,CYP11B2,GATA4,IL2RA,IL6,MMP2,MMP3,MMP9,NR4A1,PTGS2,TNF	540 (16)
Nup93	32.8529	30.1266	29.6385	26.8913	12.9459	11.7914	18.4116	14.5717	-1.04997	5e-05	0.000599895	32.8529									9,10-dimethyl-1,2-benzanthracene		chemical toxicant		0.288	bias	9.69e-06	ARG1,BTC,EPHX1,GCLC,HGF,IL6,MMP9,MRC1,PTGS2,REL,RUNX1,S100A8,S100A9,TGFA,TNF	652 (18)
Slc39a4	141.093	143.499	173.49	159.146	74.654	40.5921	98.2849	84.7831	-1.04897	5e-05	0.000599895	173.49									SOX4		transcription regulator		-0.351		9.76e-06	Acot1,Akr1c12/Akr1c13,B3GNT5,BLK,CD53,CD74,CHAC1,CLIC6,Dst,DUSP4,EMP1,EOMES,FN1,FOS,GLDC,GRB7,HLA-DQB1,Ifitm1,IGF1,IGFBP4,LHFPL6,LRRN3,Ly6a (includes others),LY6D,LYZ,MBP,MGST2,Mt1,OVOS2,SLC5A9,TENM4,TIAM1,TMEM255A,Tmsb4x (includes others),VIM
Sema5b	1.26464	1.08267	1.92061	2.41884	1.13852	1.17198	0.481541	0.442052	-1.04795	0.01235	0.0652846	2.41884									CHADL		other		1.508		1e-05	CADM1,CRYAB,FAM107A,IHH,IL6,MN1,NTRK3,PTH1R,PTX3,SMPD3,STEAP4
Rrp12	16.6048	14.2837	5.57412	7.11923	5.81716	3.8472	6.15827	5.25945	-1.04771	0.0001	0.00113371	16.6048									hemozoin		chemical - endogenous non-mammalian		0.881	bias	1e-05	CCL3L3,CCL4,CCR2,CD83,CXCR4,IL6,MMP9,NOS2,S100A8,S100A9,TNF	460 (14)
C430049B03Rik	4.24792	3.81506	2.35722	2.81221	0.905741	3.01839	0.993031	1.48786	-1.0468	0.0126	0.0662984	4.24792									erlotinib		chemical drug	Activated	2.476		1.04e-05	BTC,CCL5,CSF3,CYBB,EGR1,FBN1,FGF2,FN1,IGFBP4,IL13RA2,IL6,LIF,MME,MMP10,MMP3,MYD88,SLC2A3,SNAI1,TGFA,TLR5,Tmsb4x (includes others),TNF	714 (18)
Pafah1b3	73.8436	80.4724	60.7717	68.7952	35.7958	35.2417	39.226	27.3657	-1.04451	5e-05	0.000599895	80.4724									CRH		cytokine		-0.718		1.04e-05	BDKRB2,CYP11A1,CYP17A1,DIO2,FASLG,FOS,IL1RN,IL2RA,IL6,KCNMA1,KCNMB1,KRT14,NR4A1,SCARB1,SGK1,SLC2A3,SOCS3,TNF	530 (21)
Wnt9a	11.4429	9.07464	2.56039	7.84718	3.98408	2.80272	2.96289	5.26393	-1.04251	0.00065	0.00584487	11.4429									CpG oligonucleotide		chemical drug	Activated	2.33		1.06e-05	BCL2A1,C2,CA9,CCL3L3,CCL4,CD83,CD86,CLEC4D,EGR1,FASLG,GBP3,GBP6,GPR84,IL2RA,IL6,MARCO,MSR1,MYC,NOS2,PDCD1,PTGS2,RASSF4,SC5D,SLC2A3,SLC40A1,SLC6A4,THBS1,TLR9,TNF,TNFRSF17,TNFSF13	661 (19)
Clca1	26.5341	32.1676	30.1648	21.6815	16.4073	14.3655	11.2291	11.67	-1.04243	5e-05	0.000599895	32.1676									RUNX2	2.534	transcription regulator		0.945		1.07e-05	ALPL,C4A/C4B,CCNE1,CCR2,CIITA,COL11A1,COL24A1,FGF18,FN1,GADD45B,GALNT3,IHH,IL20RB,LEF1,MMP2,MSX2,NEXN,PTGDS,RUNX1,RUNX2,SNAI1,SP7,SPP1,ST3GAL5,TPSAB1/TPSB2,WNT10B	680 (20)
Ccrn4l	22.6239	26.852	15.9402	18.1209	9.58675	6.04206	15.7288	9.21029	-1.04208	5e-05	0.000599895	26.852									Histone h4		group				1.13e-05	AGT,CCL4,CCL5,CCNE1,CD247,CD69,CIITA,FOS,HAS2,HPSE,IL2RA,IL6,KIF1A,LEF1,MMP9,Mt1,Mx1,OAS3,PRLR,PTGS2,RASGRP1,RUNX2,SELE,SFRP1,SOCS3,SPP1,TBX4,TNF,TRPV6	607 (17)
Nfatc2	13.9381	12.5107	6.10846	8.12124	5.27439	4.18725	4.99299	5.32715	-1.0401	5e-05	0.000599895	13.9381									pristane		chemical toxicant		1.204	bias	1.13e-05	CCL21,CCL3L3,CCL5,CD86,FN1,IFI16,IL6,IRF5,Ly6a (includes others),Mx1,PTGS2,TNF,VIM	502 (16)
Hapln3	1.66219	1.75704	1.564	2.05449	0.827449	0.820127	0.495367	1.28045	-1.03968	0.03035	0.130055	2.05449									MAP2K6		kinase		0.793		1.14e-05	CD83,CD86,CHGA,CRYAB,ESR2,IHH,IL13RA2,IL6,LDLR,MMP2,MMP3,MMP9,NOS2,NPR1,PPARGC1A,PTGS2,PTH1R,RGS7,SNAI1	507 (18)
Sprr2f	207.142	158.608	45.2156	16.8057	79.2889	30.1948	36.3374	62.36	-1.039	0.01505	0.0761864	207.142									cerivastatin		chemical drug		1.403		1.14e-05	APOA1,ENPP3,FDPS,FGF2,FN1,HMGCR,HMGCS1,IDI1,IL6,MMP9,MYC,NOS2,PCSK9,PLAT,PTGDS,PTGS2,S100A8,S100A9,TNF	698 (24)
Artn	5.76469	4.81014	4.95093	6.0305	3.00205	1.42073	3.80969	2.27119	-1.03721	0.0077	0.0452077	6.0305									gentamicin C		chemical drug		1.581	bias	1.15e-05	A2M,ASNS,C4A/C4B,CAPN6,CLU,CP,ELF3,GPNMB,GPX2,LCN2,MRC1,Ms4a6b,MYC,SLC34A2,SPP1,UPP1,VIM
Procr	68.2953	65.2933	53.0568	69.7831	30.1138	26.2313	33.3426	35.2865	-1.03692	5e-05	0.000599895	69.7831									Sn50 peptide		chemical toxicant		0.73	bias	1.15e-05	BCL2A1,CRP,Cxcl15,IL6,KCNC4,LIPG,MMP2,MMP7,MMP9,MYC,NOS2,PTGDS,PTGS2,SNAI1,STC1,TNF,TNFRSF21	576 (16)
Hoxd10	74.0522	78.3566	90.1288	87.1832	43.0273	24.5202	38.8677	54.2834	-1.03689	5e-05	0.000599895	90.1288									PML		transcription regulator		0.276		1.21e-05	ACACA,APOA1,CCNE1,CDKN2B,CIITA,CXCR4,EPSTI1,GPAM,Gzmb,HBB,HLA-DMB,HMGCR,HMGCS1,HSD17B7,ID2,IDI1,IFIT3,LDLR,LYZ,MAPK11,ME1,MMP10,Mx1,OAS2,OAS3,PDK4,PPARGC1A,SCD,SNAI1,UCP1,VIM	607 (23)
Sep4	27.2847	37.0156	34.0866	44.5399	13.0615	26.0329	12.5701	18.0286	-1.03619	5e-05	0.000599895	44.5399									APOA1	4.92	transporter	Inhibited	-2.373		1.22e-05	APOA1,CCR2,CYBB,HMGCR,IL6,INSIG1,ITGAM,MLXIPL,MYD88,NOS2,PPARGC1A,PTGIS,PTGS2,SCARB1,TNF,XDH	537 (23)
Dfna5	2.09014	2.51042	2.69065	2.26936	1.27106	1.08445	0.852656	1.4586	-1.03467	0.02085	0.0976219	2.69065									Gcg		other		-0.5		1.22e-05	ARG1,ASL,ATP1B1,CTH,CTSC,CYP17A1,FMN2,FOS,GSTA5,GSTM1,ME1,MMD2,NCALD,PEX11A,SLC7A2,SUSD4	279 (7)
Arid5a	10.7129	13.037	5.18035	3.67413	3.93906	5.04147	3.64496	3.30846	-1.03296	0.0001	0.00113371	13.037									IFN Beta		group		0.062		1.23e-05	Bst2,C3AR1,CCL5,CD247,CD69,CD74,CD83,CD86,FN1,IFI16,IFIT3,IL15RA,IL1RN,IL6,INSIG1,KIT,MMP9,Mt2,Mx1,MYC,NOS2,OAS2,OAS3,OASL,RSAD2,SLC16A6,THBS1,TLR5,TLR7,TLR9,TNF,ZBP1	461 (16)
Nsun7	1.21777	2.34255	1.69076	3.32632	0.927711	0.7181	0.987081	1.55982	-1.03266	0.01585	0.0793196	3.32632									Wnt		group		0.389		1.24e-05	CDH15,GATA4,GLI1,HAND2,ID2,LEF1,MMP9,MPZ,MYC,NTF3,PPARGC1A,RUNX2,SIX1,SNAI1	590 (23)
Kif27	1.08148	1.9282	1.83327	2.522	0.750088	0.763688	0.816681	1.27105	-1.03208	0.02145	0.0996935	2.522									S100A4		other		0.079		1.24e-05	CCL5,CDH5,CSF3,FN1,MMP2,MMP9,PF4,S100A8,S100A9,SAA1,Saa3,SNAI1,THBS1,VIM	397 (16)
Cyp27a1	42.1114	61.9312	66.7087	72.6995	29.5497	26.9153	21.8243	40.9709	-1.02952	5e-05	0.000599895	72.6995									PRKCD		kinase	Activated	2.888		1.24e-05	ARID3B,BCL2A1,CCL5,CCNE1,CD4,CEMIP,CIITA,CXCL16,EPOR,FBN1,FOS,GDF15,GLI1,IL1RN,IL6,ITGAM,LAMB3,LDLR,LIF,LIPG,MMP12,MMP2,MMP9,MPZ,MYC,NOS2,NR4A1,OSR2,PROM1,PTCH1,PTGS2,SLC15A1,TNF,TPBG	574 (18)
Crem	22.6527	30.662	8.70785	7.54802	7.30193	10.0198	7.52255	9.25031	-1.02894	0.00085	0.0073456	30.662									FSHR		G-protein coupled receptor	Activated	3.121		1.26e-05	AMH,CLDN11,Cst12,CYP11A1,ESPN,ESR2,FDX1,GATA4,INHA,INHBB,LHCGR,MEDAG,PLAT,SLC38A5,SLC7A4	651 (21)
Dchs1	12.4378	14.0836	9.97084	12.3584	6.07012	6.26	5.17994	6.43588	-1.0286	0.0002	0.00211973	14.0836									IRF6		transcription regulator		-1.983		1.26e-05	ARG1,CD69,CD86,CLEC10A,FPR2,IL6,LCN2,MRC1,NOS2,NR4A2,PLA2G2D,PPARGC1A,PTGS2,SCARB1,SLC7A2	503 (18)
Rcl1	27.4976	25.7781	31.4024	31.7989	13.0103	11.0169	17.3442	15.7318	-1.0284	5e-05	0.000599895	31.7989									IAPP		other		-0.849	bias	1.26e-05	BACE2,CYP51A1,FOS,HMGCR,HMGCS1,IDI1,MVD,MYC,NPY	469 (19)
Pbld1	2.91839	4.22676	7.54674	5.17372	2.29118	2.02877	2.31845	3.10711	-1.02746	0.01455	0.0743826	7.54674									RIPK2		kinase		1.56		1.29e-05	ACACA,ARL5C,CCL5,CD69,CD86,Ggta1,GPR84,HMGCR,IL6,LDLR,MEFV,MTTP,NOS2,PPARGC1A,RASGRP1,SCD,SELE,TNF	654 (21)
Col28a1	2.45698	2.15125	1.13947	2.64226	0.90996	0.695541	2.02123	0.489237	-1.02743	0.00975	0.0544553	2.64226									GLI3		transcription regulator		-0.332		1.29e-05	CD69,DUSP2,EBF1,EGR1,FOSB,FOXA2,FOXC2,GLI1,HAND2,HHIP,HOXD11,MYCN,PTCH1,PTHLH,RUNX1,RUNX2,SFRP1,WNT2B	213 (6)
Mthfd1	35.6237	34.1101	30.6476	35.0166	14.3463	13.9439	22.7897	15.36	-1.02709	5e-05	0.000599895	35.6237									ID1		transcription regulator		-0.81		1.29e-05	ALDH1A1,EGR1,FN1,FOXA2,IFI16,Ly6a (includes others),MMP2,MMP9,MYC,PPARGC1A,PROM1,RUNX2,SCD,SLC5A5,SNAI1,THBS1,TNF,VIM	702 (20)
Asns	42.8794	32.9878	34.969	30.1281	18.8283	13.7634	20.0257	16.5693	-1.02676	5e-05	0.000599895	42.8794									ERK		group		-0.683		1.29e-05	AGT,BMF,CCL4,CCNE1,CLU,DIO2,DIO3,DUSP4,EGR1,EGR2,FGF2,FN1,FOS,FST,GCLC,GDF15,GDF9,GPRC5C,HAS1,IL6,ITGAM,LCN2,LDLR,LIF,MMP2,MMP3,MMP9,MYC,NOTCH3,PDK4,PRDM1,PTGS2,RORC,RUNX2,SP7,STMN4,TGFA,THBS1,TNF,TRPC3,VCAN	625 (19)
Hk2	17.7901	18.4915	5.90042	9.00686	4.25892	5.80601	5.92333	9.23647	-1.02099	5e-05	0.000599895	18.4915									PSEN1		peptidase		-0.756		1.33e-05	AMPH,Ank2,ARHGDIG,ATP1A3,ATP1B1,BASP1,C3,C3AR1,CCL3L3,CCL4,CCL5,CD74,CRYM,CTSC,CTSD,CTSS,CYFIP2,CYP51A1,CYTIP,DHRS7,EGR1,EMP1,F2R,FASLG,FMN2,FOS,GADD45B,GDF11,HBA1/HBA2,HLA-E,HSD17B1,IGF1,IL6,IRF4,IRF5,L1CAM,LRP8,MAP2,MAPT,MBP,Meg3,MME,MMP9,MSR1,Mt3,MYC,NOS2,NTF3,PAK3,PDGFRA,PTGS2,RELN,S100B,SCARB1,TH,TNF,VSNL1,WARS1	636 (21)
Xpnpep1	59.358	56.9014	42.1783	58.0663	25.7364	26.7995	29.4969	24.9458	-1.01707	5e-05	0.000599895	59.358									BCL6		transcription regulator		1.265		1.34e-05	A2M,BCL2A1,BCL3,BLNK,CCL3L3,CCL4,CD69,CD79B,CIITA,CISH,CLEC10A,EBI3,EGR3,FGF2,GLI1,GSTM5,Gzmb,HDAC9,IL2RA,IL2RB,IL4R,IL6,IL7R,IRF4,LDHB,LDLR,Ly6a (includes others),MITF,MRC1,MYB,MYC,NOS2,PRDM1,PTPRO,RORC,SH2D4A,SLC27A2,SOCS3,TACSTD2,TNF	593 (18)
Cldn3	385.335	422.353	279.165	436.945	185.454	82.117	309.077	176.934	-1.01584	5e-05	0.000599895	436.945									ELAVL1		other		1.388		1.35e-05	Bst2,Ccl8,CCNE1,CD83,CD86,CLDN3,Csprs (includes others),CTSS,FOS,GBP6,Gbp8,H2-K2/H2-Q9,HBB,HLA-DRB5,IFI16,IL6,LGALS9B,MPEG1,Ms4a4c (includes others),MYC,NOS2,OAS2,PIGR,PLA2G7,PRLR,PROM1,PTGS2,PTHLH,SLC7A11,SULT1C2,Tgtp1/Tgtp2,TMEM30B,TNF,VIM,VSIG2,WARS1	633 (20)
Gstm1	322.146	323.49	162.43	366.658	134.504	140.493	183.587	122.69	-1.01503	5e-05	0.000599895	366.658									MAPK9		kinase		-0.102		1.37e-05	ACACA,CCL5,DIO2,DLK1,EGR1,EOMES,FASLG,FOS,GADD45B,GSTM1,Gzmb,HDC,IER2,IFI16,IGFBP2,IL15RA,IL6,LIF,MMP12,MMP3,MMP9,MYC,NOS2,NR3C2,PLAT,PTCH1,PTX3,SCD,SOD3,TNF,Vnn3	538 (15)
Urb1	7.86997	7.66743	4.3699	5.34032	3.30743	2.6709	3.43069	3.09709	-1.01351	5e-05	0.000599895	7.86997									highly active antiretroviral therapy		chemical drug		0.625		1.41e-05	CD4,CXCR4,IL2RA,IL6,IL7,IL7R,TNF	423 (14)
Capn6	3.12263	4.69043	6.08917	6.56266	2.44465	2.03762	1.71656	3.94506	-1.01254	0.00255	0.0182977	6.56266									MAS1		G-protein coupled receptor		0.342		1.41e-05	CLEC10A,CYBB,IL6,MRC1,NOS2,Retnla,TNF	563 (21)
Mllt3	11.2551	10.5911	14.3977	10.8581	4.15308	5.53219	6.68829	6.9992	-1.01096	0.0001	0.00113371	14.3977									ELN		other		1.633		1.41e-05	CD86,FN1,IL6,MMP12,MMP2,MMP9,TNF	621 (20)
C630043F03Rik	11.9863	15.1013	23.6318	18.0095	9.11254	6.54815	8.47139	9.98499	-1.01043	0.0001	0.00113371	23.6318									ELK1		transcription regulator		-1.404	bias	1.43e-05	ANKH,EGR1,EGR2,FOS,FOSB,FUT4,ITGB6,JAM2,MMP9,PTGS2,RUNX2,SLC7A11,SNAI1,SPP1,THBS1,TLR9,TNF	760 (24)
Ier2	67.4493	103.803	32.2482	53.1017	33.0457	26.8603	35.7265	31.8051	-1.00974	5e-05	0.000599895	103.803									ITK	1.028	kinase		-0.263		1.46e-05	CCL5,CD4,CPNE7,EOMES,F2R,FASLG,FOS,Gzmb,IL10RA,IL2RB,KLRB1,Ly6a (includes others),MYC,NCR1,PRKCB,SAMD3,Serpina3g (includes others),SLAMF7,TNF,XCL1	664 (21)
Mttp	1.90071	2.91656	3.54974	3.06817	0.951883	1.60533	1.51775	1.60639	-1.00917	0.00645	0.0393004	3.54974									LPIN1		phosphatase		0.376		1.46e-05	ACACA,DLK1,FDPS,HMGCR,IL6,MPZ,NOS2,PPARGC1A,PTGS2,SCD,TNF	531 (23)
Dhtkd1	1.53527	2.24763	3.54936	3.70989	1.12162	2.31229	1.09063	0.966646	-1.00783	0.008	0.0466644	3.70989									RPSA		translation regulator		-0.672		1.46e-05	CCL5,CSF3,DUSP2,FASLG,GBP3,IL6,MMP2,NOS2,PTGS2,REL,TNF	548 (16)
Metrn	7.53935	6.84058	6.24019	7.45949	3.77585	4.54452	3.05044	2.61748	-1.0053	0.0121	0.0643813	7.53935									SFRP4	2.625	transmembrane receptor		-0.552	bias	1.46e-05	BTC,FN1,GREM2,INHA,LHCGR,MYC,PRLR,PTGS2,SFRP2,TNNT2,VIM	563 (12)
Ctsw	3.46273	5.66954	6.84611	6.19827	3.5123	2.6634	2.14811	2.72741	-1.00484	0.0257	0.114524	6.84611									PTPN22	2.957	phosphatase		0.503		1.46e-05	ARG1,CREM,FOS,IL6,IRF4,MRC1,Mx1,NOS2,PDCD1,Retnla,TNF	495 (20)
Gpr132	1.94575	2.09095	1.10862	1.14642	2.6959	2.54906	2.39069	4.95662	1.00101	0.00505	0.0322901	4.95662									CD36		transmembrane receptor		1.357	bias	1.47e-05	ACACA,ADAMTS4,APOA1,ARG1,BTC,CCL5,CD86,COL4A1,CSF3,FGF2,IGFBP4,IL6,ITGAM,LIF,MMP10,MMP3,MTTP,PPARGC1A,SCD,TGFA,TNF,UCP1	661 (19)
AK171116	35.4554	35.3221	19.1672	26.8076	65.4963	34.7756	45.99	87.4213	1.0011	0.01635	0.0812743	87.4213									IKBKE		kinase		0.625	bias	1.48e-05	ALDOC,CCL3L3,CCL5,CSF3,FOXA2,FUT2,GLI1,IFI16,IFIT3,IL6,IL7,MMP3,MMP9,MYC,NOS2,PDK4,PTCH1,PTGS2,RSAD2,SLC2A3,TNF	410 (18)
Pvrl4	3.4011	3.61046	3.51273	3.05294	6.26763	4.67118	9.52702	6.71602	1.00145	5e-05	0.000599895	9.52702									ARNT2	1.366	transcription regulator	Activated	2.034	bias	1.51e-05	ARNT2,CD86,CDH3,COL11A1,CPXM2,EGR1,GLI1,GPX3,GSTA3,H2-K2/H2-Q9,IFI16,IGFBP4,Kap,KCNQ1,KLK3,KRT5,LAMB3,LTF,NAALAD2,NFATC2,NFE2,NR5A1,PLA2G5,PTPN22,S100G,SELENBP1,SEMA5B,SERPINA5,SLC12A3,SLC2A3,SPRR1A,SYT9,TNF,TNFRSF9,USP2,WNT7B
Cacna1e	0.443973	1.01737	1.04112	1.34767	1.16773	0.892063	1.20921	4.4444	1.00246	0.00025	0.0025777	4.4444									DACH1		transcription regulator		1.083		1.54e-05	CYP11B2,EGR1,FGF2,FOS,IER2,IL6,KLK3,MMP3,PAK3,PLAT,PTGS2,RELN,STC2	712 (18)
Il18r1	1.64142	1.85291	2.20591	1.48521	2.93171	1.87388	4.16279	5.42842	1.0026	0.0014	0.0111459	5.42842									MET		kinase	Inhibited	-2.641		1.54e-05	AQP3,ARID5A,BMF,BNIPL,CCL3L3,CLDN23,FBXO32,FN1,FOS,GCLC,HDC,HGF,IGF1,IL15RA,IL6,LEF1,MMP2,MYC,PLK2,PPARGC1A,PTGS2,RUNX1,SNAI1,SOCS3,SPP1,TGFA,VIM	535 (17)
Neurl3	5.31058	6.68721	3.43851	4.88157	8.73696	8.82624	8.11988	15.0342	1.00289	5e-05	0.000599895	15.0342									telmisartan		chemical drug		-0.487		1.55e-05	AGT,APLNR,CD163,CLEC10A,HGF,IL6,MMP9,MRC1,NOS2,NR4A2,PLA2G5,PTGS2,PTH1R,TNF,TRPC3,UCP1	606 (19)
Ccr2	4.51884	5.51381	10.5893	5.73862	11.0348	14.995	8.92655	17.9504	1.00507	5e-05	0.000599895	17.9504									HIPK2		kinase		0.864		1.59e-05	ANK1,AVIL,CITED1,EGR1,EPOR,GATA6,GCLC,GSTM5,HBA1/HBA2,MMP10,NTRK1,PPARGC1A,SPTB,TMEM26,TMEM45B,UCP1,UPK3B,VIM	676 (21)
Cyp2d22	11.8909	15.2046	15.5827	17.9317	26.7144	42.2836	29.1869	23.613	1.00686	5e-05	0.000599895	42.2836									BRD4		kinase		-0.439	bias	1.62e-05	BCL3,CD4,CDKN2B,COL4A1,CXCR4,DERL3,FBN1,FN1,FOS,ID2,IL2RA,IL7R,IRF4,MYB,MYC,MYCN,MYD88,PLAT,PRDM1,PTPN22,SELE,SLC16A6,SLC19A1,SLC38A5,SLC7A2,SRM,STC2,THBS1	733 (21)
Wfdc17	10.931	10.029	12.2861	7.40387	18.809	22.2526	14.2019	26.4317	1.007	0.00395	0.0262386	26.4317									triptolide		chemical drug		-0.156	bias	1.62e-05	Abcb1b,ABLIM3,APLNR,BMP6,CADM1,CDH5,CDKN2B,EDNRB,EMP1,FASLG,FBN1,FGF18,GCLC,HGF,IGFBP2,IL6,KIT,LEF1,LHCGR,MMP7,MYC,NPR1,PDGFRA,PTGS2,RASGRF2,SLC7A11,SOCS3,TNF	646 (21)
Ptgir	2.93716	2.33328	1.54033	1.92923	5.18956	6.70984	3.51767	2.14984	1.00715	0.001	0.00838322	6.70984									FHL2		transcription regulator		0.968		1.62e-05	ARG1,CDH5,CLEC10A,CNN1,CTSD,CYP11A1,FASLG,INHA,MITF,MSX2,NOS2,SP7,SPP1,TNF,WNT10B	721 (25)
Fcgr4	2.11319	2.22086	3.32568	1.32651	4.16602	7.67242	1.95339	4.28749	1.00855	0.0066	0.0400004	7.67242									SIM1		transcription regulator	Activated	2.126	bias	1.64e-05	ARNT2,CD86,CDH3,COL11A1,CPXM2,DIO2,EGR1,GLI1,GPX3,GSTA3,H2-K2/H2-Q9,IFI16,IGFBP4,Kap,KCNQ1,KLK3,KRT5,LAMB3,LTF,NAALAD2,NFATC2,NFE2,NR5A1,PLA2G5,PTPN22,S100G,SELENBP1,SEMA5B,SERPINA5,SLC12A3,SPRR1A,SYT9,TNF,TNFRSF9,UCP1,USP2,WNT7B
Acp5	7.96932	4.5422	4.17356	4.02561	9.45576	10.4839	7.98511	13.7717	1.00955	0.00045	0.00428554	13.7717									TNFSF12		cytokine		1.32		1.69e-05	ADAM12,ADAM8,CCL3L3,CCL5,CLEC4D,FBXO32,HEYL,IL1R2,IL6,ITGAM,MMP10,MMP12,MMP3,MMP9,NOTCH3,PF4,PPARGC1A,PTX3,S100A8,S100A9,SELE,SIX1,TNF	568 (19)
Ccl4	0.9133	1.40525	1.18753	1.17425	1.59146	1.88175	2.02817	3.92401	1.00994	0.0462	0.175718	3.92401									enterotoxin B		biologic drug		1.548	bias	1.7e-05	CCL17,CCL22,CCL3L3,CCL4,CCL5,CD69,CSF3,CXCL13,CXCR4,GPNMB,IL2RA,IL6,LIF,LY75,MYD88,PFN2,RSAD2,SERPINA3,TNF	606 (13)
H2A	7.449	6.75577	3.6791	5.95293	11.4582	24.4223	5.68795	6.44486	1.01024	0.02595	0.115337	24.4223									DYSF		other				1.7e-05	Ccl8,CD53,CD74,CD83,Ctla2a/Ctla2b,CTSH,CTSS,FN1,GDF11,GPR65,HLA-DQB1,HLA-DRB5,IFI16,LYZ,MMP12,MPEG1,MRC1,PDGFRA,SERPINA3
Plcz1	1.01109	0.835918	0.246023	1.51755	2.17276	1.99165	1.5607	1.54789	1.01032	0.0198	0.0942293	2.17276									staurosporine		chemical - kinase inhibitor		0.318		1.78e-05	CCL4,CD53,CFTR,CYP11A1,CYP11B2,FOS,H19,HDC,IGF1,IL6,INHBB,KRT14,MME,MMP9,MYC,NEDD9,NOS2,NR3C2,NR4A1,PLAT,PRDM1,PTGS2,PTH1R,SELE,SERPINA3	650 (18)
Sema3f	12.9222	12.4532	9.13566	11.0245	25.3901	22.1061	22.3596	21.8792	1.01048	5e-05	0.000599895	25.3901									triamterene		chemical drug		1.412	bias	1.78e-05	A2M,ASNS,C4A/C4B,CAPN6,CLU,CP,ELF3,GPNMB,GPX2,LCN2,MRC1,Ms4a6b,MYC,SLC34A2,SPP1,UPP1,VIM
Il4ra	19.371	19.6759	14.8666	10.6743	46.406	32.8827	24.2976	26.5547	1.01074	5e-05	0.000599895	46.406									ETV4		transcription regulator		1.23		1.84e-05	ARID3B,CXCR4,FN1,GGT1,HPSE,KRT5,MMP7,MMP9,MYB,PTGS2,SPP1,VIM	470 (7)
Trpv2	6.3305	5.27586	5.47203	4.23457	15.4317	10.3004	8.2376	9.00511	1.01176	5e-05	0.000599895	15.4317									TERT		enzyme		-0.816		1.85e-05	ALDH1A3,ASNS,CCNE1,COLQ,CTSC,DNER,F2R,FGF2,FRMD6,FUT4,GATA6,IFI16,IGFBP4,IL6,KLK3,KRT19,LIPG,MMP10,MMP2,MMP3,MMP9,MYC,PROM1,PTGS2,SPP1,TNF,TOX2,VIM	634 (20)
Msr1	0.667427	0.691819	1.05342	0.329753	0.99501	1.44506	1.26113	1.83551	1.01358	0.0499	0.185537	1.83551									L-glutamic acid		chemical - endogenous mammalian		-0.146		1.89e-05	ASL,CCNE1,DLK1,EGR1,FGF2,FOS,FOSB,GADD45B,Kcnn2,MAP2,MGLL,MITF,MMP2,MMP9,NFIL3,NOS2,NPY,PPARGC1A,PTGS2,RUNX2,Scd4,SLC1A1,SORL1,TNF	638 (20)
Mitf	2.36742	3.30897	4.50076	5.93512	7.75728	6.70323	6.43683	11.6405	1.01396	0.0044	0.0287913	11.6405									losartan potassium		chemical drug		-0.953		1.89e-05	AGT,AGTR2,ARAP1,BMP7,CREM,CYBB,EGR1,FN1,FOS,IL6,MAP2,MAPT,MMP2,MMP9,NOS2,NPR1,NR3C2,PTGS2,PTH1R,PTHLH,SOCS3,SPP1,TH,TNF	649 (21)
Fam212b	10.3228	7.09741	5.28528	7.39031	25.5286	10.4614	12.919	11.9835	1.0167	0.0057	0.0356068	25.5286									ADAM17		peptidase		-1.715		1.95e-05	ADAM12,CSF3,FGF18,FN1,FUT9,IL36A,IL6,MMP2,MMP7,MYCN,NCALD,SAA1,Saa3,SCARB1,SOCS3,TBX4,TNF,WNT7A	482 (18)
Lonrf1	3.25908	3.32539	2.07387	2.77977	4.97012	5.91502	7.29774	4.96336	1.01693	0.00015	0.00163545	7.29774									Il3		cytokine		-1.718		1.95e-05	AATK,CISH,CSF1R,CSF3,EGR1,FOS,IGF1,IL6,ITGAM,LCN2,LTF,Ly6a (includes others),LYZ,MMP3,MYB,MYC,NFIL3,SPP1	658 (21)
Cdh6	0.506378	1.0046	0.745526	0.903846	2.23865	1.3368	0.889322	1.93966	1.01898	0.0133	0.0693622	2.23865									STAT2		transcription regulator		1.747	bias	1.95e-05	CCL5,CD86,CIITA,GBP6,GLI1,IFIT3,IL6,IRF5,Mx1,OAS2,Oasl2,RSAD2,SOCS3,TNF,WARS1,ZBP1	424 (15)
D330045A20Rik	1.33638	1.46685	2.84297	1.75845	2.4216	2.22702	7.06096	3.30721	1.02007	0.00095	0.00805496	7.06096									phenylbutazone		chemical drug	Activated	2.016	bias	1.95e-05	A2M,ASNS,C4A/C4B,CAPN6,CLU,CP,GPNMB,GPX2,LCN2,MRC1,Ms4a6b,PTGS2,SLC34A2,SPP1,UPP1,VIM	444 (11)
Col6a3	85.9365	67.1185	82.376	65.2892	231.699	117.946	118.331	142.486	1.02148	0.01535	0.077407	231.699									ADM2		other		-0.953	bias	2.04e-05	ARG1,FOS,MRC1,NOS2,PPARGC1A,TH,TMEM26,TNFRSF9,UCP1	624 (23)
P2rx6	11.3393	10.5269	6.85374	11.2478	28.2193	20.2729	17.0978	15.548	1.02154	0.00035	0.00347256	28.2193									butaprost		chemical drug		-1.383		2.04e-05	CCL3L3,CCL4,IL6,MMP9,NOS2,PTGER2,PTGS2,SOCS3,TNF	626 (20)
Lrp8	1.47918	1.12553	1.093	1.01819	0.858604	5.98272	1.25169	1.49037	1.023	0.0031	0.0216001	5.98272									RETNLB		other		1.199	bias	2.06e-05	CCL3L3,CCL5,Ccl8,CCR2,CD86,DNER,FN1,IGF1,IL4R,IL6,LAMA1,MMP12,MMP2,MYC,NR4A1,Retnla,Saa3,SFRP1,Tlr13	574 (17)
Kcnn2	1.96362	0.86829	0.702323	0.989447	2.86222	2.6633	2.25533	1.41937	1.02417	0.007	0.0420074	2.86222									HDAC5		transcription regulator		1.631		2.06e-05	COX7A1,EGR2,GAP43,HK2,HMGCR,MBP,MMD2,MMP10,MPZ,MYC,MYCN,NOS2,NR4A1,PPARGC1A,RUNX2,SCD,SIX1,TH,TNF	732 (25)
Cytip	0.787312	0.849332	0.728232	0.579508	1.23941	1.51213	1.18299	2.06433	1.02672	0.0022	0.0163067	2.06433									HRH3		G-protein coupled receptor		0.243		2.06e-05	Acot1,ADRB3,CITED1,CLEC4D,FPR2,HBB,S100A8,S100A9,SERPINA3,SLPI,TMEM45B,UCP1,VCAN	247 (7)
Itk	0.331053	0.594628	0.498891	0.465615	0.677283	0.688122	0.688779	1.79909	1.02756	0.0163	0.0811202	1.79909									MSX2	3.453	transcription regulator		0.756		2.06e-05	ALPL,AQP3,EGR2,IHH,LEF1,MSX2,PROX1,PTH1R,SP7,SPP1,VIM,WNT7A,WNT7B	605 (19)
Cxcr4	4.61558	4.73943	3.75546	5.69773	7.6706	9.04676	12.6323	9.00509	1.02805	0.00025	0.0025777	12.6323									ibuprofen		chemical drug		1.447		2.06e-05	CYBB,EDNRB,GDF15,IL6,ITGAM,MMP2,MMP9,NGFR,NOS2,PTGS2,SERPINA3,TNF,TNFRSF21	636 (18)
Gadd45b	7.37574	7.22833	3.57312	5.38471	12.3937	11.6409	13.3788	10.6397	1.02818	0.0005	0.00468853	13.3788									phenacetin		chemical drug		1.46	bias	2.06e-05	A2M,CAPN6,CLU,CP,ELF3,GPX2,LCN2,MRC1,MYC,SLC34A2,SPP1,UPP1,VIM
Unc5cl	2.1502	1.93523	1.44086	1.04038	2.82958	2.59	5.23948	2.74399	1.02933	0.00275	0.0195277	5.23948									GRB2		other		-1.291		2.08e-05	APOA1,ASPRV1,CRABP2,GATA4,IL6,KRT14,KRT17,KRT7,LTB,MSX2,NTF4,PRDM1,SNAI1,SPRR1A,Sprr2f	708 (25)
Proser2	4.61277	4.57691	4.39573	4.57953	10.2972	6.97794	9.59486	10.2233	1.03	5e-05	0.000599895	10.2972									ciprofibrate		chemical drug		0.278		2.11e-05	Abcb1b,Akr1c12/Akr1c13,APOC2,C4bp,C9,CRP,CYP26A1,CYP27A1,Cyp2d9 (includes others),Cyp3a25 (includes others),IGF1,IGFBP2,Kap,LCN2,LY6D,MGLL,MYB,PDK4,PEX11A,RGN,Saa3,SCARB1,SCD,SELENBP1,SLC4A4,TM4SF4,TRPV2,Vnn3	510 (21)
Nup210	2.9468	3.57479	3.81094	4.22297	6.17257	4.9832	9.119	9.46588	1.03087	5e-05	0.000599895	9.46588									SLC16A3		transporter		-0.505	bias	2.11e-05	HK2,IL6,MMP9,NOS2,PFKFB3,TNF
Tspan2	23.4636	18.741	16.0049	13.7656	54.5565	31.2054	31.4931	29.9028	1.0318	5e-05	0.000599895	54.5565									salmonella typhimurium lipopolysaccharide		chemical - endogenous non-mammalian		0.742	bias	2.11e-05	CCL5,CD86,IL6,NOS2,PTGS2,TNF
Mif1	1.04946	1.66671	2.96643	2.93938	3.46248	4.09585	4.87161	5.21223	1.03294	0.04945	0.184506	5.21223									FGF3		growth factor		1	bias	2.11e-05	CSF3,KRT5,MMP2,MMP9,PLAT,PNCK	399 (11)
Slc6a9	6.25165	5.61696	4.78703	7.58159	14.7282	12.8199	13.4221	8.65737	1.03391	0.00115	0.0094279	14.7282									1,25-dihydroxyvitamin D		chemical drug		-0.282		2.12e-05	CYP27A1,EGR1,FST,IGF1,IL6,MAPK13,MMP3,MN1,Tlr11,TLR5,TLR7,TLR8,TLR9,TNF	610 (18)
Cd53	2.22525	1.91567	2.58776	1.58717	3.61109	4.61625	3.03677	5.77394	1.03483	0.0005	0.00468853	5.77394									lysophosphatidylinositol		chemical - endogenous mammalian	Activated	3.207	bias	2.12e-05	C3,CD5,CD74,CFB,CFTR,CSF3,ESR2,FPR1,INSIG1,LTB,SELE,SGPP2,STAB2,STC1
Runx1	1.02649	1.2824	1.38704	0.951999	1.28313	3.31742	1.76322	3.16218	1.03527	0.0009	0.00770366	3.31742									Hsp27		group		-1.432		2.12e-05	CD163,CD86,CSF1R,FBXO32,FOS,GDF9,IL6,KLK3,MAPT,NGFR,NOS2,NTRK1,PPP1R1B,PTGS2	569 (18)
Arhgap30	3.01408	3.3865	5.20137	3.76356	6.29623	6.9893	5.14564	13.0638	1.03543	5e-05	0.000599895	13.0638									FYN		kinase		1.893		2.12e-05	CCL4,CD5,EGR2,FOS,GRIA1,IL6,IRF4,MAPT,MBP,PTGS2,PTPN5,RORC,SOCS3,TNF	622 (21)
Serpinb8	2.67841	2.31095	3.89981	3.99493	4.32096	8.02693	8.2243	5.84271	1.03576	0.00035	0.00347256	8.2243									glycitein		chemical drug		-1.342	bias	2.13e-05	IL6,MMP3,MMP9,NOS2,TNF	637 (14)
Chpt1	45.8247	40.5668	34.9208	42.1544	76.0737	66.4764	117.79	74.924	1.0363	0.0001	0.00113371	117.79									glaucocalyxin A		chemical - endogenous non-mammalian		-0.365	bias	2.13e-05	IL6,LCN2,NOS2,PTGS2,TNF	441 (10)
Selenbp2	2.77767	2.6654	2.6331	3.94413	6.54451	5.71559	6.06831	6.32581	1.03636	0.0009	0.00770366	6.54451									phytohemagglutinin		chemical drug		1.379	bias	2.14e-05	AGT,AIF1,APOC2,BCL3,C6,CACNB2,CCL4,CCL5,CCR2,CD3D,CD69,CD83,CDH11,COL18A1,COL4A5,CPM,CRABP1,CXCR4,FASLG,FBN1,FOS,GCLC,GGT1,GJA4,GNAI1,GPD1,GRIK2,IL15RA,IL1R2,IL2RA,IL6,IL7R,KCNMB1,KCNN4,KIT,KRT13,MBP,MMP12,MMP9,NDP,PRF1,PRLR,PTPN22,SERPINA5,SPP1,TNF,XCL1	526 (18)
Chodl	1.80241	2.08977	2.77177	2.01613	4.70451	3.73032	3.34756	6.02127	1.03639	0.00125	0.010088	6.02127									SIRT2		transcription regulator	Activated	2.333		2.21e-05	DHCR7,HMGCR,IDI1,KRT15,LSS,MVD,Oasl2,PMVK,SC5D,SQLE	377 (15)
Hbb-bt	35.9691	15.7909	8.58973	17.569	26.7683	63.1632	52.5206	17.4582	1.03722	0.00025	0.0025777	63.1632									MTOR		kinase		0.265		2.29e-05	ACACA,ALDH1A3,ARL4C,ATP6V1C2,AVIL,BCL2A1,CCNE1,CD86,CSF1R,CXCR4,CYP11A1,CYP17A1,EOMES,FBXO32,FDPS,FN1,FST,GAP43,GSTM5,HBA1/HBA2,HK2,IFI16,IGF1,IL2RB,IL4R,IL6,INHA,ISLR2,KCND2,KLK3,LDHB,LHCGR,MAP2,MAPT,MB,MBP,MEFV,MLXIPL,MMP9,Mug1/Mug2,MYC,NEURL1B,NOS2,PDK4,PPARGC1A,PRF1,PTH1R,RORC,RUNX2,SOCS3,TLR5,TNF,TNFSF13	617 (21)
Gmfg	2.25725	2.16271	2.0245	2.06087	4.43685	3.64768	4.12218	5.25646	1.03787	0.01715	0.0844646	5.25646									mibolerone		chemical drug		-0.293		2.32e-05	ACACA,AQP5,BMP6,C4A/C4B,CD74,CLU,COL6A3,CYP51A1,FDPS,FKBP5,GPC3,GPNMB,HLA-E,HMGCS1,IGF1,KLK3,LDLR,LSS,MME,MYC,PRELP,SHANK1,SMPDL3A,SQLE,SRM,TGFBI,Wfdc3	490 (7)
Amhr2	2.90485	1.8677	1.40056	2.31999	3.58822	9.62524	2.96122	1.27004	1.03843	0.0042	0.0276095	9.62524									colistin		biologic drug		-0.862		2.32e-05	ABCC3,Bhlhe41,BLNK,BMP6,BMP7,CD69,Dst,FOS,Gm3383 (includes others),GPM6A,IL10RA,MMP2,NOS2,NPNT,Nrg1,PTGDS,PTPRZ1,Retnla,SEZ6L,SPP1,TMC7,TMEM100,USP2
AK010770	2.19238	1.57258	2.63242	1.06467	3.78141	2.43455	4.19552	4.92033	1.03888	0.0361	0.147341	4.92033									E. coli lipopolysaccharide		chemical - endogenous non-mammalian		0.008	bias	2.38e-05	CCL22,CCL4,CCL5,CD83,CD86,EBI3,FDPS,IL6,MMP9,MVD,NOS2,PMVK,PTGS2,S100A8,S100A9,SELE,SOCS3,TNF	498 (20)
Apol10b	7.24912	5.90902	7.14554	4.76467	17.9489	8.94735	11.5451	13.0665	1.03893	5e-05	0.000599895	17.9489									SMAD7		transcription regulator		-0.149		2.46e-05	ADH1C,BMP5,BMP7,BMPR1B,CCL5,CCNE1,CDKN2B,COL6A3,CRP,FN1,FOXA2,FST,GATA4,HDAC9,ID2,LTBP2,MMP12,MMP2,MMP9,MYC,NOS2,PLAT,PROM1,SCD,SEMA3F,SLC5A5,TGFA,TGFBI,TNF	603 (18)
Nwd1	0.334604	0.421292	0.4624	0.486888	0.663314	0.602267	1.40618	0.833704	1.03968	0.0059	0.0366019	1.40618									gentamicin		chemical drug		1.267		2.47e-05	Abcb1b,ABCC3,ALDH1A1,ALPL,ASL,Bhlhe41,BLNK,BMP6,BMP7,C4A/C4B,CA4,CD69,CDO1,CLU,CTSD,Dst,EGR1,EPHX2,FMO1,FOS,GDF15,Gm3383 (includes others),GPM6A,GSTM5,HBB,HSD11B2,IDH1,IL10RA,LCN2,MAPKAPK3,MMP2,MYC,NEURL3,NOS2,NPNT,Nrg1,PC,PLLP,PTGDS,PTH1R,PTPRZ1,Retnla,S100G,SEZ6L,SLC1A1,SPP1,THY1,TMC7,TMEM100,TNF,TTR,USP2	578 (18)
Col6a6	2.9047	4.22961	2.88824	6.07939	1.76749	13.6862	3.76401	13.9198	1.04123	5e-05	0.000599895	13.9198									ERBB4		kinase		-0.099		2.51e-05	CADM1,EGR1,GAP43,GJB3,GPC1,HBA1/HBA2,IGFBP4,MYC,NID1,PTGIS,PTGS2,SERPINA3,SFRP1,SLC1A1,SLPI,SOCS3,THBS1,Tmsb4x (includes others),WNT10B,WNT7A	701 (21)
Ptgis	24.8748	19.5206	15.2988	16.9714	58.9493	47.0842	31.4806	20.4651	1.04308	5e-05	0.000599895	58.9493									haloperidol		chemical drug		-0.77		2.51e-05	ADORA2A,DRD4,EGR1,FGF2,FOS,FOSB,GGT1,GRIA1,HMGCR,HMGCS1,LDLR,NGFR,NR4A1,NR4A2,NR4A3,NTRK1,PPP1R1B,SC5D,SHANK1,TH	586 (21)
Nr3c2	0.527291	0.500347	0.522346	0.734947	0.943024	1.34859	1.22794	1.19125	1.04382	0.00515	0.0328068	1.34859									mir-130		microRNA		-0.55		2.52e-05	AIF1,ARG1,CCL5,CD86,HOXA5,IL6,LCN2,LTF,MRC1,NOS2,PTGS2,TNF	619 (16)
Nap1l3	0.459605	0.53117	1.10425	0.773831	0.991553	2.2669	1.40714	1.25103	1.0443	0.01185	0.0634066	2.2669									GNB2		enzyme				2.52e-05	CCL3L3,CCL4,CD83,CREM,CYTIP,FOSB,IL1R2,MC2R,NR4A1,NR4A2,PLK2,PRDM1	433 (15)
BC026208	3.99254	3.54316	4.68104	3.83098	8.98927	8.50454	6.12228	9.48057	1.04432	0.0005	0.00468853	9.48057									ATP		chemical - endogenous mammalian		-0.879		2.55e-05	ADAMTS9,ARG1,CALCB,CCL4,CD83,CD86,CXCR4,FOS,GCLC,IL1RN,IL2RA,IL6,ITGAM,LCN2,MBP,MMP3,MYC,NOS2,NR4A1,PTGS2,SLC12A3,THBS1,TNF,TRPC3	465 (15)
Elovl7	1.01326	0.871761	0.952121	0.722587	1.81084	1.38957	1.86974	2.27384	1.04479	0.00115	0.0094279	2.27384									3-deoxy-2-octulosonic acid(2)-lipid A		chemical - endogenous non-mammalian		-1.414		2.61e-05	DHCR24,DHCR7,HMGCR,IL6,LSS,NOS2,PTGS2,SQLE	475 (19)
Dmpk	184.845	138.265	104.556	127.437	470.053	232.444	247.001	195.87	1.04498	0.0087	0.0498623	470.053									CAT		enzyme		0.796		2.64e-05	Abcb1b,AGT,BCL2A1,CD69,CLCA1,FASLG,FN1,GCLC,IL2RA,IL6,MMP9,NOS2,PTGS2,THBS1,VIM	552 (17)
Mtss1	7.61524	7.28433	6.66963	7.83861	21.1754	15.518	10.8315	13.2263	1.04671	5e-05	0.000599895	21.1754									SFRP1	1.14	transmembrane receptor		0.814		2.64e-05	ACACA,EPCAM,FN1,IL6,MLXIPL,MMP10,MMP2,MMP3,MMP9,MYC,PRLR,RUNX2,SCD,SFRP1,VIM	650 (25)
Gstt2	11.9653	15.772	12.6855	18.2461	28.9525	25.4684	34.7787	31.9997	1.04671	5e-05	0.000599895	34.7787									3-methylcholanthrene		chemical toxicant		-0.1	bias	2.64e-05	Abcb1b,CTSD,FOS,GSTA3,GSTA5,GSTM1,GSTM5,ME1,Mt1,Mt2,NEDD9,NR4A1,PTGS2,SLC7A11,TNF	746 (20)
Tns1	63.4395	50.7602	47.2748	49.4689	142.124	102.456	95.5323	95.6603	1.04672	0.0022	0.0163067	142.124									pyrrolidine dithiocarbamate		chemical reagent		-0.063		2.71e-05	BCL2A1,BMF,CCL5,CCR2,CFTR,CXCR4,CYP17A1,FAM3B,GCLC,GDF11,IGF1,IL6,MMP2,MMP7,MMP9,MYC,NOS2,NR4A1,PDGFRA,PRF1,PTGS2,SELE,TNF	645 (17)
Gpx3	237.927	253.17	242.949	194.605	413.695	1054.18	224.169	229.885	1.04934	0.01355	0.0704081	1054.18									ACKR2		G-protein coupled receptor	Inhibited	-3.564	bias	2.73e-05	CCL22,CCL3L3,CCL5,CCR2,IFI16,IFIT3,Ifitm1,OAS2,OAS3,OASL,Oasl2,RSAD2,TNF	479 (18)
Ptplad2	2.84256	3.31138	3.13181	3.95085	6.59814	5.77841	7.15933	7.85936	1.04939	0.01275	0.0669023	7.85936									EED		transcription regulator		-0.711	bias	2.73e-05	GATA4,GATA6,Hmga2,IGFBP2,MMP2,MMP7,MYC,PPP2R2B,PTGS2,RUNX2,SCIN,SLC26A6,THY1	537 (20)
1810062G17Rik	0.755203	0.617977	0.514174	0.872037	1.76358	1.4421	1.64463	0.861088	1.04949	0.0433	0.168208	1.76358									CDX2		transcription regulator		-0.17		2.74e-05	AOC1,B3GALT5,CLU,CYP26A1,DHRS9,FGF1,FOXQ1,FUT2,Hmga2,HOXA11,HOXA3,HOXA5,HOXA7,HOXC10,HOXC6,HOXC8,HOXD11,KRT23,LEF1,MLLT3,Muc1,MYC,MYCN,PRDM1,S100G,SCIN,SLC26A6,SNAI1	343 (7)
Cblc	5.67672	4.61344	5.17039	4.27693	11.3135	6.53981	13.0708	9.97127	1.051	0.0002	0.00211973	13.0708									GNAQ		enzyme	Inhibited	-2.203	bias	2.75e-05	ARG1,CNN1,CREM,EGR1,FOS,FST,GJA4,HAS2,HK2,IL1RN,IL6,INSIG1,KCNK2,MAPK11,MYC,NFIL3,NR4A1,NR4A2,NR4A3,PLAT,PTGS2,RELN,SELENBP1,SGK1,TNFAIP6	502 (20)
Tmem30b	4.91066	4.66868	4.25621	5.05244	9.38613	6.29091	12.7843	10.6799	1.05122	5e-05	0.000599895	12.7843									bisphenol A		chemical - endogenous mammalian		-0.48		2.77e-05	AQP5,ARNT2,C3,CCNE1,CLU,EGR1,EPHA8,ESR2,FGF1,FGF18,FGF9,FOS,GK5,Gzmc,HAND2,IGF1,KIT,LCN2,LHCGR,MMP9,NR4A1,NR4A2,NR4A3,PTGS2,S100G,SGK1,SLC6A14,SLC6A4,SMOC1,SRD5A1,SRD5A2,THBS1,WNK2	840 (22)
Dennd1c	3.12771	2.8785	3.52434	3.67089	6.70639	5.82329	5.61489	9.22599	1.05193	0.0002	0.00211973	9.22599									HIF1A		transcription regulator		-0.311		2.78e-05	ADORA2B,AGT,ALDOC,ASNS,CA9,CCL5,CCR2,CEMIP,CTSD,CXCR4,CYP2S1,CYP46A1,EDNRB,EGLN3,EPOR,FN1,FOS,FSCN1,GADD45B,GATA6,GCHFR,HK2,ID2,IGF1,IGFBP2,IL6,INHBB,KRT14,KRT19,L1CAM,MB,MITF,MMP2,MMP7,MMP9,MYC,NCR1,NOS2,NR4A1,NR4A3,NRARP,NRN1,PFKFB3,PLAC8,PROM1,PTGIS,PTGS2,RAB11FIP4,RORC,SCG2,SFRP1,SLC29A1,SLC2A3,SLC40A1,SNAI1,SOCS3,SRD5A1,STC2,TGFA,THBS1,TNF,VIM,WNT10B	639 (15)
Ptpn14	12.846	10.1271	9.20327	10.3279	21.8015	22.5631	23.2493	20.6365	1.05399	5e-05	0.000599895	23.2493									REL	-1.864	transcription regulator		-0.568	bias	2.81e-05	BCL2A1,BCL3,CACNA1E,CCL4,CD86,CIITA,CLDN10,CREM,DNAH1,EDARADD,EGR2,EPHB2,ETV5,FN1,FOS,GADD45B,IL2RA,IL6,IRF4,IRF5,MLLT3,MMP9,MYC,NFE2,NOS2,NR4A1,NR4A3,NRARP,PDCD1,PLK2,PTGDS,RDH10,REL,RORC,RSAD2,SNAI1,TNF,Tnfrsf22/Tnfrsf23,VIM	660 (18)
Rab6b	7.00112	6.61192	6.66209	6.7899	17.2206	15.1526	11.3274	12.4992	1.05413	5e-05	0.000599895	17.2206									PLA2G2D	3.751	enzyme		0.478		2.83e-05	ARG1,CCR2,IL6,ITGAM,MRC1,S100A9,TNF	715 (21)
Cd247	4.83359	5.84215	5.92035	5.50198	7.5612	7.78688	10.3796	20.1868	1.05503	0.01925	0.0920992	20.1868									MBTPS1		peptidase		0.378	bias	2.83e-05	ACACA,FDPS,HMGCR,IHH,LDLR,PTH1R,SCD	366 (8)
Tst	10.3519	7.43782	6.63386	9.71428	15.4813	30.4834	13.8905	11.0843	1.05522	5e-05	0.000599895	30.4834									CYP51A1	1.416	enzyme	Inhibited	-2.646		2.83e-05	DHCR24,HMGCR,LSS,NSDHL,SC5D,SQLE,TM7SF2
Apol9b	12.6899	9.58112	6.40125	9.19357	20.2733	9.59976	22.1678	26.6884	1.056	5e-05	0.000599895	26.6884									PEX5L		ion channel		-1.309	bias	2.83e-05	CYP27A1,DHCR7,FDPS,HMGCR,IDI1,LSS,PMVK
Klhl32	1.56716	1.6964	1.94059	1.80665	5.30922	2.82071	2.5743	3.87283	1.05605	0.00145	0.0114691	5.30922									cyclomaltodextrin		chemical drug		-0.478		2.83e-05	CCL3L3,CSF3,IL6,MITF,S100A8,SCARB1,TNF	514 (22)
Cntn1	3.08188	2.91693	1.9151	2.15669	7.96267	4.32906	4.60745	4.04428	1.05635	5e-05	0.000599895	7.96267									Ifnar		group		1.909	bias	2.94e-05	Bst2,C3,CCL22,CCL5,CD74,CD86,FASLG,HLA-E,IFI16,IFIT3,IL6,MMP9,Mx1,MYD88,OAS2,OASL,RSAD2,SPP1,TLR7,TNF,ZBP1	511 (16)
Sectm1a	0.835535	1.31614	0.688292	0.922148	2.84105	1.36512	1.1814	2.43862	1.05677	0.01905	0.0915268	2.84105									ISL1		transcription regulator		-0.165		2.94e-05	A2M,AVIL,BNC1,CLIC6,CRABP1,DLG2,ETV5,HOXC8,HOXC9,IL6,IRX3,Irx5,NOVA1,NPY,NTRK1,NTRK3,PIEZO2,PRPH,RUNX1,TH,TNF	29 (2)
Phf11b	2.187	2.00122	2.5179	3.02115	4.6347	4.31213	5.04454	6.25955	1.05788	0.0054	0.0340565	6.25955									EHF	1.221	transcription regulator		1.456		2.94e-05	BLNK,CDH3,CRABP2,EHF,HOPX,IL1RN,IL6,KIT,KLK3,MMP3,NOTCH3,PLAT,S100A8,S100A9,SAA1,SCEL,SERPINA3,SPDEF,THY1,Tlr11,VNN1	276 (6)
Usp43	2.79929	2.64961	1.51608	2.05512	4.07013	3.74435	5.91056	5.07112	1.05922	0.00065	0.00584487	5.91056									ELF3	1.093	transcription regulator		-0.187		2.96e-05	EHF,ELF3,FN1,IL6,KLK3,LYZ,MMP10,MMP3,NOS2,PTGS2,Tlr11	506 (16)
Frmd5	2.04334	2.2883	2.36733	2.1848	1.18517	16.2846	0.415945	0.626556	1.05923	0.0125	0.065894	16.2846									deferasirox		chemical drug		1.508	bias	2.96e-05	ADGRG1,CD300A,F13A1,FOS,ITGAM,KIT,LY75,ME1,PLD4,SERPINB8,TNF
Ctss	43.8226	45.047	51.922	49.7337	74.792	99.984	61.0968	161.383	1.06009	5e-05	0.000599895	161.383									NOSTRIN		transcription regulator		1.209	bias	2.96e-05	CCL5,COL18A1,FGF1,FN1,IL6,KIT,MMP2,MMP9,NPR1,SELE,THBS1	509 (14)
Ldb3	2.15853	1.6722	1.47517	1.38069	6.5459	2.62437	2.41075	2.37563	1.06161	0.00075	0.00659483	6.5459									AIRE		transcription regulator		0.759		2.98e-05	AKR1B10,C4A/C4B,CCL17,CCL21,CCL22,CCL5,Clec2d (includes others),GBP6,Gbp8,KLK3,LTF,MMP9,MPZ,NLRP5,NPY,S100A9,TBATA,TLR8,UPP1	331 (7)
Smtn	160.492	118.181	84.4424	108.926	394.389	225.965	207.246	159.018	1.06358	0.0035	0.0237858	394.389									CpG ODN 1826		chemical reagent		1.723		2.98e-05	Apol11b (includes others),Apol7e (includes others),CCL22,CCL3L3,CCL4,CCL5,CD69,CD83,CD86,CIITA,CYBB,HLA-DQB1,IL6,MYD88,NOS2,REL,RGS2,TNF,XCL1	470 (18)
Zfp605	4.06748	3.98115	5.82536	4.77691	7.01021	6.00007	11.6969	14.2919	1.0642	5e-05	0.000599895	14.2919									COL18A1	-2.09	other		1.731	bias	2.99e-05	CDH5,CHGA,EDNRB,EPHB2,F10,F2R,FGF2,FN1,FOS,HGF,HK2,IL6,KNG1,MMP2,MYC,NOS2,PTGS2,THBS1,TNF,TNFRSF21	582 (21)
Vps13c	9.95389	10.891	16.0676	12.7774	20.1258	19.0058	33.5507	31.2492	1.06461	0.0099	0.0551488	33.5507									ETV6-RUNX1		fusion gene/product	Inhibited	-3.776	bias	3.05e-05	BCL11A,BCL3,BLK,Bst2,CCL5,Ccl8,CD83,CYBB,CYFIP2,DCHS1,FAM43A,FGD2,GNA15,GREB1,ID2,IFI16,IFIT3,IL15RA,IL7,IRF4,IRF5,IRX3,KCNJ2,LTB,MME,MMP2,MMP9,MN1,Mx1,MYC,NEK6,NPY,OAS2,PAG1,POU2F2,PROM1,RGS16,RSAD2,SDK2,SNAP91,SPIB,SPP1,TDRD5,TDRD9,TNF,TNFSF13,TRIM6,TRIM7	256 (7)
Wipf3	1.61103	1.80146	1.56908	2.34513	4.19795	3.64118	3.80686	3.70099	1.06672	5e-05	0.000599895	4.19795									benzo(a)pyrene		chemical toxicant		0.744		3.06e-05	ABCB6,ADAM12,ADAMTS16,APOA1,ASPN,BLK,ELF3,EPHX1,FGF9,FOS,FST,GCLC,GNA14,GNAI1,GPC1,GSTA5,GSTM1,HAS2,HK2,HS6ST2,IGF1,INHBB,ME1,Mt2,Mx1,NR4A1,NR5A1,PRKCQ,PTGER2,PTGS2,RAP1GAP,RGS5,Saa3,SELENBP1,SFRP4,SOD3,THBS1	670 (20)
BC023483	2.91591	2.5851	2.40242	2.31612	6.7368	3.46737	3.96146	7.24383	1.06692	0.00105	0.00872532	7.24383									carbon tetrachloride		chemical toxicant		0.15		3.06e-05	APOA1,C9,CCL3L3,CCL4,CCL5,Cxcl15,Cyp2d22,FN1,FOS,GADD45B,GCLC,GDF15,GSTA5,GSTM1,H19,HGF,IGF1,IL13RA2,IL6,ME1,MGLL,MMP2,MMP9,Mt1,Mt2,MYC,NAPEPLD,NOS2,NR4A1,PDGFRA,PROM1,PTAFR,PTGS2,RGN,SPP1,TGFA,TNF	591 (19)
Mogat2	2.71306	1.91848	1.08776	2.2831	4.87318	2.32727	4.21317	5.3546	1.06722	0.00285	0.0201208	5.3546									topotecan		chemical drug	Inhibited	-2.016		3.1e-05	ASTN2,BCL3,C3,C4A/C4B,CCNE1,CCR2,CD83,CNTNAP2,CTSW,EGR1,EGR3,EPHA6,EPOR,FASLG,FOSB,GDF15,GPC6,GRIK2,HLA-E,KCNMA1,KIAA0040,MGST2,MYB,MYC,MYCN,NOS2,NXPH1,PLK2,PTGS2,RELN,ROBO2,TIAM1,TST	581 (16)
2310030G06Rik	4.8334	4.96602	4.75076	5.50448	9.72379	9.96965	12.6297	9.70147	1.0673	0.00025	0.0025777	12.6297									kanamycin A		chemical drug		-0.862		3.15e-05	ABCC3,Bhlhe41,BLNK,BMP6,BMP7,CD69,Dst,FOS,Gm3383 (includes others),GPM6A,IL10RA,MMP2,NOS2,NPNT,Nrg1,PTGDS,PTPRZ1,Retnla,SEZ6L,SPP1,TMC7,TMEM100,USP2	290 (7)
Lpxn	1.52558	1.47089	2.04281	1.68249	2.89775	3.33466	2.79042	5.07077	1.06813	0.00565	0.0353461	5.07077									ADRB3	2.139	G-protein coupled receptor		-0.865		3.21e-05	ADRB2,DIO2,EGR1,FOS,IL6,PPARGC1A,PTGS2,TNF,UCP1	545 (22)
Glce	14.0099	15.2077	15.9598	15.1029	25.4907	18.2797	44.2811	38.6034	1.07114	5e-05	0.000599895	44.2811									PTAFR	1.414	G-protein coupled receptor		-1.66		3.21e-05	CCL3L3,IL6,MMP2,MMP9,MYC,PTGS2,SNAI1,TNF,VIM	456 (15)
Slc38a5	2.1166	1.66428	3.03472	2.55447	3.65092	11.8052	2.73904	1.53744	1.07445	0.00295	0.020707	11.8052									F3		transmembrane receptor		0.016	bias	3.33e-05	ARG1,DUSP2,EGR1,FOS,FOXC2,IL6,ITGAM,LEF1,MAPKAPK3,MMP2,MMP7,MMP9,MSLN,PAK3,SELE,SEMA3A,TNF	548 (17)
Pag1	0.528721	0.691029	0.94745	0.700243	1.53216	1.67568	1.10459	1.73147	1.07571	0.0007	0.00621919	1.73147									MYRF	1.944	transcription regulator		-1.167		3.33e-05	AKR1C3,Ank2,Apela,CCDC149,Ces2e,CFI,GDF15,HPGDS,LOXL4,MBP,NOTUM,PDK4,PRDM1,RASSF6,SLC22A4,TNFRSF21,ZAN
Lin7b	6.04891	6.60721	3.7917	6.58042	17.7467	12.3556	10.2192	8.22199	1.07587	0.0054	0.0340565	17.7467									fenamic acid		chemical reagent		1.561	bias	3.33e-05	A2M,ASNS,C4A/C4B,CAPN6,CLU,CP,ELF3,GPNMB,GPX2,LCN2,MRC1,Ms4a6b,MYC,SLC34A2,SPP1,UPP1,VIM
Atp10b	3.32131	4.02956	2.15415	6.41766	4.42256	2.57693	13.8888	12.6953	1.07667	5e-05	0.000599895	13.8888									GNRH		group		-1.925		3.41e-05	BMP7,CHGA,EGR1,FOS,GDF9,INHA,PTGS2,RPS6KA5,SCG2,SEMA3A,SGK1,STC1	735 (26)
Sez6l	1.1393	0.869538	0.374246	1.33654	1.38349	0.712041	4.50529	1.26113	1.07973	0.00355	0.0240682	4.50529									FGFR3		kinase		-0.378		3.41e-05	ANXA9,CCL4,FOS,FRMD3,HK2,IHH,LTB,MMP9,NOG,PROX1,SNAI1,SPP1	486 (16)
Pydc4	0.441038	0.400327	0.385406	0.376052	0.450706	0.720264	0.847907	1.37026	1.0803	0.0155	0.0779563	1.37026									RUNX1-RUNX1T1		fusion gene/product				3.46e-05	AFF3,ARL5C,ASPA,ATP1A3,BAALC,CPN1,CYP2S1,FXYD4,GNA15,GRAP2,ID2,KCNE3,LHFPL6,MTSS1,NFE2,SLC26A9,SLC6A4,SORL1,Spink2,TGFA,XYLT1	201 (7)
Gbp10	3.57643	3.42674	5.02354	4.818	7.18211	7.87509	7.86645	12.7286	1.0817	0.00995	0.0553552	12.7286									CD40LG		cytokine		0.859	bias	3.51e-05	BCL2A1,CCL17,CCL22,CCL4,CCL5,CCR2,CD69,CD83,CD86,CDK6,CIITA,CLU,CTSC,CXCR4,CYTIP,DUSP2,DUSP4,EBI3,EGR1,FASLG,FOS,FOSB,FSCN1,HK2,HLA-DQB1,ID2,IFIT3,IL10RA,IL12RB1,IL2RA,IL2RB,IL36A,IL4R,IL6,IL7R,IRF4,ITGAM,ITGB7,LAS1L,LTB,MAPK4,MMP10,MYC,NOS2,NR4A3,PMVK,PRDM1,PTGS2,REL,RGS2,SELE,SLC29A1,TM7SF2,TNF,TNFAIP6,TNFRSF17,UBD	552 (16)
Aim1	2.64975	2.57199	2.67563	1.93604	3.41865	3.02398	7.69194	6.69298	1.08273	5e-05	0.000599895	7.69194									LRP1		transmembrane receptor		-1.459		3.53e-05	CCL3L3,CCL4,CTSD,GRIA1,IHH,IL6,LDLR,MMP2,MMP9,NOS2,PTGS2,SLC2A3,TNF,WNT10B	573 (21)
A530095I07Rik	1.61018	1.23416	0.907878	0.803053	4.01223	1.54154	2.39522	1.70798	1.08403	0.0341	0.141236	4.01223									CNTF		cytokine		-0.003		3.57e-05	A2M,CISH,CNTFR,CRP,DBH,EGR1,FGF2,FOS,LIF,NGF,NGFR,NPY,NTF3,NTRK1,PPP1R1B,SCD,SERPINA3,SOCS3,VIM	585 (17)
Kctd1	15.3133	15.2206	23.5328	12.9813	33.3182	27.8592	50.0255	31.1107	1.08581	5e-05	0.000599895	50.0255									zinc		chemical drug		-0.383		3.57e-05	AKR1B10,ASPG,CD86,CNN1,GUCA2B,IDI1,IL6,LIPA,LIPF,Mt1,NGF,NGFR,NPY,PTGS2,SCD,SELENBP1,SLC39A4,SLC6A4,TNF	561 (20)
Ccdc69	6.8082	4.05608	3.86864	4.14565	14.066	9.86168	9.28911	6.88893	1.08706	0.0008	0.00698059	14.066									MM-589		chemical reagent		1.515		3.58e-05	ACTN2,COBL,CRYAB,FBLN1,FHOD3,HOPX,IL6,MMP2,PDGFRA,PKP2,TNNT2,TRDN,USP2
Cdh3	5.0178	5.04719	3.85814	3.33253	13.2797	9.83321	6.29252	7.30207	1.08901	5e-05	0.000599895	13.2797									NRIP1		transcription regulator		-0.498		3.77e-05	ACACA,APOA1,CCNE1,COX7A1,CRABP1,HAS2,IL6,LDHB,PDK4,PTGS2,PTX3,SCD,SLC36A2,TNF,TNFAIP6,UCP1	819 (27)
Dst	64.9033	52.7648	51.0205	48.5713	121.59	117.172	124.4	99.6167	1.0909	0.00215	0.0159986	124.4									arachidonic acid		chemical - endogenous mammalian		-1.304		3.88e-05	ACACA,AQP3,BCL2A1,CD83,CD86,CLU,EGR1,FASLG,FOS,GLI1,IL6,LDLR,MRC1,PRKCB,PTGS2,PTHLH,RGS2,SCD,SPP1,TNF,TNFRSF9,VIM	555 (19)
Cilp	2.02661	1.01096	1.04976	1.23046	3.17292	2.53266	1.2186	4.4099	1.09177	0.0007	0.00621919	4.4099									GW9662		chemical reagent		-0.417		4.07e-05	ACACA,AGR2,CD83,CD86,EGLN3,ESR2,FN1,FOS,FOXA2,GDF15,GPAM,HGF,IL6,INSIG1,LCN2,NOS2,PPARGC1A,PTGS2,RORC,SHBG,TNF	590 (20)
Prkcb	1.49458	1.77344	2.00634	1.71149	4.27993	4.08641	3.01047	3.51372	1.09189	5e-05	0.000599895	4.27993									GDF11	-1.695	growth factor		0.402		4.11e-05	Acp5,ALPL,BMP7,CDH5,FOS,FST,IHH,RUNX2,SMAD9,SP7,SPP1
Mbd1	33.3114	33.1706	32.6809	33.4667	62.1163	45.6846	98.145	76.9515	1.09288	5e-05	0.000599895	98.145									YY1		transcription regulator		-1.338		4.14e-05	ARID3B,BLNK,BMP6,CD22,CD3D,CD93,CDKN2B,CFTR,CHRDL1,CIITA,CLU,COL15A1,CRABP1,CRYAB,CTNND2,CXCR4,CYBB,DBH,DMPK,EGR1,FDPS,FOS,GPC3,HAS2,HMGCR,ID2,ID4,IL1R2,KLRB1,LAMA1,LDLR,LRP2,MMP2,MSX2,MYC,MYOM1,NGFR,NSG1,NTF3,PDGFRA,PFN2,PROX1,SCARB1,STC1,TGFBI,VIM	728 (20)
Elf3	57.5268	56.1547	24.0357	31.5374	110.244	57.9886	106.222	86.6285	1.09313	5e-05	0.000599895	110.244									GHR		transmembrane receptor		-0.363		4.18e-05	AIF1,CCNE1,CISH,IGF1,IGFBP2,IGFBP4,IL6,LHCGR,MYC,NPY,PRLR,Serpina3g (includes others),SOCS3,SPP1,TNF	697 (24)
Galm	28.1478	31.6049	25.2041	40.4829	27.9111	36.5027	169.95	33.2761	1.0933	0.0005	0.00468853	169.95									RASSF1		other		1.34		4.2e-05	ALDH1A1,AMIGO2,CLU,COL13A1,COL4A1,CRABP2,CXCR4,EGR1,EMP1,FGF2,FOS,GDF15,LIF,MMP2,MYC,MYL9,NOG,PLK2,PTGS2,SPP1	626 (20)
Ppm1h	3.0111	3.30619	3.17675	3.36862	6.25777	5.98739	6.22852	8.98015	1.09382	5e-05	0.000599895	8.98015									phorbol esters		chemical - other		-1.095	bias	4.2e-05	DUSP2,EGR1,FOS,HK2,HOXA5,IL2RA,IL6,ITGAM,LIF,MMP10,MMP3,MMP9,PLAT,PRKCB,PTGDS,PTGS2,PTPRO,REL,SCG2,TNF	590 (18)
Kif26b	1.09524	1.00437	1.21061	1.12341	2.88101	1.68125	1.47059	3.43058	1.09388	0.0001	0.00113371	3.43058									TRIM24	1.111	transcription regulator		-1.606		4.24e-05	Apol9a/Apol9b,BLNK,Bst2,CCL4,CCL5,EPHA6,EPSTI1,FBN1,GBP3,IFIT3,ITIH2,Ly6a (includes others),Ms4a4c (includes others),OASL,PHF11,PLAC8,PRKCQ,PTHLH,S100G,SPP1,TGFBI,Tgtp1/Tgtp2,TRPV6	354 (12)
Prune2	16.7313	11.0338	10.6425	7.79825	41.7269	22.1051	18.3256	16.5148	1.09457	5e-05	0.000599895	41.7269									diethylnitrosamine		chemical toxicant		0.208		4.24e-05	Abcb1b,C4bp,C9,CYP26A1,EPCAM,GSTA5,HGF,IGFBP2,IL6,LCN2,LY6D,Mt1,Mt2,MYC,NOS2,PPARGC1A,PROM1,SELENBP1,THY1,TM4SF4,TNF,TRPV2,Vnn3	728 (20)
Ms4a7	3.94485	5.16422	5.39202	5.12995	9.0911	9.2454	6.81873	16.775	1.09486	0.0004	0.00387855	16.775									fluoxetine		chemical drug		1.135		4.26e-05	EGR1,FGF2,FOS,FOSB,GNAI1,IL6,KCNK2,LSS,MBD1,MITF,MMP2,MYC,NPY,NR3C2,PPP1R1B,SERPINA3,SLC2A3,SLC6A4,TH	674 (23)
Tifab	0.939721	0.649177	1.49864	1.35432	2.1688	2.9711	1.68593	2.66622	1.09556	0.00115	0.0094279	2.9711									MAPK14		kinase		-0.447		4.29e-05	CCL5,CD83,CD86,CRP,CRYAB,CYP51A1,FASLG,FDPS,FN1,FOS,HAND2,HAS2,HMGCR,IL6,LDLR,LEF1,MAOB,MAPK11,MAPT,MMP3,MMP9,NGFR,NOS2,NPY,PLA2G5,PPARGC1A,PTGS2,SGK1,Slfn1,SOCS3,SPP1,TNF,UCP1	597 (18)
Gjb5	1.69558	1.11007	1.53299	1.15871	4.62398	2.53613	3.24243	1.34563	1.09563	0.0318	0.134381	4.62398									TCF7L2		transcription regulator	Activated	2.024	bias	4.34e-05	AATK,ADAMTS4,ADGRG1,AMHR2,APCDD1,AQP3,ASPA,CD4,CLDN11,CSF3,CYP51A1,DHCR24,DHRS7,EPCAM,FBP2,FBXO32,FGF1,FN1,FOS,GLI1,HHIP,ID2,ID4,IDH1,IGFBP2,IHH,IL12RB1,KIF19,LEF1,LGI3,LPAR3,MBP,ME1,MMP7,MSX2,MYB,MYC,MYRF,NDE1,NOS2,PLAT,PPARGC1A,PTGS2,RAB33A,RASGEF1B,RHBDL2,SC5D,SGK1,SH3GL3,SLC27A2,SP5,SPP1,SRD5A1,TNS1,TSPAN2,VCAN,VIM	703 (21)
Nkain4	7.83294	6.78438	5.0629	4.30834	17.3035	13.3343	12.6676	8.0211	1.09736	0.00055	0.00508207	17.3035									PLC		group		-1.664		4.35e-05	EGR3,FOS,MYC,NOS2,NR4A1,PTGS2,TH,TNF	497 (18)
Ccdc149	2.2686	1.77741	2.15631	2.39478	4.31061	4.28489	4.96735	4.83249	1.09742	5e-05	0.000599895	4.96735									EREG		growth factor		-0.177	bias	4.35e-05	BTC,FGF2,HAS2,IL6,PTGS2,TGFA,TNF,TNFAIP6	670 (20)
Wfdc2	379.493	386.375	351.158	360.558	953.744	653.859	997.206	557.321	1.09766	5e-05	0.000599895	997.206									DGCR8		enzyme		1.105		4.5e-05	CNN1,CRABP1,EGR1,EGR2,FOS,ID2,ID4,MBP,MITF,MPZ,MYC,NGFR,NRCAM,SMOC1	330 (11)
Susd1	6.36006	5.99637	6.3657	5.67743	10.9163	9.84905	18.471	13.1391	1.10203	5e-05	0.000599895	18.471									EFNA5		kinase		0		4.5e-05	ADAMTS4,BTC,CRABP2,DUSP4,ETV5,FOXA2,ITGB6,KRT13,KRT7,LPXN,PLAT,PTGS2,PTHLH,TNFAIP6	404 (7)
Nsdhl	8.13976	6.52259	10.3121	8.26978	7.45379	47.3101	10.0783	6.54891	1.10264	5e-05	0.000599895	47.3101									TAL1		transcription regulator		-0.843		4.54e-05	Acp5,ADGRG1,ARVCF,AZGP1,C3,C3AR1,CACNG4,CCNE1,CD69,CDH5,CDK6,CMA1,EPOR,FBN1,HBB,HLA-E,ID2,IL10RA,IL31RA,KIT,LRRN3,MAP2,MEST,MSLN,MVD,MYB,MYC,N4BP2L1,NR4A3,PADI6,RAB33A,REL,RNASE6,RUNX1,SLC2A3,TPSAB1/TPSB2,ZC3H12A	469 (17)
Bcas1	0.396507	0.344649	0.420923	0.372242	1.00745	0.585444	0.853205	0.85154	1.10383	0.0223	0.102556	1.00745									JAG2		growth factor	Inhibited	-2.897		4.56e-05	BMP7,C3,CCL5,IL10RA,IL1RN,IL36B,IL6,LTB4R,MMP12,NOTCH3,SPP1,TNF	209 (6)
Ppp1r12b	18.9057	14.8962	19.44	15.8667	53.2937	39.607	30.3007	25.4846	1.10533	5e-05	0.000599895	53.2937									GNB1		enzyme				4.56e-05	CCL3L3,CCL4,CD83,CREM,CYTIP,F2R,FOSB,IL1R2,NR4A1,NR4A2,PLK2,PRDM1	619 (23)
1810041L15Rik	4.12003	2.46016	1.77636	2.91765	10.5653	4.24625	4.9181	4.53842	1.10603	5e-05	0.000599895	10.5653									sucrose		chemical - endogenous mammalian		0.687	bias	4.56e-05	ACACA,CRYM,DBH,DDAH1,FOS,FOSB,GPAM,HMGCR,IL6,MLXIPL,NPR1,SCD	400 (15)
Tpbg	6.84244	5.95585	5.93038	6.22473	10.5032	9.82577	17.9426	15.4471	1.10619	0.00025	0.0025777	17.9426									platelet activating factor-C16		chemical - endogenous mammalian				4.62e-05	IL6,ITGAM,PLA2G7,PTAFR	385 (11)
Zbp1	12.0479	9.88463	8.89082	9.20179	19.3619	12.1099	20.6322	34.0674	1.1063	5e-05	0.000599895	34.0674									PDE8A		enzyme	Inhibited	-2	bias	4.62e-05	CYP51A1,FDPS,HMGCR,LDLR	302 (6)
Gyltl1b	8.86289	10.0821	12.1026	14.9233	19.1505	18.5852	42.4409	18.8271	1.10676	5e-05	0.000599895	42.4409									NDST2		enzyme		1.98		4.62e-05	CMA1,CPA3,FN1,Mcpt4
Mgl2	8.12917	3.11344	4.06982	2.5465	10.8206	18.5821	5.28841	3.81094	1.10829	0.00055	0.00508207	18.5821									GATAD2A		transcription regulator		-0.152	bias	4.62e-05	ARG1,NOS2,PTGS2,S100A9	437 (9)
Gm1966	0.269058	0.321678	0.687836	0.367009	0.749653	1.03786	0.511645	1.25104	1.1093	0.00255	0.0182977	1.25104									K-604		chemical drug		-0.883	bias	4.62e-05	CCL5,NOS2,PTGS2,TNF
Cd300ld	1.19476	0.55104	1.12265	0.558615	1.90466	2.5713	1.03368	1.88538	1.10958	0.0091	0.0516867	2.5713									1-eicosapentaenoylglycerol		chemical reagent		0.152	bias	4.62e-05	MMP2,MMP9,PTGS2,TNF	462 (14)
Fuom	5.1003	4.87375	4.08987	3.87035	11.6777	9.84804	10.8313	6.38458	1.11117	0.0002	0.00211973	11.6777									microcystin-LR		chemical toxicant				4.62e-05	IL6,MMP2,MYC,TNF	475 (18)
Trim24	16.499	21.864	22.0041	25.7459	35.4102	26.2622	63.2557	61.1094	1.11129	0.0001	0.00113371	63.2557									ANXA1		enzyme		1.959		4.66e-05	CD69,CD83,CD86,COL18A1,CXCR4,FPR2,IL2RA,IL6,ITGAM,MMP2,NOS2,PTGS2,RORC	470 (14)
Mpeg1	8.03248	8.95677	10.9632	10.136	14.8707	24.9195	11.9245	30.6316	1.11235	5e-05	0.000599895	30.6316									lysophosphatidic acid		chemical - other		-0.807	bias	4.77e-05	CCL4,CCL5,CCNE1,EGR1,FKBP5,FOS,IL13RA2,IL6,ITGAM,LIF,LIPG,MMP9,MPZ,MSR1,MYC,PDGFRA,PTGS2,SCARB1,SNAI1,TNF,VIM	582 (20)
Cyp2d9	0.201166	0.434393	0.220288	0.586647	1.04835	0.774291	0.870687	0.426491	1.1129	0.0393	0.156586	1.04835									INHBA		growth factor		0.405		4.77e-05	ADRB2,AKR1C3,AMMECR1,CCL17,CCR2,CDKN2B,CPNE8,CXCR4,CYP11A1,CYP17A1,EGLN3,F13A1,FN1,FOXA2,FST,HSD3B2,IGF1,IL6,INHA,INHBB,ITGA11,LHCGR,MMP2,NR4A2,NR5A1,PCSK5,PCSK6,PRDM1,PRLR,RGS16,S100A8,S100A9,TPSAB1/TPSB2	630 (19)
Sh3gl3	5.07017	4.42639	2.49521	3.11168	10.6835	6.12814	6.15283	9.73585	1.11443	0.00025	0.0025777	10.6835									Pde4		group		-0.812		4.88e-05	CD163,CYP51A1,FDPS,FN1,HMGCR,IL2RA,IL6,LDLR,TNF	620 (19)
1700028P14Rik	2.78285	3.5002	2.43318	2.58088	5.88089	8.11938	3.36487	7.10325	1.11497	0.00865	0.0496924	8.11938									TNFAIP6	-2.753	other		-1		4.88e-05	IL6,ITIH2,MMP9,MRC1,NOS2,SNAI1,TNF,TNFAIP6,VIM	361 (15)
Trim6	0.666728	0.916908	1.09685	1.03865	1.71131	1.41877	2.18342	2.74462	1.11547	0.00315	0.0219038	2.74462									SULT1E1		enzyme		-0.186		4.88e-05	CYP17A1,IGFBP4,IL6,LCN2,MTTP,PTGS2,SCARB1,TNF,TNFAIP6	836 (23)
2010107G23Rik	0.798174	0.94813	1.19556	1.26166	1.7701	1.88668	3.01733	2.44014	1.11652	0.01	0.0555429	3.01733									1-chloro-2,4-dinitrobenzene		chemical drug		1.667	bias	4.88e-05	CCL4,GCLC,IL1R2,IL6,MMP10,MMP12,SCARB1,SLC7A11,TNF	283 (7)
Nos2	1.28752	1.0888	0.877097	1.06756	0.836002	5.74514	1.04251	1.74755	1.11687	0.00145	0.0114691	5.74514									L2HGDH		enzyme	Inhibited	-2.449	bias	4.91e-05	AIF1,CCL3L3,CCL4,CLEC7A,CYBB,TNF
Napepld	5.07821	4.11388	10.8782	7.20373	10.8249	12.6261	17.2884	18.4352	1.11745	5e-05	0.000599895	18.4352									CD244		transmembrane receptor		1	bias	4.91e-05	CCL3L3,CCL4,CCL5,EGR1,FOS,TNF	577 (18)
Mrc1	5.56495	4.06255	6.02318	3.05031	12.2657	14.3218	6.28434	7.70279	1.11746	5e-05	0.000599895	14.3218									SOX8		transcription regulator		0.655		4.91e-05	AMH,DLK1,MBP,RUNX2,SP7,VNN1	486 (11)
Gm3604	1.05572	1.02624	1.74541	1.13361	2.13757	1.85114	2.97942	3.80786	1.11912	0.0005	0.00468853	3.80786									2,4-dinitrobenzenesulfonic acid		chemical reagent		0.563	bias	4.91e-05	CD86,CTH,IL6,NOS2,SCARB1,TNF	359 (7)
Prelp	25.1644	19.3882	17.0402	19.6271	54.7978	59.6511	31.3844	30.6096	1.1193	5e-05	0.000599895	59.6511									BCL11B	3.068	transcription regulator		1.13		4.94e-05	ADORA1,CMA1,GRIA1,Gzmb,Gzmc,ID2,IL2RA,IL4R,IL7R,LEF1,LTB,NCEH1,NCR1,PPP1R1B,RELN,RORC,TNF
Slc22a3	1.38666	1.50467	1.66487	0.936526	3.24265	2.28229	3.03124	3.39098	1.12107	0.00045	0.00428554	3.39098									ACOX1		enzyme		-0.182		5.04e-05	ACER2,Akr1c12/Akr1c13,C4bp,C9,CYP26A1,Cyp2d9 (includes others),Cyp3a25 (includes others),HLA-DRB5,IGF1,IGFBP2,Kap,KRT23,LCN2,LY6D,MGLL,PDK4,PEX11A,RGN,RGS2,Saa3,SELENBP1,SGK1,SLC27A2,SLC4A4,TM4SF4,TRPV2,Vnn3	284 (7)
Acot11	2.43423	2.10084	2.18912	2.51592	5.38531	3.3067	6.26806	5.14293	1.12143	5e-05	0.000599895	6.26806									PRKCE		kinase		-0.754	bias	5.07e-05	ADAM12,AMIGO2,CCNE1,CRP,CSF3,EGR1,FASLG,FOS,IL2RA,IL2RB,IL6,LDLR,MMP9,MYC,NOS2,PTGS2,RGS2,TNF	424 (17)
Xdh	17.0828	15.5374	18.4439	19.3403	38.4933	45.8655	30.4506	38.4089	1.12185	0.0002	0.00211973	45.8655									CD14		transmembrane receptor		0.636	bias	5.21e-05	BCL2A1,CCL3L3,CCL4,CCL5,CISH,Cxcl15,IL10RA,IL2RA,IL6,MSR1,NOS2,PTGS2,SELE,SOCS3,TNF	434 (17)
Wfikkn2	1.95488	1.50063	1.69238	1.3716	5.45945	3.06346	2.3283	3.33991	1.12216	0.00015	0.00163545	5.45945									ZEB2		transcription regulator	Inhibited	-2.724		5.21e-05	ALPL,CCL3L3,CDKN2B,ID2,IL7R,KLRG1,KRT19,MITF,MMP2,MYB,NKG7,Retnla,SFRP1,SNAI1,VIM	534 (17)
4930556M19Rik	0.775807	0.835165	1.25301	1.03755	1.82627	3.92749	1.27304	1.48513	1.12545	0.0116	0.062303	3.92749									RGS10		enzyme		0.655		5.21e-05	ARG1,CCL3L3,Ccl8,CRP,IL10RA,IL17B,IL1R2,IL2RB,IL36A,IL6,ITGAM,PF4,Retnla,TNF,XCR1	565 (17)
AK043789	2.7076	1.70348	1.7272	1.6259	5.60861	3.31447	4.99284	3.02424	1.12554	0.00375	0.0251152	5.60861									CCL11		cytokine	Activated	2.759	bias	5.21e-05	AIF1,BMP6,CCL28,CCL3L3,CCL4,CCR2,FASLG,FGF1,IL6,ITGAM,MMP3,NOS2,TNF,TNFSF14,XCR1	539 (17)
Ces2g	7.03516	5.03223	5.76218	5.71241	15.3284	16.173	11.964	7.9828	1.12788	5e-05	0.000599895	16.173									medroxyprogesterone acetate		chemical drug		1.411		5.39e-05	ARNT2,ATP6V0D2,CCL4,CCL5,CD164L2,CDK6,CDKN2B,CNTFR,COL11A1,COL4A6,CXCR4,CXXC4,F2R,FAM107A,FGF1,FGF2,FGF9,FN1,GLI1,GM2A,GPX3,HGF,HPSE,ID2,ID4,IGF1,IL2RA,IL4R,IL6,IL7R,ITGA11,KIT,LAMA1,LAMB3,LEF1,LIF,LIMK1,LIPA,LTB,LTBP1,MAOB,MAPK10,MMP7,MYC,MYLK3,NOG,Nrg1,NTRK1,P4HA3,PDGFRA,PTCH1,RUNX1,SCD,SFRP4,SGK1,SLPI,SRD5A2,THBS1,TNF,VCAN,WNT16,WNT2B,WNT4	835 (23)
Lix1	0.412078	0.55132	0.934432	0.591267	1.20399	0.80076	1.73983	1.69598	1.12813	0.0082	0.047555	1.73983									ARRB1		transcription regulator		-0.113		5.62e-05	ADRB2,EGR1,IL6,LEF1,MMP3,MYC,NOS2,PTGS2,SCARB1,SPP1,TNF	505 (20)
Zswim5	0.572578	0.569434	0.562011	0.669073	0.659637	1.67932	1.5297	1.31941	1.12843	0.00185	0.014123	1.67932									PLAT	1.673	peptidase		0.478		5.62e-05	CCL3L3,FN1,FOS,IL6,MMP2,MMP3,MMP9,MYC,NOS2,PLAT,TNF	584 (19)
Psd	31.9901	28.2139	19.6432	27.617	92.1025	49.3203	48.8944	45.032	1.13095	0.00025	0.0025777	92.1025									inosine		chemical - endogenous mammalian		0.705	bias	5.69e-05	A2M,AIF1,C2,C3,C4A/C4B,CCL3L3,CFB,CXCL13,GAP43,L1CAM,Ms4a6b,Mt1,TNF,VIM
LOC100503676	7.60062	6.62626	7.71009	7.5957	15.5576	14.9788	18.9839	15.1604	1.13103	0.0009	0.00770366	18.9839									RETN		other		-1.133		5.69e-05	ACACA,APOA1,FOS,IL6,LDLR,NPY,PLAT,PTGS2,SCD,SELE,SOCS3,SPP1,TNF,UCP1	635 (21)
Hba-a2	50.8209	36.0817	20.1017	26.4068	48.8097	124.196	87.4282	31.8607	1.13154	5e-05	0.000599895	124.196									lovastatin		chemical drug		1.184		5.71e-05	CD86,CIITA,DHCR7,FDPS,FGF9,GAP43,GPX3,HBA1/HBA2,HMGCR,HMGCS1,IGF1,IL6,LDLR,LIF,MPZ,MVD,MYC,NOS2,PCSK9,PLAT,PMVK,PTGS2,PTHLH,SLC16A7,TH,TNF,TNFRSF8	608 (19)
Lyz2	121.25	106.324	116.284	134.636	196.335	287.472	207.966	357.406	1.13269	5e-05	0.000599895	357.406									INS		other		-0.858		5.73e-05	ACACA,AGT,APOA1,AQP3,CRABP2,CRP,CYP17A1,EGR1,EGR2,FOS,FOSB,HGF,HMGCR,IER2,IGF1,IGFBP2,IGFBP4,IL6,NPY,NR4A1,PLK2,PPARGC1A,PTGS2,RDH10,SCD,SNAI1,Tmsb4x (includes others),TNF,UCP1	734 (21)
Il2ra	0.229852	0.228654	0.738344	0.48299	0.574203	0.732901	0.685485	1.69145	1.13296	0.00475	0.0306704	1.69145									TBK1		kinase		-0.175		5.83e-05	CCL3L3,CCL4,CCL5,CD86,HDC,IFIT3,IL15RA,IL6,MARCO,Mx1,OAS2,OAS3,OASL,Oasl2,PTGS2,RSAD2,SELE,TNF,Vnn3,ZC3H12A	331 (15)
Galc	5.37259	6.38017	8.78242	6.90334	10.4862	20.7083	13.0253	15.9746	1.13343	5e-05	0.000599895	20.7083									sphingosine-1-phosphate		chemical - endogenous mammalian	Inhibited	-2.7		5.83e-05	CCL5,EGR1,FGF2,FN1,FOS,GAP43,GATA6,HAS2,IL6,KCNH2,MMP9,MYD88,NOS2,PRPH,PTGS2,RUNX2,SELE,THBS1,TNF,VIM	552 (17)
Coro6	2.50451	1.47854	1.50329	1.86518	5.41263	4.02593	3.29183	3.40754	1.13434	0.0099	0.0551488	5.41263									MUC1		other		0.327		5.97e-05	ALDH1A1,ARG1,CD83,CD86,CDH11,EGLN3,GCLC,HGF,IFIT3,Ifitm1,IL6,MRC1,MYC,OASL,SNAI1,TNF,VIM	706 (19)
Tgtp2	3.86663	3.56022	2.51778	3.809	7.76202	6.84934	7.08326	8.58287	1.13843	0.00645	0.0393004	8.58287									MIF		cytokine		0.9		5.98e-05	ARG1,C3AR1,CCL3L3,CCL4,CRP,CXCL16,CXCR4,F2R,FOS,HGF,IL15RA,IL22RA1,IL2RA,IL4R,IL6,IL7,IL7R,MMP2,MMP3,MMP9,MYCN,NOS2,PTGS2,TNF	600 (18)
Ccdc88c	20.5828	20.7455	16.5262	20.041	53.9491	32.1241	44.4042	41.0597	1.13891	5e-05	0.000599895	53.9491									PRKACA		kinase		-0.087		6e-05	Akr1c14,CREM,CYP17A1,DBH,DIO2,ID2,IGF1,MYC,NGF,OXTR,SFRP4,SOCS3,UCP1	600 (22)
9330182L06Rik	0.447203	0.359631	0.472785	0.537079	1.49196	1.02034	0.700595	0.787883	1.13896	0.0143	0.073346	1.49196									IFNLR1		transmembrane receptor				6e-05	CCL3L3,CCL4,CCL5,CLEC4D,IFIT3,IL6,LIF,MYC,OASL,PTGS2,RSAD2,THBS1,TNF	438 (17)
4833403I15Rik	0.534088	0.85425	0.762597	0.617893	1.9831	1.6777	0.769991	1.67025	1.13978	0.0034	0.0232915	1.9831									PTC-209		chemical reagent		1.515		6e-05	ACTN2,COBL,CRYAB,FBLN1,FHOD3,HOPX,IL6,MMP2,PDGFRA,PKP2,TNNT2,TRDN,USP2
Sfrp1	4.41867	4.21801	3.90313	2.54496	7.30583	13.7141	4.59027	7.63803	1.14018	5e-05	0.000599895	13.7141									testosterone propionate		chemical drug		0.272		6e-05	Ceacam10,CLU,FBXO32,FDPS,LDLR,NPY,OXTR,PARM1,PTGDS,SAA1,SPDEF,SRD5A1,SRD5A2
Rassf6	1.75346	1.6987	2.09823	1.4864	3.37351	2.12692	4.68499	5.32963	1.14068	0.00345	0.0235302	5.32963									histamine		chemical - endogenous mammalian		0.165		6.01e-05	CCL4,CCL5,CD86,CLCA1,CXCR4,FOS,GDF15,IL6,LDLR,NGF,NOS2,NR4A1,NTF3,PTGIS,PTGS2,SELE,SEMA3A,TNF,UCP1	615 (19)
Ankrd6	3.18669	3.3194	2.7303	3.20065	6.67131	4.70247	9.71364	6.3471	1.14135	5e-05	0.000599895	9.71364									ATP7B		transporter	Activated	3.317		6.03e-05	CP,CYP51A1,FDPS,H19,HMGCR,HMGCS1,IDI1,LDLR,LSS,Mt1,Mt2,SQLE	459 (7)
Npnt	24.3625	19.8305	15.5086	18.6973	56.7649	36.4389	41.9118	37.9645	1.14254	5e-05	0.000599895	56.7649									ciglitazone		chemical drug		-1.328		6.07e-05	AGT,AQP3,CCL5,CIITA,CYBB,FN1,GPD1,HGF,IL6,KLK3,LCN2,MITF,MMP2,MMP9,NOS2,PTGS2,SELE,TNF	667 (20)
Neurl1b	4.10702	2.49177	2.37725	3.58427	10.1235	4.96938	7.84474	4.84799	1.14546	5e-05	0.000599895	10.1235									IRF4	2.028	transcription regulator		-0.495		6.07e-05	Acp5,ALPL,ARG1,CCL17,CDK6,CIITA,CTSS,CXCR4,EOMES,IL12RB1,IL15RA,IL1RN,IL2RA,IL6,IL7R,IRF4,IRF5,LEF1,MYC,NFATC2,PHF11,PRDM1,PRKCQ,PROCR,RORC,RUNX2,SPIB,SPP1,TNF,TNFRSF8,TNFRSF9,XCL1	460 (17)
Pf4	8.70016	5.19726	5.68641	3.55406	14.0007	16.9498	13.0287	7.20796	1.14552	0.0038	0.0253804	16.9498									morphine		chemical drug		-1.069		6.45e-05	AIF1,CALCB,CCL3L3,CYBB,FASLG,FOS,FOSB,FZD10,GJB6,GRIA1,IL6,ITGAM,MBP,MMP9,NOS2,NR4A1,NTF3,NTRK3,PLAT,PTGS2,SLC1A1,TH,THBS1,TLR9,TNF,WNT7A,WNT9A	647 (20)
Tlr13	0.417082	0.433508	0.694224	0.481422	0.982521	1.29115	0.815232	1.39432	1.14573	0.00225	0.0165695	1.39432									emodin		chemical drug		-1.303		6.46e-05	ARG1,CD86,CSF1R,CXCR4,FN1,IL6,IRF4,IRF5,MMP2,MMP9,MRC1,NOS2,SELE,TNF,VIM	565 (18)
AK043847	1.1156	1.26268	1.67161	1.24264	4.04786	3.90427	1.58787	2.17349	1.14614	0.005	0.0320304	4.04786									CAMP		other		1.796		6.5e-05	BTC,CCL4,CCL5,CD83,CD86,CXCL13,CXCR4,EPHA3,FGF2,FPR2,IL1R2,IL1RN,IL36B,IL36RN,IL6,ITGAM,MYD88,NOS2,PTGS2,SNAI1,TNF	495 (15)
Chst4	4.62379	3.37067	2.34219	1.96236	7.89507	8.92914	7.13731	3.27112	1.14679	0.00035	0.00347256	8.92914									calcimycin		chemical reagent		-1.094		6.52e-05	CALCB,CD83,CD86,CYP11A1,EGR1,FDX1,FGF2,FN1,FOS,FOSB,HSD17B1,IGF1,IL6,IRF4,LAT,LCN2,MSR1,MYC,NGF,NOS2,NR4A1,PTGS2,TNF	508 (18)
Itgam	3.11529	2.43516	3.40483	2.07907	4.48989	7.82757	4.78161	7.33619	1.14696	5e-05	0.000599895	7.82757									metronidazole		chemical drug		-0.862		6.52e-05	ABCC3,Bhlhe41,BLNK,BMP6,BMP7,CD69,Dst,FOS,Gm3383 (includes others),GPM6A,IL10RA,MMP2,NOS2,NPNT,Nrg1,PTGDS,PTPRZ1,Retnla,SEZ6L,SPP1,TMC7,TMEM100,USP2
AK080063	0.5004	0.651388	1.19584	0.599288	1.57399	1.58892	0.969582	2.39427	1.14716	0.04495	0.172423	2.39427									deoxynivalenol		chemical toxicant				6.62e-05	CLDN3,COL9A2,CYP11B2,CYP17A1,FBN1,HSD3B2,IL6,NR5A1,PAPSS2,TNF	459 (12)
Nova1	2.61191	3.39755	4.87311	3.31819	11.1022	4.97847	6.46382	8.90882	1.14724	0.001	0.00838322	11.1022									GPD1	1.273	enzyme				6.84e-05	ALPL,ASNS,C11orf86,C6,C9,CD248,CHRNA4,CLCA1,CPNE8,CXCL13,CYP4A22,Gbp8,GSTA5,KRT23,LHX6,Mug1/Mug2,PFKFB3,PRIMA1,SERPINA3,SUSD4
Gm10863	0.885406	0.638089	0.695017	0.508945	0.608308	1.72147	2.29006	1.4284	1.14896	0.03575	0.146402	2.29006									Org 48762-0		chemical - kinase inhibitor		-1.342	bias	6.93e-05	CCL3L3,CCL4,CCL5,IL6,TNF	543 (12)
Clec2i	0.429815	0.568783	0.569405	0.461052	1.02486	1.26508	0.751359	1.45867	1.14911	0.04685	0.177676	1.45867									aminoglutethimide		chemical drug		-1.387	bias	6.93e-05	BDKRB2,HMGCR,HSD17B7,LDLR,SPP1
Hbb-bs	49.549	28.4889	12.8021	22.8143	38.902	104.216	76.9593	31.9982	1.1492	5e-05	0.000599895	104.216									BRCA1		transcription regulator		0.496		6.94e-05	ALDH1A3,ANXA8/ANXA8L1,AQP5,ASCL2,CCL5,CCNE1,Cd24a,CDH3,COL18A1,CTSD,EGR1,FKBP5,GADD45B,GDF15,HBB,Hmga2,HSD11B2,IFIT3,KIT,KLK3,KRT17,KRT5,Ly6a (includes others),MYC,NEDD9,Ptprv,SNAI1,STC1,TNF,VCAN,VIM	646 (18)
Agr2	5.20729	3.50523	5.88965	2.99023	11.052	10.6789	11.8923	5.46605	1.15182	0.0011	0.00908337	11.8923									riboflavin		chemical - endogenous mammalian		0		6.98e-05	GLI1,MMP2,MMP9,PTCH1,SFRP1,TNF,WNT4,WNT6	602 (21)
Ctsc	15.1366	15.1622	24.2219	15.5829	39.225	44.0613	28.0297	44.7086	1.15421	5e-05	0.000599895	44.7086									PRKAA2		kinase		1.205		7.07e-05	ACOT7,CHGB,CYBB,DDAH1,DUSP4,EGR1,FN1,Foxp2,GALM,IGFBP4,IL22RA1,IL6,KCNA2,Ly6a (includes others),MMP9,PDGFRA,PPARGC1A,SERPINI1,SNAI1,SOCS3,SORL1,TNF,TNS1,UCP1,VIM	633 (21)
N4bp2l1	2.77398	4.07318	3.18726	3.94795	5.78946	13.1922	5.78064	6.36429	1.15454	0.0004	0.00387855	13.1922									spironolactone		chemical drug		0.338		7.1e-05	ABCC3,ACACA,ADRB3,AGTR2,CD163,CXCR4,EDNRB,FGF2,FKBP5,FN1,IL6,KCNMA1,KCNMB1,MLXIPL,NR3C2,PTGS2,SCD,TNF,UCP1	611 (21)
Kifc3	9.28129	10.2924	10.7421	10.4514	16.4256	50.3307	10.6479	13.4514	1.15617	0.00105	0.00872532	50.3307									tyrphostin AG 1478		chemical - kinase inhibitor		0.767	bias	7.2e-05	BTC,CCL17,CXCR4,FBN1,FOS,HAS2,IL13RA2,IL6,ITGAM,MME,MMP2,MMP9,PTGER2,PTGS2,RUNX1,RUNX2,TNFAIP6	632 (18)
Popdc2	8.18094	5.91651	5.34552	3.2722	22.9492	10.3129	10.3391	7.05231	1.15701	5e-05	0.000599895	22.9492									UCP1	-3.472	transporter	Inhibited	-2.124		7.21e-05	ACACA,ASB2,ASNS,Cd24a,CHCHD10,CTH,FBXO32,GDF15,GPX3,GREM2,GSTM1,HSD17B7,IFIT3,IL6,MTHFD1,MYC,NUDT19,OAS3,SLC6A9,SMTNL2,SRM,STAB2,STBD1,TENM4,TLR7,TLR9,TNF,TTLL7,UCP1	605 (23)
H2-T23	37.9848	41.1677	28.102	44.4848	84.2046	85.4663	64.0298	104.909	1.15803	0.0005	0.00468853	104.909									Gsk3		group		1.703		7.23e-05	FOS,FOSB,FSCN1,GDF15,HMGCR,IL6,LDLR,MYB,MYC,NOS2,NR4A1,NR4A2,PDCD1,PTGS2,SNAI1,SP7,SPP1,TNF	475 (15)
Bcl11a	0.906555	0.820626	0.865122	0.870364	1.65149	3.06571	1.50214	1.51113	1.15867	0.01225	0.0649368	3.06571									dexamethasone phosphate		chemical drug		1.066		7.24e-05	CXCR4,GPD1,IL6,LYVE1,Mt1,PDK4,PLEKHF1,SGK1,THBS1	303 (7)
Rims2	0.627031	0.256234	0.571385	0.422317	0.567846	1.86946	1.34735	0.408566	1.15966	0.0051	0.0325368	1.86946									PDGF-AA		complex		-0.444		7.24e-05	FGF2,FOS,HGF,ID4,IGF1,IL6,LDLR,PDGFRA,VIM	655 (22)
Il10ra	2.79791	2.56235	3.39655	3.09191	5.74454	6.31584	4.25093	10.1941	1.16156	5e-05	0.000599895	10.1941									CYP7A1		enzyme		0.371		7.24e-05	ACACA,FDPS,HMGCR,IL6,LDLR,MTTP,NOS2,PTGS2,TNF	622 (22)
Myo7a	2.37954	2.80912	3.33571	3.16524	3.37232	16.1763	3.24447	3.36048	1.16178	5e-05	0.000599895	16.1763									Notch		group		-0.24		7.28e-05	ADAM12,ADAP1,AGT,CDKN2B,CLEC10A,CNN1,COLQ,EPCAM,GADD45B,GIMAP1-GIMAP5,HEYL,HPSE,ID2,IDH1,IL6,INPP5J,KBTBD11,LTB4R,MMP2,MYC,Nes,NOTCH3,PLD4,PROX1,SORL1,TMEM121,TNF	617 (21)
Stbd1	8.37008	5.65646	4.99973	4.37851	18.4914	14.3136	11.8315	7.75222	1.16245	5e-05	0.000599895	18.4914									simvastatin		chemical drug		-0.071		7.34e-05	ADRB2,APOA1,ASL,CIITA,CRP,CYBB,DDAH1,F2R,FOS,HBA1/HBA2,HMGCR,IL6,KIT,LCN2,LDLR,Ly6a (includes others),MAPT,MMP2,MMP3,MMP9,MYC,NOS2,PCSK9,PGLYRP1,PLAT,PTGS2,RORC,SCARB1,SELE,SLC16A7,SOCS3,SPP1,ST6GALNAC4,TNF,VIM	595 (19)
Zcchc5	1.67032	1.30478	1.1613	1.07536	3.39039	3.74258	2.65234	1.88168	1.16259	0.001	0.00838322	3.74258									ITGAM	1.147	transmembrane receptor		0.412	bias	7.59e-05	BCL2A1,CCL3L3,CCL4,CCL5,CD86,IL6,LCN2,PTGS2,TNF,TTR,ZBP1	402 (19)
Chac2	4.08405	3.43565	5.58257	4.11537	9.86365	6.99315	11.106	10.5826	1.16267	0.007	0.0420074	11.106									HOXA9		transcription regulator		1.616		7.72e-05	ADD3,ADGRG1,ALDH1A1,CD93,CISH,CREM,CTH,CYBB,DDX4,FLT3,FPR2,HOXD10,HOXD11,ID2,IER2,IGF1,IL7R,IRX3,KIT,LYZ,Meis1,MYB,MYC,PCDH1,S100A8,SELE,SLC27A6,SPP1,Tmsb4x (includes others),VIM,WNT10B	341 (8)
Arhgap19	2.36404	2.12423	3.77291	3.45463	3.37901	13.3107	3.99568	5.56967	1.16414	5e-05	0.000599895	13.3107									AGTR1		G-protein coupled receptor		-0.365		7.88e-05	AGT,CP,FN1,FOS,GSTA5,GSTM5,Gstm6,HGF,IL6,PTGS2,SGK1,XDH	578 (24)
Ehd3	2.4451	1.66946	1.97164	1.45385	3.05583	7.75653	3.60466	2.48255	1.16434	5e-05	0.000599895	7.75653									propranolol		chemical drug		0.838		7.88e-05	DIO2,FOS,HK2,IGF1,IL6,LGALS12,MYC,NOS2,PPARGC1A,PTGS2,TH,UCP1	578 (21)
Rnf152	0.314232	0.407107	0.508381	0.524428	0.938365	0.831267	1.29657	0.868104	1.16534	0.00075	0.00659483	1.29657									IL1R1		transmembrane receptor		-1.221	bias	7.96e-05	ABCC3,CCL3L3,CCL5,EGR1,FOS,IGF1,IL6,MMP2,MMP9,NOS2,PTGS2,S100B,SAA1,SELE,TNF	549 (17)
Dpep2	0.473614	0.627656	0.254705	0.372991	0.655329	1.1693	0.518973	1.5389	1.16708	0.04815	0.181079	1.5389									CHD4		enzyme		0.687	bias	7.96e-05	ADORA1,BCL11A,CD4,CPNE7,HBB,HMCN2,ID2,ID4,NCEH1,NGFR,PRPH,RORC,SFRP4,SMOC1,SQLE	257 (7)
Fbln1	65.6296	56.2213	59.075	59.4593	143.733	139.332	129.135	127.712	1.16738	5e-05	0.000599895	143.733									SLC25A13		transporter				8e-05	ALPL,ASNS,C11orf86,C6,C9,CD248,CHRNA4,CLCA1,CPNE8,CXCL13,CYP4A22,Gbp8,GSTA5,KRT23,LHX6,Mug1/Mug2,PFKFB3,PRIMA1,SERPINA3,SUSD4
Colq	0.376489	0.653999	0.400045	0.642446	0.987858	0.852249	0.880258	1.93678	1.16774	0.01365	0.0707985	1.93678									Sb202190		chemical - kinase inhibitor		1.582		8.03e-05	CD86,CFTR,CRP,EBI3,EGR1,FASLG,FN1,FOS,FPR2,HAS1,IL6,LDLR,MMP2,MMP9,NOS2,PPARGC1A,PTGS2,PTHLH,S100A8,SGK1,SNAI1,TNF,UCP1,VIM,XDH	616 (18)
H2-K2	5.61329	5.72728	5.0545	6.9491	12.4946	12.0014	9.67228	18.3673	1.17023	5e-05	0.000599895	18.3673									chenodeoxycholic acid		chemical - endogenous mammalian		0.754		8.36e-05	ABCC3,AGT,APOA1,APOC2,APOF,CYP27A1,EGR1,IL6,KNG1,LDLR,LRP2,MMP9,MTTP,NR5A2,PDK4,PTGS2,SLC51A,SNAI1,TNF	502 (23)
Cpz	15.1831	8.70931	6.11287	8.472	27.4144	28.6485	16.8179	13.7954	1.17163	5e-05	0.000599895	28.6485									dehydroisoandrosterone		chemical - endogenous mammalian		-1.802		8.59e-05	AQP3,CCR2,CD3G,CHRNA4,CYP17A1,ECM1,FKBP5,IGF1,KLK3,MYC,NOS2,NTRK1,RORC,Saa3,SCD,SELE,SHBG,TNF	703 (20)
Greb1l	1.03674	1.48541	1.69794	1.85211	1.95053	8.32593	1.83321	1.57635	1.17241	5e-05	0.000599895	8.32593									EPAS1		transcription regulator	Activated	2.354	bias	8.77e-05	ACACA,ALDOC,ARG1,CA9,CCR2,CEMIP,CNKSR2,CXCR4,CYBRD1,CYP51A1,EGLN3,FGF2,FN1,FOS,GADD45B,GAL3ST1,GCHFR,HMGCS1,HOXA5,IL6,INHBB,L1CAM,LDLR,MB,MYO7A,NFIL3,NRARP,NRN1,PFKFB3,PTPRZ1,SFTPD,SLC29A1,SLC2A3,SLC40A1,STC2,TGFA,WNT10B	640 (20)
Adcy2	1.02237	1.2572	1.39433	0.636101	3.53315	2.74446	1.16886	2.27407	1.17335	0.0003	0.00303105	3.53315									amphotericin B		chemical drug				9.14e-05	CCL4,IL1RN,IL6,LCN2,NTF3,SPP1,TNF	613 (18)
Fgd2	2.39014	1.88566	2.6382	3.1876	5.68429	7.08247	3.50392	6.51611	1.17361	0.00015	0.00163545	7.08247									TCF/LEF		group		-1.307	bias	9.14e-05	FN1,MITF,MMP2,MYC,PTGS2,RUNX2,VIM
Hist2h3c2	2.16985	1.57467	1.10539	1.52226	2.8917	7.54338	1.99266	1.95	1.17398	0.01015	0.0562481	7.54338									Betacatenin/TCF		complex		1.134	bias	9.14e-05	ALPL,FGF9,LEF1,MMP7,MYC,NR5A2,RUNX2
Pdk4	1.11652	1.47695	3.28597	0.918314	3.82031	5.85446	1.62286	4.04295	1.17422	5e-05	0.000599895	5.85446									CD209		other		-0.182		9.14e-05	CCL4,CD86,JAM2,MMP2,MMP9,PTGS2,TNF	541 (17)
AK076859	2.01586	2.41324	1.59081	3.36679	5.708	4.5831	8.65659	2.23731	1.17435	0.0143	0.073346	8.65659									INSIG2		other		-1.689	bias	9.14e-05	ACACA,FDPS,GPAM,HMGCR,INSIG1,LDLR,SCD	428 (9)
1810033B17Rik	0.389955	0.382833	0.733591	0.460584	1.08147	0.954833	1.07214	1.33122	1.17448	0.02465	0.11112	1.33122									BTC	1.655	growth factor		-1.134	bias	9.14e-05	ACACA,HAS2,IL6,ITGAM,MMP9,PTGS2,TNFAIP6	595 (21)
A330023F24Rik	2.27844	1.95972	2.88984	2.08423	4.99492	5.94113	4.38421	5.52866	1.17835	5e-05	0.000599895	5.94113									DIO2	1.444	enzyme		0.302		9.16e-05	ALDH1A1,ASPA,B3GNT5,CCL3L3,Ctla2a/Ctla2b,DIO2,EGR1,Fbxw21 (includes others),FOS,FOSB,FST,GREM2,KCND3,LIPG,MBP,METTL24,MSR1,MYOM1,Naip1 (includes others),NR4A1,NR4A2,PI15,PPARGC1A,PTCH1,SLC10A6,ST8SIA2,STAC2,Tnfrsf22/Tnfrsf23	377 (6)
Gm996	0.548196	0.620612	0.374571	0.766996	1.69303	1.41334	1.00824	1.11895	1.17967	0.00115	0.0094279	1.69303									VAV3		cytokine		-1		9.2e-05	BCL2A1,BTC,C4A/C4B,CCNE1,HGF,IL6,KLK3,REL,TGFA,VIM	655 (20)
Arl5c	2.19694	2.71045	2.30065	2.73114	6.13914	6.12936	4.22932	6.01926	1.17982	0.0011	0.00908337	6.13914									SENP1		peptidase		-0.484		9.2e-05	ARG1,CTSD,CYBB,GREB1,LDLR,MMP2,MMP9,MYC,NOS2,S100A8	723 (25)
Rsad2	4.32904	4.78124	4.03407	6.61352	10.1876	4.75393	14.135	15.694	1.18012	5e-05	0.000599895	15.694									LTB4R	1.424	G-protein coupled receptor		0.095		9.2e-05	CCL3L3,CLEC10A,CLEC7A,IRF5,LDLR,MMP2,MMP9,MRC1,PTGS2,TNF	694 (21)
Mn1	3.18428	2.53921	1.69873	2.19292	8.77304	5.26811	4.13735	3.61424	1.18047	5e-05	0.000599895	8.77304									ramipril		chemical drug		-0.102	bias	9.2e-05	COL4A1,COL4A5,FN1,IL6,LAMA1,MMP2,MMP9,NOS2,PTGS2,TNF	643 (20)
Ces2e	0.726855	0.555615	1.02969	0.807323	1.80687	2.19991	1.37187	1.69682	1.18152	0.00655	0.0398245	2.19991									Tnf (family)		group		0.122		9.23e-05	ABCC3,BCL2A1,C3AR1,CCL4,CCL5,CD163,CD4,CD86,ESM1,FBXO32,FST,IGF1,IL6,LAD1,LCN2,MMP9,MSX2,MYC,NOS2,PTGS2,RUNX2,SAA1,Saa3,SELE,SHBG,SOCS3,TNFRSF9	405 (14)
Car9	1.37618	1.22109	1.55298	1.41606	3.48223	3.42854	2.90393	2.81247	1.18174	0.00175	0.0135105	3.48223									FAS		transmembrane receptor		1.441		9.3e-05	BCL11A,BCL2A1,CCL3L3,CCL4,CCL5,CCRL2,CD22,CD83,CD86,CD93,COL15A1,COL18A1,COL4A1,COL6A3,EGR1,EGR2,EPOR,F5,FASLG,FBN1,FOS,FOSB,FPR1,FSCN1,GNG7,GPNMB,HLA-DQB1,IL10RA,IL15RA,IL18R1,IL6,LAT,LDLR,LTB,LY75,MME,MMP9,NCR1,NOS2,NR4A1,NR4A2,PGLYRP1,PRKCB,PTGER2,PTX3,RSAD2,RUNX2,SLPI,SORL1,SPP1,TLR8,TNF,TNFAIP6	492 (13)
Krt80	2.91432	1.95646	1.76361	1.96266	3.21947	3.19394	8.87154	4.23316	1.1829	0.00125	0.010088	8.87154									SPARC		other	Inhibited	-2.055		9.37e-05	AKR1C3,CDH3,FN1,FOXQ1,GPD1,IL6,LEF1,LOXL4,LRP8,LYVE1,MAP2,MMP2,NPY,PAG1,PLET1,SLC34A2,SLC7A11,SNAI1,SPRR1A,TSKU,USP2,VIM	679 (21)
Ctsh	52.8346	45.2594	45.9353	44.2718	107.22	92.5621	114.373	113.53	1.18351	5e-05	0.000599895	114.373									MEN1		transcription regulator	Activated	2.074		9.74e-05	CDKN2B,FOS,FOXC2,GLI1,HOXA7,HOXC6,HOXC8,IGFBP2,INHBB,Meis1,PTPRZ1,RORC,RUNX2	633 (20)
Fbxw17	11.0411	10.6728	13.0807	12.2649	32.0063	21.2946	25.0631	28.5592	1.18401	5e-05	0.000599895	32.0063									PROC		peptidase		-1.23		9.74e-05	AGT,BCL2A1,CLU,F5,IL6,MMP2,MMP9,NOS2,NR4A1,PROCR,SELE,THBS1,TNF	643 (19)
Dennd2d	1.99214	2.07767	1.83849	2.38325	4.4709	3.39077	5.82103	5.18136	1.18593	0.0045	0.0292774	5.82103									ADRA1B		G-protein coupled receptor		-1		9.74e-05	ADRA1A,CREM,DDAH1,EGR1,EGR2,FN1,FOS,IL6,LIF,MSX2,NPY,NR4A1,NR4A2	515 (18)
4933406C10Rik	0.351534	0.552927	0.633654	0.722452	1.07229	1.09863	1.54167	1.43231	1.18646	0.01975	0.0940699	1.54167									ABCA1		transporter		-1.673		9.74e-05	APOA1,CCL3L3,CSF3,CYP51A1,HMGCR,IL6,LDLR,MMP9,MYD88,NOS2,PTGS2,SCARB1,TNF	729 (24)
Msh6	24.8906	20.3233	25.3015	22.0649	43.7211	27.7765	72.1216	67.1124	1.18663	0.00105	0.00872532	72.1216									quinolinic acid		chemical - endogenous mammalian		-0.877		9.74e-05	EGR1,FOS,FOSB,MYC,NGF,NGFR,NTF3,NTRK1,NTRK3,PTGS2,RORC,TH,TNF	676 (22)
Tmem8	1.84266	1.66599	2.16901	1.74681	3.90377	5.60652	3.53367	3.85893	1.18691	0.0001	0.00113371	5.60652									omeprazole		chemical drug		0.537		9.74e-05	A2M,ABCC3,ADORA1,ADORA2A,AGT,CNN1,CXCR4,EGR1,FOS,FST,HDC,NOS2,WFDC1	341 (10)
Mapkapk3	17.7893	15.4561	13.2422	11.512	22.1073	54.4206	32.0512	23.4893	1.18717	5e-05	0.000599895	54.4206									HIC1	-1.336	transcription regulator		0.905		9.76e-05	ACKR3,ADORA2B,ADRB2,AMIGO2,ANO2,CDO1,FST,ID4,LCN2,LIF,LRP8,MMP12,SLC7A11,SMPDL3A,SPP1	239 (7)
Tlcd1	4.4647	4.65809	4.14328	4.88367	5.61008	25.5563	5.56223	4.64024	1.1886	0.00025	0.0025777	25.5563									valproic acid		chemical drug		0.203		9.79e-05	Abca8a,ACACA,AKR1C3,ALOX12,AMPD3,APOA1,CD83,CHPT1,CITED4,COCH,COLQ,CRLF1,CXCR4,CYP11A1,CYP17A1,Cyp2d22,CYP51A1,DHCR7,FAM107A,FASLG,FDPS,FRMD6,FSCN1,GADD45B,GAP43,GPAM,GREB1,HMGCS1,HOXA2,HSD3B2,ID2,IDI1,IL6,KIT,LDLR,LIPF,LRP8,MAPK10,MME,MTTP,MVD,MYCN,NSDHL,NTF3,PLAT,PPP2R2C,PTGS2,PTX3,RCL1,RERG,SC5D,SCD,SGK1,SLC1A1,SMAD9,SPP1,SQLE,ST3GAL5,TENM3,TH,THBS1,THSD4,TNF,TNS1	840 (22)
Tceal6	3.07949	2.95043	1.2457	3.68279	6.99957	4.09368	7.16653	6.71816	1.18862	0.0076	0.0447128	7.16653									MMP7	5.422	peptidase		-1.4		0.0001	ADAM12,BMP7,FASLG,MMP10,MMP2,MMP3	500 (20)
Il1f8	2.35291	1.28149	3.15831	0.711792	3.27782	1.96437	6.593	5.28239	1.18965	0.012	0.0639688	6.593									hesperetin		chemical drug		1.633		0.0001	CHGA,DHCR24,LDLR,MMP3,MTTP,PPARGC1A	400 (11)
Rprm	17.6563	19.1434	17.1441	17.3379	59.6905	28.672	27.7026	46.5597	1.18995	5e-05	0.000599895	59.6905									asoprisnil		chemical drug		-0.777	bias	0.000101	AQP3,CTSW,IGF1,IGFBP2,IL2RB,LAMB3,PRF1,SGK1,VNN1,WNT4,XDH
Rnf43	3.42805	3.56549	4.84865	4.8792	7.10027	5.02707	12.427	13.71	1.19431	5e-05	0.000599895	13.71									BMP6	1.712	growth factor		-0.514		0.000101	ADD3,AQP5,CYP11A1,EPHX1,ETV5,Hmga2,ID2,IL6,INHA,INHBB,LHCGR,Meis1,MSX2,MYCN,NOG,PCSK6,PTGS2,SCEL,SEMA3A,SNAI1,Tgtp1/Tgtp2	502 (17)
Slc28a3	3.15756	3.60103	8.9947	3.2902	11.8005	8.93543	13.596	9.26251	1.19485	5e-05	0.000599895	13.596									TGFA	1.455	growth factor		0.47	bias	0.000102	CCL5,FOS,HGF,HSD17B1,IGFBP4,IL6,ITGAM,LCN2,MMP9,NR4A2,PLA2G5,PLAT,PTGS2,SLPI,TGFA,TLR5,TLR9,VIM	799 (21)
Slc17a9	1.22036	1.03822	1.10896	1.07993	3.5845	1.94225	2.35787	2.29879	1.19516	0.00475	0.0306704	3.5845									MTPN		transcription regulator		-0.515	bias	0.000102	BCL2A1,CP,Ctla2a/Ctla2b,DBH,FBLN1,FN1,FOS,IGF1,IL6,LTB,MMP3,Mt1,MYC,PLAT,S100A8,SPP1,TH,TNF	477 (11)
Akap6	0.272884	0.237216	0.317241	0.299139	1.08034	0.502495	0.462725	0.53722	1.1971	0.00175	0.0135105	1.08034									TBP		transcription regulator				0.000102	ASNS,BCL2A1,CD3E,FASLG,FN1,FOS,GATA4,HMGCR,LDLR,MYC,PPP2R2B,PTGS2,S100G,TGFA,TNF,XDH	754 (23)
Rasgef1b	1.39105	2.08083	3.2502	2.65541	4.44692	7.30975	4.55776	5.19373	1.19761	0.00025	0.0025777	7.30975									NKX2-5		transcription regulator		0.875	bias	0.000102	ACACA,ADORA1,DIO2,GATA4,HOPX,IFI16,MSX2,MYCN,MYOCD,Nes,NR5A2,SLC5A5	236 (6)
Slc28a2	0.549496	0.296394	0.547747	0.412487	1.07929	1.3057	0.663858	1.09569	1.19831	0.00585	0.0363841	1.3057									ADORA2B	-1.15	G-protein coupled receptor		0.864		0.000102	ARG1,CCL17,CD86,IL6,MMP12,MMP9,MRC1,NOS2,RUNX2,SP7,SPP1,TNF	529 (17)
Exoc3l4	2.66656	2.22456	1.30224	2.31111	5.82552	6.19439	3.58737	3.94724	1.20121	5e-05	0.000599895	6.19439									NFIB		transcription regulator				0.000102	ACSBG1,AQP5,BMP6,FHOD3,GRIK1,HSD17B7,IL17B,MYOC,PLEKHF1,SLC16A14,STEAP4,TNS1
5730507C01Rik	0.847975	0.364052	0.669113	0.833375	1.74515	1.17367	1.83008	1.49507	1.20177	0.004	0.0264986	1.83008									EIF4E		translation regulator		1.614	bias	0.000103	ADAMTS15,ADAMTS16,Bst2,C3AR1,CBLC,CLEC7A,CRYBB1,CSF1R,CXCL16,CYBB,FGF2,FN1,Fndc1,GPR65,GPX2,GPX3,HLA-DQB1,HOXC10,IFI16,IGFBP4,IL12RB1,IL15RA,INSIG1,LYZ,MMP3,MMP9,MYC,NOS2,SLC6A4,SNAI1,TGFA,TGFBI,TNF,UPP1	427 (12)
Fam222a	0.913237	0.759083	0.610227	1.05847	0.757585	5.86683	0.60244	0.482917	1.2064	0.00945	0.0531971	5.86683									LRPAP1		other		-0.172		0.000105	CCL3L3,CYP17A1,IL6,LDLR,MMP2,PTGS2,SERPINA3,SORL1,TNF	708 (23)
Slc15a2	17.9877	18.3644	15.0178	24.4728	47.6405	20.888	64.0136	42.5967	1.20742	5e-05	0.000599895	64.0136									HSD17B4		enzyme		1	bias	0.000105	GLI1,IHH,LY6D,MGLL,PDK4,PEX11A,PTCH1,PTCH2,PTGS2
G630090E17Rik	0.334959	0.287649	0.586337	0.551346	1.01818	1.00522	0.910257	1.13167	1.20756	0.0445	0.171196	1.13167									tosylphenylalanyl chloromethyl ketone		chemical - protease inhibitor		0.424	bias	0.000105	EPHX2,GCLC,IL6,MMP2,MYC,NOS2,PRF1,PTGS2,TNF	551 (19)
Oas2	15.2091	12.1012	15.7474	12.9904	33.3402	16.059	32.0788	48.0418	1.20843	5e-05	0.000599895	48.0418									ssRNA40		chemical reagent		0.639	bias	0.000108	Apol11b (includes others),CD83,CD86,EBI3,IL6,SOCS3,TLR8,TNF	522 (16)
AI661453	5.01833	4.4132	3.33175	4.15319	6.74665	5.82229	15.1154	11.4246	1.20907	5e-05	0.000599895	15.1154									Usp17la (includes others)		peptidase		-1.485	bias	0.000108	CISH,Cxcl15,IL6,KIT,MMP2,MYC,PROM1,TNF	447 (15)
Foxq1	0.627716	0.560419	0.932784	0.896642	1.77722	1.379	1.14574	2.67513	1.20924	0.00185	0.014123	2.67513									Klra7 (includes others)		transmembrane receptor		1.123	bias	0.000108	CCL3L3,CCL4,CCL5,FASLG,GPR65,Mt1,TNF,XCL1	559 (19)
Klhdc7a	6.13353	4.49333	6.89213	4.69351	10.5451	8.703	17.0612	15.1145	1.21107	5e-05	0.000599895	17.0612									Irgm1		other	Inhibited	-3.901	bias	0.000109	Apol11b (includes others),Apol9a/Apol9b,CCL5,CXCL13,CXCL16,GBP6,Gbp8,ID2,IFI16,IFIT3,IL6,Mx1,Oas1d (includes others),OAS2,OAS3,OASL,Oasl2,RSAD2,TNF,ZBP1	540 (17)
Kcnq1	4.40073	4.43711	2.31541	4.29592	5.33486	5.86436	16.581	7.9955	1.21145	0.0056	0.0351362	16.581									bezafibrate		chemical drug		0.474		0.000109	Acot1,ACSL6,APOA1,APOC2,CREB3L3,CRP,DLK1,INSIG1,LY6D,MGLL,NOS2,PANK1,PDK4,PEX11A,PPARGC1A,PTGS2,SCD,SLC27A2,TNF,UCP1	477 (16)
Myl9	819.924	642.242	485.422	477.501	2367.4	1211.9	1225.47	812.848	1.21192	0.0184	0.0890802	2367.4									SAFB		other		-1.387		0.000111	CCL5,CD74,CNTNAP2,FOS,HLA-E,HOXC6,IGF1,L1CAM,LTB,MLLT3,NEDD9,PAPSS2,S100A8,UBD	571 (11)
Slc27a6	0.770124	0.766666	1.43869	0.860069	1.80212	2.7294	2.38718	1.96754	1.21214	0.00225	0.0165695	2.7294									WBP2		transcription regulator		-0.6		0.000117	ADAMTS14,AQP3,BMF,COL4A1,COL4A6,COL6A3,COLGALT2,CSF3,CTH,EGR1,FOXQ1,GGT5,GK5,HAS2,HHIP,LEF1,LGR5,LIPG,PI16,PTGS2,RIMS3,SLAMF8,SLC27A2,SLC7A11,SYTL3
Epb4.1l5	5.77967	6.9778	7.13612	6.67845	8.20633	29.479	12.6914	11.1982	1.21244	5e-05	0.000599895	29.479									SUZ12		enzyme		-1		0.000117	ACKR3,ANXA8/ANXA8L1,CNTFR,CYP26A1,EPCAM,FBXO32,GATA4,GATA6,GRIK2,H19,HAND2,HOXD10,INSIG1,IRX3,JAM2,KRT17,LAMB3,MMP2,MMP7,MYC,Nes,PLCB4,PPP2R2B,SNAI1,SRD5A1	442 (13)
Arhgef19	6.03228	6.46381	6.4101	7.41003	15.7427	10.4942	20.3968	14.4951	1.2159	5e-05	0.000599895	20.3968									SPP1	2.276	cytokine		0.877		0.000117	Acp5,ARG1,CCL3L3,CCL4,CCL5,CCNE1,CCR2,CD163,DHCR7,FN1,FOS,HAS2,HMGCR,IGF1,IL6,INSIG1,LIF,MMP2,MMP7,MMP9,MYC,NOS2,NRCAM,PTGS2,RUNX2,SC5D,SNAI1,SPP1,TM7SF2,TNF,VIM	625 (18)
Actg2	341.375	236.567	206.713	134.078	1006.01	436.683	452.7	240.073	1.21683	0.0009	0.00770366	1006.01									thyroid hormone		chemical - endogenous mammalian		0.401		0.000117	AGT,AGTR2,CDH4,CDKN2B,CHGB,COX7A1,CTNND2,DDAH1,DIO2,EGR1,FDPS,FOS,HMGCR,IGF1,IGFBP2,IGFBP4,INHA,MBP,ME1,MYC,PLA2G5,PTGDS,RELN,SCG2,SEMA5B,SLC6A2,SLC6A4,Tmsb4x (includes others),TTR,UCP1,VIM	753 (26)
Apol9a	10.9979	9.30397	5.60016	9.13464	20.7482	9.81443	22.0117	28.8903	1.21731	5e-05	0.000599895	28.8903									CXCL12		cytokine		-0.147		0.000119	AIF1,AKR1C3,BCL3,BMP6,CCL5,CD3G,CD4,CD69,CXCR4,DMPK,EGR1,FN1,FOS,IL2RA,IL6,KIT,Ly6a (includes others),MMP2,MMP3,MMP9,MSH6,MSX2,MYC,NR4A1,PCDH1,PTGS2,RUNX2,SELE,SOCS3,SP7,THBS1,TNF,VIM	464 (18)
H2-DMb1	12.7673	10.877	9.24712	10.0215	25.796	28.3309	19.2187	26.6546	1.22052	5e-05	0.000599895	28.3309									IRF9		transcription regulator		0.351		0.000123	CD69,CIITA,GBP6,IFIT3,IL6,IRF5,OAS2,Oasl2,PDCD1,SOCS3,Tgtp1/Tgtp2,TNF,ZBP1	446 (15)
Cnn1	277.407	226.66	207.333	129.498	845.935	397	410.594	306.383	1.22079	0.0028	0.0198251	845.935									TFAP2C	-1.475	transcription regulator		-0.507		0.000123	CYP11A1,EGR3,EOMES,F2R,FST,GREB1,GSTA3,HOXA2,MBP,Meis1,MMP2,MMP9,MYC,SFTPD,SLC19A1,TGFA,THBS1	632 (12)
Flt3	0.568771	0.500741	0.493192	0.63888	1.25806	1.31199	1.01088	1.55076	1.22089	0.0011	0.00908337	1.55076									MEF2D		transcription regulator		1.302		0.000123	BLK,CCNE1,EGR2,FN1,FOS,FOSB,GCLC,GSTA3,GSTA5,HDAC9,IRF4,MYOCD,NR4A1,PPARGC1A,SLC7A11,SOD3,VIM	518 (12)
Ehf	17.9297	20.4005	25.96	20.7207	33.0207	29.6651	82.4569	53.0337	1.22106	5e-05	0.000599895	82.4569									Collagen type I (complex)		complex		0.338		0.000123	CCL5,CD83,F13A1,FN1,IL6,LIPF,MMP10,MMP12,MMP2,MMP3,MMP9,MYC,PTGS2,RUNX2,TNF,VIM	561 (18)
Pld4	7.01505	6.16738	7.97957	7.30419	16.7662	21.8573	9.75739	18.0691	1.22302	5e-05	0.000599895	21.8573									ZBTB7B		transcription regulator	Activated	2.019		0.000123	CCL3L3,CD4,COX7A1,DHRS9,DIO2,EOMES,Gzmb,HMGCS1,IL17RE,IL2RA,IL2RB,PRF1,RORC,SLC27A2,TNF,UCP1	80 (3)
Loxl4	0.578758	0.49949	0.783444	0.39721	0.79719	0.684233	2.08183	1.71959	1.22569	0.0006	0.00546137	2.08183									PI3K (family)		group		-0.874		0.000123	AKR1B10,CDKN2B,CTSD,CXCR4,EGLN3,FBXO32,FDPS,FOS,GCLC,GLI1,IL6,MMP12,MMP2,MMP3,MMP9,MYC,NOS2,PTGS2,RDH10,SCARB1,THBS1,TNF	605 (19)
Gbp6	6.46973	7.30833	9.24052	8.16706	13.91	14.6358	17.0183	27.3879	1.22607	5e-05	0.000599895	27.3879									BTK		kinase		-1.338		0.000123	ATP6V0D2,BCL2A1,CCL4,CCNE1,CD69,CD86,CDK6,CISH,CXCR4,EMP1,ICOS,IFIT3,IL10RA,IL2RA,IL6,IRF4,OAS2,OAS3,SLC2A3,TLR9,TNF,Zfp185	580 (22)
Pkp2	5.55168	4.42063	4.07629	3.24697	9.98208	10.3835	11.2809	8.8529	1.2275	5e-05	0.000599895	11.2809									PDX1		transcription regulator		1.013		0.000124	ASNS,Calcb,CDO1,CHGB,CREM,CXCR4,DLK1,EGR1,FGF1,FGF2,GAP43,HAP1,ID2,IDH1,IL6,INSIG1,MAOB,MAP2,MAPT,MITF,Mt1,MYC,NR5A2,PAPSS2,PC,PPP2R2C,RSAD2,S100G,SCG2,SEZ6L,SPP1,TRPC3	647 (21)
Scd4	1.27154	0.798152	0.408328	0.590106	1.36632	2.23196	1.85719	1.72981	1.22769	0.0017	0.0131781	2.23196									HISTONE		group				0.000126	CCNE1,CDK6,CIITA,FGF2,IL6,LAT,NFATC2,PAG1,PTGIS,SLPI	568 (14)
Rassf4	2.66006	2.02978	4.84377	2.89973	6.1333	7.77864	5.96743	9.25542	1.22853	5e-05	0.000599895	9.25542									STS		enzyme		0.655		0.000126	ACACA,APOC2,IGF1,IGFBP2,IL6,LTF,Mt1,NOS2,TNF,UCP1	480 (14)
Pnck	12.1983	11.2966	7.96586	8.30712	39.136	18.855	18.5795	16.6306	1.22874	5e-05	0.000599895	39.136									VAV2		transcription regulator		-0.895		0.000126	BCL2A1,BTC,CCNE1,CD69,FOS,HGF,IL6,REL,TGFA,VIM	662 (21)
Muc1	42.8104	40.3331	36.6438	35.306	70.7784	36.6004	121.355	134.772	1.22884	5e-05	0.000599895	134.772									IFNA2		cytokine	Activated	3.16	bias	0.000129	APOL6,CCL5,CD69,CD86,CDKN2B,CISH,CXCL13,EFNB3,EGLN3,FGF2,Gzmb,HLA-E,HMGCS1,HSH2D,IFI16,IFIT3,IL2RA,IL2RB,IL6,IRF5,MMP9,MYC,MYRF,OAS2,OAS3,OASL,PHF11,PLA2G1B,PLAT,PPP2R2C,PTAFR,RSAD2,SLC18A2,SOCS3,THEMIS2,TNF,UBD,ZBP1	446 (17)
Oasl2	51.088	48.0392	54.9308	63.2881	99.9993	72.0066	166.951	171.383	1.23146	5e-05	0.000599895	171.383									RBPJ		transcription regulator		-0.556		0.00013	BMP7,CRP,CSF3,CYP11A1,FGF1,FGF18,FGF2,FGF9,FOS,GNAI1,HAS2,HGF,IGF1,IL6,IL7R,INHA,INHBB,LEF1,LIF,MMP3,MYC,NGF,NRARP,NTF3,NTF4,PRDM1,RORC	634 (19)
Rnf208	2.96817	2.60112	2.9132	2.49418	6.77044	6.19998	8.7461	4.06624	1.23197	0.00035	0.00347256	8.7461									DPP4		peptidase		0.805		0.000131	CCL3L3,CCL5,CD86,CSF3,EGR2,FGF2,IL1RN,IL6,MMP2,Mx1,THBS1,TNF	525 (18)
Pam	37.7581	35.4058	45.7771	34.1595	70.6896	95.1624	78.1368	115.706	1.2323	5e-05	0.000599895	115.706									lipid		chemical - endogenous mammalian		0		0.000131	AGT,AOC1,APOA1,CDH5,CLU,DHCR7,FDPS,HMGCR,IL6,LDLR,SQLE,TNF	527 (22)
Bhlhe41	0.655573	0.411722	0.427992	0.489562	0.579538	2.95025	0.579921	0.555107	1.23279	0.00225	0.0165695	2.95025									ALOX5		enzyme		-0.959		0.000133	ATP6V0D2,CCL3L3,MMP12,MMP9,MSR1,MYC,MYD88,NOS2,PTGS2,SCARB1,TNF	735 (20)
Arid3b	2.50311	2.96284	2.80982	3.50781	6.5242	5.2623	9.08161	6.83758	1.2334	5e-05	0.000599895	9.08161									IL9		cytokine		-0.63	bias	0.000133	BCL3,CCL3L3,CMA1,LTBP1,Mcpt4,MYC,PRF1,Retnla,SCIN,TNF,TPSAB1/TPSB2	426 (20)
Gbp11	0.555408	0.555489	0.851623	0.714975	1.0151	1.72647	1.99349	1.5626	1.23393	0.00445	0.0290517	1.99349									galactosylceramide-alpha		chemical reagent		-0.379		0.000137	CD69,CD86,EBI3,EGR2,FASLG,Gzmb,ICOS,IL12RB1,IL6,NOS2,PDCD1,REL,TNF,TNFRSF9	470 (21)
Adam22	2.3066	2.4505	1.63848	1.97791	8.2583	3.28978	3.16425	5.00178	1.23533	5e-05	0.000599895	8.2583									PTPRJ		phosphatase		0.898	bias	0.000137	ARID5A,CCL3L3,CCL4,CD69,FOS,HDC,IL6,MARCO,OASL,PLAT,PTGS2,TNF,Vnn3,ZC3H12A	533 (23)
Fgf9	0.707171	0.819676	0.933919	0.578543	2.4073	2.04816	1.43127	1.27216	1.23599	0.00105	0.00872532	2.4073									CBL		transcription regulator		-1.48	bias	0.000137	CCL3L3,CD3E,CDKN2B,CFTR,FLT3,FN1,FOS,IL6,LAT,MMP2,NR4A1,PDGFRA,RUNX2,TNF	655 (23)
L1cam	1.4884	1.20216	2.15668	1.23932	2.84906	2.08636	5.2484	4.16497	1.23723	5e-05	0.000599895	5.2484									PP2/AG1879 tyrosine kinase inhibitor		chemical - kinase inhibitor		-0.15		0.000141	AGT,CXCL16,EPHA3,FGF2,FN1,FOS,GRIA1,HOXD10,ICOS,IL2RA,IL6,ITGAM,KLK3,MAPT,PTGS2,SPP1,UCP1,VIM	563 (17)
Gimap3	2.73957	3.10521	3.26424	3.04866	6.80289	6.61748	6.23353	9.01248	1.23749	5e-05	0.000599895	9.01248									FBXO32	1.393	enzyme		0.961		0.000141	ALDH1A3,CADM1,FGF9,FOXA2,GCLC,HPX,HSPB7,IL6,KRT19,LEF1,MAPT,MMP3,MSX2,MYCN,MYOCD,PTGIS,PTGS2,RAB27A
Sgk1	21.4104	31.9675	18.1097	19.8319	17.5878	132.871	42.0368	22.9112	1.23807	0.0001	0.00113371	132.871									Rxr		group		1.342		0.000141	AQP3,BCL11B,BMP7,CRABP1,CSF3,CTSS,CYP26A1,DLK1,EFNB3,IGF1,IL6,INSIG1,KNG1,LTF,MMP2,MYC,NOS2,NR5A2,PDK4,PTGS2,PTPRO,SPP1	655 (23)
Galnt3	2.0097	1.58891	1.98241	1.53087	3.83117	2.25351	6.03575	4.65619	1.23815	5e-05	0.000599895	6.03575									EGLN		group	Inhibited	-2.399	bias	0.000143	A2M,ALDOC,Apol11b (includes others),BCL11B,CA9,CCL28,DIO3,DPYSL4,EGLN3,GREM2,HK2,HLA-DQB1,LCN2,MYOCD,PAM,PEX11A,RIPPLY3,RNF165,S100A9,SAA1,SELENBP1,Serpina3g (includes others),SMTNL2,STC1,STC2,TH,TNFAIP6,UPK3B	567 (11)
Rian	15.5593	11.5383	17.3343	11.7103	43.5012	19.5332	28.7561	40.7375	1.23914	0.0001	0.00113371	43.5012									chloroquine		chemical drug		0.677		0.000144	AGR2,CCL5,CD69,CD83,CD86,CTSD,FN1,IL6,MAPT,RORC,RUNX2,SELE,SOCS3,TLR9,TNF	528 (18)
Pou2f2	0.64165	0.662245	1.13796	0.846383	1.22023	2.07701	1.19341	3.272	1.23923	0.0018	0.0138092	3.272									HNF1B		transcription regulator		0.464		0.000145	B3GALT5,CPN1,FN1,FOXA2,GATA6,ID4,IHH,ITGB6,LEF1,MMP10,MMP2,MMP7,NR5A2,PCSK9,PSTPIP2,PTGIS,SLC29A1,SNAI1,Sult1d1,TACSTD2,TM4SF4,TTR,UPP1	559 (19)
Ttpa	1.01802	1.06181	1.94304	1.28302	3.31286	2.39986	2.64406	4.17176	1.23955	0.0004	0.00387855	4.17176									SMAD2		transcription regulator		-1.2		0.000146	ADAM12,ALPL,CDH5,CDKN2B,CES1,CRISPLD2,CYP51A1,FN1,GADD45B,HAS2,IL6,MMP2,MMP9,PTHLH,PTX3,RUNX2,SELE,SNAI1,THBS1,VIM	753 (20)
Ribc1	0.262098	0.939975	0.9052	1.0481	1.15368	2.20993	2.34315	1.74538	1.23984	0.00865	0.0496924	2.34315									Pro-inflammatory Cytokine		group		0.451	bias	0.000147	CLU,CTNND2,CXCL13,FGF2,GCLC,IL6,LCN2,LIPG,MMP3,MMP9,NOS2,NR4A1,SELE,SLC6A4,SOCS3,UBD	494 (16)
Lgalsl	6.74883	6.59888	8.4777	8.41501	9.00372	42.9523	9.94378	9.54028	1.24025	5e-05	0.000599895	42.9523									MSTN		growth factor		-0.686		0.000147	Acp5,ALPL,BMP7,FBXO32,FN1,FOS,GDF11,IGF1,IL6,INHBB,PPARGC1A,RUNX2,SMAD9,SP7,SPP1,VIM	609 (21)
Irak2	5.221	6.43293	6.34005	5.83501	15.3565	14.0219	12.433	14.5076	1.24091	5e-05	0.000599895	15.3565									SMARCA2		transcription regulator		1.212		0.000147	ALPL,BMPR1B,CCNE1,CIITA,COL11A1,CP,CXCL13,FKBP5,IL6,ITGAM,KLK3,MBP,MMP10,MPZ,RAB27A,SLC6A2	515 (13)
Bnipl	4.16879	4.10238	4.74644	4.47899	9.42703	6.78081	14.4329	10.7502	1.24224	5e-05	0.000599895	14.4329									clopidogrel		chemical drug	Inhibited	-2		0.000147	ACKR3,ASNS,BMF,C11orf86,CHAC1,CRP,CTH,DUSP2,HOXA3,HOXA5,LGR6,MYC,PTX3,RGS16,STC2,WNT7B
AK083547	1.99639	1.77776	1.94029	1.33599	5.28403	3.40277	4.5974	3.39514	1.24228	0.0001	0.00113371	5.28403									tetrodotoxin		chemical drug		0.651		0.000149	AMIGO2,ATP1B1,CDH10,CNKSR2,CPNE5,CXXC4,DLEU7,EGR1,HDAC9,HPSE,INSIG1,KCNA2,KCND2,LGI1,MAL2,Mt1,NSUN7,POPDC3,PPARGC1A,PTGS2,RNF152,ROBO2,SORL1,THY1,TSPAN2	713 (21)
Mapk13	10.0932	10.2975	8.97753	13.3122	26.4716	16.2223	32.9123	25.3946	1.24272	5e-05	0.000599895	32.9123									TNFRSF11B		transmembrane receptor		-1.982		0.000149	Acp5,IGF1,IL6,MMP9,MSX2,NOS2,RUNX2,SPP1,WNT10B	516 (18)
Bves	7.22338	4.66815	4.86746	3.28101	18.8459	8.99667	10.1949	9.46043	1.24498	5e-05	0.000599895	18.8459									SPRY1		other		1.154		0.000149	EOMES,ETV5,FGF1,FGF9,ID2,IGF1,MEST,MMP2,MYOCD
Xpnpep2	4.32442	4.81373	3.41089	4.44726	13.5999	11.1756	7.5869	7.92664	1.24517	5e-05	0.000599895	13.5999									amino acids		chemical - endogenous mammalian		1.744		0.000149	ASNS,FOS,FOSB,FOXA2,IGF1,IL6,MYC,SELE,SLC7A2	636 (25)
Nexn	32.8106	29.0765	34.6887	22.5259	101.921	59.2301	60.8783	60.3642	1.24551	5e-05	0.000599895	101.921									methyl-beta-cyclodextrin		chemical drug		1.941		0.000149	CCNE1,HAS2,HMGCR,IL6,LDLR,MAPT,MYC,SCARB1,TNFRSF8	731 (24)
Adcy5	7.72096	6.11812	4.42909	6.61833	21.9835	15.3306	11.6483	10.0814	1.24642	5e-05	0.000599895	21.9835									BMP7	-2.14	growth factor		1.616		0.000149	ADORA1,BMP7,CCR2,COX7A1,DLK1,EPCAM,FN1,FOXC2,ID2,IGF1,IGFBP4,IL1RN,IL6,LTF,Meis1,MMP2,MMP3,MMP9,MSX2,NOG,PCSK6,PPARGC1A,RGS2,RUNX2,SOCS3,SP7,SPP1,UCP1,VCAN,VIM	595 (17)
Scube3	0.235331	0.221392	0.312906	0.355797	0.488084	0.56323	0.605399	1.01863	1.24926	0.0192	0.091963	1.01863									misoprostol		chemical drug		-0.378		0.000151	Abcb1b,CSF1R,IL6,LHCGR,PTGS2,SOCS3,TNF	512 (20)
Hoxa3	4.69277	1.85432	2.56956	3.34667	8.23772	9.01699	8.81728	3.56287	1.24961	0.0001	0.00113371	9.01699									epoprostenol		chemical - endogenous mammalian		-0.323		0.000151	EGR1,FASLG,FOS,PTGIS,PTGS2,RGS18,SPP1	611 (17)
Mustn1	10.3394	8.48026	10.1177	9.49517	25.4741	28.1601	22.5487	15.2154	1.24984	5e-05	0.000599895	28.1601									VIPR1		G-protein coupled receptor		0.964	bias	0.000151	CCL3L3,CCL4,CCL5,CD86,FASLG,NOS2,TNF	357 (18)
Gpr65	1.16875	1.70075	1.46593	1.00369	2.47003	3.32167	1.99798	4.91775	1.251	0.0025	0.018007	4.91775									bortezomib		chemical drug		-1.422		0.000153	AGR2,ALPL,BCL2A1,CCL22,CCL4,CCL5,CRYAB,CXCL13,CXCR4,DRD4,FASLG,GADD45B,GDF15,GLI1,GPNMB,GREB1,IGF1,IL2RA,IL6,IRF4,KIT,LIF,MITF,MYC,MYOCD,NOS2,PFN2,PRDM1,PTCH1,PTGS2,RSAD2,SAA1,SERPINA3,TLR7,TLR8,TLR9,TNF,VIM	522 (14)
Ablim2	1.05946	0.880804	0.633399	1.00166	2.18924	3.22891	1.67448	1.41979	1.2515	0.0007	0.00621919	3.22891									Hedgehog		group		0.277		0.000153	FOXA2,FOXC2,GATA4,GATA5,GATA6,HOXA5,KIT,KLK3,KRT19,MYC,MYCN,PTCH1,SPP1	209 (7)
Serpinb6b	8.86723	6.68301	7.52199	5.78338	17.3392	31.0312	11.905	8.51014	1.25325	5e-05	0.000599895	31.0312									JAK3		kinase		0.386		0.000153	CCNE1,CDK6,CSF3,GLI1,IL2RA,IL6,IL7R,KLHL31,PDCD1,RORC,SOCS3,TNF,UCP1	666 (24)
Ly9	1.19093	1.24216	1.76127	1.71124	2.98658	3.49064	2.09556	5.52686	1.2555	0.00035	0.00347256	5.52686									valsartan		chemical drug		-0.966		0.000153	AGT,CYBB,FGF2,FN1,FOS,IL6,KIT,MMP2,NOS2,PTGS2,SLC12A3,SPP1,TNF	648 (17)
Lgr5	1.06285	1.88163	5.32037	1.14755	3.53	4.29725	6.89904	7.74996	1.25577	5e-05	0.000599895	7.74996									ZEB1		transcription regulator		0.108		0.000156	Abcb1b,ALDH1A1,CCR2,CD163,CD74,CDKN2B,FN1,KIT,KRT19,MAL2,MMP2,MMP9,MRC1,PTGS2,PTPRZ1,TGFBI,THBS1,VIM,XDH	618 (17)
[truncated: 2,503 more rows]

## Sheet: P4 vs oil Pgrcre
gene_id	log2(fold_change)	p_value	FPKM-C1	FPKM-C2	FPKM-C3	FPKM-C4	FPKM-C5	FPKM-C6	FPKM-C7	FPKM-C8	max
Mir19a	-8.53127	0.0406	0	48.6315	98.9568	0	0	0	0	0	98.9568
[truncated: 1,102 more rows]

## Sheet: TRIM28dd overlap P4
f1	PRcre P4 6h log2FC	PRcre P4 6h p_value	TRdd log2FC	TRdd p_value		Upstream Regulator	Expr Log Ratio	Molecule Type	Predicted Activation State	Activation z-score	p-value of overlap	Target Molecules in Dataset	Mechanistic Network
[truncated: 2,755 more rows]

[truncated: 1 more sheets: TRIM28dd overlap ePRKO ePRBOE]
