# Supplementary material for: TRIM28 modulates nuclear receptor signaling to regulate uterine function
Source: Nat Commun. 2023 Aug 1;14:4605. doi: 10.1038/s41467-023-40395-7 (PMC10393996; doi:10.1038/s41467-023-40395-7)
Supplement: Supplementary file 7 — Supplementary Data 4 [file 41467_2023_40395_MOESM7_ESM.xlsx]

## Sheet: TRIM28PRoverlap
chr1	4857392	4858414
chr1	6214056	6215284
chr1	7087995	7089431
chr1	7397523	7398559
chr1	9545159	9545647
chr1	9648846	9649581
chr1	9700482	9701251
chr1	9747940	9748759
chr1	9943401	9944477
chr1	10037553	10038481
chr1	10990759	10991405
chr1	11977285	11978169
chr1	11995998	11996882
chr1	12715323	12715718
chr1	12718052	12718861
chr1	12764172	12765069
chr1	12992088	12992838
chr1	13372299	13373184
chr1	13589511	13590173
chr1	13861254	13861645
chr1	14357683	14358060
chr1	14584675	14585183
chr1	14782427	14782791
chr1	15644324	15645009
chr1	16103960	16106584
chr1	16229546	16230131
chr1	16248944	16249332
chr1	16618690	16619812
chr1	16656354	16657455
chr1	16664959	16665947
chr1	16688264	16688580
chr1	16796449	16797382
chr1	17392104	17392624
chr1	17570021	17570834
chr1	20820030	20820442
chr1	20951029	20951995
chr1	20974362	20975092
chr1	21014505	21015231
chr1	21078980	21079805
chr1	21218207	21219007
chr1	21390514	21391697
chr1	23255811	23257045
chr1	24099606	24100802
chr1	24677929	24679019
chr1	30594345	30595896
chr1	30656018	30657804
chr1	30685048	30686086
chr1	30714875	30715609
chr1	30872895	30874867
chr1	30948529	30950610
chr1	31058827	31059299
chr1	31072851	31073373
chr1	33669647	33670572
chr1	33813911	33814769
chr1	34389216	34390044
chr1	34433841	34435563
chr1	34439146	34440143
chr1	34842362	34843648
chr1	36307416	36308507
chr1	36444902	36445560
chr1	36511534	36512209
chr1	36546699	36547802
chr1	36556068	36558750
chr1	36588368	36590419
chr1	36684176	36684390
chr1	36691048	36692170
chr1	36709546	36710335
chr1	36938905	36940407
chr1	37429814	37430806
chr1	37504863	37505339
chr1	37864549	37865825
chr1	37890087	37890714
chr1	37996725	37998325
chr1	38388384	38388893
chr1	38629108	38629572
chr1	39367218	39368590
chr1	39535306	39536231
chr1	39555822	39556072
chr1	39577101	39577748
chr1	39761292	39762522
chr1	40014972	40015305
chr1	40094121	40095108
chr1	40243055	40244290
chr1	40266148	40267105
chr1	43237283	43237736
chr1	43244944	43245625
chr1	43683111	43683966
chr1	43694659	43695201
chr1	43827134	43828582
chr1	43933179	43934578
chr1	44102101	44102627
chr1	44118469	44120257
chr1	44147636	44148081
chr1	44551522	44552664
chr1	44576017	44576340
chr1	45100535	45101780
chr1	45311255	45312968
chr1	45355418	45356781
chr1	45379933	45380586
chr1	45502882	45503359
chr1	45675751	45676139
chr1	45765183	45766516
chr1	45794897	45795934
chr1	46852353	46854293
chr1	51288642	51290119
chr1	51478098	51478922
chr1	51593958	51594356
chr1	52113253	52114276
chr1	52118962	52119832
chr1	52232954	52233611
chr1	52844501	52845419
chr1	53313426	53313803
chr1	53352382	53352817
chr1	53784645	53785263
chr1	54250407	54250930
chr1	55026112	55028394
chr1	55052080	55053836
chr1	55087208	55088665
chr1	55130503	55131867
chr1	55237043	55237507
chr1	56972170	56980423
chr1	57406115	57407153
chr1	57905826	57906297
chr1	57917475	57917815
chr1	57969492	57970383
chr1	58029696	58031465
chr1	58113038	58113245
chr1	58303744	58304606
chr1	58391940	58393321
chr1	58422893	58424379
chr1	58445006	58445816
chr1	58504550	58505236
chr1	58585872	58586795
chr1	58711138	58712742
chr1	58973096	58974031
chr1	59119617	59120744
chr1	59236960	59237555
chr1	59256781	59257186
chr1	59367986	59369317
chr1	59481361	59484419
chr1	59670070	59671100
chr1	59684862	59685484
chr1	59912389	59914134
chr1	60097551	60098728
chr1	60180074	60181216
chr1	60342511	60343808
chr1	60408924	60410201
chr1	60778524	60779065
chr1	60825613	60826089
chr1	61140516	61142310
chr1	61297994	61298598
chr1	62206875	62207470
chr1	62579014	62579622
chr1	62723981	62725629
chr1	63112930	63114838
chr1	63176088	63177505
chr1	63730436	63730772
chr1	64088160	64088493
chr1	64120044	64122722
chr1	64305041	64306038
chr1	64421589	64422150
chr1	64532051	64533236
chr1	64616648	64617948
chr1	64737245	64738093
chr1	65177571	65180159
chr1	65186127	65187044
chr1	66700631	66701486
chr1	66815889	66818072
chr1	66862730	66863850
chr1	71102284	71103222
chr1	71556877	71557593
chr1	71652615	71653928
chr1	71947324	71948055
chr1	72002188	72002890
chr1	72081969	72082629
chr1	72243649	72244669
chr1	72254664	72255493
chr1	72284168	72284559
chr1	72306731	72307703
chr1	72582866	72583869
chr1	72710792	72711805
chr1	72885598	72886331
chr1	72914828	72915263
chr1	73118644	73119272
chr1	73363214	73364160
chr1	73424985	73425728
chr1	73515722	73517249
chr1	73541374	73542113
chr1	73743744	73744533
chr1	73758314	73759341
chr1	73972575	73973076
chr1	74014180	74018471
chr1	74179465	74180649
chr1	74235943	74237202
chr1	74284432	74285502
chr1	74295296	74297784
chr1	74303536	74304650
chr1	74332253	74332785
chr1	74386558	74388684
chr1	74389875	74393309
chr1	74397026	74398518
chr1	74505295	74506976
chr1	74587261	74588605
chr1	74712680	74714332
chr1	74816552	74817314
chr1	75124255	75126105
chr1	75141005	75143380
chr1	75168187	75169329
chr1	75191713	75192737
chr1	75210376	75211512
chr1	75316758	75318345
chr1	75358861	75361078
chr1	75478906	75479720
chr1	75521017	75522117
chr1	75559452	75559905
chr1	78782003	78782356
chr1	79761348	79762044
chr1	79775699	79776514
chr1	79823020	79823496
chr1	79999920	80000770
chr1	80339517	80341436
chr1	82150564	82151292
chr1	82188569	82189972
chr1	82282747	82284760
chr1	82290102	82292052
chr1	82315896	82317001
chr1	82460672	82461594
chr1	82474071	82475246
chr1	82544262	82545047
chr1	82724768	82725268
chr1	82839163	82839911
chr1	83797221	83797607
chr1	83851084	83851476
chr1	83968288	83968666
chr1	84200017	84200654
chr1	84359670	84360550
chr1	84449610	84450218
chr1	84838955	84840370
chr1	86064304	86064822
chr1	86154308	86154949
chr1	86358514	86360157
chr1	86433559	86436090
chr1	86440364	86443725
chr1	86470396	86471349
chr1	86486794	86489016
chr1	86503286	86505372
chr1	86524292	86529236
chr1	86582281	86583049
chr1	86703558	86704232
chr1	87213339	87214692
chr1	87326429	87327640
chr1	87755450	87756833
chr1	88007834	88008551
chr1	88134004	88134841
chr1	88276930	88278066
chr1	88474479	88476099
chr1	88559286	88559902
chr1	88701205	88702630
chr1	89069376	89071233
chr1	89183309	89183879
chr1	89555251	89555886
chr1	89616821	89618161
chr1	90071965	90072664
chr1	90269250	90270240
chr1	90434416	90435242
chr1	90493322	90494470
chr1	90504637	90506017
chr1	90522070	90523219
chr1	90603146	90603794
chr1	90650657	90651439
chr1	90662492	90663268
chr1	90689999	90691623
chr1	90737712	90739140
chr1	90743647	90744577
chr1	90896708	90897285
chr1	91199619	91200311
chr1	91249822	91250845
chr1	91398204	91399379
chr1	91445124	91446633
chr1	91458277	91459857
chr1	91539968	91541071
chr1	91577616	91578947
chr1	91769831	91771112
chr1	91857138	91858845
chr1	91911889	91913283
chr1	92180203	92181423
chr1	92285382	92286457
chr1	92473551	92474207
chr1	92522055	92522943
chr1	92686936	92687520
chr1	92933896	92935109
chr1	93175775	93177267
chr1	93209783	93212566
chr1	93235016	93236619
chr1	93342571	93343978
chr1	93444683	93445874
chr1	93477943	93479886
chr1	93511425	93512474
chr1	93635048	93636651
chr1	93685407	93687063
chr1	93753971	93755301
chr1	93801586	93803141
chr1	93803473	93804824
chr1	93824098	93826525
chr1	95313422	95314164
chr1	97769759	97770677
chr1	105663590	105664664
chr1	105989755	105990756
chr1	105993280	105994185
chr1	106171024	106172016
chr1	106627229	106627611
chr1	106713691	106714182
chr1	106758867	106760302
chr1	106796292	106797268
chr1	111864080	111865324
chr1	115991496	115992671
chr1	118310786	118311690
chr1	118321526	118322076
chr1	118388126	118390189
chr1	118458847	118460080
chr1	118878284	118878685
chr1	118954647	118955284
chr1	118976445	118977277
chr1	118981403	118983402
chr1	119033277	119034633
chr1	119052674	119054294
chr1	119152315	119154215
chr1	119504301	119505369
chr1	119525602	119526889
chr1	119837162	119837817
chr1	119912866	119913563
chr1	120120667	120121835
chr1	120246846	120249481
chr1	121327238	121328533
chr1	121394592	121395419
chr1	121567695	121568191
chr1	124730307	124730858
chr1	125434228	125436259
chr1	125559638	125561523
chr1	126806604	126807213
chr1	126830579	126831001
chr1	127204824	127206250
chr1	127348450	127349381
chr1	127773180	127774907
chr1	128102373	128103735
chr1	128243915	128244589
chr1	128416622	128417532
chr1	130511855	130512311
chr1	130715515	130718006
chr1	131096609	131098032
chr1	131138089	131139052
chr1	131259589	131260922
chr1	131431553	131432107
chr1	131526444	131528374
chr1	131690348	131690794
chr1	131827499	131828873
chr1	131867151	131867473
chr1	131909886	131911304
chr1	132006720	132008833
chr1	132346032	132346624
chr1	132417230	132418264
chr1	132476753	132477764
chr1	133025099	133025701
chr1	133076881	133077467
chr1	133130347	133132303
chr1	133251148	133252143
chr1	133609772	133610581
chr1	133661096	133661999
chr1	133834256	133834716
chr1	134060874	134061562
chr1	134077330	134079910
chr1	134092385	134094166
chr1	134098200	134100291
chr1	134361850	134362796
chr1	134415104	134416085
chr1	134494138	134495234
chr1	134556130	134557466
chr1	134955326	134956309
chr1	135313501	135314203
chr1	135430200	135430864
chr1	135474584	135475764
chr1	135728586	135730634
chr1	135765873	135766685
chr1	135778713	135779532
chr1	136017840	136018631
chr1	136345286	136346445
chr1	136415016	136415815
chr1	136540131	136541049
chr1	136553908	136554392
chr1	136624380	136624901
chr1	136683002	136684144
chr1	137141893	137142465
chr1	137571767	137572489
chr1	137898331	137898813
chr1	138510498	138511770
chr1	138617789	138618364
chr1	138618955	138620390
chr1	138912898	138913335
chr1	139421936	139422702
chr1	140408911	140410003
chr1	143917284	143918364
chr1	143929866	143930100
chr1	143946585	143947361
chr1	143955381	143956411
chr1	144003610	144005191
chr1	144183649	144183977
chr1	144367366	144368072
chr1	150392339	150393743
chr1	150959291	150959786
chr1	151236168	151236995
chr1	151342932	151345487
chr1	151428228	151429302
chr1	151500102	151501339
chr1	151685634	151687389
chr1	151720021	151720316
chr1	151754321	151756038
chr1	152416324	152418779
chr1	152556178	152556545
chr1	152687347	152688491
chr1	152766166	152767168
chr1	152902431	152903863
chr1	153064690	153066528
chr1	153124492	153125882
chr1	153317257	153318079
chr1	153332003	153334089
chr1	153486808	153488001
chr1	153899349	153901884
chr1	153963273	153964807
chr1	154148629	154151515
chr1	154156057	154157889
chr1	154335285	154335899
chr1	155082925	155084632
chr1	155098089	155099991
chr1	155145897	155147425
chr1	155229498	155230840
chr1	155416831	155417618
chr1	155972443	155974132
chr1	156035372	156037546
chr1	156473952	156474541
chr1	156780309	156782751
chr1	156970658	156971750
chr1	157047322	157048693
chr1	157411725	157412799
chr1	159231725	159233027
chr1	159900670	159901813
chr1	159923003	159923462
chr1	159978878	159979533
chr1	160136438	160137430
chr1	160194881	160195534
chr1	160212227	160213911
chr1	160906036	160906847
chr1	161033922	161035890
chr1	161070275	161071020
chr1	161507475	161508066
chr1	161876101	161877403
chr1	161968752	161969579
chr1	162100848	162102420
chr1	162217441	162219055
chr1	162238737	162240151
chr1	162570102	162571646
chr1	162739837	162740848
chr1	162871750	162872367
chr1	162882925	162883292
chr1	162938588	162939081
chr1	163311840	163315024
chr1	163356292	163356963
chr1	163403534	163404133
chr1	163736699	163737925
chr1	163929552	163930120
chr1	164247726	164249981
chr1	164433921	164434615
chr1	164770413	164771021
chr1	164796452	164799267
chr1	165046652	165046962
chr1	165075360	165076089
chr1	165236492	165237437
chr1	165459375	165461597
chr1	165633750	165635682
chr1	165641235	165643232
chr1	166000769	166003674
chr1	166049137	166049844
chr1	166378522	166380196
chr1	167307739	167309534
chr1	167349717	167350423
chr1	167393701	167394466
chr1	167954286	167955669
chr1	168010519	168013317
chr1	168066226	168070042
chr1	168071748	168072389
chr1	168081263	168082022
chr1	168180157	168181961
chr1	168229968	168230713
chr1	168432062	168432907
chr1	168974520	168975653
chr1	169159618	169161332
chr1	169531256	169532503
chr1	170025411	170026483
chr1	170063781	170066405
chr1	170109873	170111549
chr1	170174128	170175720
chr1	170499824	170500245
chr1	170867418	170868917
chr1	171033444	171034827
chr1	171036436	171039065
chr1	171044269	171045482
chr1	171101364	171103683
chr1	171110805	171112440
chr1	171113176	171114553
chr1	171150228	171151393
chr1	171222249	171223020
chr1	171246483	171248249
chr1	171262251	171263809
chr1	171269992	171271427
chr1	171280681	171281921
chr1	171287385	171288259
chr1	171294107	171295467
chr1	171328511	171330738
chr1	171345547	171346238
chr1	171410750	171412483
chr1	171502714	171504076
chr1	172027032	172027881
chr1	172082340	172083706
chr1	172147305	172149030
chr1	172206088	172207588
chr1	172295712	172298517
chr1	172309557	172313051
chr1	172376053	172377049
chr1	172499894	172501474
chr1	172562420	172563555
chr1	172632593	172633426
chr1	172698770	172699207
chr1	175625063	175625936
chr1	175692292	175693049
chr1	175880555	175880869
chr1	176813397	176815112
chr1	177258462	177259275
chr1	177441455	177442172
chr1	177795588	177797134
chr1	178187067	178187996
chr1	178317313	178320522
chr1	178336000	178338629
chr1	178368530	178369716
chr1	178405345	178407194
chr1	178590426	178591127
chr1	178707716	178708669
chr1	179059721	179062071
chr1	179545950	179547125
chr1	180249629	180250977
chr1	180365201	180365707
chr1	180387139	180388032
chr1	180428273	180428538
chr1	180568458	180569293
chr1	180777169	180778611
chr1	180813088	180814997
chr1	180847661	180851443
chr1	180903726	180904894
chr1	181143644	181145237
chr1	181210735	181212853
chr1	181234143	181235032
chr1	182124430	182125497
chr1	182282033	182283073
chr1	182408177	182409720
chr1	182489769	182490280
chr1	182908378	182908857
chr1	183296600	183297298
chr1	183388390	183389309
chr1	183438946	183439393
chr1	184033300	184034579
chr1	184402904	184403463
chr1	184447062	184447625
chr1	184448982	184449447
chr1	184781769	184783107
chr1	184826623	184827769
chr1	185128109	185128540
chr1	185164527	185165186
chr1	185183517	185184406
chr1	185203112	185204449
chr1	185331897	185332370
chr1	185362378	185363780
chr1	185572913	185573677
chr1	185702436	185703611
chr1	185818907	185819399
chr1	185836531	185837108
chr1	185898390	185899005
chr1	185969093	185970366
chr1	186102200	186103328
chr1	186116710	186117458
chr1	186261194	186261900
chr1	186347120	186349096
chr1	186501829	186502339
chr1	186704270	186706444
chr1	186749101	186749687
chr1	187215292	187215731
chr1	189007230	189007951
chr1	190927915	190928734
chr1	191025408	191026599
chr1	191062356	191063279
chr1	191182374	191184678
chr1	191224002	191225072
chr1	191312414	191313184
chr1	191396696	191398060
chr1	191459999	191462546
chr1	191574644	191576361
chr1	191989836	191990407
chr1	192061650	192062098
chr1	192092047	192093220
chr1	192136238	192138774
chr1	192770318	192771106
chr1	192788711	192790189
chr1	192798216	192799340
chr1	192822576	192823630
chr1	192900624	192901862
chr1	193129783	193130817
chr1	193172374	193174353
chr1	193242167	193243355
chr1	193538585	193540273
chr1	194108202	194108717
chr1	194222978	194223606
chr1	194879387	194879895
chr1	194929043	194930708
chr1	194938561	194939275
chr1	194945344	194945903
chr1	194976159	194977056
chr1	195130899	195132178
chr10	3633569	3634545
chr10	3870974	3872255
chr10	3887015	3887638
chr10	3896935	3897573
chr10	4386253	4388596
chr10	4431411	4433194
chr10	4553277	4554842
chr10	4557016	4559842
chr10	4732236	4733115
chr10	5115004	5115724
chr10	5138937	5141248
chr10	5288860	5290465
chr10	5805123	5806733
chr10	5823466	5824847
chr10	7211085	7212853
chr10	7285666	7285892
chr10	7662851	7664300
chr10	7680768	7682135
chr10	7792467	7793308
chr10	7956206	7957007
chr10	8176389	8177386
chr10	8287153	8288207
chr10	8391312	8392536
chr10	8518098	8519542
chr10	8752152	8752966
chr10	8885321	8886854
chr10	8967813	8968931
chr10	10557025	10558353
chr10	11149168	11149946
chr10	11280586	11281494
chr10	12757629	12758855
chr10	12787854	12788332
chr10	12791737	12792443
chr10	12867344	12869773
chr10	12922325	12923750
chr10	13008061	13008961
chr10	13090480	13091333
chr10	13192813	13193229
chr10	13564718	13565297
chr10	13666604	13668165
chr10	13882922	13883786
chr10	13964290	13968217
chr10	13982776	13983355
chr10	14158198	14158431
chr10	14195767	14196450
chr10	14705299	14705736
chr10	17721762	17724738
chr10	17947980	17948411
chr10	18004216	18004628
chr10	18022110	18023311
chr10	18407520	18407918
chr10	19015148	19015564
chr10	19591479	19592590
chr10	19906971	19907766
chr10	20311066	20313270
chr10	20657360	20658115
chr10	20724965	20725247
chr10	20951965	20952954
chr10	21628326	21628995
chr10	21790177	21790632
chr10	21923336	21924419
chr10	21992851	21995191
chr10	22608206	22608511
chr10	22730959	22732140
chr10	22746257	22747911
chr10	22875053	22876483
chr10	23027697	23028356
chr10	23076847	23077725
chr10	23786780	23787819
chr10	24396041	24396769
chr10	24458767	24459229
chr10	24698068	24698828
chr10	24869661	24870217
chr10	25022644	25024081
chr10	25285016	25285811
chr10	25359264	25360460
chr10	25642953	25644097
chr10	28609108	28609562
chr10	29312848	29313755
chr10	29361400	29362387
chr10	29525833	29527069
chr10	30002579	30003814
chr10	30066564	30067078
chr10	30600568	30601313
chr10	30617751	30619038
chr10	30802575	30803795
chr10	30810213	30811471
chr10	31221951	31222347
chr10	33519758	33520156
chr10	33557948	33558807
chr10	33950945	33951523
chr10	34019294	34020096
chr10	34096273	34096824
chr10	34206378	34207879
chr10	34281952	34282900
chr10	34297288	34297892
chr10	34417988	34418803
chr10	36973825	36975554
chr10	37193903	37194635
chr10	38576713	38577416
chr10	38908074	38908906
chr10	39170943	39172399
chr10	39612380	39616419
chr10	39629106	39632742
chr10	39638239	39640258
chr10	39730885	39733363
chr10	39898601	39899516
chr10	39959736	39960523
chr10	40227938	40228310
chr10	40246731	40247384
chr10	40256970	40259436
chr10	40300399	40303119
chr10	40348769	40350083
chr10	40638379	40639112
chr10	40882576	40884880
chr10	41302769	41303933
chr10	41449773	41450686
chr10	41476114	41476878
chr10	41477142	41477961
chr10	41489741	41490742
chr10	41518501	41520199
chr10	41586882	41587845
chr10	41809451	41810843
chr10	41893285	41894692
chr10	41934515	41937445
chr10	41980796	41981823
chr10	42088878	42090370
chr10	42115471	42116431
chr10	42274183	42278640
chr10	42477987	42478820
chr10	42501564	42502772
chr10	42961854	42963209
chr10	42993729	42994355
chr10	43220314	43221925
chr10	43479045	43480397
chr10	43540190	43541135
chr10	44268088	44268772
chr10	44427555	44428987
chr10	44526213	44530227
chr10	44647092	44647762
chr10	44696829	44698480
chr10	45173991	45174635
chr10	45779386	45779984
chr10	50591938	50593104
chr10	52381854	52382468
chr10	52417109	52418369
chr10	53324473	53325303
chr10	53379132	53380401
chr10	53398068	53398773
chr10	53434410	53435768
chr10	53595883	53597430
chr10	53629288	53629993
chr10	54074926	54076283
chr10	54117552	54118460
chr10	54120287	54120955
chr10	54403047	54404057
chr10	56228462	56229255
chr10	56598109	56598614
chr10	56920801	56921788
chr10	57282183	57283617
chr10	57532060	57532802
chr10	58255218	58255816
chr10	58322747	58324032
chr10	58445917	58447237
chr10	58497837	58498311
chr10	59221338	59222319
chr10	59322877	59324411
chr10	59408128	59408844
chr10	59575939	59577158
chr10	59577943	59578955
chr10	59615862	59617013
chr10	59702198	59703047
chr10	59878896	59880399
chr10	59950327	59952671
chr10	59972638	59975056
chr10	60002182	60004037
chr10	60080292	60083000
chr10	60277414	60278448
chr10	60751996	60753282
chr10	60831281	60831950
chr10	61147240	61148452
chr10	61285252	61285617
chr10	61679839	61680566
chr10	62338709	62340891
chr10	62449319	62450542
chr10	62486292	62487523
chr10	62507549	62508805
chr10	62602037	62602602
chr10	62650542	62652220
chr10	62791174	62793363
chr10	62920053	62921125
chr10	63022720	63025397
chr10	63243471	63244506
chr10	63382433	63382958
chr10	63429170	63430450
chr10	66814421	66814927
chr10	66919968	66922277
chr10	66965908	66967546
chr10	67002441	67005224
chr10	67025581	67026320
chr10	67047517	67048674
chr10	67095980	67098229
chr10	67185455	67186169
chr10	67284427	67285933
chr10	67315082	67315405
chr10	67535960	67538068
chr10	67548159	67550047
chr10	67776752	67777522
chr10	67785432	67785929
chr10	67804782	67805422
chr10	67836378	67836737
chr10	68136179	68137226
chr10	68355341	68356302
chr10	68558486	68559286
chr10	68752693	68753573
chr10	69211895	69213837
chr10	69253159	69254739
chr10	69320928	69321926
chr10	69334215	69335514
chr10	69352714	69353169
chr10	69583815	69584707
chr10	69738577	69739364
chr10	70196500	70197203
chr10	70204467	70205507
chr10	70966852	70967464
chr10	71024483	71025830
chr10	71062049	71062723
chr10	71134481	71135026
chr10	72654379	72655286
chr10	74305494	74306039
chr10	74440904	74441653
chr10	75517020	75518345
chr10	75587537	75590148
chr10	75632315	75633594
chr10	75836360	75838330
chr10	76442130	76443017
chr10	76468430	76469258
chr10	76622827	76623752
chr10	76642821	76644833
chr10	76649950	76651578
chr10	76663888	76665710
chr10	76667843	76670447
chr10	76680613	76682515
chr10	76694675	76696371
chr10	76731411	76734104
chr10	76902603	76903961
chr10	77131705	77132714
chr10	77251158	77253052
chr10	77258829	77259885
chr10	77515431	77516854
chr10	77581198	77582470
chr10	77605452	77607120
chr10	77621566	77624540
chr10	77978253	77978990
chr10	78009188	78010067
chr10	78069168	78069979
chr10	78104377	78106020
chr10	78169019	78170125
chr10	78412526	78413245
chr10	78425255	78426401
chr10	78573940	78575039
chr10	79668865	79670268
chr10	79681008	79682830
chr10	79703668	79705004
chr10	79746117	79746986
chr10	79766587	79767829
chr10	79792999	79795065
chr10	79840647	79841708
chr10	79851783	79855518
chr10	79908316	79909797
chr10	79926144	79928460
chr10	79983509	79989635
chr10	80039208	80040207
chr10	80051951	80054588
chr10	80114550	80116177
chr10	80141078	80142867
chr10	80144973	80153660
chr10	80159533	80162278
chr10	80167179	80169035
chr10	80171553	80173835
chr10	80248651	80250134
chr10	80260589	80262691
chr10	80264371	80265468
chr10	80292246	80293466
chr10	80398584	80400493
chr10	80432710	80434491
chr10	80560809	80562113
chr10	80576071	80578964
chr10	80621771	80623592
chr10	80656080	80657003
chr10	80675502	80679862
chr10	80701559	80703353
chr10	80754733	80755823
chr10	80797366	80799550
chr10	80825975	80827298
chr10	80899625	80901703
chr10	80928495	80930586
chr10	81037064	81037679
chr10	81059972	81060541
chr10	81104823	81106361
chr10	81135434	81138751
chr10	81167066	81169236
chr10	81174720	81177898
chr10	81182494	81183266
chr10	81266317	81268437
chr10	81292211	81294134
chr10	81319221	81321879
chr10	81349645	81351471
chr10	81378173	81379209
chr10	81383954	81384706
chr10	81401859	81402648
chr10	81410998	81414798
chr10	81495783	81496925
chr10	81544420	81545675
chr10	81570680	81572644
chr10	81596534	81597524
chr10	81604767	81607047
chr10	81626534	81628393
chr10	81643246	81644149
chr10	82047938	82048510
chr10	82127880	82128399
chr10	82178292	82178840
chr10	82240946	82241526
chr10	82354209	82354709
chr10	82629333	82630387
chr10	82698599	82699741
chr10	82763842	82764693
chr10	82858643	82859380
chr10	82985031	82986247
chr10	83069805	83070298
chr10	83161772	83163002
chr10	83359727	83360558
chr10	83543614	83544410
chr10	83648312	83649443
chr10	83895545	83896123
chr10	83941842	83942864
chr10	83973591	83974985
chr10	84172899	84173292
chr10	84440244	84441910
chr10	84575995	84577939
chr10	84621918	84622936
chr10	84917069	84918194
chr10	85183638	85185747
chr10	85386538	85387298
chr10	85871504	85872276
chr10	85916389	85917515
chr10	86021738	86022418
chr10	86064751	86065592
chr10	86126314	86126841
chr10	86704521	86707035
chr10	86778237	86779761
chr10	87604881	87605981
chr10	87740148	87740901
chr10	88201050	88201499
chr10	88260221	88262227
chr10	88263419	88265080
chr10	88730363	88731744
chr10	88826466	88827033
chr10	89155039	89156313
chr10	89720871	89721162
chr10	89732010	89732472
chr10	91123353	91124818
chr10	91170451	91172673
chr10	91180367	91182979
chr10	93130336	93131006
chr10	93159999	93162623
chr10	93452614	93453900
chr10	93620379	93621131
chr10	93889069	93890389
chr10	94035411	94036434
chr10	94147513	94148644
chr10	94457542	94459198
chr10	94461941	94463174
chr10	94479524	94481301
chr10	94544695	94546073
chr10	94687875	94689117
chr10	94990790	94991714
chr10	95013917	95014570
chr10	95217808	95218574
chr10	95323400	95324409
chr10	95416438	95418235
chr10	95514484	95515874
chr10	95940056	95941344
chr10	96147449	96148682
chr10	96545301	96546170
chr10	96616001	96618403
chr10	96685906	96687702
chr10	96822380	96823647
chr10	97313115	97313962
chr10	97351019	97351488
chr10	97351869	97353236
chr10	97387120	97387718
chr10	97396933	97398341
chr10	97408477	97410032
chr10	97536939	97537479
chr10	98485633	98487137
chr10	98683715	98684470
chr10	98913568	98915767
chr10	99106615	99108406
chr10	99261208	99264971
chr10	105280078	105281321
chr10	105284053	105285009
chr10	105840965	105841981
chr10	107340904	107341528
chr10	107353429	107354358
chr10	107377193	107377917
chr10	107627963	107628711
chr10	107987545	107988034
chr10	108043109	108044260
chr10	108161128	108163748
chr10	108350248	108351022
chr10	109928707	109929379
chr10	110918757	110920535
chr10	110952850	110953748
chr10	111009463	111011429
chr10	111163825	111165235
chr10	111298028	111299252
chr10	111472932	111473807
chr10	111505978	111507254
chr10	111539210	111540466
chr10	111600141	111601098
chr10	111669545	111670062
chr10	111670525	111671246
chr10	111689516	111690450
chr10	111801664	111802144
chr10	112928280	112929494
chr10	115251024	115251830
chr10	115315064	115316127
chr10	115362057	115363255
chr10	115383946	115386093
chr10	115833932	115834131
chr10	115896873	115897521
chr10	117063288	117064305
chr10	117148301	117148916
chr10	117223933	117225230
chr10	117709885	117711212
chr10	117792224	117793368
chr10	117845080	117847029
chr10	117905545	117907075
chr10	118103213	118103677
chr10	119238859	119241249
chr10	120201204	120202443
chr10	120208578	120209197
chr10	120226878	120227429
chr10	120717210	120717636
chr10	120850461	120850946
chr10	121364470	121365576
chr10	121625770	121627132
chr10	121739574	121740298
chr10	121836793	121837943
chr10	121902747	121905052
chr10	122096513	122097349
chr10	122230814	122231290
chr10	122912704	122913427
chr10	123076177	123076777
chr10	123196584	123197469
chr10	126900921	126901531
chr10	126905488	126906153
chr10	126927082	126929619
chr10	126978171	126981310
chr10	127030462	127031002
chr10	127041666	127042226
chr10	127063014	127064217
chr10	127188610	127190332
chr10	127210946	127211953
chr10	127266033	127267050
chr10	127288319	127292092
chr10	127311336	127312599
chr10	127522107	127522434
chr10	127599584	127601122
chr10	127621222	127622607
chr10	127641883	127644270
chr10	127665833	127669347
chr10	128034798	128036353
chr10	128058286	128059861
chr10	128082793	128083897
chr10	128149440	128149892
chr10	128211616	128212114
chr10	128270150	128270877
chr10	128302787	128304341
chr10	128321681	128323953
chr10	128337287	128338395
chr10	128368336	128369407
chr10	128409131	128410238
chr10	128410542	128412299
chr10	128492084	128494592
chr10	128498311	128499715
chr10	128525165	128526546
chr10	128546280	128548126
chr10	128548446	128549644
chr10	128565436	128566632
chr10	128625588	128627246
chr10	128695783	128696962
chr10	128704553	128705930
chr10	128747434	128748953
chr10	128778856	128781181
chr10	128790709	128791284
chr10	128803447	128805818
chr10	128821491	128822228
chr10	128909268	128911019
chr10	128922427	128924184
chr11	3201986	3202632
chr11	3265696	3266702
chr11	3288648	3291720
chr11	3329709	3333593
chr11	3408702	3409505
chr11	3451735	3452732
chr11	3514410	3515531
chr11	3535082	3536426
chr11	3575059	3575904
chr11	3648355	3650144
chr11	3667391	3669224
chr11	3894914	3895429
chr11	3963434	3964107
chr11	4096166	4097586
chr11	4160113	4160669
chr11	4186394	4187111
chr11	4594269	4595157
chr11	4848909	4849871
chr11	5061155	5062328
chr11	5243734	5245027
chr11	5520166	5522217
chr11	5541430	5542961
chr11	5761721	5762829
chr11	5787961	5788965
chr11	5860699	5863910
chr11	5877896	5878862
chr11	5999950	6000838
chr11	6199535	6200778
chr11	6267365	6268275
chr11	6291030	6292871
chr11	6388745	6389318
chr11	6415241	6416983
chr11	6443616	6444974
chr11	6527940	6529255
chr11	6546062	6548109
chr11	6625700	6626917
chr11	7561989	7562336
chr11	7975168	7976377
chr11	8229799	8230168
chr11	8706077	8707284
chr11	8781179	8781671
chr11	11461643	11462609
chr11	11808642	11809485
chr11	11844181	11845754
chr11	11855319	11855877
chr11	11965396	11966121
chr11	11968734	11969473
chr11	12025794	12026462
chr11	16508032	16508474
chr11	16751989	16753139
chr11	16866624	16868099
chr11	16918534	16919312
chr11	17158788	17159610
chr11	17211396	17212130
chr11	17450478	17450923
chr11	17727218	17728383
chr11	17953407	17954022
chr11	18712173	18713128
chr11	19018465	19021647
chr11	19203766	19204329
chr11	19422946	19425137
chr11	19736062	19738246
chr11	19919743	19920965
chr11	19923798	19925904
chr11	20112393	20113577
chr11	20200707	20202214
chr11	20332489	20333531
chr11	20541968	20543693
chr11	20631278	20632573
chr11	20740938	20742408
chr11	20859063	20859605
chr11	21090950	21092302
chr11	21370361	21371931
chr11	21571344	21572466
chr11	22286153	22287943
chr11	22347418	22348246
chr11	22437306	22439318
chr11	22512192	22513450
chr11	22859072	22860727
chr11	22971881	22973078
chr11	22981788	22982535
chr11	22990109	22991217
chr11	23254819	23257010
chr11	23305557	23306617
chr11	23665155	23666660
chr11	23769952	23771680
chr11	26387042	26387516
chr11	26489850	26490482
chr11	26593477	26593919
chr11	28735002	28735202
chr11	28808836	28809245
chr11	29052635	29053137
chr11	29130610	29130910
chr11	29172316	29173505
chr11	29246923	29247712
chr11	29373210	29374365
chr11	29514600	29515370
chr11	29525982	29526879
chr11	29547272	29548459
chr11	29692229	29693935
chr11	30026019	30026688
chr11	30160931	30161704
chr11	30483142	30483697
chr11	30648986	30649773
chr11	30771076	30772257
chr11	30954308	30954936
chr11	31671750	31672228
chr11	31870071	31871100
chr11	32357565	32358080
chr11	32374800	32375642
chr11	32382710	32384897
chr11	32435590	32436221
chr11	32454277	32456263
chr11	33162189	33164134
chr11	33932185	33933284
chr11	34258920	34259410
chr11	34833422	34834097
chr11	34845173	34846553
chr11	34909878	34910242
chr11	35142738	35143061
chr11	35272977	35274152
chr11	35332548	35333202
chr11	35769131	35770142
chr11	36036111	36036687
chr11	40692119	40693156
chr11	40694218	40695144
chr11	40733602	40734123
chr11	40754689	40755931
chr11	40850451	40851124
chr11	43681424	43682737
chr11	43747708	43748219
chr11	44470151	44471112
chr11	44518316	44520746
chr11	44616775	44618878
chr11	44723892	44724444
chr11	44948586	44948952
chr11	45084181	45085341
chr11	45103485	45104201
chr11	45137786	45137991
chr11	45144845	45145242
chr11	45174872	45175461
chr11	45252203	45252631
chr11	45265090	45266207
chr11	45406153	45407106
chr11	45535352	45535798
chr11	45628665	45629537
chr11	45678489	45679066
chr11	45954984	45955713
chr11	46055632	46056758
chr11	46056890	46057453
chr11	46072656	46073640
chr11	46115780	46116745
chr11	46127418	46128176
chr11	46436794	46437676
chr11	46821962	46822386
chr11	48605317	48605711
chr11	48799587	48801140
chr11	48816813	48819161
chr11	48852843	48857262
chr11	48870848	48871726
chr11	49202774	49204133
chr11	49243642	49244470
chr11	49250188	49251067
chr11	49712229	49713798
chr11	49846290	49847484
chr11	50130767	50131938
chr11	50209818	50211631
chr11	50291284	50292961
chr11	50324766	50326347
chr11	50376770	50379001
chr11	50430128	50431971
chr11	50622040	50622868
chr11	50632021	50632739
chr11	50645939	50647365
chr11	50707061	50707657
chr11	50744679	50745354
chr11	50827443	50827889
chr11	50930926	50931748
chr11	51262707	51263931
chr11	51583399	51585409
chr11	51605666	51607527
chr11	51631829	51632407
chr11	51637732	51638453
chr11	51688262	51689735
chr11	51755901	51757067
chr11	51999720	52001194
chr11	52003604	52004762
chr11	52231631	52232553
chr11	52360248	52361932
chr11	52396074	52396887
chr11	53250721	53251384
chr11	53299520	53301655
chr11	53308302	53309400
chr11	53430321	53431410
chr11	53469899	53470809
chr11	53706692	53707697
chr11	53761618	53764559
chr11	53769242	53770716
chr11	53849760	53850088
chr11	54060017	54061438
chr11	54112658	54113730
chr11	54522182	54523417
chr11	54787047	54788059
chr11	54860131	54861287
chr11	54866075	54867081
chr11	54884437	54885889
chr11	54955629	54956874
chr11	55097205	55098400
chr11	55204296	55204557
chr11	55427993	55428739
chr11	55460789	55461907
chr11	55468059	55470254
chr11	57419368	57420065
chr11	57518177	57518748
chr11	57644712	57645688
chr11	58008262	58008873
chr11	58102977	58104830
chr11	58168171	58168769
chr11	58171305	58172054
chr11	58301431	58303092
chr11	58322860	58324229
chr11	58330178	58330956
chr11	58570359	58570733
chr11	58846962	58847315
chr11	58903637	58904569
chr11	58953135	58955632
chr11	59162734	59164399
chr11	59191169	59192464
chr11	59201991	59202694
chr11	59208013	59208743
chr11	59227563	59228839
chr11	59505314	59507309
chr11	59661329	59662508
chr11	59706969	59708698
chr11	59732584	59733325
chr11	59809189	59810635
chr11	59838939	59840323
chr11	59921016	59922111
chr11	59947869	59948674
chr11	60045758	60047056
chr11	60104715	60106892
chr11	60114642	60115769
chr11	60219950	60220906
chr11	60352459	60353475
chr11	60416513	60418030
chr11	60454316	60454805
chr11	60536528	60539252
chr11	60698411	60700107
chr11	60776848	60777899
chr11	60810647	60811299
chr11	60830570	60831052
chr11	60878261	60879854
chr11	60895970	60896344
chr11	60913317	60914071
chr11	61174649	61175739
chr11	61266902	61267818
chr11	61407517	61409016
chr11	61493520	61495317
chr11	61504727	61505543
chr11	61854033	61855423
chr11	61929721	61930885
chr11	62076509	62077708
chr11	62280736	62281892
chr11	62549487	62552142
chr11	62601843	62603552
chr11	62613743	62614087
chr11	62648652	62649554
chr11	62820028	62820730
chr11	62879302	62879968
chr11	62921049	62922078
chr11	62966632	62967644
chr11	62990136	62991503
chr11	62996811	62998277
chr11	63020582	63021661
chr11	63130460	63133571
chr11	63135131	63137090
chr11	63439344	63439927
chr11	64127946	64128462
chr11	64168470	64168976
chr11	65787940	65788580
chr11	65806560	65807583
chr11	67024724	67025850
chr11	67052354	67052932
chr11	67481737	67482835
chr11	67514490	67516142
chr11	67523754	67524339
chr11	67526501	67527394
chr11	67966010	67966660
chr11	68058344	68058839
chr11	68637785	68638656
chr11	68665531	68667166
chr11	68691205	68693149
chr11	68852277	68853945
chr11	68901082	68902150
chr11	68939253	68940016
chr11	68967112	68968151
chr11	69008408	69008668
chr11	69015427	69016369
chr11	69039428	69042067
chr11	69059241	69060407
chr11	69070169	69071707
chr11	69087154	69087802
chr11	69088151	69089060
chr11	69094158	69100572
chr11	69121897	69126131
chr11	69364867	69369322
chr11	69394657	69396476
chr11	69410005	69411732
chr11	69416825	69420181
chr11	69578733	69581822
chr11	69632284	69633647
chr11	69661780	69663695
chr11	69670716	69673022
chr11	69681717	69683576
chr11	69715435	69716271
chr11	69757301	69759834
chr11	69764883	69766726
chr11	69837627	69838765
chr11	69845412	69847208
chr11	69880155	69881928
chr11	69900373	69902192
chr11	69919876	69922446
chr11	69979873	69981668
chr11	69990670	69992186
chr11	69995311	69996481
chr11	70220269	70221466
chr11	70236883	70240334
chr11	70387428	70388559
chr11	70409715	70410353
chr11	70432065	70432903
chr11	70451214	70452543
chr11	70525139	70525581
chr11	70646068	70648223
chr11	70652451	70656651
chr11	70668380	70670305
chr11	70687656	70688698
chr11	70844469	70844989
chr11	70969650	70970755
chr11	70982624	70983384
chr11	71004012	71005175
chr11	71018978	71020035
chr11	72207110	72207900
chr11	72440777	72441615
chr11	72606662	72608754
chr11	72689771	72690475
chr11	72795242	72796731
chr11	73047280	73048330
chr11	73176583	73177855
chr11	74648914	74650271
chr11	74723352	74724878
chr11	74770198	74771452
chr11	74829561	74833149
chr11	74837409	74838909
chr11	74925431	74926396
chr11	74981520	74981864
chr11	74992413	74993005
chr11	75012886	75013475
chr11	75013828	75014092
chr11	75046723	75047556
chr11	75092006	75092965
chr11	75454438	75455427
chr11	75459604	75461879
chr11	75530469	75533446
chr11	75651484	75652044
chr11	75678979	75680064
chr11	75732513	75733811
chr11	75912399	75913921
chr11	75936791	75939047
chr11	76065358	76066011
chr11	76216630	76217887
chr11	76243170	76244142
chr11	76324072	76325519
chr11	76406686	76407517
chr11	76763213	76763684
chr11	76846065	76847340
chr11	76945152	76946171
chr11	77077859	77079040
chr11	77491065	77492049
chr11	77606765	77608710
chr11	77685471	77686356
chr11	77981390	77983629
chr11	78032013	78032514
chr11	78176127	78179528
chr11	78183106	78183801
chr11	78188098	78189747
chr11	78245373	78246476
chr11	78511918	78512777
chr11	78535487	78536870
chr11	78550476	78551171
chr11	78697324	78697678
chr11	78751450	78751764
chr11	78791531	78791925
chr11	78984571	78985296
chr11	79080073	79082642
chr11	79145713	79146863
chr11	79224415	79225135
chr11	79253602	79255118
chr11	79703505	79705366
chr11	79710407	79712065
chr11	79802502	79803444
chr11	79839133	79840451
chr11	79877036	79878755
chr11	79919794	79920939
chr11	79962031	79962803
chr11	79992451	79993786
chr11	80080594	80081792
chr11	80141901	80142584
chr11	80183508	80184154
chr11	80208848	80209511
chr11	80382439	80383904
chr11	80428296	80429207
chr11	81095851	81096504
chr11	82006751	82007130
chr11	82032750	82033231
chr11	82764019	82764834
chr11	82780556	82782010
chr11	82889896	82890669
chr11	83271087	83271836
chr11	83291280	83291980
chr11	83298564	83299438
chr11	83302407	83303118
chr11	83472709	83473759
chr11	83753508	83754045
chr11	83964217	83964416
chr11	84513165	84513935
chr11	84828734	84829599
chr11	84869591	84871571
chr11	84879293	84880899
chr11	84916072	84916545
chr11	85139173	85141112
chr11	85234496	85235524
chr11	85310362	85312884
chr11	85352250	85353378
chr11	85712863	85713776
chr11	85755215	85755646
chr11	85760140	85761388
chr11	86201550	86202008
chr11	86257351	86258268
chr11	86357773	86358644
chr11	86483980	86485147
chr11	86544225	86545159
chr11	86586392	86588178
chr11	86596186	86596534
chr11	86683546	86684353
chr11	86756697	86758860
chr11	86807095	86808116
chr11	86954317	86956716
chr11	87086578	87087059
chr11	87108605	87110054
chr11	87126762	87127688
chr11	87404194	87405298
chr11	87422031	87423429
chr11	87442660	87442923
chr11	87448710	87449172
chr11	87590929	87592745
chr11	87736902	87737820
chr11	87853170	87853511
chr11	88047177	88048508
chr11	88187378	88188190
chr11	88707236	88708073
chr11	88718375	88719376
chr11	88954953	88955673
chr11	88973782	88974152
chr11	88999355	89000021
chr11	89922630	89923349
chr11	89937314	89938268
chr11	89957159	89958914
chr11	90029104	90030709
chr11	90129087	90130920
chr11	90155007	90155739
chr11	90169194	90170283
chr11	90249039	90249826
chr11	90637646	90638828
chr11	92504105	92505175
chr11	93884890	93886598
chr11	93955229	93956274
chr11	93967757	93968696
chr11	93994789	93995953
chr11	94209793	94212137
chr11	94321418	94322983
chr11	94327561	94328702
chr11	94346392	94347026
chr11	94525618	94527234
chr11	94548410	94549692
chr11	94610493	94611637
chr11	94653751	94654170
chr11	94872857	94874434
chr11	94881071	94881475
chr11	94881900	94882422
chr11	94928725	94929367
chr11	94935847	94937925
chr11	94978900	94979539
chr11	94989372	94992941
chr11	95258454	95259839
chr11	95309184	95310874
chr11	95370017	95370567
chr11	95384114	95385124
chr11	95567914	95569568
chr11	95595631	95596330
chr11	95666565	95667258
chr11	95824069	95824701
chr11	95858408	95859833
chr11	96034613	96035261
chr11	96064957	96066009
chr11	96075244	96076757
chr11	96318256	96320237
chr11	96413575	96414034
chr11	96777370	96777995
chr11	96788838	96789642
chr11	96828913	96831146
chr11	96861560	96862347
chr11	96916017	96917034
chr11	96976503	96978623
chr11	97186846	97188802
chr11	97315347	97316096
chr11	97702163	97703775
chr11	97743922	97745520
chr11	97766335	97767051
chr11	97781660	97783023
chr11	97840955	97841526
chr11	97883430	97884913
chr11	97987453	97989712
chr11	98026035	98027537
chr11	98149076	98150749
chr11	98192897	98193881
chr11	98201843	98203787
chr11	98438794	98439143
chr11	98587142	98588462
chr11	98681637	98683341
chr11	98707631	98709873
chr11	98729037	98729428
chr11	98772584	98777557
chr11	98781277	98787188
chr11	98794469	98797251
chr11	98809416	98810333
chr11	98862837	98863822
chr11	98940028	98944210
chr11	99039968	99042146
chr11	99046801	99048365
chr11	99055614	99056586
chr11	99131948	99132831
chr11	99385885	99386734
chr11	100319274	100321248
chr11	100396823	100398631
chr11	100414166	100416114
chr11	100472026	100473000
chr11	100545168	100545869
chr11	100574331	100575241
chr11	100618986	100620251
chr11	100622617	100623223
chr11	100737886	100738572
chr11	100938131	100940273
chr11	100962404	100963183
chr11	100968910	100970978
chr11	101008931	101009797
chr11	101056697	101060840
chr11	101082132	101083249
chr11	101094861	101095881
chr11	101119374	101120532
chr11	101170117	101172579
chr11	101173025	101174548
chr11	101188878	101190674
chr11	101229731	101232628
chr11	101238066	101238721
chr11	101244934	101246908
chr11	101315572	101316690
chr11	101417090	101417781
chr11	101442043	101442921
chr11	101448250	101449262
chr11	101551697	101553369
chr11	101626922	101627323
chr11	101627626	101628400
chr11	101664911	101666178
chr11	101687082	101688394
chr11	101699995	101701242
chr11	101732208	101733296
chr11	102229379	102230517
chr11	102245096	102245345
chr11	102284438	102285241
chr11	102296742	102297910
chr11	102308972	102309408
chr11	102315801	102317704
chr11	102318145	102321085
chr11	102406402	102408897
chr11	102429954	102431224
chr11	102465933	102467892
chr11	102555483	102556916
chr11	102578657	102580202
chr11	102603631	102606523
chr11	102697492	102697822
chr11	102773927	102775119
chr11	102880556	102881647
chr11	103003168	103003835
chr11	103016703	103017286
chr11	103027887	103028803
chr11	103101046	103103459
chr11	103114531	103118104
chr11	103131622	103134133
chr11	103140742	103142452
chr11	103158360	103159469
chr11	103266900	103268114
chr11	103412431	103413319
chr11	103697295	103698416
chr11	103953642	103954427
chr11	103966075	103967315
chr11	104441247	104443131
chr11	104549451	104551183
chr11	104599058	104600086
chr11	104624730	104626588
chr11	104627243	104628408
chr11	104636864	104638022
chr11	105180688	105182654
chr11	105291674	105294420
chr11	105589023	105589673
chr11	106036520	106037498
chr11	106065399	106066304
chr11	106083880	106085341
chr11	106193166	106194001
chr11	106215636	106217700
chr11	106255586	106256426
chr11	106271838	106274113
chr11	106318448	106319124
chr11	106487131	106488300
chr11	106500198	106501904
chr11	106612191	106613505
chr11	106659277	106660383
chr11	106778938	106780211
chr11	106786799	106789714
chr11	106919704	106921319
chr11	106998922	107000262
chr11	107011641	107013537
chr11	107189037	107189655
chr11	107375927	107376720
chr11	107479279	107479903
chr11	108343679	108344414
chr11	108424954	108425564
chr11	108920160	108923410
chr11	109143705	109145450
chr11	109244642	109245266
chr11	109312348	109312631
chr11	109361593	109363829
chr11	109425409	109426543
chr11	109610736	109612346
chr11	109650344	109651441
chr11	109816914	109817927
chr11	109860095	109860908
chr11	109926818	109927587
chr11	110379630	110380629
chr11	112107456	112107895
chr11	113172407	113173101
chr11	113683312	113684918
chr11	113785243	113786475
chr11	114198167	114199605
chr11	114229056	114230528
chr11	114448646	114449222
chr11	114668310	114669370
chr11	115071740	115072449
chr11	115162971	115163720
chr11	115276486	115277720
chr11	115381355	115382523
chr11	115412307	115414345
chr11	115491408	115492267
chr11	115513523	115514627
chr11	115535989	115537254
chr11	115563698	115564852
chr11	115603250	115604526
chr11	115627932	115628551
chr11	115722615	115723076
chr11	115764973	115766209
chr11	115813119	115815337
chr11	115933438	115933886
chr11	116004662	116005634
chr11	116023541	116024963
chr11	116029908	116031437
chr11	116086320	116088109
chr11	116100214	116102551
chr11	116130149	116131241
chr11	116138531	116139219
chr11	116198499	116199838
chr11	116306102	116307395
chr11	116417956	116418677
chr11	116433647	116435300
chr11	116489785	116491100
chr11	116493579	116495671
chr11	116671084	116672308
chr11	116842480	116844271
chr11	116851956	116854220
chr11	117088233	117088569
chr11	117114307	117116178
chr11	117231692	117232501
chr11	117265342	117267593
chr11	117653403	117654901
chr11	117848388	117849522
chr11	117939540	117940669
chr11	117949379	117950146
chr11	117961798	117964034
chr11	117967381	117970128
chr11	118247577	118249452
chr11	118289710	118290800
chr11	118326702	118328253
chr11	118354827	118356218
chr11	118363140	118363387
chr11	118365031	118365570
chr11	118418670	118419423
chr11	119040186	119044362
chr11	119267846	119268541
chr11	119299633	119300665
chr11	119389695	119391415
chr11	119490960	119491964
chr11	119794061	119795725
chr11	119913127	119914314
chr11	119941774	119943828
chr11	120150649	120151822
chr11	120187412	120190419
chr11	120261059	120262929
chr11	120310412	120311431
chr11	120315938	120316558
chr11	120347318	120351385
chr11	120422866	120423851
chr11	120484070	120485003
chr11	120572415	120573958
chr11	120581518	120583040
chr11	120598314	120599141
chr11	120632560	120634159
chr11	120672572	120674071
chr11	120712761	120714222
chr11	120795636	120796831
chr11	120823143	120825074
chr11	120990737	120992014
chr11	121204080	121205028
chr11	121229124	121229516
chr11	121236319	121237927
chr11	121353807	121354737
chr11	121421186	121421622
chr11	121672679	121674074
chr11	121702088	121703891
chr12	3235038	3236373
chr12	3309181	3310227
chr12	3426340	3427884
chr12	4081906	4083344
chr12	4233580	4235107
chr12	4383076	4383437
chr12	4768852	4769394
chr12	4817110	4817937
chr12	4917007	4918140
chr12	5213405	5214082
chr12	5810460	5811423
chr12	8020513	8022258
chr12	8029409	8030803
chr12	8082404	8083699
chr12	8099888	8100679
chr12	8110026	8111504
chr12	8207804	8208506
chr12	8244399	8245387
chr12	8313203	8314065
chr12	8357335	8357926
chr12	8451681	8453999
chr12	8498215	8501632
chr12	8640757	8641712
chr12	8673353	8674751
chr12	8817847	8818304
chr12	8912264	8914155
chr12	8916250	8918016
chr12	8921118	8923293
chr12	9029574	9030997
chr12	9915705	9916184
chr12	9996582	9997761
chr12	10048070	10049002
chr12	10275568	10276241
chr12	10390561	10391593
chr12	10412388	10413405
chr12	11265684	11266560
chr12	12176273	12177277
chr12	12327145	12328009
chr12	13248873	13249560
chr12	15611724	15612489
chr12	15704451	15704885
chr12	15816308	15817284
chr12	16853405	16854432
chr12	16893670	16895071
chr12	17266329	17266891
chr12	17347871	17348670
chr12	17881482	17882195
chr12	21285788	21286660
chr12	21316098	21316797
chr12	21373271	21374156
chr12	21416778	21418481
chr12	24650644	24652070
chr12	24708149	24708815
chr12	24830702	24832345
chr12	24974745	24975693
chr12	27757419	27758068
chr12	28635183	28636366
chr12	28749984	28752013
chr12	29290634	29291594
chr12	29937877	29939131
chr12	30584171	30584805
chr12	30628528	30629007
chr12	31026369	31026971
chr12	31137069	31137685
chr12	31191263	31191765
chr12	31264904	31266568
chr12	31365908	31366861
chr12	31499245	31500658
chr12	31533586	31533798
chr12	31537800	31538421
chr12	31654423	31655304
chr12	31949025	31951748
chr12	32339072	32340149
chr12	32378416	32380056
chr12	32717652	32717873
chr12	32819633	32821138
chr12	32953516	32954908
chr12	33146876	33148078
chr12	33429234	33429977
chr12	35846687	35847519
chr12	35997485	35998250
chr12	36381335	36382408
chr12	36510042	36510306
chr12	40016701	40017557
chr12	40036837	40038578
chr12	40221887	40223910
chr12	41023893	41024524
chr12	44209492	44210807
chr12	44268677	44269688
chr12	46138561	46139027
chr12	51347676	51348621
chr12	51377452	51377861
chr12	51690862	51692479
chr12	51828705	51831104
chr12	51843996	51845556
chr12	51970843	51971744
chr12	52006263	52006787
chr12	52097651	52097878
chr12	52503091	52504902
chr12	52602980	52605629
chr12	54655428	54657194
chr12	54695388	54697410
chr12	55080106	55080469
chr12	55302524	55303407
chr12	55398156	55399384
chr12	55490685	55493705
chr12	55820484	55821536
chr12	55835899	55837128
chr12	58268069	58269385
chr12	58556140	58558315
chr12	59011476	59013795
chr12	59060999	59061686
chr12	59066202	59067564
chr12	59130708	59131947
chr12	59218989	59220405
chr12	64858349	64858809
chr12	64902225	64903442
chr12	64965145	64966530
chr12	65036192	65036746
chr12	65073266	65074664
chr12	65172582	65172993
chr12	69158336	69159957
chr12	69183526	69184867
chr12	69227948	69228458
chr12	69241704	69242286
chr12	69296113	69297270
chr12	69360674	69361902
chr12	69363876	69364667
chr12	69371328	69373246
chr12	69501802	69503006
chr12	69724341	69725300
chr12	70227358	70228006
chr12	70452682	70453565
chr12	70496569	70497301
chr12	70532684	70533934
chr12	70553927	70556334
chr12	70590216	70591109
chr12	70597869	70599008
chr12	70654121	70655824
[truncated: 8,768 more rows]

## Sheet: TRIM28PRloopoverlap
chr1	4780000	88280000
chr1	4785000	4860000
chr1	6210000	88280000
chr1	7000000	7150000
chr1	7010000	7210000
chr1	7075000	10050000
chr1	7085000	7140000
chr1	7085000	7210000
chr1	7390000	9550000
chr1	9525000	9950000
chr1	9540000	10040000
chr1	9545000	9750000
chr1	9545000	9705000
chr1	9545000	9650000
chr1	9620000	9710000
chr1	9700000	9750000
chr1	9745000	10040000
chr1	9745000	10235000
chr1	9770000	10090000
chr1	9795000	10040000
chr1	9965000	10040000
chr1	10825000	11125000
chr1	10830000	11570000
chr1	10990000	11090000
chr1	10990000	11050000
chr1	11650000	12840000
chr1	11650000	12000000
chr1	11750000	12850000
chr1	11750000	12000000
chr1	11900000	12000000
chr1	11975000	12300000
chr1	11990000	12840000
chr1	11990000	12720000
chr1	11990000	12200000
chr1	12275000	12850000
chr1	12500000	12850000
chr1	12690000	12765000
chr1	12715000	12765000
chr1	12715000	12815000
chr1	12760000	12815000
chr1	12860000	13050000
chr1	12860000	13140000
chr1	12875000	12995000
chr1	13050000	13670000
chr1	13050000	13535000
chr1	13145000	13535000
chr1	13150000	13675000
chr1	13175000	13375000
chr1	13370000	13590000
chr1	13370000	13430000
chr1	13585000	13665000
chr1	13775000	14875000
chr1	13780000	14740000
chr1	13780000	14640000
chr1	14735000	14865000
chr1	14755000	14800000
chr1	15000000	16450000
chr1	15000000	15690000
chr1	15000000	15800000
chr1	15620000	15685000
chr1	15800000	16675000
chr1	15805000	16105000
chr1	16100000	88300000
chr1	16100000	16440000
chr1	16100000	16190000
chr1	16105000	16660000
chr1	16105000	16305000
chr1	16105000	16230000
chr1	16225000	16675000
chr1	16440000	17130000
chr1	16440000	16750000
chr1	16515000	16620000
chr1	16615000	16660000
chr1	16650000	17125000
chr1	16790000	17130000
chr1	17150000	18025000
chr1	17160000	17630000
chr1	17160000	18110000
chr1	17475000	17625000
chr1	17535000	17605000
chr1	17535000	17575000
chr1	20820000	20895000
chr1	20935000	21275000
chr1	20935000	21165000
chr1	20950000	21080000
chr1	20950000	21010000
chr1	21010000	21080000
chr1	21160000	21350000
chr1	21165000	21220000
chr1	21165000	21275000
chr1	21200000	22275000
chr1	21215000	21415000
chr1	21215000	21345000
chr1	21215000	21275000
chr1	23200000	23260000
chr1	23250000	23330000
chr1	23250000	23925000
chr1	23255000	23385000
chr1	23380000	24110000
chr1	23820000	24250000
chr1	23825000	24175000
chr1	23920000	24105000
chr1	24000000	24110000
chr1	24675000	88275000
chr1	30575000	31075000
chr1	30590000	30690000
chr1	30590000	30640000
chr1	30775000	31155000
chr1	30775000	30950000
chr1	30870000	30950000
chr1	30945000	31155000
chr1	33660000	33970000
chr1	33670000	33815000
chr1	33670000	33725000
chr1	33750000	33970000
chr1	33755000	33815000
chr1	33810000	33910000
chr1	34000000	34450000
chr1	34005000	34165000
chr1	34060000	34165000
chr1	34115000	34165000
chr1	34200000	34625000
chr1	34215000	34410000
chr1	34325000	34390000
chr1	34725000	34900000
chr1	34800000	34850000
chr1	34825000	36075000
chr1	36240000	38000000
chr1	36300000	36480000
chr1	36305000	36370000
chr1	36320000	36505000
chr1	36365000	36475000
chr1	36365000	36450000
chr1	36545000	36695000
chr1	36545000	36640000
chr1	36555000	36600000
chr1	36635000	36685000
chr1	36750000	37650000
chr1	36780000	37255000
chr1	36830000	36940000
chr1	36900000	36940000
chr1	36925000	37050000
chr1	37270000	37635000
chr1	37430000	37640000
chr1	37470000	37640000
chr1	37865000	38000000
chr1	38185000	38790000
chr1	38185000	38390000
chr1	38240000	38390000
chr1	38305000	38390000
chr1	38380000	38520000
chr1	38385000	38770000
chr1	38390000	38630000
chr1	38625000	38670000
chr1	38625000	38770000
chr1	38980000	39370000
chr1	39000000	39525000
chr1	39360000	39540000
chr1	39535000	39580000
chr1	39610000	40380000
chr1	39685000	40380000
chr1	39685000	39990000
chr1	39685000	39940000
chr1	39685000	39765000
chr1	39710000	39765000
chr1	39760000	39965000
chr1	39760000	39905000
chr1	39900000	39990000
chr1	39900000	39940000
chr1	40000000	40380000
chr1	40100000	40550000
chr1	40110000	40270000
chr1	40115000	40380000
chr1	40140000	40230000
chr1	40170000	40270000
chr1	42900000	43275000
chr1	43140000	43265000
chr1	43290000	43750000
chr1	43440000	43700000
chr1	43760000	44045000
chr1	43760000	43900000
chr1	43820000	43940000
chr1	43890000	44050000
chr1	43930000	44120000
chr1	44100000	45775000
chr1	44100000	45325000
chr1	44220000	45320000
chr1	44220000	44750000
chr1	44225000	45775000
chr1	44550000	45770000
chr1	44550000	45680000
chr1	44550000	45315000
chr1	44550000	44750000
chr1	44550000	44680000
chr1	44740000	45680000
chr1	44740000	45110000
chr1	44745000	45770000
chr1	44745000	45315000
chr1	45020000	45770000
chr1	45020000	45680000
chr1	45020000	45315000
chr1	45020000	45105000
chr1	45100000	45775000
chr1	45100000	45315000
chr1	45175000	45325000
chr1	45310000	45680000
chr1	45315000	45770000
chr1	45430000	45770000
chr1	45430000	45680000
chr1	45430000	45630000
chr1	45440000	45510000
chr1	45500000	45770000
chr1	45500000	45680000
chr1	45500000	45600000
chr1	45620000	45680000
chr1	45625000	45765000
chr1	45670000	45770000
chr1	46850000	46970000
chr1	50925000	51480000
chr1	50960000	51600000
chr1	50960000	51335000
chr1	50960000	51460000
chr1	51190000	51295000
chr1	51245000	51290000
chr1	51465000	51600000
chr1	51475000	52250000
chr1	51475000	52115000
chr1	51475000	51520000
chr1	51515000	51600000
chr1	52100000	52650000
chr1	52100000	52500000
chr1	52115000	52235000
chr1	52625000	53375000
chr1	53050000	53360000
chr1	53310000	53355000
chr1	53710000	53900000
chr1	53775000	55100000
chr1	53905000	54385000
chr1	53905000	54335000
chr1	54030000	54340000
chr1	55025000	55090000
chr1	55050000	55090000
chr1	55085000	55240000
chr1	55085000	55135000
chr1	55130000	55240000
chr1	55225000	55750000
chr1	55225000	55875000
chr1	55235000	55385000
chr1	55880000	57210000
chr1	56950000	57225000
chr1	57425000	58300000
chr1	57425000	58115000
chr1	57425000	58035000
chr1	57425000	57975000
chr1	57770000	58300000
chr1	57770000	57980000
chr1	57960000	58300000
chr1	57970000	58115000
chr1	57970000	58040000
chr1	57995000	58035000
chr1	58030000	58115000
chr1	58055000	58115000
chr1	58295000	58395000
chr1	58585000	58715000
chr1	58750000	59150000
chr1	58770000	59240000
chr1	58970000	59240000
chr1	59000000	59150000
chr1	59060000	59240000
chr1	59235000	59485000
chr1	59245000	59625000
chr1	59245000	59585000
chr1	59250000	59390000
chr1	59250000	59320000
chr1	59315000	59485000
chr1	59315000	59585000
chr1	59315000	59625000
chr1	59315000	59370000
chr1	59365000	59485000
chr1	59430000	59485000
chr1	59480000	59585000
chr1	59680000	60100000
chr1	59685000	59765000
chr1	59875000	60100000
chr1	59880000	60005000
chr1	59880000	59970000
chr1	60150000	60970000
chr1	60150000	60870000
chr1	60340000	60865000
chr1	60565000	60865000
chr1	60710000	60870000
chr1	61050000	62725000
chr1	61050000	61310000
chr1	61050000	61200000
chr1	61055000	61380000
chr1	61130000	62970000
chr1	61140000	62705000
chr1	61140000	61380000
chr1	61140000	61300000
chr1	61140000	61775000
chr1	61180000	62705000
chr1	61180000	61380000
chr1	61180000	61775000
chr1	61295000	62705000
chr1	61295000	61380000
chr1	61295000	61775000
chr1	61370000	62790000
chr1	61375000	62705000
chr1	61625000	62725000
chr1	61770000	62705000
chr1	61925000	62725000
chr1	62450000	62700000
chr1	62465000	62580000
chr1	62570000	62690000
chr1	62700000	63120000
chr1	62700000	62935000
chr1	62705000	62780000
chr1	63110000	63180000
chr1	63650000	65025000
chr1	63665000	64450000
chr1	63730000	64125000
chr1	63760000	64450000
chr1	63950000	64450000
chr1	64015000	64125000
chr1	64100000	65200000
chr1	64120000	64535000
chr1	64120000	64450000
chr1	64120000	64310000
chr1	64120000	64230000
chr1	64220000	64450000
chr1	64285000	64450000
chr1	64300000	65180000
chr1	64525000	66825000
chr1	64530000	65180000
chr1	64530000	64740000
chr1	64530000	64620000
chr1	64600000	64925000
chr1	64610000	65180000
chr1	64615000	64695000
chr1	64690000	64740000
chr1	64705000	64920000
chr1	64715000	65010000
chr1	64730000	65190000
chr1	64735000	64795000
chr1	64735000	64920000
chr1	65045000	65180000
chr1	65110000	65180000
chr1	65170000	66820000
chr1	65180000	69690000
chr1	66700000	66820000
chr1	66815000	66865000
chr1	66860000	66900000
chr1	69775000	72150000
chr1	69775000	71525000
chr1	71280000	72130000
chr1	71505000	72125000
chr1	71650000	71900000
chr1	71650000	71730000
chr1	71675000	72125000
chr1	71800000	72130000
chr1	71895000	71950000
chr1	71935000	72000000
chr1	72225000	72600000
chr1	72240000	72285000
chr1	72255000	72310000
chr1	72575000	75325000
chr1	72710000	73830000
chr1	72870000	73830000
chr1	72870000	73745000
chr1	72870000	73520000
chr1	72870000	73365000
chr1	72870000	73120000
chr1	72870000	72950000
chr1	72875000	73620000
chr1	72875000	73275000
chr1	72880000	73060000
chr1	72940000	73120000
chr1	73270000	73830000
chr1	73360000	73720000
chr1	73360000	73600000
chr1	73360000	73520000
chr1	73360000	73460000
chr1	73360000	73440000
chr1	73420000	73600000
chr1	73510000	73830000
chr1	73620000	73830000
chr1	73715000	73825000
chr1	73745000	73825000
chr1	73900000	74200000
chr1	73900000	74125000
chr1	73900000	74080000
chr1	73900000	74000000
chr1	73940000	73980000
chr1	73995000	74035000
chr1	73995000	74080000
chr1	74205000	74455000
chr1	74205000	74365000
chr1	74235000	74285000
chr1	74295000	74395000
chr1	74295000	74335000
chr1	74310000	74455000
chr1	74310000	74365000
chr1	74390000	75320000
chr1	74395000	74440000
chr1	74450000	74775000
chr1	74505000	74590000
chr1	74580000	74760000
chr1	74585000	75320000
chr1	74660000	74720000
chr1	74660000	74760000
chr1	74710000	74775000
chr1	74850000	75275000
chr1	74960000	75260000
chr1	75165000	75240000
chr1	75235000	75480000
chr1	75235000	75320000
chr1	75340000	75400000
chr1	75340000	75470000
chr1	75475000	75525000
chr1	75475000	75550000
chr1	75520000	75560000
chr1	78525000	79700000
chr1	78720000	79645000
chr1	78725000	78825000
chr1	78725000	79450000
chr1	78780000	78820000
chr1	78820000	78865000
chr1	78820000	78910000
chr1	79750000	80350000
chr1	79760000	79860000
chr1	79780000	80110000
chr1	79820000	79860000
chr1	79995000	80110000
chr1	80175000	80725000
chr1	80175000	81300000
chr1	80180000	80410000
chr1	80180000	80520000
chr1	80325000	82300000
chr1	81310000	82480000
chr1	81315000	82435000
chr1	81315000	82295000
chr1	81320000	82420000
chr1	81500000	82450000
chr1	81515000	82295000
chr1	81590000	82300000
chr1	81670000	82290000
chr1	81840000	82300000
chr1	81915000	82295000
chr1	82040000	82295000
chr1	82140000	82295000
chr1	82200000	82290000
chr1	82245000	82285000
chr1	82290000	82480000
chr1	82290000	82435000
chr1	82550000	82645000
chr1	82785000	82990000
chr1	83725000	84750000
chr1	83725000	84150000
chr1	83740000	84590000
chr1	83740000	84290000
chr1	83870000	84290000
chr1	84125000	84300000
chr1	84275000	84600000
chr1	84320000	84360000
chr1	84360000	84400000
chr1	86060000	86360000
chr1	86060000	86155000
chr1	86425000	86725000
chr1	86440000	86530000
chr1	86440000	86505000
chr1	86485000	86530000
chr1	86500000	86585000
chr1	86615000	87045000
chr1	86615000	87190000
chr1	86660000	86870000
chr1	86665000	87190000
chr1	86665000	87045000
chr1	88150000	88280000
chr1	88315000	88360000
chr1	88355000	88710000
chr1	88355000	88745000
chr1	88420000	89200000
chr1	88420000	88710000
chr1	88425000	88745000
chr1	88470000	88705000
chr1	88475000	88560000
chr1	88560000	88705000
chr1	88725000	89650000
chr1	88740000	89200000
chr1	88740000	89530000
chr1	88750000	89080000
chr1	88860000	89200000
chr1	88860000	89080000
chr1	89070000	89195000
chr1	89070000	89135000
chr1	89130000	89190000
chr1	89230000	89640000
chr1	89450000	89620000
chr1	89525000	89635000
chr1	89535000	89575000
chr1	89580000	89620000
chr1	90050000	90350000
chr1	90060000	90960000
chr1	90060000	90595000
chr1	90060000	90205000
chr1	90200000	90595000
chr1	90200000	90495000
chr1	90200000	90440000
chr1	90205000	90270000
chr1	90205000	90335000
chr1	90265000	90340000
chr1	90330000	90440000
chr1	90335000	90495000
chr1	90490000	90590000
chr1	90650000	90960000
chr1	90650000	90845000
chr1	90655000	90740000
chr1	90655000	90695000
chr1	90690000	90740000
chr1	90735000	90845000
chr1	90795000	90845000
chr1	90840000	90900000
chr1	90840000	90960000
chr1	90970000	91220000
chr1	91180000	91255000
chr1	91180000	91220000
chr1	91345000	91485000
chr1	91410000	91460000
chr1	91425000	91485000
chr1	91520000	91965000
chr1	91520000	91755000
chr1	91525000	92475000
chr1	91525000	91875000
chr1	91570000	91760000
chr1	91575000	91875000
chr1	91600000	91760000
chr1	91650000	91720000
chr1	91650000	91760000
chr1	91755000	91875000
chr1	91755000	91805000
chr1	91815000	91945000
chr1	91815000	91875000
chr1	91870000	91915000
chr1	91910000	91970000
chr1	91960000	92620000
chr1	91960000	92455000
chr1	92000000	92200000
chr1	92175000	92475000
chr1	92180000	92290000
chr1	92180000	92220000
chr1	92195000	92340000
chr1	92285000	92340000
chr1	92520000	92615000
chr1	92520000	92645000
chr1	92645000	92835000
chr1	92695000	92835000
chr1	92715000	92775000
chr1	92770000	92835000
chr1	92900000	93525000
chr1	92930000	93810000
chr1	93175000	93515000
chr1	93175000	93345000
chr1	93175000	93240000
chr1	93175000	93310000
chr1	93175000	93215000
chr1	93340000	93805000
chr1	93440000	93515000
chr1	93440000	93480000
chr1	93475000	93805000
chr1	93475000	93750000
chr1	93475000	93640000
chr1	93475000	93515000
chr1	93510000	93805000
chr1	93510000	93640000
chr1	93630000	93760000
chr1	93635000	93805000
chr1	93635000	93690000
chr1	93635000	93730000
chr1	93665000	93805000
chr1	93665000	93730000
chr1	93750000	93805000
chr1	97660000	97770000
chr1	105650000	106000000
chr1	105660000	106175000
chr1	105660000	105715000
chr1	105875000	106400000
chr1	105890000	106040000
chr1	105905000	105995000
chr1	105940000	105995000
chr1	105990000	106175000
chr1	106070000	106400000
chr1	106090000	106175000
chr1	106170000	106760000
chr1	106170000	106400000
chr1	106425000	106825000
chr1	106425000	106715000
chr1	106520000	106640000
chr1	106540000	106715000
chr1	106585000	106630000
chr1	106625000	106715000
chr1	106655000	106715000
chr1	106755000	106800000
chr1	111660000	112380000
chr1	111860000	112380000
chr1	111860000	111905000
chr1	115915000	115995000
chr1	115990000	116080000
chr1	118300000	121575000
chr1	118300000	118775000
chr1	118320000	118480000
chr1	118320000	118390000
chr1	118385000	118460000
chr1	118750000	119425000
chr1	118760000	119460000
chr1	118765000	119085000
chr1	118780000	119060000
chr1	118910000	119055000
chr1	118915000	118980000
chr1	118915000	118955000
chr1	118940000	118980000
chr1	118950000	119060000
chr1	118980000	119055000
chr1	119075000	119675000
chr1	119080000	119930000
chr1	119085000	119425000
chr1	119085000	119465000
chr1	119090000	119300000
chr1	119450000	119675000
chr1	119490000	119530000
chr1	119550000	119950000
chr1	119810000	120020000
chr1	119815000	119900000
chr1	120050000	120270000
chr1	120100000	120155000
chr1	120120000	120250000
chr1	120195000	120265000
chr1	120195000	120345000
chr1	120195000	120470000
chr1	120195000	120555000
chr1	120225000	120270000
chr1	120245000	120345000
chr1	120600000	121400000
chr1	121250000	121400000
chr1	121325000	121400000
chr1	125370000	125565000
chr1	125430000	127780000
chr1	125430000	127210000
chr1	125435000	125565000
chr1	125505000	125565000
chr1	125550000	127225000
chr1	125560000	127780000
chr1	125600000	126940000
chr1	125780000	126940000
chr1	126440000	126940000
chr1	126735000	126835000
chr1	127010000	127460000
chr1	127010000	127210000
chr1	127205000	127350000
chr1	127205000	127445000
chr1	127205000	127385000
chr1	127770000	128420000
chr1	127770000	128245000
chr1	127770000	128105000
chr1	127770000	127870000
chr1	127820000	128840000
chr1	128370000	128825000
chr1	130460000	130515000
chr1	130700000	131550000
chr1	130700000	131075000
chr1	130715000	130880000
chr1	130870000	131280000
chr1	131060000	131100000
chr1	131075000	135750000
chr1	131090000	131250000
chr1	131115000	131265000
chr1	131115000	131155000
chr1	131290000	131560000
chr1	131350000	131530000
chr1	131360000	131560000
chr1	131430000	131530000
chr1	131610000	131770000
chr1	131710000	131850000
chr1	131825000	131915000
chr1	131825000	131870000
chr1	131865000	131915000
chr1	131980000	132050000
chr1	131980000	132120000
chr1	132005000	132045000
chr1	132155000	132360000
chr1	132310000	132360000
chr1	132360000	132530000
chr1	132360000	132480000
chr1	132365000	132595000
chr1	132365000	132420000
chr1	132385000	132480000
chr1	132415000	132480000
chr1	133025000	133625000
chr1	133045000	133090000
chr1	133180000	133615000
chr1	133180000	133310000
chr1	133180000	133255000
chr1	133250000	133310000
chr1	133310000	133615000
chr1	133380000	133615000
chr1	133630000	133720000
chr1	133735000	134050000
chr1	133735000	133900000
chr1	133800000	133900000
chr1	133800000	133855000
chr1	133830000	133900000
chr1	133910000	134050000
chr1	133915000	134100000
chr1	133915000	133980000
chr1	133975000	134100000
chr1	134060000	134100000
chr1	134360000	134460000
chr1	134360000	134420000
chr1	134380000	134420000
chr1	134415000	134495000
chr1	134510000	134605000
chr1	134515000	134560000
chr1	134750000	135750000
chr1	135150000	135370000
chr1	135255000	135370000
chr1	135275000	135700000
chr1	135280000	135370000
chr1	135310000	135370000
chr1	135460000	135670000
chr1	135460000	135545000
chr1	135545000	135675000
chr1	135545000	135590000
chr1	135585000	135670000
chr1	135715000	135755000
chr1	135720000	135785000
chr1	135750000	135790000
chr1	136170000	136460000
chr1	136170000	136525000
chr1	136290000	136460000
chr1	136345000	136420000
chr1	136550000	138050000
chr1	136550000	137230000
chr1	136550000	136690000
chr1	136550000	136740000
chr1	136550000	136630000
chr1	136620000	136730000
chr1	136625000	136690000
chr1	137325000	138050000
chr1	137570000	138050000
chr1	137575000	137930000
chr1	137875000	138050000
chr1	138320000	138650000
chr1	138325000	138755000
chr1	138505000	138620000
chr1	138835000	139270000
chr1	138835000	139160000
chr1	138835000	139080000
chr1	138840000	138920000
chr1	138910000	138970000
chr1	140170000	140535000
chr1	140170000	140670000
chr1	140180000	140410000
chr1	140180000	140270000
chr1	140240000	140410000
chr1	140305000	140410000
chr1	140375000	140425000
chr1	140400000	140540000
chr1	140405000	140455000
chr1	143800000	144380000
chr1	143800000	144200000
chr1	143810000	144005000
chr1	143810000	143950000
chr1	143835000	143925000
chr1	143875000	144005000
chr1	143880000	143960000
chr1	143880000	143920000
chr1	143915000	144005000
chr1	143950000	144010000
chr1	144000000	144370000
chr1	144000000	144200000
chr1	144000000	144120000
chr1	144190000	144380000
chr1	144240000	144380000
chr1	144300000	144370000
chr1	150390000	151430000
chr1	150390000	150540000
chr1	150535000	151010000
chr1	150920000	151010000
chr1	150955000	150995000
chr1	151075000	151345000
chr1	151075000	151250000
chr1	151250000	151345000
chr1	151345000	151430000
chr1	151425000	151760000
chr1	151425000	151505000
chr1	151500000	151690000
chr1	151500000	151565000
chr1	151560000	151710000
chr1	151705000	151760000
chr1	152400000	152750000
chr1	152520000	152630000
chr1	152525000	152750000
chr1	152620000	152750000
chr1	152685000	152750000
chr1	152765000	152905000
chr1	152775000	153050000
chr1	152790000	152910000
chr1	152900000	153335000
chr1	153040000	153095000
chr1	153045000	153390000
chr1	153065000	153130000
chr1	153100000	153335000
chr1	153100000	153390000
chr1	153100000	153240000
chr1	153125000	153335000
chr1	153125000	153190000
chr1	153240000	153340000
chr1	153265000	153335000
chr1	153290000	153335000
chr1	153330000	153390000
chr1	153485000	153750000
chr1	153740000	154190000
chr1	153890000	154730000
chr1	153895000	154185000
chr1	153895000	154120000
chr1	153895000	154035000
chr1	153900000	153965000
chr1	153960000	154155000
chr1	153960000	154120000
chr1	153960000	154035000
chr1	154030000	154185000
chr1	154030000	154160000
chr1	154070000	154155000
chr1	154115000	154155000
chr1	154120000	154180000
chr1	154190000	154730000
chr1	154280000	154730000
chr1	154775000	155225000
chr1	155025000	155550000
chr1	155025000	155285000
chr1	155025000	155220000
chr1	155050000	155140000
chr1	155050000	155100000
chr1	155095000	155145000
chr1	155140000	155285000
chr1	155150000	155230000
chr1	155220000	155285000
chr1	155290000	155540000
chr1	155290000	155420000
chr1	155410000	155530000
chr1	155970000	156040000
chr1	156260000	156635000
chr1	156260000	156545000
chr1	156420000	156475000
chr1	156420000	156635000
chr1	156420000	156560000
chr1	156740000	157080000
chr1	156740000	156915000
chr1	156750000	156840000
chr1	156915000	157080000
chr1	156930000	157000000
chr1	157035000	157080000
chr1	157080000	157460000
chr1	157410000	157450000
chr1	159290000	160190000
chr1	159290000	160085000
chr1	159395000	160185000
chr1	159395000	160085000
chr1	159395000	159905000
chr1	159715000	159905000
chr1	159815000	159905000
chr1	159875000	160200000
chr1	159900000	160045000
chr1	159900000	160080000
chr1	159920000	159980000
chr1	159970000	160050000
chr1	160200000	161050000
chr1	160200000	160925000
chr1	160740000	161200000
chr1	160740000	160940000
chr1	160905000	161040000
chr1	161035000	161075000
chr1	161035000	161135000
chr1	161070000	161135000
chr1	161070000	161200000
chr1	161130000	161970000
chr1	161190000	161740000
chr1	161400000	161740000
chr1	161400000	161690000
chr1	161410000	161510000
chr1	161505000	161690000
chr1	161745000	161970000
chr1	161875000	161970000
chr1	161950000	162550000
chr1	162000000	162315000
chr1	162000000	162220000
chr1	162000000	162100000
chr1	162000000	162040000
chr1	162035000	162220000
chr1	162035000	162185000
chr1	162040000	162100000
chr1	162070000	162220000
chr1	162160000	162220000
chr1	162180000	162220000
chr1	162185000	162315000
chr1	162215000	162315000
chr1	162350000	162670000
chr1	162545000	162590000
chr1	162545000	162670000
chr1	162570000	162665000
chr1	162725000	162900000
chr1	162810000	163080000
chr1	162810000	162900000
chr1	162855000	162895000
chr1	162895000	163075000
chr1	162895000	162990000
chr1	162935000	162990000
chr1	163150000	163910000
chr1	163150000	163780000
chr1	163150000	163325000
chr1	163235000	163315000
chr1	163270000	163315000
chr1	163310000	163360000
chr1	163310000	163385000
chr1	163355000	163405000
chr1	163380000	163580000
chr1	163570000	163780000
chr1	163925000	163995000
chr1	163990000	165470000
chr1	164245000	164310000
chr1	164300000	165475000
chr1	164300000	164800000
chr1	164315000	165135000
chr1	164315000	164900000
chr1	164455000	164900000
chr1	164755000	164800000
chr1	164770000	165015000
chr1	164790000	165080000
chr1	164795000	164900000
chr1	164795000	164850000
chr1	164895000	165125000
chr1	165190000	165285000
chr1	165190000	165240000
chr1	165225000	166025000
chr1	165225000	165650000
chr1	165230000	165470000
chr1	165380000	165510000
chr1	165450000	166400000
chr1	165460000	165770000
chr1	165460000	165640000
chr1	165580000	165740000
chr1	165585000	165635000
chr1	165630000	166005000
chr1	165640000	166380000
chr1	165760000	166380000
chr1	165770000	166160000
chr1	165770000	166010000
chr1	165850000	166160000
chr1	166000000	166380000
chr1	166000000	166050000
chr1	166000000	166160000
chr1	167220000	167340000
chr1	167225000	167650000
chr1	167240000	167310000
chr1	167305000	167395000
chr1	167305000	167355000
chr1	167925000	168700000
chr1	167940000	169460000
chr1	167940000	169170000
chr1	167940000	169350000
chr1	167940000	168435000
chr1	167940000	168215000
chr1	167950000	168980000
chr1	167955000	168185000
chr1	167955000	168070000
chr1	167955000	168015000
chr1	168010000	169170000
chr1	168010000	168185000
chr1	168010000	168070000
chr1	168050000	169375000
chr1	168060000	169170000
chr1	168065000	168435000
chr1	168065000	168185000
chr1	168075000	169475000
chr1	168180000	169170000
chr1	168200000	168600000
chr1	168200000	168700000
chr1	168210000	169355000
chr1	168210000	169460000
chr1	168215000	168435000
chr1	168215000	168325000
chr1	168220000	168280000
chr1	168350000	169475000
chr1	168380000	168435000
chr1	168425000	169475000
chr1	168430000	169170000
chr1	168550000	169475000
chr1	168990000	169170000
chr1	169150000	169475000
chr1	169160000	169350000
chr1	169530000	170180000
chr1	169530000	169920000
chr1	169650000	170150000
chr1	169935000	170140000
chr1	169965000	170140000
chr1	169965000	170060000
chr1	170005000	170140000
chr1	170005000	170060000
chr1	170055000	170115000
chr1	170170000	170870000
chr1	170290000	170615000
chr1	170290000	170850000
chr1	170880000	172090000
chr1	171035000	171115000
chr1	171110000	171505000
chr1	171110000	171415000
chr1	171110000	171330000
chr1	171110000	171290000
chr1	171110000	171265000
chr1	171110000	171225000
chr1	171160000	171225000
chr1	171220000	171260000
chr1	171245000	171330000
chr1	171245000	171285000
chr1	171290000	171330000
chr1	171325000	171415000
chr1	171360000	171570000
chr1	171360000	171415000
chr1	171360000	171480000
chr1	171410000	171505000
chr1	171410000	171480000
chr1	171410000	171450000
chr1	171500000	171570000
chr1	172045000	172315000
chr1	172045000	172360000
chr1	172080000	172380000
chr1	172145000	172315000
chr1	172145000	172210000
chr1	172205000	172315000
chr1	172310000	172380000
chr1	172400000	173400000
chr1	172405000	172635000
chr1	172480000	172635000
chr1	172525000	172635000
chr1	172525000	172565000
chr1	175625000	175885000
chr1	175625000	175695000
chr1	175675000	177800000
chr1	175690000	175885000
chr1	175690000	176810000
chr1	175925000	176875000
chr1	176220000	176870000
chr1	176710000	176870000
chr1	176870000	177690000
chr1	176870000	177430000
chr1	177255000	177445000
chr1	177405000	177690000
chr1	177440000	177800000
chr1	177790000	177990000
chr1	177925000	178475000
chr1	177975000	178325000
chr1	178140000	178450000
chr1	178145000	178305000
chr1	178180000	178410000
chr1	178180000	178320000
chr1	178300000	178465000
chr1	178315000	178410000
chr1	178315000	178450000
chr1	178315000	178370000
chr1	178360000	178450000
chr1	178365000	178410000
chr1	178405000	178450000
chr1	178465000	179480000
chr1	178525000	179235000
chr1	178525000	179480000
chr1	178525000	179145000
chr1	178525000	179065000
chr1	178525000	178710000
chr1	178525000	178965000
chr1	178525000	178850000
chr1	178640000	178710000
chr1	178700000	178850000
chr1	178700000	178975000
chr1	178705000	179145000
chr1	178705000	179065000
chr1	178860000	179150000
chr1	178950000	179475000
chr1	178960000	179145000
chr1	179060000	179145000
chr1	179140000	179480000
chr1	179500000	179625000
chr1	179500000	179740000
chr1	179545000	179625000
chr1	179545000	179585000
chr1	180265000	180410000
chr1	180325000	180390000
chr1	180430000	180770000
chr1	180775000	180850000
chr1	180775000	180815000
chr1	180810000	180850000
chr1	180880000	181240000
chr1	180900000	180975000
chr1	180900000	180945000
chr1	181875000	182550000
chr1	182120000	182540000
chr1	182125000	182300000
chr1	182280000	182350000
chr1	182375000	182540000
chr1	182405000	182465000
chr1	182490000	182540000
chr1	182550000	183275000
chr1	182905000	182965000
chr1	183295000	183370000
chr1	183345000	183390000
chr1	183650000	184250000
chr1	184025000	184800000
chr1	184025000	184250000
chr1	184030000	184085000
chr1	184260000	184780000
chr1	184265000	184740000
chr1	184265000	184450000
chr1	184400000	184450000
chr1	184445000	184735000
chr1	184445000	184610000
chr1	184745000	184785000
chr1	184820000	185195000
chr1	184850000	185195000
chr1	184965000	185195000
chr1	185060000	185190000
chr1	185140000	185185000
chr1	185540000	186730000
chr1	185540000	185690000
chr1	185675000	186720000
chr1	185675000	186200000
chr1	185770000	185820000
chr1	186110000	186710000
chr1	186180000	186710000
chr1	186180000	186350000
chr1	186180000	186265000
chr1	186240000	186720000
chr1	186260000	186710000
chr1	186260000	186350000
chr1	186345000	186710000
chr1	186500000	186710000
chr1	186550000	186710000
chr1	186600000	186710000
chr1	190920000	191190000
chr1	190925000	191030000
chr1	190925000	190980000
chr1	190940000	191080000
chr1	190940000	191130000
chr1	190975000	191030000
chr1	191025000	191065000
chr1	191175000	191600000
chr1	191180000	191400000
chr1	191180000	191225000
chr1	191180000	191280000
chr1	191220000	191260000
chr1	191310000	191830000
chr1	191310000	191570000
chr1	191325000	191400000
chr1	191350000	191570000
chr1	191390000	191565000
chr1	191395000	191825000
chr1	191395000	191465000
chr1	191395000	191435000
chr1	191460000	191530000
chr1	191570000	191720000
chr1	191575000	191820000
chr1	191835000	192095000
chr1	191965000	192095000
chr1	192130000	192860000
chr1	192725000	193150000
chr1	192725000	192915000
chr1	192730000	192800000
chr1	192735000	192855000
chr1	192735000	192895000
chr1	192735000	192775000
chr1	192780000	192915000
chr1	192785000	192825000
chr1	192795000	192855000
chr1	192820000	192860000
chr1	192855000	192905000
chr1	193130000	193245000
chr1	193130000	193190000
chr1	193185000	193245000
chr1	193205000	193380000
chr1	193380000	194230000
chr1	193380000	194340000
chr1	193380000	194620000
chr1	193385000	193590000
chr1	193385000	193705000
chr1	193445000	193590000
chr1	193445000	193705000
chr1	193500000	193540000
chr1	193500000	193590000
chr1	193515000	193565000
chr1	193695000	194225000
chr1	193700000	194620000
chr1	193870000	194225000
chr1	193870000	194110000
chr1	193925000	194175000
chr1	193930000	194225000
chr1	194105000	194225000
chr1	194105000	194175000
chr1	194170000	194225000
chr1	194220000	194340000
chr1	194875000	194955000
chr1	194975000	195135000
chr1	194975000	195020000
chr10	3325000	3975000
chr10	3525000	4350000
chr10	3530000	3945000
chr10	3570000	3945000
chr10	3570000	3635000
chr10	3570000	3745000
chr10	3595000	3635000
chr10	3630000	3900000
chr10	3630000	3745000
chr10	3630000	3700000
chr10	3740000	3900000
chr10	3740000	3945000
chr10	3810000	3900000
chr10	3895000	3945000
chr10	4425000	5165000
chr10	4430000	4720000
chr10	4430000	4595000
chr10	4550000	5150000
chr10	4550000	4640000
chr10	4555000	4595000
chr10	4610000	5145000
chr10	4610000	4720000
chr10	4630000	4715000
chr10	4670000	5165000
chr10	4675000	4715000
chr10	4710000	5145000
chr10	5800000	7220000
chr10	6890000	7215000
chr10	7075000	7215000
chr10	7140000	7215000
chr10	7175000	7215000
chr10	7210000	7290000
chr10	7810000	8240000
chr10	7880000	8720000
chr10	7880000	8200000
chr10	7880000	8240000
chr10	7955000	8180000
chr10	8085000	8180000
chr10	8240000	8520000
chr10	8240000	8720000
chr10	8250000	8400000
chr10	8285000	8395000
chr10	8320000	8520000
chr10	8390000	8520000
chr10	8390000	8450000
chr10	8440000	8520000
chr10	8740000	8795000
chr10	8760000	9680000
chr10	8790000	9075000
chr10	8790000	9680000
chr10	8790000	8980000
chr10	8795000	8890000
chr10	8885000	8970000
chr10	10320000	10560000
chr10	10400000	11150000
chr10	10405000	10560000
chr10	10470000	10560000
chr10	10550000	11160000
chr10	11280000	11345000
chr10	12685000	12925000
chr10	12690000	13000000
chr10	12825000	12870000
chr10	12865000	12925000
chr10	12920000	12965000
chr10	12920000	13000000
chr10	13000000	14225000
chr10	13000000	13975000
chr10	13010000	14400000
chr10	13015000	13430000
chr10	13075000	13225000
chr10	13085000	13430000
chr10	13090000	13325000
chr10	13320000	13380000
chr10	13320000	13430000
chr10	13550000	13970000
chr10	13550000	13875000
chr10	13560000	14205000
chr10	13570000	14330000
chr10	13570000	14390000
chr10	13570000	13670000
chr10	13650000	13850000
chr10	13660000	14200000
chr10	13665000	13970000
chr10	13665000	13725000
chr10	13775000	13970000
chr10	13865000	13970000
chr10	13910000	13970000
chr10	13965000	14200000
chr10	13965000	14325000
chr10	13965000	14090000
chr10	13965000	14060000
chr10	13965000	14020000
chr10	14450000	14710000
chr10	15300000	17730000
chr10	16680000	17730000
chr10	16800000	17725000
chr10	16870000	17730000
chr10	16990000	17730000
chr10	17010000	17730000
chr10	17210000	17725000
chr10	17365000	17725000
chr10	17425000	17725000
chr10	17470000	17725000
chr10	17510000	17725000
chr10	17560000	17725000
chr10	17630000	17725000
chr10	17655000	17725000
chr10	17730000	18200000
chr10	17730000	18060000
chr10	17730000	17870000
chr10	17795000	17950000
chr10	17795000	17840000
chr10	17940000	18240000
chr10	17945000	18025000
chr10	18225000	18550000
chr10	18390000	18530000
chr10	18915000	19190000
chr10	18950000	19190000
chr10	19015000	19190000
chr10	19225000	19900000
chr10	19240000	19700000
chr10	19475000	19700000
chr10	19575000	20125000
chr10	19590000	20320000
chr10	19700000	20150000
chr10	19930000	20130000
chr10	20300000	21300000
chr10	20310000	20955000
chr10	20310000	20350000
chr10	20405000	20930000
chr10	21380000	22010000
chr10	21465000	22000000
chr10	21600000	21700000
chr10	21605000	21995000
chr10	21790000	21995000
chr10	21920000	21995000
chr10	22570000	23090000
chr10	22570000	22780000
chr10	22580000	22720000
chr10	22625000	23800000
chr10	22700000	23800000
chr10	22710000	22780000
chr10	22740000	22820000
chr10	22780000	23090000
chr10	22780000	22990000
chr10	22810000	23080000
chr10	22810000	22920000
chr10	22810000	22880000
chr10	22820000	23060000
chr10	22870000	22930000
chr10	22910000	23060000
chr10	23110000	23790000
chr10	24160000	24630000
chr10	24310000	24625000
chr10	24330000	24630000
chr10	24330000	24600000
chr10	24380000	24600000
chr10	24380000	24450000
chr10	24410000	24630000
chr10	24445000	24600000
chr10	24445000	24490000
chr10	24630000	24840000
chr10	24630000	24790000
chr10	24820000	24870000
chr10	24865000	25220000
chr10	24870000	26380000
chr10	24960000	25220000
chr10	25260000	26140000
chr10	25265000	25490000
chr10	25290000	25450000
chr10	25290000	25490000
chr10	25295000	25365000
chr10	25360000	25450000
chr10	25530000	26080000
chr10	25530000	26140000
chr10	25610000	26080000
chr10	25620000	25680000
chr10	27130000	27770000
chr10	27385000	27665000
chr10	28475000	28750000
chr10	28480000	28850000
chr10	29310000	29365000
chr10	29360000	29535000
chr10	29525000	30825000
chr10	29525000	30070000
chr10	29525000	30005000
chr10	29530000	30090000
chr10	29530000	30420000
chr10	29530000	30280000
chr10	29530000	30230000
chr10	29815000	30420000
chr10	29820000	30070000
chr10	29820000	30005000
chr10	30000000	30070000
chr10	30000000	30420000
chr10	30000000	30285000
chr10	30000000	30370000
chr10	30065000	30420000
chr10	30610000	30810000
chr10	30615000	31315000
chr10	30615000	30720000
chr10	30710000	30810000
chr10	30820000	31300000
chr10	30840000	31320000
chr10	31310000	31610000
chr10	31465000	31610000
chr10	33555000	33625000
chr10	33950000	34020000
chr10	34015000	34285000
chr10	34035000	34330000
chr10	34035000	34100000
chr10	34090000	34210000
chr10	34095000	34330000
chr10	34095000	34285000
chr10	34205000	34285000
chr10	37000000	39075000
chr10	37070000	39050000
chr10	37070000	38850000
chr10	37070000	38555000
chr10	37070000	38270000
chr10	37075000	37140000
chr10	37130000	38850000
chr10	37130000	37610000
chr10	37130000	37490000
chr10	37135000	37360000
chr10	37140000	37195000
chr10	38570000	38810000
chr10	38875000	39040000
chr10	38880000	38970000
chr10	38905000	38970000
chr10	39170000	39965000
chr10	39170000	39735000
chr10	39170000	39615000
chr10	39170000	39230000
chr10	39170000	39525000
chr10	39170000	39375000
chr10	39225000	39800000
chr10	39225000	39650000
chr10	39350000	39650000
chr10	39530000	39735000
chr10	39530000	39630000
chr10	39570000	39615000
chr10	39625000	39975000
chr10	39625000	39735000
chr10	39895000	39965000
chr10	40250000	40640000
chr10	40255000	40350000
chr10	40255000	40525000
chr10	40255000	40305000
chr10	40300000	40350000
chr10	40625000	41300000
chr10	40650000	40885000
chr10	40650000	41005000
chr10	40680000	40885000
chr10	40750000	40885000
chr10	41000000	41510000
chr10	41300000	41680000
chr10	41300000	41520000
chr10	41430000	41690000
chr10	41450000	41510000
chr10	41500000	42300000
chr10	41515000	41680000
chr10	41520000	41570000
chr10	41675000	42300000
chr10	41700000	41975000
chr10	41710000	41820000
chr10	41800000	42525000
chr10	41830000	42300000
chr10	41830000	41940000
chr10	41830000	41970000
chr10	41885000	42280000
chr10	41885000	41940000
chr10	41975000	42650000
chr10	41980000	42280000
chr10	41980000	42120000
chr10	41980000	42040000
chr10	42030000	42280000
chr10	42030000	42120000
chr10	42085000	42280000
chr10	42110000	42210000
chr10	42115000	42280000
chr10	42115000	42155000
chr10	42200000	42280000
chr10	42300000	42510000
chr10	42300000	42740000
chr10	42305000	42640000
chr10	42500000	42640000
chr10	42955000	42995000
chr10	42990000	43175000
chr10	43170000	43225000
chr10	43470000	43910000
chr10	43475000	43545000
chr10	44275000	45375000
chr10	44290000	45050000
chr10	44290000	45005000
chr10	44325000	45005000
chr10	44325000	45050000
chr10	44325000	44700000
chr10	44325000	44460000
chr10	44450000	44610000
chr10	44455000	45005000
chr10	44455000	44700000
chr10	44455000	45050000
chr10	44455000	44765000
chr10	44455000	44530000
chr10	44525000	44700000
chr10	44525000	45005000
chr10	44525000	45050000
chr10	44525000	44605000
chr10	44605000	44700000
chr10	44605000	44650000
chr10	44645000	44700000
chr10	44695000	45005000
chr10	44695000	44755000
chr10	44695000	44875000
chr10	45050000	45925000
chr10	45050000	45375000
chr10	45095000	45375000
chr10	45380000	45920000
chr10	45670000	45810000
chr10	45675000	45920000
chr10	50575000	52425000
chr10	52100000	52390000
chr10	52230000	52420000
chr10	52230000	52385000
chr10	52380000	52420000
chr10	52400000	53600000
chr10	53110000	53530000
chr10	53110000	53350000
chr10	53340000	53600000
chr10	53345000	53510000
chr10	53345000	53435000
chr10	53345000	53400000
chr10	53395000	53435000
chr10	53430000	53470000
chr10	53435000	53510000
chr10	53465000	53510000
chr10	53625000	54125000
chr10	53860000	55770000
chr10	53860000	54560000
chr10	53860000	55990000
chr10	53860000	54080000
chr10	54075000	54125000
chr10	54100000	54575000
chr10	54120000	54405000
chr10	56100000	56340000
chr10	56105000	56230000
chr10	56360000	57450000
chr10	56370000	57320000
chr10	56370000	57005000
chr10	56370000	57190000
chr10	56370000	56840000
chr10	56370000	56770000
chr10	56375000	56600000
chr10	57485000	57535000
chr10	58255000	58380000
chr10	58320000	58450000
chr10	58320000	58380000
chr10	58355000	58450000
chr10	58445000	58500000
chr10	58800000	59325000
chr10	59160000	59870000
chr10	59165000	59295000
chr10	59220000	59275000
chr10	59290000	59360000
chr10	59295000	59870000
chr10	59370000	59870000
chr10	59490000	59870000
chr10	59500000	59620000
chr10	59520000	59620000
chr10	59550000	59620000
chr10	59615000	59705000
chr10	59700000	59870000
chr10	59875000	60250000
chr10	59890000	60070000
chr10	59895000	60005000
chr10	59905000	59955000
chr10	59950000	60005000
chr10	60000000	60085000
chr10	60305000	60415000
chr10	60305000	60700000
chr10	60305000	60350000
chr10	60345000	60410000
chr10	60415000	60760000
chr10	60530000	60755000
chr10	60685000	60755000
chr10	60780000	60835000
chr10	60780000	61055000
chr10	60830000	60895000
chr10	61195000	61340000
chr10	61195000	61400000
chr10	61275000	61335000
chr10	62270000	62410000
chr10	62275000	62490000
chr10	62275000	62345000
chr10	62325000	63025000
chr10	62340000	62490000
chr10	62450000	62490000
chr10	62480000	63340000
chr10	62485000	63025000
chr10	62500000	62555000
chr10	62790000	62925000
chr10	62790000	62845000
chr10	62790000	62890000
chr10	62840000	62925000
chr10	62975000	63025000
chr10	63020000	63385000
chr10	63020000	63065000
chr10	63150000	63385000
chr10	63150000	63250000
chr10	63240000	63385000
chr10	63240000	63340000
chr10	63305000	63385000
chr10	63335000	63385000
chr10	63380000	63430000
chr10	64075000	66825000
chr10	64750000	66825000
chr10	66900000	67550000
chr10	66900000	67130000
chr10	66905000	67315000
chr10	66905000	67225000
chr10	66920000	67190000
chr10	66920000	67100000
chr10	66920000	67050000
chr10	66920000	67005000
chr10	66920000	66970000
chr10	66965000	67050000
chr10	66965000	67005000
chr10	67000000	67100000
chr10	67000000	67060000
chr10	67055000	67100000
chr10	67125000	67190000
chr10	67260000	67315000
chr10	67300000	68000000
chr10	67315000	67860000
chr10	67315000	67730000
chr10	67315000	67770000
chr10	67315000	67540000
chr10	67530000	67650000
chr10	67530000	67770000
chr10	67535000	67860000
chr10	67535000	67730000
chr10	67725000	67860000
chr10	67765000	67860000
chr10	67860000	68280000
chr10	67875000	68150000
chr10	67995000	68285000
chr10	67995000	68150000
chr10	68100000	68140000
chr10	68140000	68360000
chr10	68145000	68280000
chr10	68150000	69350000
chr10	68165000	68215000
chr10	68210000	68280000
chr10	68245000	68285000
chr10	68275000	68360000
chr10	68350000	69330000
chr10	68350000	68760000
chr10	68350000	68575000
chr10	68355000	68905000
chr10	68355000	68450000
chr10	68450000	69325000
chr10	68460000	68910000
chr10	68460000	68760000
chr10	68460000	68560000
chr10	68900000	69325000
chr10	68900000	69190000
chr10	69000000	69325000
chr10	69185000	69265000
chr10	69185000	69310000
chr10	69210000	69310000
chr10	69210000	69270000
chr10	69370000	69660000
chr10	69450000	69850000
chr10	69450000	69655000
chr10	69530000	69655000
chr10	69660000	69795000
chr10	69660000	69850000
chr10	69660000	69740000
chr10	69660000	69965000
chr10	69735000	69795000
chr10	69735000	69850000
chr10	69870000	70300000
chr10	69960000	70300000
chr10	70095000	70300000
chr10	70195000	70300000
chr10	70195000	70250000
chr10	70310000	70970000
chr10	70560000	70970000
chr10	70575000	71225000
chr10	70965000	71160000
chr10	70965000	71200000
chr10	70965000	71065000
chr10	70965000	71030000
chr10	71025000	71160000
chr10	71025000	71200000
chr10	71025000	71065000
chr10	71060000	71160000
chr10	71060000	71200000
chr10	71120000	71160000
chr10	74200000	74475000
chr10	74305000	74370000
chr10	75210000	75780000
chr10	75585000	75955000
chr10	75585000	75840000
chr10	75585000	75705000
chr10	75585000	75680000
chr10	75585000	75635000
chr10	75585000	75765000
chr10	75630000	75840000
chr10	75740000	75955000
chr10	75740000	75855000
chr10	75770000	75840000
chr10	75830000	75940000
chr10	75895000	75955000
chr10	76450000	76625000
chr10	76465000	76735000
chr10	76550000	76735000
chr10	76620000	76735000
chr10	76625000	76670000
chr10	76640000	76685000
chr10	76665000	76730000
chr10	76835000	77025000
chr10	76835000	77075000
chr10	76900000	76970000
chr10	77075000	77525000
chr10	77080000	77255000
chr10	77080000	77135000
chr10	77130000	77255000
chr10	77130000	77210000
chr10	77130000	77170000
chr10	77165000	77210000
chr10	77210000	77255000
chr10	77510000	77980000
chr10	77515000	78010000
chr10	77515000	77625000
chr10	77515000	77920000
chr10	77515000	77570000
chr10	77580000	77625000
chr10	77620000	78170000
chr10	77620000	77980000
chr10	78000000	78425000
chr10	78025000	78165000
chr10	78025000	78070000
chr10	78065000	78160000
chr10	78065000	78110000
chr10	78105000	78145000
chr10	78350000	78415000
chr10	78480000	78575000
chr10	78520000	78575000
chr10	79765000	79815000
chr10	79830000	79960000
chr10	79840000	79885000
chr10	79850000	80170000
chr10	79850000	79930000
chr10	79880000	79930000
chr10	79880000	79960000
chr10	79920000	80150000
chr10	79925000	80120000
chr10	79925000	79965000
chr10	79985000	80145000
chr10	79985000	80120000
chr10	79985000	80040000
chr10	80035000	80120000
chr10	80160000	80680000
chr10	80175000	80250000
chr10	80225000	80265000
chr10	80260000	80580000
chr10	80265000	80705000
chr10	80395000	80435000
chr10	80575000	80705000
chr10	80575000	80680000
chr10	80610000	80690000
chr10	80620000	80705000
chr10	80620000	80660000
chr10	80655000	80705000
chr10	80700000	80800000
chr10	80700000	80755000
chr10	80745000	80880000
chr10	80750000	80800000
chr10	80805000	80880000
chr10	80820000	81000000
chr10	80855000	80905000
chr10	80900000	81070000
chr10	80925000	80965000
chr10	80925000	80990000
chr10	80995000	81175000
chr10	81070000	81110000
chr10	81105000	81170000
chr10	81135000	81180000
chr10	81195000	81345000
chr10	81285000	81455000
chr10	81285000	81345000
chr10	81290000	81435000
chr10	81320000	81380000
chr10	81380000	81435000
chr10	81430000	81500000
chr10	81495000	81550000
chr10	81500000	82175000
chr10	81500000	81610000
chr10	81550000	81610000
chr10	81570000	81610000
chr10	82045000	82130000
chr10	82125000	82245000
chr10	82175000	82245000
chr10	82350000	82630000
chr10	82620000	83650000
chr10	82650000	82875000
chr10	82665000	82905000
chr10	82665000	82765000
chr10	82695000	82765000
chr10	82760000	82860000
chr10	82795000	82865000
chr10	82810000	82905000
chr10	82900000	83550000
chr10	82905000	83295000
chr10	82905000	83200000
chr10	82905000	83355000
chr10	82905000	82990000
chr10	82980000	83110000
chr10	82985000	83190000
chr10	82985000	83070000
chr10	83210000	83360000
chr10	83360000	83545000
chr10	83540000	83650000
chr10	83640000	83730000
chr10	83800000	84175000
chr10	83815000	84455000
chr10	83815000	84025000
chr10	83820000	83945000
chr10	83860000	83945000
chr10	83860000	83900000
chr10	83940000	84025000
chr10	83940000	84170000
chr10	83940000	84000000
chr10	84020000	84440000
chr10	84020000	84385000
chr10	84160000	84390000
chr10	84160000	84440000
chr10	84510000	85050000
chr10	84510000	84580000
chr10	84530000	84625000
chr10	84530000	84580000
chr10	84640000	85050000
chr10	84835000	85050000
chr10	84915000	84970000
chr10	85100000	85185000
chr10	85180000	85390000
chr10	85220000	85630000
chr10	85220000	85390000
chr10	85220000	85660000
chr10	85330000	85390000
chr10	85385000	85600000
chr10	85385000	85630000
chr10	85385000	85465000
chr10	85915000	86025000
chr10	85915000	85960000
chr10	85965000	86465000
chr10	85965000	86300000
chr10	85965000	86025000
chr10	85970000	86065000
chr10	86060000	86465000
chr10	86060000	86220000
chr10	86065000	86300000
chr10	86070000	86190000
chr10	86180000	86455000
chr10	86300000	86455000
chr10	86300000	86340000
chr10	86300000	86385000
chr10	86330000	86440000
chr10	86475000	86750000
chr10	86705000	86780000
chr10	86730000	86780000
chr10	86770000	86980000
chr10	87550000	88330000
chr10	87550000	88430000
chr10	87595000	88330000
chr10	87605000	87670000
chr10	87645000	88330000
chr10	87650000	88305000
chr10	87650000	87975000
chr10	87660000	87830000
chr10	87665000	87860000
chr10	87855000	88305000
chr10	87860000	88210000
chr10	88040000	88310000
chr10	88145000	88205000
chr10	88160000	88260000
chr10	88195000	88305000
chr10	88200000	88265000
chr10	88260000	88305000
chr10	88375000	88735000
chr10	88500000	88735000
chr10	89100000	89260000
chr10	89150000	89190000
chr10	89460000	89750000
chr10	89685000	89735000
chr10	90720000	91150000
chr10	90725000	91250000
chr10	91070000	91145000
chr10	91080000	91185000
chr10	91080000	91125000
chr10	91120000	91185000
chr10	91165000	91240000
chr10	93050000	93480000
chr10	93050000	93550000
chr10	93050000	93430000
chr10	93060000	93290000
chr10	93080000	93170000
chr10	93160000	93455000
chr10	93160000	93250000
chr10	93160000	93295000
chr10	93290000	93475000
chr10	93420000	93550000
chr10	93420000	93480000
chr10	93590000	93815000
chr10	93610000	93780000
chr10	93620000	93745000
chr10	93800000	94125000
chr10	93885000	94040000
chr10	93890000	93935000
chr10	93945000	94120000
chr10	94035000	94120000
chr10	94400000	94975000
chr10	94405000	94610000
chr10	94405000	94520000
chr10	94405000	94465000
chr10	94410000	94485000
chr10	94460000	94520000
chr10	94620000	94960000
chr10	94990000	95420000
chr10	94990000	95480000
chr10	94990000	95325000
chr10	94990000	95035000
chr10	94990000	95090000
chr10	95085000	95420000
chr10	95085000	95480000
chr10	95085000	95325000
chr10	95085000	95230000
chr10	95100000	95145000
chr10	95140000	95325000
chr10	95140000	95265000
chr10	95140000	95195000
chr10	95190000	95420000
chr10	95190000	95330000
chr10	95255000	95325000
chr10	95260000	95420000
chr10	95320000	95420000
chr10	95320000	95390000
chr10	95550000	97350000
chr10	95550000	96035000
chr10	95895000	96035000
chr10	96125000	97700000
chr10	96125000	96950000
chr10	96130000	97315000
chr10	96130000	97340000
chr10	96130000	96220000
chr10	96140000	97170000
chr10	96145000	96690000
chr10	96145000	96620000
chr10	96150000	96550000
chr10	96210000	97320000
chr10	96210000	97170000
chr10	96210000	96940000
chr10	96210000	96690000
chr10	96210000	96620000
chr10	96210000	96550000
chr10	96330000	96620000
chr10	96540000	96830000
chr10	96545000	97335000
chr10	96545000	96690000
chr10	96545000	96620000
chr10	96550000	97170000
chr10	96610000	97160000
chr10	96615000	97315000
chr10	96615000	96950000
chr10	96615000	96755000
chr10	96615000	96690000
chr10	96620000	96830000
chr10	96675000	97175000
chr10	96685000	97315000
chr10	96685000	96825000
chr10	96685000	96935000
chr10	96685000	96725000
chr10	96685000	96755000
chr10	96820000	97340000
chr10	96920000	97320000
chr10	96950000	97320000
chr10	97160000	97320000
chr10	97325000	99125000
chr10	97325000	98025000
[truncated: 15,182 more rows]

## Sheet: TRIM28PRDEG
gene	D3.5 TRIM28dd log2FC	D3.5 TRIM28dd p value	D3.5 LE PGRdd base mean	D3.5 LE PGRdd fold change	D4.5 ePRBoe FC	D4.5 ePRBoe p value
Tmprss11g	-6.60826	5e-05			-1.90294	0.00287543			D3.5 TRIM28dd:		D3.5 uterus TRIM28f/f vs. TRIM28d/d
Chga	-5.86678	5e-05	1.36053	-1.42885					D3.5 LE PRdd		D3.5 LE Pgrf/f vs. Ltficre/+Pgrf/f
Gldc	-5.74009	5e-05	6.15	-3.67	3.37936	0.00135404			D3.5 ePRBoe		D4.5 LE Wnt7acre vs. Wnt7acrePgrBLsL/+
Rims3	-5.69466	0.0003	7.73	-9.95	2.16943	0.0070944
Slc12a3	-5.64118	0.0003			-2.29455	0.00664372
Lrrtm2	-5.49822	0.0361	3.4419	-2.49137
Fam83a	-5.4879	5e-05	1.2898	-4.20723
Hrk	-5.21741	5e-05	0.651835	-2.87013	1.65615	0.00645577
Tac2	-5.19896	5e-05	1.23372	1.88317	-1.63905	0.0342342
Fam189a1	-5.05348	0.02275	3.02579	2.36029
Gap43	-4.90061	5e-05			1.74542	0.000512509
Meig1	-4.85376	5e-05	6.52	-4.99	2.7553	0.0062637
Nr4a3	-4.81956	5e-05			2.47299	0.00280015
Col22a1	-4.74893	5e-05	1.65648	-2.0088
Ppfia2	-4.72658	0.0001	2.73771	3.13518
Saa1	-4.70715	0.002			-1.49542	0.0167432
Tm4sf4	-4.4413	0.0223	7.56	-5.85	-1.88389	0.0175554
Slc5a11	-4.36195	5e-05	7.84	-2.65	-1.66973	0.0171975
Slc2a3	-4.27281	5e-05	9.71	-7.61	3.05113	6.51212e-05
Acbd7	-4.26478	0.0015	7.12	-5.32	9.75962	0.000401032
Drd4	-4.22899	0.00025	7.43	-11.1	1.92112	0.000621271
Has2	-4.19775	5e-05	1.52301	-1.78252
Epha8	-4.10888	5e-05	0.362422	-1.88261	1.40072	0.00693798
Slc24a4	-4.10015	5e-05	5.09	-8.72	2.37222	0.00157435
St6galnac1	-4.06871	0.0375	3.26056	-4.26011
Slc5a5	-4.06358	5e-05	5.58	-5.76	4.32477	0.0198511
Olah	-3.91378	0.01255	4.56945	-2.72828	8.85067	5.1838e-06
Npl	-3.77106	5e-05	10.7	-7.01	2.36066	0.0120017
Tspan11	-3.74825	5e-05	3.68422	-1.85991
Tbata	-3.6636	0.0003	1.06282	-2.02983
Fst	-3.58394	5e-05	3.55732	1.8807
Draxin	-3.56535	5e-05	2.36206	1.35275
Ndp	-3.55977	5e-05	7.38	-2.09
Clic6	-3.54716	5e-05	0.714301	2.58655	2.85451	0.000188682
Acot7	-3.52187	5e-05	12.4487	-7.28024	3.11127	0.00155526
Fam155a	-3.51863	5e-05	0.667386	-2.90747
Mest	-3.42044	5e-05			-1.75072	0.0245187
Ptch2	-3.38148	5e-05	1.03641	3.30286	1.31292	0.000790478
Shisa3	-3.38055	5e-05	1.06524	-2.05304
Crp	-3.17195	0.0049	1.54451	4.16816
Cyp26a1	-3.17148	5e-05	9.71	-1.79	-5.04142	0.0160677
Pi16	-3.15066	5e-05	4.67995	1.59702	1.56489	0.0072551
Fosb	-3.14868	5e-05	1.18356	3.57645
Stmn4	-3.13435	5e-05	0.709891	2.57645
Kcnc3	-3.11085	5e-05			1.52222	0.0249714
Pllp	-3.05956	5e-05	10.6	-3.35	2.07054	0.0103427
Sorl1	-3.05939	5e-05	8.79	-3.14
C9	-3.05761	0.0002	4.8631	-1.76102	1.51766	7.21324e-05
Lef1	-3.02147	5e-05	5.228	-2.01833
Ano2	-3.01866	5e-05	5.1	-6.27
Nudt19	-2.98341	5e-05	12.9984	-4.5524	-1.77247	0.00673023
Slc6a2	-2.97034	5e-05			-1.30561	0.00517651
Rgs5	-2.94067	5e-05			-1.51745	0.00877294
Fam159a	-2.93847	0.00875	0.362422	-1.88261
Hgf	-2.9103	5e-05	2.90112	2.19599
Dleu7	-2.87704	5e-05			1.79521	0.0011008
Cpne7	-2.7274	5e-05	1.6558	-2.03578
Ctgf	-2.7199	5e-05	10.6	-5.63	-1.94767	0.000317809
Baalc	-2.7053	0.01645	0.880408	2.98095
Disp2	-2.69402	5e-05			-1.30128	0.012152
Insl6	-2.69123	0.00045	10.7	-3.56	1.84191	0.0150083
Tdo2	-2.62102	0.0004	0.371945	-1.90397
Gfpt2	-2.61235	5e-05	1.54203	4.16479
Ephx3	-2.60269	0.00025	0.511423	1.99655
Cln5	-2.59775	5e-05	12.4116	-4.30693
Tex15	-2.57901	5e-05	4.81495	-1.34377
Frmpd1	-2.56174	5e-05	3.58431	-3.57933	1.56662	0.0123984
Iqsec3	-2.55081	5e-05	1.24463	-2.44984
Adamts16	-2.5434	5e-05	5.78	-1.99
Jam2	-2.53944	5e-05	11.6	-7.65	1.85593	0.00140671
Kit	-2.52133	5e-05	4.22306	-1.86055
Grik1	-2.51854	0.02445	0.888236	2.99655
Vit	-2.45642	5e-05	3.80222	-1.04091	1.35433	0.00914942
4930444P10Rik	-2.45406	0.0095	2.45071	-1.3035
Tnfrsf21	-2.40452	5e-05	9.06	-4.57	1.58678	0.00143092
Lin7a	-2.36632	5e-05	1.43927	4.00414
Col23a1	-2.34691	5e-05	4.26	7.41	1.70898	0.000941118
Hhipl1	-2.34621	5e-05	0.714301	2.58655
Il1r2	-2.32599	0.001	2.82508	-2.60878
Myd88	-2.31353	5e-05	13.1271	-5.59146	1.58109	0.000509116
Fbln7	-2.28774	5e-05	3.25007	6.31925	-1.39423	0.00616089
D430041D05Rik	-2.28583	0.00015	3.51959	2.32755
Scin	-2.27659	5e-05	3.14502	3.63912
Medag	-2.24018	5e-05	3.09855	1.45093
Tsku	-2.23806	5e-05	5.78	-5.96	2.09399	7.67309e-05
Tmem100	-2.23044	5e-05	8.73	1.89
Pthlh	-2.19297	5e-05	6.41	2.56
Dusp4	-2.17838	5e-05	0.651835	-2.87013
Gpc6	-2.16885	5e-05	4.91939	1.52445
Fasl	-2.16082	0.00195	3.25441	-1.58776
Tshz3	-2.15867	5e-05	3.31829	-2.33675
Tnfrsf9	-2.15654	5e-05			-1.40398	0.0236102
Ctsd	-2.14666	5e-05	17.3262	-3.92733
Rorb	-2.1449	5e-05			1.33689	0.0281206
Kbtbd8	-2.12396	0.0001	3.33157	-1.02354
Kcnc4	-2.12137	0.00035	4.33	-7.93	2.67964	4.40296e-06
Xcl1	-2.11953	0.0002	3.85815	1.07264	-1.58229	0.000219612
Rgs6	-2.11348	0.00475	0.709891	2.57645
Nxpe3	-2.08842	5e-05	5.7	-2.64	1.64375	3.46447e-05
Adamts17	-2.07141	0.0002	3.5226	3.02082
Gli1	-2.06038	5e-05	3.31274	-2.08148	1.40501	0.000362988
Cpxm2	-2.03723	5e-05			-1.51324	0.019862
Sp7	-2.03643	0.003	0.371945	-1.90397
D430019H16Rik	-2.02528	5e-05			1.37856	0.0347932
Lif	-2.00308	5e-05	2.26275	5.15622	-5.10252	0.000306678
Nog	-1.98714	5e-05			-1.45182	0.0025513
Hhip	-1.96267	0.00025	2.04821	2.12533	1.63054	0.00591538
Egr2	-1.96137	5e-05	2.34169	-1.91673	-1.40618	0.0489524
Adamts4	-1.95814	5e-05			-1.47377	0.0400387
Ihh	-1.94478	5e-05	10	-3.69	1.58622	0.0103426
Nr4a1	-1.93883	5e-05	4.55	3.57251
Tmc7	-1.93059	0.0002	2.15738	-5.46782	3.17125	7.24745e-06
Arvcf	-1.93023	0.00055	8.8	-3.66	3.54505	0.000734663
Dbh	-1.92576	0.0064	0.371945	-1.90397
Sdk2	-1.89378	0.00035	0.705467	2.56595
Aplnr	-1.89269	5e-05	4.97769	-1.0396	-1.34327	0.005409
Ripply3	-1.86695	0.00095	7.95	-5.5	-1.34571	0.0417304
Rel	-1.86388	0.0007	4.26	-5.38	1.63279	0.000492693
Adra2a	-1.85306	5e-05	4.01	7.14
Tenm3	-1.84102	5e-05	3.29572	1.23349
Vstm4	-1.83132	5e-05	3.44508	1.46427
Spdef	-1.83126	0.0071	1.90985	-2.44126
Steap4	-1.82912	5e-05			-1.36028	0.0471349
Scara5	-1.79458	5e-05	6.22	-3.35
Atp1b1	-1.79285	5e-05	11.2	-3.25	2.42056	0.000274105
Ptprz1	-1.78977	0.0001			2.44518	0.00011581
Rbp7	-1.78035	0.00125	3.06156	-2.25941
Pth1r	-1.77764	5e-05			1.43057	0.000324315
Fbn1	-1.77738	5e-05	4.65659	1.97489
Hmcn1	-1.77385	5e-05	1.45815	-4.47999
Pcsk5	-1.77375	5e-05			-1.52525	4.92478e-05
Fos	-1.76264	5e-05	7.35	-1.28
Foxa2	-1.75899	0.00015	2.8423	5.85507
Hpdl	-1.7535	0.0092	3.0414	1.67322
Rnf165	-1.74828	0.0002	0.371945	-1.90397
Olfr558	-1.74827	5e-05	1.55192	4.17836
Nes	-1.72757	5e-05	4.74898	1.36845
Tmem26	-1.7238	5e-05	3.15496	-2.10031	-1.77692	0.00548106
Ank	-1.71578	5e-05	9.1	-3.94	1.85096	0.000707958
Ptx3	-1.71571	0.01245	1.44918	-4.46782
Sned1	-1.67069	5e-05	2.34062	1.89502
Sorcs2	-1.66208	5e-05	3.48251	-1.2752
Rgs22	-1.64753	0.0016	1.43126	3.99275
Sbspon	-1.64109	5e-05	10.7	-3.97	2.88614	4.88133e-05
Cobl	-1.63305	5e-05	8.69	-1.28
Plk2	-1.63046	5e-05	8.44	-3.43
Serpini1	-1.62957	0.00065	4.78877	-1.66594	1.55841	0.00229793
Prr7	-1.62695	0.00025	0.511423	1.99655
Prss12	-1.62683	5e-05	1.19307	3.59164
Mctp2	-1.61605	0.0007	2.16618	1.01876
Lrrn3	-1.59843	0.00125	3.45645	-3.07476	-1.7467	0.00172978
Higd1b	-1.57982	0.0028			-1.70436	0.0304281
Slc4a4	-1.57318	5e-05			-1.42909	0.00114102
D630045J12Rik	-1.55775	5e-05	6.27	-1.6	1.37816	1.51707e-05
Etnk1	-1.55629	5e-05	9.75	-3.37
Nfil3	-1.54172	5e-05	8.59	-2.61	-1.51791	0.0109167
Cnn3	-1.54129	5e-05	13.4	-2.99
Amph	-1.53807	0.0011	1.88532	-1.69025	1.48835	0.00543932
Notch3	-1.53186	5e-05	3.57468	3.07359
Lhx6	-1.52802	5e-05			-1.92438	0.000357879
Aff3	-1.51446	5e-05	3.5936	2.4339
Enpp3	-1.51323	5e-05	10.3	-2.11	2.52991	0.00212622
Kcng4	-1.50111	0.00135	3.70778	2.87578
Fam181b	-1.49916	0.00055	5.89474	-1.49625
Usp2	-1.49002	5e-05			1.49509	0.000239399
Tfap2c	-1.47474	0.00645	2.25795	2.46565
Adam11	-1.46908	5e-05	0.942055	1.13914
Add3	-1.46438	5e-05	8.01	-1.86
Nxpe2	-1.46149	0.0012	0.281232	1.00866
Plac8	-1.44608	5e-05	9.14	-1.57
Apcdd1	-1.44069	5e-05	6.22425	1.05209	-1.78293	0.00414476
Mt1	-1.43694	5e-05	13.2	-2.99	1.94619	3.28302e-05
Sptbn4	-1.43549	0.001	1.76886	2.8764
Fut2	-1.42648	5e-05	7.07	-2.21	-1.50334	0.00544348
Slc26a6	-1.42294	0.00035	6.54	-3.6	-1.90985	0.00670803
Rnf223	-1.42084	0.02685	7.2	-3.18
Klrb1c	-1.4174	0.0229	4.34427	1.11384	-1.37881	0.0121875
D630003M21Rik	-1.41584	0.0001	4.05	7.19
Pi15	-1.40583	5e-05	4.04801	2.50801
Sybu	-1.4049	0.00145	8.16	-4.67
Slc2a12	-1.40124	0.0001	9.78	-4.02
Gk5	-1.39925	0.00085	4.19569	-1.71986	1.47658	0.00786439
Fam167b	-1.39821	5e-05			-1.88539	0.00120939
F2rl3	-1.3955	0.00755	2.44185	-2.57425
Nde1	-1.39491	0.0012	9.95	-3.02	2.00272	3.2808e-05
Slc29a1	-1.39258	5e-05	6.6	2.12
Znhit6	-1.38674	5e-05			-1.39868	0.00126991
9130008F23Rik	-1.38633	0.0154	7.58	-1.32
Prtg	-1.38628	0.0008	3.23903	3.75429
Aqp11	-1.38488	0.00055	10.7	-1.43
Hpx	-1.38164	0.0332			-2.47915	0.00447358
Myc	-1.37191	5e-05	8.7	3.19
Fsd1	-1.36389	0.012	1.36764	2.14123
Trib2	-1.35626	5e-05			-1.87599	0.000210814
Pfkfb3	-1.35083	5e-05	10.7	-4.88	2.02502	0.00150269
Ctla2a	-1.33782	5e-05	9.89	2.01
Ndufa4l2	-1.33612	0.0373	2.04995	2.12781
Fez1	-1.32762	0.00035	4.89	-3.36
Smoc1	-1.31817	5e-05	5.28	2.74
Ece2	-1.31417	0.0002	7.4	1.0458
Ptpro	-1.31392	0.00185	3.39491	-1.44245	-1.34898	0.0105849
Lyz1	-1.30388	0.00595	8.06	-5.4
Erc1	-1.2962	5e-05	7.2	-2.42
Ephb2	-1.29548	5e-05			1.32548	8.17104e-05
Ccdc74a	-1.29362	0.01055	3.76	6.88101
Cep85	-1.29221	5e-05	4.71623	1.57376
Mapk11	-1.2863	5e-05	7.68	-3.37
Vipr2	-1.28569	0.00165	3.10032	1.43639
Fam189a2	-1.27603	5e-05	11.1	-4.8	1.84508	1.67191e-05
Srd5a1	-1.26611	5e-05	8.02	-1.61	-1.38585	0.0268191
Ippk	-1.26168	5e-05	8.72	-2.83
Col4a6	-1.26114	5e-05	5.39698	1.66862
Ccne1	-1.26099	0.0013	4.68426	1.70993
Las1l	-1.2575	5e-05	8.72	-1.01	-1.30997	0.0415816
Oaf	-1.25608	5e-05	7	2.03
Islr	-1.2486	5e-05	8.12	1.02
Gstm2	-1.24008	5e-05	13.2776	-4.199	2.46788	0.0103025
Pcx	-1.23916	0.0013	9.93	-1.5	-1.31237	0.00447775
Egr1	-1.23899	5e-05	5.34245	1.27505
Arap1	-1.23804	5e-05			1.42261	1.64404e-05
Cdo1	-1.23505	5e-05	11.5	-4.51	2.73056	0.000263118
Rdh10	-1.22089	5e-05	9.44	-1.7	1.36989	0.0355159
Bcl3	-1.21249	5e-05	6.95	-2.62	-1.63151	0.00317121
Mme	-1.20205	5e-05	10.2	-3.63	-1.56293	0.0308252
Cd93	-1.19619	5e-05			-1.34749	0.00311619
Zfp366	-1.19614	0.00315	0.281232	1.00866
Ncr1	-1.18257	0.0091	5.4702	1.16993	-1.75005	0.00246025
Eva1c	-1.1777	5e-05	5.94	2.04
Vsig2	-1.1718	0.001	2.27906	-1.03001	-1.30274	0.0147771
Kank4	-1.17126	0.00045	2.01069	-2.61428
Gpc1	-1.16141	5e-05	7.1	1.69
Twist2	-1.16096	5e-05			1.34799	0.00159632
Gng7	-1.15985	0.0013	4.0597	-3.2536
Slc1a1	-1.15562	0.00015	10.5	-1.86	-2.10512	0.000451525
Adora2b	-1.15032	0.02275	3.5246	1.58751	-1.46313	0.000495226
Socs3	-1.14581	5e-05	5.74	-3.02	-2.2909	0.000611298
Haus8	-1.14315	5e-05	9.81	-2.89
Etv5	-1.14253	5e-05	6.66	-1.47	-1.50801	0.00177897
Wnt16	-1.142	0.00265			-1.44803	0.00241478
Fam43a	-1.14135	5e-05	7.46	-5.12
Slc10a6	-1.14037	0.00045	3.5313	4.11284
Kcnd3	-1.13928	5e-05	3.49566	2.30038	1.30993	0.00191694
Chst2	-1.13604	0.00065	5.79137	-1.58649
Adamts9	-1.12932	5e-05	4.43862	-1.31083	-1.42485	0.00148173
Cwh43	-1.1252	0.0007	7.6	-3.33
Stx18	-1.12052	5e-05	10.8	-2.03	-1.80252	0.000952065
Hopx	-1.11813	5e-05	10.3	-3.95	2.03876	0.000678806
Epha3	-1.11718	0.0248			1.435	0.0168193
Rnf157	-1.11495	0.0006	4.01736	-3.44406
Thbs1	-1.11368	5e-05	7.62	-3.01	-1.51525	0.000683915
Dmrta1	-1.11351	0.00655	4.68	-8.3	1.43742	0.0398786
Plcl1	-1.10991	0.0009	5.64	-1.9546
Basp1	-1.10845	5e-05	8.55	-5.66
Cth	-1.10813	0.00135			1.41386	0.00332065
Slc22a4	-1.10782	0.002	6.07	-2.1	-1.71117	0.0113263
Kcnj2	-1.10659	0.00665	1.80187	1.71899
Fuk	-1.10137	0.00015			1.31875	0.0238954
Mmp28	-1.09708	0.0272	4.36	-5.49
Ggta1	-1.09626	5e-05	7.57	-3.55	-1.45517	0.00305168
Akr1b8	-1.08989	0.00015			-1.37808	0.000596829
Tnfrsf22	-1.08848	0.01335	2.39357	5.31849
Limk1	-1.08801	5e-05	1.82893	4.58152
Slc19a1	-1.07537	0.0006	6.73	2.14
Syt8	-1.06705	0.04335	6.32483	-1.14306
Car7	-1.06149	0.02525	3.99912	-1.76375
Piezo2	-1.06104	5e-05	3.10108	1.45432
Emp1	-1.06088	5e-05	7.31	2.24	-1.51275	3.27667e-06
Ebpl	-1.06073	0.0001	8.4	-2.27	1.32509	0.00169291
Wars	-1.06054	5e-05			-1.38243	0.0163881
Col4a1	-1.05986	0.00125			-1.47599	8.49062e-06
Robo2	-1.05927	0.0018			-1.33777	0.0297706
Col24a1	-1.05683	0.0097	2.9341	1.48891
Frmd6	-1.05495	5e-05	4.13551	2.83229
Zfp239	-1.05078	0.0076	4.33089	1.00604
Nup93	-1.04997	5e-05	7.08	-2.36
Slc39a4	-1.04897	5e-05	12.5	-2.22	-2.2728	6.07236e-05
Pafah1b3	-1.04451	5e-05	9.46	-2.34	-1.55103	0.000719889
Nfatc2	-1.0401	5e-05	5.66	-2.23	1.49004	0.00101156
Hapln3	-1.03968	0.03035	2.33363	-5.69109
Artn	-1.03721	0.0077	2.92354	5.94929
Dfna5	-1.03467	0.02085			-1.38159	0.00835787
Arid5a	-1.03296	0.0001	7.63	-1.34	-1.65465	0.00054287
Kif27	-1.03208	0.02145	5.33	-2.55
Cyp27a1	-1.02952	5e-05	4.91959	1.11661	1.31405	0.0198106
Dchs1	-1.0286	0.0002	4.26464	2.40513
Col28a1	-1.02743	0.00975	4.34	-6.48833
Mthfd1	-1.02709	5e-05	6.67	-1.54	1.55522	0.000193485
Asns	-1.02676	5e-05	7.05	-1.26604
Hk2	-1.02099	5e-05	7.75	-2.62	2.48152	7.08378e-05
Xpnpep1	-1.01707	5e-05	9.14	-2.57	1.64389	0.000882069
Cldn3	-1.01584	5e-05	14.5	-2.08	1.67008	0.000184509
Gstm1	-1.01503	5e-05	14.4	-3.89	1.56338	0.00933106
Urb1	-1.01351	5e-05	3.35414	1.82529
Mttp	-1.00917	0.00645	4.26226	-1.81085
Dhtkd1	-1.00783	0.008	1.09918	-3.87004	1.35497	0.00199361
Cyp2d22	1.00686	5e-05	3.23386	4.80459
Fcgr4	1.00855	0.0066			-1.5562	0.00591578
Plcz1	1.01032	0.0198	0.281232	1.00866
Msr1	1.01358	0.0499	0.880408	2.98095
Mitf	1.01396	0.0044	4.29055	2.44422
Fam212b	1.0167	0.0057	1.2425	-2.43119
Col6a3	1.02148	0.01535	5.02707	1.08458
Kcnn2	1.02417	0.007	1.03641	3.30286
Cxcr4	1.02805	0.00025	5.74	3.58
Gadd45b	1.02818	0.0005	7.41	3.24	-1.35771	0.0011437
Unc5cl	1.02933	0.00275	5.81	-1.99
Proser2	1.03	5e-05			-1.31011	0.00829407
Nup210	1.03087	5e-05	4.9571	1.7342
Tspan2	1.0318	5e-05	0.506346	1.98104
Slc6a9	1.03391	0.00115	3.8344	1.03238
Runx1	1.03527	0.0009			-1.4051	0.0289297
Arhgap30	1.03543	5e-05	3.25991	1.19183	-1.37625	0.00178266
Chpt1	1.0363	0.0001	11.2	-1.47
Selenbp2	1.03636	0.0009	3.97196	3.98397
Chodl	1.03639	0.00125	2.50207	5.45184
Nwd1	1.03968	0.0059	2.5893	-2.77361
Col6a6	1.04123	5e-05	1.19307	3.59164
Ptgis	1.04308	5e-05	2.23035	-1.29286
Nr3c2	1.04382	0.00515	3.61	6.72017
Mtss1	1.04671	5e-05	3.87382	1.23612
Gstt2	1.04671	5e-05	8.69	1.77
Tns1	1.04672	0.0022	5.39	4.77
Gpx3	1.04934	0.01355	6.98	1.79
Dennd1c	1.05193	0.0002	4.82934	1.04359
Rab6b	1.05413	5e-05	2.3008	1.25537
Klhl32	1.05605	0.00145	3.56775	1.25663
Phf11b	1.05788	0.0054	3.9891	1.54906
Frmd5	1.05923	0.0125	4.33283	-2.84772	-1.34687	0.012591
Ldb3	1.06161	0.00075	1.18356	3.57645
Smtn	1.06358	0.0035	3.89671	3.46232
Vps13c	1.06461	0.0099	5.74727	1.02628
Mogat2	1.06722	0.00285	7.91	1.71
Glce	1.07114	5e-05	7.68	-2.15
Pag1	1.07571	0.0007	2.53194	-1.46165
Lin7b	1.07587	0.0054	1.54946	4.17492
Cdh3	1.08901	5e-05			-1.30347	0.0148281
Dst	1.0909	0.00215	5.31949	1.28914	-1.30446	0.0252284
Cilp	1.09177	0.0007			-1.69469	0.0386782
Mbd1	1.09288	5e-05	7.03	-1.67
Galm	1.0933	0.0005	11.6	-1.24	4.65058	0.000325275
Ppm1h	1.09382	5e-05	7.36	1.75	-1.33213	0.000276212
Kif26b	1.09388	0.0001	2.33466	5.24529	-1.34563	0.00893207
Ccdc149	1.09742	5e-05	4.35001	2.19959
Bcas1	1.10383	0.0223	2.20127	5.07774
Tpbg	1.10619	0.00025	8.1	1.67	-1.45698	6.17107e-05
Zbp1	1.1063	5e-05			-1.99064	0.0113629
Fuom	1.11117	0.0002	7.5	2.93
1700028P14Rik	1.11497	0.00865	0.506346	1.98104
Napepld	1.11745	5e-05			-1.4893	0.00138504
Mrc1	1.11746	5e-05	1.51907	1.14819	-1.82542	0.00120475
Prelp	1.1193	5e-05	3.20062	-3.5624	-1.38494	0.0293551
Acot11	1.12143	5e-05	4.14725	1.92247
Wfikkn2	1.12216	0.00015	0.705467	2.56595
Ces2g	1.12788	5e-05	3.17132	2.54805
Lix1	1.12813	0.0082	2.54207	2.87289
Zswim5	1.12843	0.00185	3.36616	2.45436
Il2ra	1.13296	0.00475	0.892778	-3.45504
Tgtp2	1.13843	0.00645	8.44	1
Ccdc88c	1.13891	5e-05	4.2047	3.45833
9330182L06Rik	1.13896	0.0143	0.714301	2.58655
Sfrp1	1.14018	5e-05	4.17797	1.97506	-1.30687	0.00115843
Rassf6	1.14068	0.00345	4.68537	1.03506
Neurl1b	1.14546	5e-05	3.54	6.64285
Nova1	1.14724	0.001	1.09525	1.5586
Clec2i	1.14911	0.04685	0.281232	1.00866
Agr2	1.15182	0.0011	1.64722	4.32152
N4bp2l1	1.15454	0.0004	6.4686	-1.22966	1.39989	0.0420854
Kifc3	1.15617	0.00105	3.18347	1.31351
Stbd1	1.16245	5e-05	5.67	2.7
Fbln1	1.16738	5e-05			-1.51542	0.00105415
Pdk4	1.17422	5e-05	2.83826	5.85087
Arl5c	1.17982	0.0011	2.90711	-1.03434
Mn1	1.18047	5e-05	0.667386	-2.90747
Car9	1.18174	0.00175	4.30953	1.73694
Krt80	1.1829	0.00125	5.99	1.85
Ctsh	1.18351	5e-05	8.76	1.37
Msh6	1.18663	0.00105	7.14	-1.11698
Rprm	1.18995	5e-05	1.45367	-4.47392
Rnf43	1.19431	5e-05			-1.32366	0.00372571
Slc28a3	1.19485	5e-05			-1.52673	0.00678247
Akap6	1.1971	0.00175	1.7366	4.45184
Rasgef1b	1.19761	0.00025	4.41	6.10734
5730507C01Rik	1.20177	0.004	3.60336	1.70113
Fam222a	1.2064	0.00945	0.880408	2.98095
Foxq1	1.20924	0.00185	0.709891	2.57645
Klhdc7a	1.21107	5e-05	3.62445	1.17939
Actg2	1.21683	0.0009	1.47102	2.36318
Pld4	1.22302	5e-05			-1.43416	0.00132021
Gbp6	1.22607	5e-05	4.33399	1.30466
Scd4	1.22769	0.0017	0.659631	-2.88893
Rnf208	1.23197	0.00035	6.56	2.07
Arid3b	1.2334	5e-05	6.05441	-1.18676
Fgf9	1.23599	0.00105	6.08	2.85	-2.41467	0.00281066
L1cam	1.23723	5e-05	5.07584	1.27443
Sgk1	1.23807	0.0001	8.85	-2.6	3.23187	3.68907e-06
Pou2f2	1.23923	0.0018	1.66357	-2.04742
Ribc1	1.23984	0.00865	4.18606	2.13517
Lgalsl	1.24025	5e-05	5.51	-2.57
Irak2	1.24091	5e-05	6.58	1.79
Mapk13	1.24272	5e-05	7.37	1.14746
Scube3	1.24926	0.0192	0.281232	1.00866
Serpinb6b	1.25325	5e-05	4.00296	2.06885	-1.60565	0.000798127
Aebp1	1.25757	0.01225	5.02038	1.00973
Hdac9	1.26277	5e-05	3.46252	3.39325	-1.3981	0.0227734
Glis3	1.26733	5e-05			2.16238	3.7775e-06
Adam8	1.26951	0.001	2.75927	2.4989
Aoah	1.26963	0.0007	1.70349	-3.25665
Astn2	1.27066	0.0002	4.83	6.54374
Fbxl22	1.27596	0.00865	5.82	-2.26
C1rl	1.27808	5e-05	1.61884	1.36321
Adamts3	1.27971	5e-05	1.73008	4.44335
Id4	1.28516	5e-05	7.75	3.38
Chrdl2	1.28534	5e-05	2.49952	5.44904
Nacad	1.28668	5e-05	0.362422	-1.88261
Jph2	1.28678	5e-05	0.896022	3.01197
Tmem200b	1.28735	5e-05	5.16	8.35
Zbtb7c	1.28824	5e-05	2.27026	5.1648
Bmf	1.28855	5e-05	5.20977	1.58805
Nr5a2	1.2887	0.0004	0.718697	2.5969	-1.54564	0.0246579
Ecm1	1.29015	0.0023	4.31053	1.07083
Ccdc126	1.29049	5e-05	5.26684	-1.50518
Ccdc88b	1.29326	5e-05	3.27807	-2.0385
Cox7a1	1.29331	0.0075	1.98711	-1.85041
Bmp5	1.29934	0.00205	4.32491	1.41268
C3ar1	1.30485	5e-05			-1.8588	0.00150864
Dhrs7	1.30741	5e-05	8.92	1.01
Ngfr	1.30775	5e-05	0.709891	2.57645	1.44454	0.0146491
Adi1	1.30902	5e-05			-1.49172	0.00774716
Gm973	1.31189	0.00245	2.18725	2.37373
Meis1	1.3137	5e-05	7.85	1.45
Mpz	1.3146	0.00575	2.27155	1.77396
Plb1	1.3151	0.0003	6.91632	-1.10023
Parm1	1.31882	5e-05	6.46	2.37
Arhgap22	1.32113	5e-05	2.15382	1.54806
Rasal1	1.3218	5e-05	0.516483	2.0119
Slc24a3	1.32196	5e-05	1.32286	3.81478
Ccrl2	1.32625	0.0007	5.3204	1.57204
4930523C07Rik	1.32993	5e-05	6.8	3.71	-1.3404	0.0190997
Arl4c	1.33257	5e-05	7.66	1.54
Klhl38	1.33454	0.00205	1.31417	3.80174
Sod3	1.33505	5e-05	3.75414	1.21301
Cd200r1	1.33719	0.0175	1.29981	-4.22184
Gna15	1.33818	0.0084	1.18673	3.58151
Slc9a3r1	1.34524	5e-05	9.36	1.16
Entpd3	1.34604	5e-05			-3.85214	0.00287487
Wnt2b	1.34648	5e-05	1.99211	4.80391
Cldn15	1.3474	5e-05	2.52579	3.94237	-1.4321	0.00708214
Cadm4	1.35062	0.0001	3.33978	1.54895
Tnfsf14	1.3521	0.0036	0.506346	1.98104
Il7	1.36141	0.0001			-1.34814	0.00407582
Asb4	1.36191	5e-05	4.46	7.63	1.48687	3.52129e-05
Arnt2	1.36562	5e-05	6.11	2.08	-2.07355	0.000510864
Tspan33	1.3719	5e-05	5.53837	1.36067	-1.77529	0.000494871
Ms4a6c	1.37444	0.0001			-1.69405	8.8108e-05
Mtss1l	1.37694	5e-05	3.9361	2.16676
Smad9	1.3811	0.00035	1.05043	3.32758
Prkcq	1.38149	5e-05	5.68	3.19
Shank1	1.38527	5e-05	1.23944	-2.44112
Itga11	1.38871	5e-05	2.0967	3.35912
Xylt1	1.39575	0.0023	1.05392	3.33393
Pdzrn4	1.40162	0.00025	0.516483	2.0119
Fhad1	1.40639	0.01655			3.74293	8.18629e-05
Ciita	1.40756	5e-05	2.39219	5.31697
Stmnd1	1.40769	5e-05	5.20943	-1.33956
Rhbdl2	1.40948	0.0028			1.42086	0.000705416
Pglyrp1	1.41292	5e-05	5.97787	1.63682
Hunk	1.41338	5e-05	3.18486	6.24609	-1.4121	0.00255546
Fam221a	1.41419	5e-05	7.5	-2.82
Dlgap1	1.41675	5e-05	6.73	1.84
Nmnat2	1.4175	0.00025	1.18673	3.58151
Tgfbi	1.42385	5e-05	10.2	3.98	-2.2664	0.00029085
Galnt12	1.42525	5e-05	7.03	1.45
Cldn10	1.42964	5e-05	9.45	2.05	-2.15411	0.0139906
Bcam	1.43024	5e-05	8.44	3.94
Clstn2	1.4328	5e-05	0.837053	-1.41961	1.38485	0.0423703
Nceh1	1.4369	5e-05	7.81	1.75	-1.45387	0.000808966
Cyp2s1	1.43973	5e-05	4.78	4.45	-1.30895	0.0122422
Rph3al	1.44429	5e-05	4.53971	1.70561
Sema3a	1.45232	5e-05	5.53	4.91	-1.3911	0.00296709
Ascl2	1.45302	0.0096	3.98847	1.55428
Ccdc60	1.45411	0.0042	0.281232	1.00866
Tgfa	1.45512	5e-05	5.90732	1.50419
Egln3	1.4617	5e-05	4.49193	1.74514
Stc1	1.46395	5e-05	9.01	1.47	1.43282	0.0135724
Dhcr7	1.4671	0.00045	8.42	-1.3
Fam178b	1.46857	0.0063	3.26141	1.19386
Kcnh2	1.4707	5e-05	3.72761	4.33177
Tmem86a	1.4756	5e-05	7.9	1.19	-1.48777	0.00020613
Arhgap8	1.47885	5e-05	5.74	1.86268
Cfh	1.48441	5e-05	7.6	4.14
Msln	1.48967	5e-05	0.718697	2.5969	-1.80805	0.0067993
Rep15	1.49205	0.00165	2.46862	3.87684
Il12rb1	1.49228	0.0006	1.64491	4.31848
Col8a2	1.49716	5e-05	1.81873	4.56862	-1.39508	0.0297893
Myo5b	1.49859	5e-05			-2.13605	0.000129582
Syndig1	1.49987	5e-05	1.8269	4.57899
Clec3b	1.50681	5e-05	0.371945	-1.90397	-1.39193	0.0450653
Olfm2	1.50714	0.0002	4.07426	3.66312
Plekhf1	1.51172	5e-05	7.41	2.94
Myom1	1.51731	5e-05	1.43126	3.99275
Pank1	1.52004	5e-05	4.06227	3.28828
2810474O19Rik	1.52084	5e-05	11.6	1.23	-1.33174	0.00346992
Meiob	1.52521	0.0238	0.516483	2.0119
Hk3	1.52693	0.00155	0.362422	-1.88261
Hpse	1.53926	5e-05	3.50997	1.16659
Trpv4	1.54093	5e-05	5.89	2.96
Dnajc6	1.54575	0.0002	0.506346	1.98104
Scarb1	1.55018	0.03625	6.59	2.35
Mmp9	1.55888	5e-05	0.281232	1.00866
0610040J01Rik	1.5616	5e-05	9.46	1.13
Lgals9	1.56332	5e-05			-1.51411	0.00154408
Sh3bgr	1.56835	5e-05	0.880408	2.98095
Tox3	1.57045	5e-05	7.24	2.75	-3.09027	0.000162324
AI464131	1.57365	5e-05	2.35777	-2.46193
Lyve1	1.57624	5e-05	1.31417	3.80174	-1.31693	0.0374273
Mettl24	1.57631	5e-05	2.66008	5.64102
Gstm7	1.57798	5e-05			2.88207	0.00146703
Slc38a4	1.57826	5e-05			-1.4207	0.0064302
Inmt	1.58421	5e-05	3.47854	-1.57658
Ngf	1.58497	5e-05	0.714301	2.58655
Foxo6	1.58706	5e-05	0.516483	2.0119
Espn	1.58864	5e-05	1.83096	4.58405
Rerg	1.59086	5e-05	0.888236	2.99655	-1.44736	0.000686647
Gm2a	1.59528	0.0002	8.3	1.18
Tmem151a	1.59664	5e-05	3.11407	6.16649
Nedd9	1.59766	5e-05	7.7	2.49	-1.33375	0.00355646
Gsta2	1.59818	0.00055	3.89061	-2.14192
Gng8	1.5982	5e-05	0.899378	-3.46782
Col6a4	1.59839	5e-05	5.08707	1.36468
Fkbp5	1.60076	0.00235	7.96	-4.24	2.46824	8.95034e-06
Foxp2	1.60115	5e-05			1.61702	0.00176379
Tnf	1.60159	0.0024	0.516483	2.0119
Spib	1.60394	0.00115			2.71455	0.0114453
F13a1	1.60446	5e-05			-1.88055	0.00549623
Cytl1	1.60746	0.0065	1.73877	4.45461
Dusp26	1.61276	5e-05	1.03993	3.30932
Tspan32	1.61849	0.0009	3.28805	1.23295	-1.30797	0.000236032
Arg1	1.61931	0.00345	3.99279	1.02428
Doc2b	1.62137	0.0002			1.68371	0.00457906
Hist2h2be	1.62412	5e-05	4.97762	1.12085	1.33343	0.00247782
Wnk2	1.6334	5e-05	4.67908	1.27186
Pitpnm2	1.64132	0.00175	2.6857	1.8816
Tnfsf13	1.64181	5e-05	6.5	2.97
Optc	1.64433	5e-05	2.17921	-2.19346
Phldb3	1.64546	5e-05	1.6335	-1.18929
Clip4	1.64627	5e-05	2.60655	5.57772
Ank1	1.6466	5e-05	0.506346	1.98104
C4b	1.64662	0.0094	1.42072	-2.77311
Rspo1	1.65205	5e-05	3.35149	2.10195
Cd180	1.65219	5e-05	1.53955	4.16141
Cxcl16	1.65478	5e-05	9	1.97
Atp6v0e2	1.659	5e-05	4.18614	2.14663
Mapk4	1.66058	5e-05	4.56	6.26869
Oasl1	1.66086	5e-05	7.25	1.35
Rasgrp1	1.66219	5e-05	3.57107	-1.54759
Dpysl4	1.66244	0.0004	2.08525	-2.04374
Npr1	1.66414	5e-05	4.28199	-1.73581
Cdkn2b	1.66685	0.00015	6.87	1.58
Trpc4	1.66963	5e-05	1.42589	3.98503
Plat	1.67275	5e-05			-1.31075	0.0234032
Myo5c	1.67592	5e-05	5.11854	1.21871
1700001O22Rik	1.67653	5e-05	2.93402	4.45777
Atf7ip2	1.68436	0.0024	3.72183	-2.62897	1.49718	1.46983e-06
Ctnnd2	1.68538	5e-05	4.07	7.21
Odf3l1	1.68573	0.0112	0.281232	1.00866
Npm2	1.69362	0.01065	0.506346	1.98104
Hoxc10	1.69637	5e-05	0.281232	1.00866
Plcb4	1.69887	5e-05	2.95552	1.88339
Myo3b	1.7014	5e-05			1.48332	0.0350252
Sh2d4b	1.70326	0.0004	1.60889	-4.70943
Fam46b	1.70579	5e-05			1.60028	0.0285848
Kcne4	1.71113	5e-05	2.5768	-1.21601
Tlr5	1.7114	5e-05	1.18356	3.57645
Bmp6	1.71151	5e-05	3.37365	6.45668
Thsd4	1.7182	5e-05	3.72267	5.35937
Plekhg6	1.71981	0.0001	3.56342	4.14941
Themis2	1.74008	5e-05	1.06524	-2.05304
Bcat1	1.74899	5e-05			2.06645	8.3234e-06
Tmem108	1.75949	5e-05			2.03964	0.00191566
Pm20d1	1.7696	5e-05	3.77954	4.38976	1.42008	0.00271855
Slc16a6	1.77392	5e-05	8.04	1.18
Rnf39	1.77419	5e-05	5.95	2.7
Ggt5	1.77622	5e-05	3.30007	2.71647	-1.36605	2.25257e-05
Dhcr24	1.77772	5e-05	5.09	3.22	-1.80315	0.04772
Fhdc1	1.78069	5e-05	4.15109	2.09819
Adrb2	1.78195	5e-05	5.69	-2.27
Hmga2	1.7833	5e-05	6.78264	1.18718
Inpp5j	1.7896	5e-05	4.51	4.59
Mgll	1.80174	5e-05	8.17	2.21
Fdxr	1.80289	5e-05	4.59546	1.13947
Eps8l2	1.8063	5e-05	6.86	1.67
Clic3	1.81349	0.0001			2.39854	0.00015254
Cadm1	1.82163	5e-05	8.34	2.79
Pcsk6	1.83476	5e-05	3.03353	1.97608
Ifitm1	1.84456	5e-05	14.4	3.65	-1.71463	3.49946e-06
Gstm6	1.84917	5e-05	5.36	-2.64
Cp	1.84958	5e-05			-1.39484	0.0214357
Gipc2	1.85236	5e-05	6.29	1.60439	-1.4271	0.00155988
Cntnap2	1.85311	5e-05			1.49235	0.0265616
Gdap1l1	1.85447	5e-05	3.17997	1.31914
St3gal5	1.85718	5e-05	4.3487	1.32864
Gata6	1.86266	5e-05	1.11628	-3.89806
Abca8a	1.8637	5e-05	2.17325	1.00777
Sqle	1.86499	5e-05	5.99	2.37
1110032F04Rik	1.87177	0.0009	1.43126	3.99275
Cd79b	1.8739	0.00015	4.51324	2.26749
Osbpl3	1.87675	5e-05	6.03312	1.40495
Aspn	1.89297	0.0099	0.371945	-1.90397
Fgf2	1.89605	0.00095	0.511423	1.99655
Tmem221	1.90192	5e-05	8.87	3.22
Sptb	1.90198	5e-05	1.71656	1.55741
Etnk2	1.90862	0.00015	2.883	5.90244
Vwa2	1.92109	5e-05	7.99	2.96	-1.68178	0.00339739
Tmem56	1.92582	5e-05	4.39869	-1.17986
Gm609	1.93257	0.0001	5.27587	2.00318
Myrf	1.94442	5e-05	2.56247	-2.26646	1.74066	0.000465512
Fgf1	1.95696	5e-05	8.05	-3.52	1.76599	0.00137375
Nrn1	1.96054	5e-05	1.47544	2.35259
Ntf3	1.96954	5e-05	5.44	8.64
Nxnl2	1.97254	5e-05	4.81	3.87
Fam110c	1.97679	5e-05			-1.49324	0.00486484
Scd1	1.97936	5e-05	6.49	3.26
Slamf8	1.98356	5e-05	2.84532	5.85821
Avil	1.98602	5e-05	4.5156	1.90526
Sp5	1.99115	5e-05	2.39632	5.32152
Icos	1.99494	5e-05	1.91379	4.69816
Prima1	1.99611	5e-05	1.54946	4.17492
Grhl1	2.02389	5e-05	3.453	2.54498
Irf4	2.02809	5e-05	0.839882	-1.45045
Il20rb	2.03205	5e-05	8.47	1.1	-1.51844	0.00217057
Ntrk3	2.04839	5e-05	1.40417	-2.76097
Insig1	2.05811	5e-05	4.05664	1.54089
Plbd1	2.06709	5e-05			-1.38211	0.0032518
Sema4f	2.07062	0.0001	0.884328	2.98894
Spink2	2.07255	0.0004	3.9423	1.97889
Nfe2l3	2.0742	5e-05	7.08	1.6	-1.45137	0.0458723
Trim29	2.07805	0.00145	1.17718	3.56587
Podn	2.07826	5e-05	2.06122	4.89632
Pgbd5	2.09176	5e-05	0.511423	1.99655
Smpd3	2.0962	5e-05	2.94891	1.20022
Nrg1	2.09671	0.00045	1.83852	-1.03166
Kcnmb1	2.09913	5e-05	0.850739	-1.4545
2010300C02Rik	2.10691	5e-05	4.45807	2.64376
Ccdc162	2.11614	5e-05	3.28447	3.18215
Ntf5	2.11827	5e-05	4.8223	1.39542
Ldhb	2.12014	5e-05	11.4	2.55
Alpk3	2.13221	5e-05	0.506346	1.98104
Abcc3	2.1543	5e-05	6.74549	1.33075	-2.27938	0.000230714
Wnt7a	2.15665	5e-05	9.62	1.47	-2.16925	0.000294961
Ppp2r2b	2.1618	5e-05	7.89	3.65	-2.38191	0.000445581
Susd4	2.16648	5e-05	4.405	1.41137
Fcgbp	2.17371	5e-05	7.96	1.44
Lss	2.18676	5e-05	4.57164	1.09002
Tnfaip8l3	2.19016	5e-05	1.19622	3.59699
Tle6	2.20658	5e-05	5.90348	1.01794
Lypd1	2.21175	5e-05	6.79	1.48
Ncald	2.21266	5e-05	7.58	1.95	-2.08195	2.43472e-05
Acox2	2.21342	0.0022	1.3748	-1.45456
Atp6v0d2	2.21832	5e-05			-4.50173	0.00212228
C1qtnf3	2.21841	5e-05	3.92066	1.17326	-1.74408	0.0087446
Cd4	2.22246	5e-05	1.7366	4.45184
Tmprss13	2.23854	5e-05	4.54	5.23
Wnt4	2.23885	5e-05	7.81	4.58	4.18061	2.03891e-06
Fdps	2.26837	5e-05			-1.32664	0.00943652
Derl3	2.27201	5e-05	3.20655	3.71501
Asic2	2.2741	5e-05	2.27773	5.17324
Stab2	2.27916	5e-05	2.05818	-1.45186
Plekha6	2.28118	5e-05	4.9	3.97
Plch2	2.28295	5e-05	5.63	2.08919
Ipcef1	2.28577	5e-05	3.05278	4.59876
Col9a2	2.28741	5e-05	4.7907	-2.1559
Slc26a4	2.29774	5e-05	1.77669	2.87345
Aspg	2.29794	5e-05	4.16	4.81583	1.33645	0.0284939
Clstn3	2.30157	5e-05	0.714301	2.58655
Bnc1	2.31116	5e-05			-1.64467	0.0247983
Fpr1	2.3195	0.00045	2.50078	1.16036
Rgs9	2.33081	5e-05	0.714301	2.58655
Ccdc33	2.33346	0.04615	2.82204	2.06633
Gria1	2.33532	5e-05	2.20754	5.08491
Dpf3	2.36508	5e-05	1.04694	3.32151
Peli3	2.37233	5e-05	4.76898	1.55316
Aldh1a3	2.38438	5e-05	4.49	5.17493
C3	2.39005	0.0008	4.93635	1.55594	-1.85951	0.00358032
5330417C22Rik	2.41997	5e-05	4.84715	1.42101	-2.55744	0.00810334
Ccdc3	2.4238	5e-05	5.49	-6.08
Rasgrf2	2.44317	5e-05	0.281232	1.00866
Rassf10	2.44426	5e-05	8.96	5.96
Mmp3	2.44881	5e-05	0.506346	1.98104	-2.02187	0.00906923
Ppp2r2c	2.4768	5e-05	3.87605	3.43379	-2.91287	0.000593942
Igsf9b	2.4785	5e-05	1.60537	1.36063
Slc27a3	2.4969	5e-05	8.05	3.96
Kcnab3	2.52207	5e-05	1.71281	1.57013
D630039A03Rik	2.52922	5e-05	4.96	4.64	-1.79932	0.00240736
Runx2	2.53435	0.005	4.10769	2.028	-1.38176	0.00393959
Kcnn4	2.53583	5e-05	6.31	3.99
Mybpc1	2.554	5e-05	5.44	-6.03	-1.34949	0.0305407
Ltk	2.56087	5e-05	4.83	3.08
B3galt5	2.56585	5e-05	0.905948	-3.47996	1.69282	3.67076e-05
Moxd1	2.57558	5e-05	3.05165	4.59196	-1.47719	0.0146823
Htr1d	2.58198	5e-05	2.55833	5.51946
4930562C15Rik	2.60117	0.00035	0.371945	-1.90397
Ptpn5	2.60587	5e-05	0.506346	1.98104
4930415O20Rik	2.6084	0.0058	1.92334	4.71001
Sfrp4	2.62486	0.0407	4.72493	2.16026	-1.73785	0.00277085
Asprv1	2.64812	5e-05	6.79	2.06
Chst8	2.6531	5e-05	2.33895	5.25008	-1.65051	0.00393989
BC048679	2.65473	5e-05	9.19	1.45
Aatk	2.67312	5e-05	1.35442	2.13823
Csf3	2.68222	5e-05			1.77072	0.0371303
Mlph	2.68241	5e-05	4.34124	6.03162	2.08913	0.000550042
Spic	2.70111	0.00145	1.12193	-3.90761
Lamb3	2.7104	5e-05	5.61	2.78
Ano4	2.73191	5e-05	0.667386	-2.90747
Actn2	2.73954	5e-05	3.61201	-1.2075
Gm5294	2.74502	0.00505	3.91754	2.15331
Cd5	2.7591	5e-05	2.05344	2.13262
Slc35g1	2.76114	5e-05	6.22	1.56736
Mybpc2	2.78132	5e-05	2.58544	1.71944
Igfbp2	2.82833	5e-05	1.1899	3.58656
Nfe2	2.86804	5e-05	3.90479	2.32335
Rimklb	2.89552	5e-05	1.4858	2.36844
Azgp1	2.90156	0.0003			1.57991	0.00193503
Tmem171	2.90366	5e-05	8.44	2.06
Cfb	2.93014	5e-05			-1.66815	0.000443488
Hmgcll1	2.94913	5e-05	6.5	3.57
Sh2d4a	2.95541	5e-05	5.9	6.65
Ptpn22	2.9567	5e-05	7.93	1.19
Cpn1	2.95703	5e-05	3.42868	3.97897
Diras2	3.00325	5e-05	1.1106	-3.88895
Trdn	3.01776	5e-05	1.05043	3.32758
Abcb1b	3.02369	5e-05	1.36006	2.14796
Fam131c	3.03012	5e-05	5.98	3.64
Scel	3.05414	5e-05	4.30824	3.04711
Shisa2	3.07179	5e-05	7.5	4.91
Klhl31	3.12559	5e-05	7.35	4.25
Cacna2d3	3.17618	5e-05	3.90425	4.5253
Podnl1	3.20142	5e-05	0.281232	1.00866
Cd3e	3.22107	5e-05	1.18356	3.57645
Gpr84	3.22543	0.0483	0.714301	2.58655
Klhl14	3.23116	5e-05	3.59642	5.21906
Khdc1b	3.24948	5e-05	0.516483	2.0119
Kng2	3.26316	5e-05	0.371945	-1.90397
Akr1c14	3.3017	5e-05	2.79626	5.80175
Gdf15	3.32613	5e-05	3.54394	2.35985
A2m	3.34045	5e-05	4.04338	2.12161	-1.51116	0.00341938
Slc7a11	3.34909	5e-05	8.54	4.32
Slc14a1	3.35382	5e-05	8.47	10.2
Mycn	3.36127	5e-05	7.33	3.89	-1.8349	0.0129119
Inhbb	3.36577	5e-05	2.26726	5.16141
Kcnf1	3.36618	5e-05	1.53706	4.15799
Papln	3.37462	5e-05	0.362422	-1.88261
Crtac1	3.40752	5e-05	1.53706	4.15799
Tex29	3.42681	0.0051	0.281232	1.00866
Apol7a	3.44877	5e-05	3.59443	2.42568
Cfi	3.50256	5e-05			-1.91679	0.00727205
Ptgfr	3.518	5e-05	0.281232	1.00866
Oxtr	3.61819	5e-05	0.709891	2.57645
Alpl	3.6591	5e-05	5.26657	-1.29341
Slc6a4	3.67141	5e-05	1.72692	-4.88439
Elmod1	3.68611	5e-05	2.26876	5.16311
Tenm4	3.69695	5e-05	4.17	7.32
1700011H14Rik	3.76485	5e-05	5.26678	1.9892	-1.84241	0.00622544
Gpr150	3.78066	5e-05	1.74169	-4.90277
Mro	3.78239	5e-05	1.09761	1.53795
Ptgds	3.81619	5e-05			1.45002	0.00257785
Tmem40	3.81673	5e-05	5.59222	1.17639
Ssu2	3.83353	5e-05	0.705467	2.56595
Mb	3.86002	0.0302	3.18566	6.24688
Mmd2	3.87461	5e-05	1.03641	3.30286
Enpp6	3.89668	0.017	1.64952	4.32455
Fndc1	4.17549	5e-05	7.52	7.71
Rab11fip4	4.17576	5e-05	1.98665	4.79738
Blk	4.1862	5e-05	1.19307	3.59164
Glrp1	4.18696	5e-05	2.26876	5.16311
Folr1	4.23212	5e-05	4.24698	1.65822
Zan	4.25234	5e-05	1.94047	3.14211
Cyp2f2	4.31469	5e-05	5.12174	1.33542
Abca4	4.34171	5e-05	3.70739	2.87993
Apol6	4.40537	5e-05	1.05043	3.32758
Padi1	4.4221	5e-05	4.75	2.98688	-3.82545	0.0016788
F10	4.43123	5e-05	0.659631	-2.88893
Prlr	4.50682	5e-05	4.69	6.40765
Cd300e	4.57301	0.00245	1.46261	-4.48613
Srd5a2	4.69407	0.00065	1.31997	3.81041
Khdc1a	4.71096	5e-05	3.18157	-6.68976
Esr2	4.74241	5e-05	1.03993	3.30932
Ccl28	4.78476	5e-05			2.53424	0.000853591
Zfp750	4.83587	0.0117	2.8723	3.31797
Tmem178	4.84344	0.0001	4.42	4.05548
Mapk10	4.84826	5e-05			1.66001	0.0427145
Apoa1	4.92044	0.00825	1.4088	-2.76803
Atp1a3	4.95907	5e-05	0.659631	-2.88893
Arhgap40	5.03296	5e-05	3.49	6.58342
Veph1	5.11356	0.0045	2.70869	2.41069
Muc20	5.12313	5e-05	5.96	5.36
Mmp10	5.32055	5e-05	2.70839	5.69817
Egfl6	5.32201	5e-05	4.66	7.83
Mmp7	5.4218	5e-05	3.90879	2.33188
Fam184b	5.54671	5e-05	1.82282	4.57388	-1.67354	0.0089895
Krt5	5.72523	5e-05	0.705467	2.56595
Crabp2	5.9998	5e-05	7.97	7.42
Fndc7	6.1228	5e-05	3.81	6.92854
Slc26a9	6.13272	5e-05	3.54	6.64163
Hsd17b7	6.17293	5e-05	2.507	2.13915
Gpa33	6.89194	5e-05	3.50328	2.62055
Cdh16	7.39271	0.01355	6.34	5.49

## Sheet: TRIM28ERaOverlap
chr1	6214056	6215284
chr1	7087995	7089431
chr1	7397523	7398559
chr1	9648846	9649581
chr1	9700482	9701251
chr1	9943401	9944477
chr1	10990759	10991405
chr1	11977285	11978169
chr1	11995998	11996882
chr1	12718052	12718861
chr1	12992088	12992838
chr1	13589511	13590173
chr1	13861254	13861645
chr1	14357683	14358060
chr1	14584675	14585183
chr1	14782427	14782791
chr1	15644324	15645009
chr1	16103960	16106584
chr1	16229546	16230131
chr1	16248944	16249332
chr1	16618690	16619812
chr1	16796449	16797382
chr1	17392104	17392624
chr1	17570021	17570834
chr1	20974362	20975092
chr1	21008912	21009257
chr1	21014505	21015231
chr1	21390514	21391697
chr1	23255811	23257045
chr1	30594345	30595896
chr1	30656018	30657804
chr1	30685048	30686086
chr1	30714875	30715609
chr1	30872895	30874867
chr1	30948529	30950610
chr1	31058827	31059299
chr1	31072851	31073373
chr1	34150633	34151096
chr1	34389216	34390044
chr1	34439146	34440143
chr1	36444902	36445560
chr1	36546699	36547802
chr1	36588368	36590419
chr1	37429814	37430806
chr1	37504863	37505339
chr1	37890087	37890714
chr1	38388384	38388893
chr1	38848104	38848941
chr1	39196003	39197008
chr1	39288418	39288788
chr1	39321680	39322371
chr1	39713830	39714862
chr1	39761292	39762522
chr1	39962023	39962820
chr1	40014972	40015305
chr1	40094121	40095108
chr1	40139832	40140410
chr1	40243055	40244290
chr1	40263358	40264217
chr1	40266148	40267105
chr1	43163644	43164562
chr1	43173294	43174027
chr1	43237283	43237736
chr1	43244944	43245625
chr1	43683111	43683966
chr1	43694659	43695201
chr1	43827134	43828582
chr1	43933179	43934578
chr1	44576017	44576340
chr1	44803612	44804999
chr1	45021267	45022845
chr1	45031337	45031959
chr1	45100535	45101780
chr1	45116597	45117232
chr1	45313810	45314313
chr1	45355418	45356781
chr1	45379933	45380586
chr1	45765183	45766516
chr1	45767424	45768050
chr1	52113253	52114276
chr1	52844501	52845419
chr1	55026112	55028394
chr1	55034452	55034984
chr1	55052080	55053836
chr1	55087208	55088665
chr1	55130503	55131867
chr1	57406115	57407153
chr1	57905826	57906297
chr1	57917475	57917815
chr1	57969492	57970383
chr1	58101563	58102111
chr1	58303744	58304606
chr1	58391940	58393321
chr1	58422893	58424379
chr1	58445006	58445816
chr1	58585872	58586795
chr1	58973096	58974031
chr1	59119617	59120744
chr1	59256781	59257186
chr1	59367986	59369317
chr1	59481361	59484419
chr1	59762300	59764160
chr1	59912389	59914134
chr1	60408924	60410201
chr1	61140516	61142310
chr1	61297994	61298598
chr1	61756818	61757245
chr1	62206875	62207470
chr1	62702829	62703833
chr1	62723981	62725629
chr1	63176088	63177505
chr1	64120044	64122722
chr1	64305041	64306038
chr1	64421589	64422150
chr1	64532051	64533236
chr1	64737245	64738093
chr1	65177571	65180159
chr1	66220172	66220835
chr1	66815889	66818072
chr1	66862730	66863850
chr1	71865609	71866162
chr1	71947324	71948055
chr1	72002188	72002890
chr1	72033547	72034151
chr1	72051478	72052718
chr1	72081969	72082629
chr1	72243649	72244669
chr1	72306731	72307703
chr1	72870212	72871273
chr1	72878611	72879451
chr1	72885598	72886331
chr1	72914828	72915263
chr1	73075167	73075476
chr1	73118644	73119272
chr1	73363214	73364160
chr1	73424985	73425728
chr1	73459870	73461358
chr1	73515722	73517249
chr1	73541374	73542113
chr1	73743744	73744533
chr1	73758314	73759341
chr1	73962722	73963637
chr1	73972575	73973076
chr1	74014180	74018471
chr1	74030603	74031383
chr1	74179465	74180649
chr1	74284432	74285502
chr1	74295296	74297784
chr1	74332253	74332785
chr1	74386558	74388684
chr1	74389875	74393309
chr1	74397026	74398518
chr1	74587261	74588605
chr1	74712680	74714332
chr1	75124255	75126105
chr1	75141005	75143380
chr1	75316758	75318345
chr1	75358861	75361078
chr1	75478906	75479720
chr1	78782003	78782356
chr1	78819237	78821264
chr1	79233001	79233263
chr1	79761348	79762044
chr1	79775699	79776514
chr1	79999920	80000770
chr1	80014564	80014930
chr1	80018626	80019149
chr1	80339517	80341436
chr1	82135873	82136379
chr1	82150564	82151292
chr1	82188569	82189972
chr1	82282747	82284760
chr1	82290102	82292052
chr1	82445879	82446418
chr1	82460672	82461594
chr1	82474071	82475246
chr1	82544262	82545047
chr1	82573058	82573915
chr1	82839163	82839911
chr1	83870927	83871718
chr1	83968288	83968666
chr1	84087415	84087937
chr1	84200017	84200654
chr1	84359670	84360550
chr1	84449610	84450218
chr1	84838955	84840370
chr1	86358514	86360157
chr1	86433559	86436090
chr1	86440364	86443725
chr1	86470396	86471349
chr1	86486794	86489016
chr1	86503286	86505372
chr1	86524292	86529236
chr1	87213339	87214692
chr1	88134004	88134841
chr1	88276930	88278066
chr1	88345391	88346591
chr1	88474479	88476099
chr1	88559286	88559902
chr1	88701205	88702630
chr1	89069376	89071233
chr1	89191306	89191748
chr1	89555251	89555886
chr1	90071965	90072664
chr1	90269250	90270240
chr1	90434416	90435242
chr1	90493322	90494470
chr1	90504637	90506017
chr1	90508869	90509937
chr1	90522070	90523219
chr1	90603146	90603794
chr1	90650657	90651439
chr1	90662492	90663268
chr1	90689999	90691623
chr1	90718553	90719220
chr1	90737712	90739140
chr1	90743647	90744577
chr1	90838171	90838964
chr1	90843162	90844482
chr1	91249822	91250845
chr1	91398204	91399379
chr1	91445124	91446633
chr1	91455314	91456920
chr1	91458277	91459857
chr1	91539968	91541071
chr1	91577616	91578947
chr1	91696988	91698014
chr1	91714239	91716364
chr1	91769831	91771112
chr1	91816406	91817097
chr1	91857138	91858845
chr1	91911889	91913283
chr1	91914663	91915154
chr1	91916293	91918703
chr1	92083808	92084429
chr1	92180203	92181423
chr1	92285382	92286457
chr1	92337390	92337894
chr1	92522055	92522943
chr1	92686936	92687520
chr1	92772125	92772820
chr1	93175775	93177267
chr1	93209783	93212566
chr1	93235016	93236619
chr1	93477943	93479886
chr1	93801586	93803141
chr1	93803473	93804824
chr1	97769759	97770677
chr1	105989755	105990756
chr1	106400740	106401584
chr1	106627229	106627611
chr1	106758867	106760302
chr1	111864080	111865324
chr1	115991496	115992671
chr1	118458847	118460080
chr1	118878284	118878685
chr1	118954647	118955284
chr1	118976445	118977277
chr1	118981403	118983402
chr1	119033277	119034633
chr1	119052674	119054294
chr1	119125424	119126314
chr1	119152315	119154215
chr1	119456672	119458679
chr1	119504301	119505369
chr1	119525602	119526889
chr1	119912866	119913563
chr1	120246846	120249481
chr1	121329308	121329740
chr1	121394592	121395419
chr1	124730307	124730858
chr1	125434228	125436259
chr1	125559638	125561523
chr1	126331837	126332404
chr1	126806604	126807213
chr1	126830579	126831001
chr1	127204824	127206250
chr1	127348450	127349381
chr1	127773180	127774907
chr1	128416622	128417532
chr1	130511855	130512311
chr1	130715515	130718006
chr1	131084104	131084647
chr1	131096609	131098032
chr1	131259589	131260922
chr1	131431553	131432107
chr1	131827499	131828873
chr1	132006720	132008833
chr1	132346032	132346624
chr1	132417230	132418264
chr1	132476753	132477764
chr1	133076881	133077467
chr1	133130347	133132303
chr1	133251148	133252143
chr1	133470774	133471424
chr1	133609772	133610581
chr1	133661096	133661999
chr1	133685679	133686362
chr1	133834256	133834716
chr1	133915921	133916648
chr1	134077330	134079910
chr1	134092385	134094166
chr1	134098200	134100291
chr1	134556130	134557466
chr1	135430200	135430864
chr1	135474584	135475764
chr1	135728586	135730634
chr1	135740977	135741564
chr1	135778713	135779532
chr1	136540131	136541049
chr1	136553908	136554392
chr1	136683002	136684144
chr1	136685324	136686085
chr1	137141893	137142465
chr1	137571767	137572489
chr1	138510498	138511770
chr1	138618955	138620390
chr1	138912898	138913335
chr1	140182867	140183678
chr1	140408911	140410003
chr1	140422943	140423477
chr1	143946585	143947361
chr1	143952745	143953419
chr1	143955381	143956411
chr1	144183649	144183977
chr1	144367366	144368072
chr1	148965268	148966037
chr1	150392339	150393743
chr1	150959291	150959786
chr1	151662987	151663397
chr1	151685634	151687389
chr1	152416324	152418779
chr1	152556178	152556545
chr1	152687347	152688491
chr1	152902431	152903863
chr1	153064690	153066528
chr1	153124492	153125882
chr1	153126438	153127413
chr1	153317257	153318079
chr1	153332003	153334089
chr1	153899349	153901884
chr1	153963273	153964807
chr1	154148629	154151515
chr1	154156057	154157889
chr1	154335285	154335899
chr1	155074818	155075215
chr1	155082925	155084632
chr1	155229498	155230840
chr1	155972443	155974132
chr1	156035372	156037546
chr1	156217388	156217865
chr1	156719045	156719419
chr1	156780309	156782751
chr1	156970658	156971750
chr1	157047322	157048693
chr1	157411725	157412799
chr1	159900670	159901813
chr1	159923003	159923462
chr1	159978878	159979533
chr1	160136438	160137430
chr1	160212227	160213911
chr1	160906036	160906847
chr1	161039644	161040634
chr1	161507475	161508066
chr1	161968752	161969579
chr1	161983382	161983848
chr1	162037841	162039502
chr1	162039586	162040588
chr1	162040718	162041496
chr1	162100848	162102420
chr1	162180248	162181003
chr1	162238737	162240151
chr1	162570102	162571646
chr1	162739837	162740848
chr1	162871750	162872367
chr1	163311840	163315024
chr1	163356292	163356963
chr1	163403534	163404133
chr1	163736699	163737925
chr1	163929552	163930120
chr1	164247726	164249981
chr1	164433921	164434615
chr1	164770413	164771021
chr1	164792962	164794279
chr1	164796452	164799267
chr1	165075360	165076089
chr1	165246461	165247474
chr1	165459375	165461597
chr1	165633750	165635682
chr1	165641235	165643232
chr1	165836512	165836888
chr1	166000769	166003674
chr1	166049137	166049844
chr1	166378522	166380196
chr1	167941884	167942487
chr1	167954286	167955669
chr1	167958325	167959202
chr1	168010519	168013317
chr1	168066226	168070042
chr1	168081263	168082022
chr1	168180157	168181961
chr1	168229968	168230713
chr1	168432062	168432907
chr1	168974520	168975653
chr1	168996413	168996879
chr1	169159618	169161332
chr1	169531256	169532503
chr1	170025411	170026483
chr1	170063781	170066405
chr1	170109873	170111549
chr1	170174128	170175720
chr1	170499824	170500245
chr1	170867418	170868917
chr1	171101364	171103683
chr1	171110805	171112440
chr1	171150228	171151393
chr1	171222249	171223020
chr1	171232738	171233763
chr1	171246483	171248249
chr1	171250052	171252337
chr1	171262251	171263809
chr1	171280681	171281921
chr1	171328511	171330738
chr1	172082340	172083706
chr1	172147305	172149030
chr1	172206088	172207588
chr1	172216901	172217525
chr1	172281394	172281986
chr1	172295712	172298517
chr1	172309557	172313051
chr1	172376053	172377049
chr1	172562420	172563555
chr1	172632593	172633426
chr1	172698770	172699207
chr1	174040791	174041235
chr1	178317313	178320522
chr1	178336000	178338629
chr1	178405345	178407194
chr1	178590426	178591127
chr1	178707716	178708669
chr1	179059721	179062071
chr1	179143075	179143810
chr1	179545950	179547125
chr1	180249629	180250977
chr1	180387139	180388032
chr1	180813088	180814997
chr1	180847661	180851443
chr1	180903726	180904894
chr1	181143644	181145237
chr1	181210735	181212853
chr1	181263015	181263614
chr1	181860447	181861036
chr1	182074344	182074797
chr1	182124430	182125497
chr1	182282033	182283073
chr1	182408177	182409720
chr1	182489769	182490280
chr1	182519652	182520969
chr1	182908378	182908857
chr1	182986210	182987085
chr1	183438946	183439393
chr1	184033300	184034579
chr1	184402904	184403463
chr1	184447062	184447625
chr1	184448982	184449447
chr1	184781769	184783107
chr1	184826623	184827769
chr1	185128109	185128540
chr1	185140331	185141041
chr1	185164527	185165186
chr1	185183517	185184406
chr1	185362378	185363780
chr1	185572913	185573677
chr1	185702436	185703611
chr1	185836531	185837108
chr1	185898390	185899005
chr1	185969093	185970366
chr1	186102200	186103328
chr1	186261194	186261900
chr1	186347120	186349096
chr1	186501829	186502339
chr1	186702488	186703206
chr1	186704270	186706444
chr1	186749101	186749687
chr1	188107854	188108369
chr1	191062356	191063279
chr1	191182374	191184678
chr1	191224002	191225072
chr1	191459999	191462546
chr1	191574644	191576361
chr1	192061650	192062098
chr1	192136238	192138774
chr1	192788711	192790189
chr1	192796060	192796473
chr1	192798216	192799340
chr1	192822576	192823630
chr1	193242167	193243355
chr1	193538585	193540273
chr1	194108202	194108717
chr1	194222978	194223606
chr1	194929043	194930708
chr1	194938561	194939275
chr1	194945344	194945903
chr10	3633569	3634545
chr10	3870974	3872255
chr10	3896935	3897573
chr10	4386253	4388596
chr10	4431411	4433194
chr10	4553277	4554842
chr10	4557016	4559842
chr10	4583831	4584410
chr10	4617817	4619636
chr10	4631217	4632551
chr10	4732236	4733115
chr10	5115004	5115724
chr10	5138937	5141248
chr10	5159641	5160725
chr10	5288860	5290465
chr10	5823466	5824847
chr10	7662851	7664300
chr10	7680768	7682135
chr10	8176389	8177386
chr10	8287153	8288207
chr10	8391312	8392536
chr10	8518098	8519542
chr10	8752152	8752966
chr10	8967813	8968931
chr10	8998591	8999314
chr10	11280586	11281494
chr10	11381676	11382296
chr10	12757629	12758855
chr10	12791737	12792443
chr10	12867344	12869773
chr10	13151456	13151756
chr10	13376412	13376888
chr10	13564718	13565297
chr10	13666604	13668165
chr10	13882922	13883786
chr10	13964290	13968217
chr10	13982776	13983355
chr10	14195767	14196450
chr10	17795795	17796693
chr10	18004216	18004628
chr10	20657360	20658115
chr10	21628326	21628995
chr10	21631411	21632040
chr10	21790177	21790632
chr10	21923336	21924419
chr10	21992851	21995191
chr10	22608206	22608511
chr10	22730959	22732140
chr10	22746257	22747911
chr10	22819064	22820615
chr10	22875053	22876483
chr10	23027697	23028356
chr10	23076847	23077725
chr10	24396041	24396769
chr10	24698068	24698828
chr10	24822736	24823714
chr10	24869661	24870217
chr10	25022644	25024081
chr10	25285016	25285811
chr10	25359264	25360460
chr10	25642953	25644097
chr10	27663190	27663889
chr10	28167030	28167431
chr10	28609108	28609562
chr10	29525833	29527069
chr10	30002579	30003814
chr10	30810213	30811471
chr10	31221951	31222347
chr10	33519758	33520156
chr10	33557948	33558807
chr10	34019294	34020096
chr10	34096273	34096824
chr10	34206378	34207879
chr10	34417988	34418803
chr10	37078512	37078861
chr10	37136556	37141811
chr10	37193903	37194635
chr10	38575870	38576223
chr10	38576713	38577416
chr10	38669577	38670068
chr10	38805838	38806943
chr10	38908074	38908906
chr10	39612380	39616419
chr10	39623914	39627062
chr10	39629106	39632742
chr10	39638239	39640258
chr10	39730885	39733363
chr10	39959736	39960523
chr10	40107913	40108291
chr10	40256970	40259436
chr10	40300399	40303119
chr10	40638379	40639112
chr10	41476114	41476878
chr10	41518501	41520199
chr10	41586882	41587845
chr10	41678595	41679121
chr10	41980796	41981823
chr10	42088878	42090370
chr10	42115471	42116431
chr10	42274183	42278640
chr10	42501564	42502772
chr10	42961854	42963209
chr10	42993729	42994355
chr10	43220314	43221925
chr10	43540190	43541135
chr10	44427555	44428987
chr10	44526213	44530227
chr10	44647092	44647762
chr10	44696829	44698480
chr10	44987479	44988048
chr10	45173991	45174635
chr10	45779386	45779984
chr10	53324473	53325303
chr10	53398068	53398773
chr10	53434410	53435768
chr10	53466633	53467951
chr10	53595883	53597430
chr10	54074926	54076283
chr10	54117552	54118460
chr10	54120287	54120955
chr10	54403047	54404057
chr10	54562945	54563653
chr10	56598109	56598614
chr10	56884465	56885573
chr10	56920801	56921788
chr10	57282183	57283617
chr10	57314218	57314556
chr10	57532060	57532802
chr10	58322747	58324032
chr10	58445917	58447237
chr10	59322877	59324411
chr10	59408128	59408844
chr10	59575939	59577158
chr10	59577943	59578955
chr10	59702198	59703047
chr10	59878896	59880399
chr10	60080292	60083000
chr10	60346633	60347594
chr10	60350826	60352435
chr10	60751996	60753282
chr10	60831281	60831950
chr10	61147240	61148452
chr10	61285252	61285617
chr10	61679839	61680566
chr10	62338709	62340891
chr10	62531978	62533400
chr10	62791174	62793363
chr10	63022720	63025397
chr10	66814421	66814927
chr10	66838892	66839625
chr10	66919968	66922277
chr10	66965908	66967546
chr10	67002441	67005224
chr10	67047517	67048674
chr10	67095980	67098229
chr10	67185455	67186169
chr10	67284427	67285933
chr10	67535960	67538068
chr10	67548159	67550047
chr10	67776752	67777522
chr10	67785432	67785929
chr10	67804782	67805422
chr10	68125865	68126475
chr10	68136179	68137226
chr10	68211907	68212844
chr10	68752693	68753573
chr10	69185332	69186624
chr10	69253159	69254739
chr10	69320928	69321926
chr10	69334215	69335514
chr10	69583815	69584707
chr10	69738577	69739364
chr10	70196500	70197203
chr10	70204467	70205507
chr10	70966852	70967464
chr10	71024483	71025830
chr10	71062049	71062723
chr10	71134481	71135026
chr10	74305494	74306039
chr10	74440904	74441653
chr10	75517020	75518345
chr10	75587537	75590148
chr10	75632315	75633594
chr10	75836360	75838330
chr10	75944095	75944885
chr10	76468430	76469258
chr10	76622827	76623752
chr10	76629348	76629857
chr10	76642821	76644833
chr10	76649950	76651578
chr10	76663888	76665710
chr10	76667843	76670447
chr10	76680613	76682515
chr10	76694675	76696371
chr10	76731411	76734104
chr10	76902603	76903961
chr10	77131705	77132714
chr10	77206504	77207324
chr10	77213117	77214050
chr10	77258829	77259885
chr10	77605452	77607120
chr10	77621566	77624540
chr10	78069168	78069979
chr10	78104377	78106020
chr10	78159780	78160581
chr10	78412526	78413245
chr10	78425255	78426401
chr10	78573940	78575039
chr10	79703668	79705004
chr10	79746117	79746986
chr10	79766587	79767829
chr10	79792999	79795065
chr10	79840647	79841708
chr10	79851783	79855518
chr10	79926144	79928460
chr10	79983509	79989635
chr10	80039208	80040207
chr10	80051951	80054588
chr10	80114550	80116177
chr10	80141078	80142867
chr10	80144973	80153660
chr10	80159533	80162278
chr10	80164898	80166331
chr10	80167179	80169035
chr10	80248651	80250134
chr10	80406566	80407183
chr10	80432710	80434491
chr10	80576071	80578964
chr10	80754733	80755823
chr10	80899625	80901703
chr10	80928495	80930586
chr10	81037064	81037679
chr10	81135434	81138751
chr10	81174720	81177898
chr10	81319221	81321879
chr10	81349645	81351471
chr10	81401859	81402648
chr10	81410998	81414798
chr10	81429600	81431629
chr10	81495783	81496925
chr10	81596534	81597524
chr10	82698599	82699741
chr10	82763842	82764693
chr10	82858643	82859380
chr10	82985031	82986247
chr10	83069805	83070298
chr10	83151378	83151775
chr10	83161772	83163002
chr10	83178417	83179101
chr10	83359727	83360558
chr10	83648312	83649443
chr10	83895545	83896123
chr10	83926888	83927437
chr10	83941842	83942864
chr10	83973591	83974985
chr10	84172899	84173292
chr10	84440244	84441910
chr10	84575995	84577939
chr10	84621918	84622936
chr10	85183638	85185747
chr10	85916389	85917515
chr10	86021738	86022418
chr10	86058705	86059171
chr10	86064751	86065592
chr10	86126314	86126841
chr10	86339284	86340740
chr10	86778237	86779761
chr10	87604881	87605981
chr10	87740148	87740901
chr10	88260221	88262227
chr10	88263419	88265080
chr10	88304352	88304733
chr10	88309605	88310485
chr10	88327436	88327907
chr10	89155039	89156313
chr10	91123353	91124818
chr10	91180367	91182979
chr10	93130336	93131006
chr10	93159999	93162623
chr10	93247833	93248271
chr10	93432098	93433008
chr10	93620379	93621131
chr10	93624024	93624640
chr10	94035411	94036434
chr10	94147513	94148644
chr10	94457542	94459198
chr10	94461941	94463174
chr10	94479524	94481301
chr10	94544695	94546073
chr10	94687875	94689117
chr10	94992082	94992963
chr10	95013917	95014570
chr10	95139108	95140412
chr10	95217808	95218574
chr10	95323400	95324409
chr10	95416438	95418235
chr10	95514484	95515874
chr10	96147449	96148682
chr10	96545301	96546170
chr10	96548727	96550699
chr10	96616001	96618403
chr10	96685906	96687702
chr10	96690241	96691531
chr10	96822380	96823647
chr10	97351019	97351488
chr10	97351869	97353236
chr10	97396933	97398341
chr10	97408477	97410032
chr10	97421666	97424026
chr10	97536939	97537479
chr10	98349292	98349870
chr10	98485633	98487137
chr10	98913568	98915767
chr10	99106615	99108406
chr10	105280078	105281321
chr10	105284053	105285009
chr10	105840965	105841981
chr10	107340904	107341528
chr10	107353429	107354358
chr10	107377193	107377917
chr10	107626699	107627155
chr10	107627963	107628711
chr10	107901352	107902211
chr10	107932303	107932942
chr10	107943197	107944241
chr10	107946297	107946933
chr10	107987545	107988034
chr10	108043109	108044260
chr10	108161128	108163748
chr10	108350248	108351022
chr10	109928707	109929379
chr10	110918757	110920535
chr10	110952850	110953748
chr10	111163825	111165235
chr10	111298028	111299252
chr10	111505978	111507254
chr10	111539210	111540466
chr10	111600141	111601098
chr10	111669545	111670062
chr10	111670525	111671246
chr10	111689516	111690450
chr10	111801664	111802144
chr10	115315064	115316127
chr10	115362057	115363255
chr10	115383946	115386093
chr10	117709885	117711212
chr10	117845080	117847029
chr10	117905545	117907075
chr10	119238859	119241249
chr10	120201204	120202443
chr10	120208578	120209197
chr10	120226878	120227429
chr10	120717210	120717636
chr10	120850461	120850946
chr10	121625770	121627132
chr10	121836793	121837943
chr10	121902747	121905052
chr10	122230814	122231290
chr10	122912704	122913427
chr10	123196584	123197469
chr10	126927082	126929619
chr10	126978171	126981310
chr10	127030462	127031002
chr10	127063014	127064217
chr10	127288319	127292092
chr10	127599584	127601122
chr10	127609332	127610002
chr10	127621222	127622607
chr10	127665833	127669347
chr10	128034798	128036353
chr10	128302787	128304341
chr10	128492084	128494592
chr10	128546280	128548126
chr10	128548446	128549644
chr10	128565436	128566632
chr10	128673643	128674234
chr10	128747434	128748953
chr10	128778856	128781181
chr10	128790709	128791284
chr10	128803447	128805818
chr10	128909268	128911019
chr11	3201986	3202632
chr11	3288648	3291720
chr11	3451735	3452732
chr11	3514410	3515531
chr11	3573027	3573544
chr11	3575059	3575904
chr11	3667391	3669224
chr11	4258609	4259183
chr11	5520166	5522217
chr11	5541430	5542961
chr11	5761721	5762829
chr11	5860699	5863910
chr11	5877896	5878862
chr11	5999950	6000838
chr11	6199535	6200778
chr11	6267365	6268275
chr11	6291030	6292871
chr11	6388745	6389318
chr11	6415241	6416983
chr11	6476043	6476567
chr11	6527940	6529255
chr11	7561989	7562336
chr11	7630045	7630569
chr11	7975168	7976377
chr11	8706077	8707284
chr11	8779540	8780000
chr11	11844181	11845754
chr11	11855319	11855877
chr11	11878284	11879390
chr11	11965396	11966121
chr11	11968734	11969473
chr11	16864978	16865386
chr11	16866624	16868099
chr11	16918534	16919312
chr11	17158788	17159610
chr11	17211396	17212130
chr11	17450478	17450923
chr11	17727218	17728383
chr11	18535029	18535839
chr11	18712173	18713128
chr11	19011984	19014078
chr11	19203766	19204329
chr11	19422946	19425137
chr11	19736062	19738246
chr11	19919743	19920965
chr11	19923798	19925904
chr11	20200707	20202214
chr11	20332489	20333531
chr11	20541968	20543693
chr11	20631278	20632573
chr11	21370361	21371931
chr11	22286153	22287943
chr11	22437306	22439318
chr11	22990109	22991217
chr11	23305557	23306617
chr11	23665155	23666660
chr11	23769952	23771680
chr11	26489850	26490482
chr11	28908958	28909598
chr11	28954429	28955192
chr11	29373210	29374365
chr11	29525982	29526879
chr11	30160931	30161704
chr11	30483142	30483697
chr11	30648986	30649773
chr11	32224676	32225417
chr11	32235693	32235978
chr11	32357565	32358080
chr11	32374800	32375642
chr11	32382710	32384897
chr11	32435590	32436221
chr11	32454277	32456263
chr11	33932185	33933284
chr11	34258920	34259410
chr11	34845173	34846553
chr11	34909878	34910242
chr11	35142738	35143061
chr11	35270838	35272344
chr11	35272977	35274152
chr11	35332548	35333202
chr11	36036111	36036687
chr11	40692119	40693156
chr11	40850451	40851124
chr11	43681424	43682737
chr11	44470151	44471112
chr11	44723892	44724444
chr11	44948586	44948952
chr11	45084181	45085341
chr11	45103485	45104201
chr11	45144845	45145242
chr11	45174872	45175461
chr11	45252203	45252631
chr11	45265090	45266207
chr11	45275205	45275782
chr11	45406153	45407106
chr11	45535352	45535798
chr11	45628665	45629537
chr11	45678489	45679066
chr11	46055632	46056758
chr11	46056890	46057453
chr11	46065635	46066749
chr11	46072656	46073640
chr11	46084590	46085093
chr11	46115780	46116745
chr11	46127418	46128176
chr11	46821962	46822386
chr11	48816813	48819161
chr11	48823038	48824864
chr11	49712229	49713798
chr11	49846290	49847484
chr11	50130767	50131938
chr11	50209818	50211631
chr11	50324766	50326347
chr11	50376770	50379001
chr11	50430128	50431971
chr11	50622040	50622868
chr11	50632021	50632739
chr11	50645939	50647365
chr11	50707061	50707657
chr11	50744679	50745354
chr11	51262707	51263931
chr11	51583399	51585409
chr11	51605666	51607527
chr11	51631829	51632407
chr11	51635155	51636640
chr11	51637732	51638453
chr11	51688262	51689735
chr11	51755901	51757067
chr11	51999720	52001194
chr11	52360248	52361932
chr11	53250721	53251384
chr11	53299520	53301655
chr11	53308302	53309400
chr11	53430321	53431410
chr11	53706692	53707697
chr11	53761618	53764559
chr11	54060017	54061438
chr11	54112658	54113730
chr11	54884437	54885889
chr11	55097205	55098400
chr11	55427993	55428739
chr11	55460789	55461907
chr11	55468059	55470254
chr11	55940368	55940943
chr11	57419368	57420065
chr11	57644712	57645688
chr11	58008262	58008873
chr11	58102977	58104830
chr11	58168171	58168769
chr11	58171305	58172054
chr11	58322860	58324229
chr11	58570359	58570733
chr11	59191169	59192464
chr11	59227563	59228839
chr11	59423121	59423653
chr11	59505314	59507309
chr11	59706969	59708698
chr11	59732584	59733325
chr11	59921016	59922111
chr11	59947869	59948674
chr11	60045758	60047056
chr11	60104715	60106892
chr11	60114642	60115769
chr11	60219950	60220906
chr11	60352459	60353475
chr11	60416513	60418030
chr11	60454316	60454805
chr11	60536528	60539252
chr11	60698411	60700107
chr11	60895970	60896344
chr11	61407517	61409016
chr11	61483289	61483868
chr11	61854033	61855423
chr11	62076509	62077708
chr11	62280736	62281892
chr11	62549487	62552142
chr11	62601843	62603552
chr11	62648652	62649554
chr11	62820028	62820730
chr11	62921049	62922078
chr11	62966632	62967644
chr11	62990136	62991503
chr11	62996811	62998277
chr11	63020582	63021661
chr11	63125796	63126108
chr11	63130460	63133571
chr11	63439344	63439927
chr11	64100036	64100468
chr11	64127946	64128462
chr11	64168470	64168976
chr11	65787940	65788580
chr11	65806560	65807583
chr11	67024724	67025850
chr11	67481737	67482835
chr11	67509396	67509963
chr11	67514490	67516142
chr11	68600361	68601627
chr11	68637785	68638656
chr11	68665531	68667166
chr11	68691205	68693149
chr11	68719128	68719745
chr11	68901082	68902150
chr11	68967112	68968151
chr11	69015427	69016369
chr11	69035695	69038905
chr11	69039428	69042067
chr11	69088151	69089060
chr11	69094158	69100572
chr11	69121897	69126131
chr11	69364867	69369322
chr11	69416825	69420181
chr11	69578733	69581822
chr11	69632284	69633647
chr11	69661780	69663695
chr11	69670716	69673022
chr11	69681717	69683576
chr11	69684364	69687402
chr11	69757301	69759834
chr11	69845412	69847208
chr11	69990670	69992186
chr11	69995311	69996481
chr11	69996880	69998643
chr11	70236883	70240334
chr11	70387428	70388559
chr11	70451214	70452543
chr11	70652451	70656651
chr11	70668380	70670305
chr11	70982624	70983384
chr11	71004012	71005175
chr11	72606662	72608754
chr11	73047280	73048330
chr11	74648914	74650271
chr11	74829561	74833149
chr11	74837409	74838909
chr11	74989004	74989462
chr11	74992413	74993005
chr11	75012886	75013475
chr11	75046723	75047556
chr11	75050692	75052775
chr11	75053803	75054834
chr11	75092006	75092965
chr11	75147148	75147684
chr11	75165315	75170819
chr11	75530469	75533446
chr11	75912399	75913921
chr11	75936791	75939047
chr11	76065358	76066011
chr11	76216630	76217887
chr11	76285201	76285856
chr11	76286497	76288089
chr11	76292220	76292871
chr11	76324072	76325519
chr11	76406686	76407517
chr11	77491065	77492049
chr11	77685471	77686356
chr11	78176127	78179528
chr11	78188098	78189747
chr11	78535487	78536870
chr11	78791531	78791925
chr11	79080073	79082642
chr11	79145713	79146863
chr11	79224415	79225135
chr11	79228928	79230262
chr11	79253602	79255118
chr11	79703505	79705366
chr11	79710407	79712065
chr11	79802502	79803444
chr11	79839133	79840451
chr11	79877036	79878755
chr11	79919794	79920939
chr11	79992451	79993786
chr11	80141901	80142584
chr11	80208848	80209511
chr11	80382439	80383904
chr11	80428296	80429207
chr11	81095851	81096504
chr11	82006751	82007130
chr11	82032750	82033231
chr11	82045464	82045804
chr11	82569866	82570208
chr11	82780556	82782010
chr11	83291280	83291980
chr11	83298564	83299438
chr11	84869591	84871571
chr11	84879293	84880899
chr11	85139173	85141112
chr11	85310362	85312884
chr11	85431023	85432086
chr11	85760140	85761388
chr11	86357773	86358644
chr11	86586392	86588178
chr11	86683546	86684353
chr11	86756697	86758860
chr11	86807095	86808116
chr11	86954317	86956716
chr11	87086578	87087059
chr11	87422031	87423429
chr11	87426174	87427603
chr11	87590929	87592745
chr11	88158533	88162357
chr11	88187378	88188190
chr11	88707236	88708073
chr11	88718375	88719376
chr11	88954953	88955673
chr11	89024106	89024647
chr11	89303455	89304454
chr11	89922630	89923349
chr11	89937314	89938268
chr11	89947698	89948457
chr11	89957159	89958914
chr11	90129087	90130920
chr11	90142245	90143444
chr11	90155007	90155739
chr11	90169194	90170283
chr11	92504105	92505175
chr11	93967757	93968696
chr11	94209793	94212137
chr11	94321418	94322983
chr11	94327561	94328702
chr11	94346392	94347026
chr11	94469601	94470064
chr11	94525618	94527234
chr11	94548410	94549692
chr11	94610493	94611637
chr11	94913134	94914030
chr11	94928725	94929367
chr11	94935847	94937925
chr11	94989372	94992941
chr11	95258454	95259839
chr11	95365372	95366459
chr11	95370017	95370567
chr11	95413461	95415360
chr11	95567914	95569568
chr11	95586176	95586860
chr11	95595631	95596330
chr11	95824069	95824701
chr11	96064957	96066009
chr11	96318256	96320237
chr11	96413575	96414034
chr11	97186846	97188802
chr11	97766335	97767051
chr11	97781660	97783023
chr11	97980063	97981062
chr11	97987453	97989712
chr11	98201843	98203787
chr11	98681637	98683341
chr11	98707631	98709873
chr11	98772584	98777557
chr11	98781277	98787188
chr11	98794469	98797251
chr11	98862837	98863822
chr11	98936001	98938915
chr11	98940028	98944210
chr11	99046801	99048365
chr11	99055614	99056586
chr11	99066051	99066409
chr11	99072028	99072294
chr11	99131948	99132831
chr11	100319274	100321248
chr11	100391050	100391567
chr11	100622617	100623223
chr11	100938131	100940273
chr11	101008931	101009797
chr11	101056697	101060840
chr11	101094861	101095881
chr11	101170117	101172579
chr11	101188878	101190674
chr11	101229731	101232628
chr11	101238066	101238721
chr11	101244934	101246908
chr11	101442043	101442921
chr11	101687082	101688394
chr11	101699995	101701242
chr11	101732208	101733296
chr11	102296742	102297910
chr11	102315801	102317704
chr11	102318145	102321085
chr11	102406402	102408897
chr11	102465933	102467892
chr11	102555483	102556916
chr11	102603631	102606523
chr11	103003168	103003835
chr11	103016703	103017286
chr11	103101046	103103459
chr11	103111476	103113556
chr11	103114531	103118104
chr11	103131622	103134133
chr11	103140742	103142452
chr11	103158360	103159469
chr11	103266900	103268114
chr11	103291953	103293091
chr11	103697295	103698416
chr11	104441247	104443131
chr11	104599058	104600086
chr11	104624730	104626588
chr11	104627243	104628408
chr11	104636864	104638022
chr11	105180688	105182654
chr11	105291674	105294420
chr11	106065399	106066304
chr11	106215636	106217700
chr11	106271838	106274113
chr11	106274805	106275643
chr11	106275847	106277031
chr11	106318448	106319124
chr11	106487131	106488300
chr11	106500198	106501904
chr11	106612191	106613505
chr11	106786799	106789714
chr11	107011641	107013537
chr11	107375927	107376720
chr11	107479279	107479903
chr11	108876778	108877179
chr11	108920160	108923410
chr11	109143705	109145450
chr11	109244642	109245266
chr11	109331390	109331754
chr11	109361593	109363829
chr11	109425409	109426543
chr11	109541661	109542277
chr11	109610736	109612346
chr11	109816914	109817927
chr11	109860095	109860908
chr11	109909817	109910210
chr11	109926818	109927587
chr11	110379630	110380629
chr11	113683312	113684918
chr11	113785243	113786475
chr11	114198167	114199605
chr11	114229056	114230528
chr11	114448646	114449222
chr11	114668310	114669370
chr11	114724831	114725687
chr11	114795181	114795557
chr11	115071740	115072449
chr11	115381355	115382523
chr11	115412307	115414345
chr11	115473467	115474294
chr11	115603250	115604526
chr11	115722615	115723076
chr11	115813119	115815337
chr11	116004662	116005634
chr11	116023541	116024963
chr11	116100214	116102551
chr11	116130149	116131241
chr11	116138531	116139219
chr11	116198499	116199838
chr11	116306102	116307395
chr11	116417956	116418677
chr11	116433647	116435300
chr11	116493579	116495671
chr11	116842480	116844271
chr11	116851956	116854220
chr11	117081221	117082190
chr11	117231692	117232501
chr11	117265342	117267593
chr11	117653403	117654901
chr11	117848388	117849522
chr11	117939540	117940669
chr11	117949379	117950146
chr11	117961798	117964034
chr11	117967381	117970128
chr11	118247577	118249452
chr11	118289710	118290800
chr11	118326702	118328253
chr11	118354827	118356218
chr11	118365031	118365570
chr11	118459088	118459496
chr11	119490960	119491964
chr11	119794061	119795725
chr11	119913127	119914314
chr11	119941774	119943828
chr11	120150649	120151822
chr11	120229999	120239510
chr11	120240927	120242251
chr11	120261059	120262929
chr11	120310412	120311431
chr11	120347318	120351385
chr11	120422866	120423851
chr11	120581518	120583040
chr11	120598314	120599141
chr11	120632560	120634159
chr11	120795636	120796831
chr11	120823143	120825074
chr11	121236319	121237927
chr11	121702088	121703891
chr12	3235038	3236373
chr12	4081906	4083344
chr12	4383076	4383437
chr12	4817110	4817937
chr12	4917007	4918140
chr12	5213405	5214082
chr12	5810460	5811423
chr12	8020513	8022258
chr12	8029409	8030803
chr12	8055960	8056744
chr12	8082404	8083699
chr12	8099888	8100679
chr12	8110026	8111504
chr12	8244399	8245387
chr12	8313203	8314065
chr12	8353772	8355220
chr12	8357335	8357926
chr12	8451681	8453999
chr12	8498215	8501632
chr12	8817847	8818304
chr12	8912264	8914155
chr12	8916250	8918016
chr12	8921118	8923293
chr12	9029574	9030997
chr12	9915705	9916184
chr12	10048070	10049002
chr12	10275568	10276241
chr12	10390561	10391593
chr12	10412388	10413405
chr12	11265684	11266560
chr12	12176273	12177277
chr12	12178137	12178810
chr12	12327145	12328009
chr12	13248873	13249560
chr12	15611724	15612489
chr12	15704451	15704885
chr12	16853405	16854432
chr12	16893670	16895071
chr12	17746647	17747312
chr12	24650644	24652070
chr12	24830702	24832345
chr12	24974745	24975693
chr12	26556545	26556803
chr12	27757419	27758068
chr12	28635183	28636366
chr12	29290634	29291594
chr12	29907134	29907436
chr12	29937877	29939131
chr12	29950987	29951779
chr12	30024349	30024871
chr12	30628528	30629007
chr12	31026369	31026971
chr12	31137069	31137685
chr12	31191263	31191765
chr12	31264904	31266568
chr12	31365908	31366861
chr12	31537800	31538421
chr12	31949025	31951748
chr12	32339072	32340149
chr12	32819633	32821138
chr12	32953516	32954908
chr12	33146876	33148078
chr12	33429234	33429977
chr12	34075611	34076424
chr12	35846687	35847519
chr12	35997485	35998250
chr12	40016701	40017557
chr12	40036837	40038578
chr12	40221887	40223910
chr12	44268677	44269688
chr12	46138561	46139027
chr12	47117473	47117957
chr12	51690862	51692479
chr12	51828705	51831104
chr12	52503091	52504902
chr12	52602980	52605629
chr12	54655428	54657194
chr12	54695388	54697410
chr12	54789672	54790141
chr12	55398156	55399384
chr12	55490685	55493705
chr12	55820484	55821536
chr12	55835899	55837128
chr12	58556140	58558315
chr12	59011476	59013795
chr12	59218989	59220405
chr12	64858349	64858809
chr12	64902225	64903442
chr12	65073266	65074664
chr12	69296113	69297270
chr12	69360674	69361902
chr12	69363876	69364667
chr12	69371328	69373246
chr12	69501802	69503006
chr12	69724341	69725300
chr12	70227358	70228006
chr12	70452682	70453565
chr12	70496569	70497301
chr12	70532684	70533934
chr12	70553927	70556334
chr12	70590216	70591109
chr12	70597869	70599008
chr12	70654121	70655824
chr12	70824790	70827041
chr12	71014820	71017119
chr12	71136262	71137546
chr12	71613326	71613695
chr12	71747446	71749675
chr12	71830486	71832403
chr12	71970707	71971254
chr12	72084508	72086667
chr12	72535854	72536730
chr12	72664127	72665522
chr12	73304533	73304993
chr12	73386674	73387444
chr12	73506366	73508621
chr12	73905071	73905475
chr12	73906695	73909159
chr12	74301558	74302152
chr12	74767047	74767394
chr12	75285774	75286709
chr12	75303984	75304550
chr12	75307379	75311364
chr12	75320046	75321153
chr12	75351984	75353020
chr12	75358712	75359213
chr12	76254770	76255775
chr12	76368825	76371651
chr12	76403378	76406167
chr12	76493499	76494009
chr12	76532057	76538267
chr12	76593852	76594388
chr12	76954543	76956029
chr12	77597772	77598305
chr12	78225780	78227262
chr12	79172055	79173138
chr12	79305885	79306397
chr12	79339612	79342254
chr12	79352203	79352920
chr12	79356156	79356637
chr12	79501961	79503550
chr12	79506622	79507883
chr12	79600168	79600886
chr12	79612112	79613476
chr12	79660710	79662049
chr12	79662672	79663824
chr12	79674822	79677398
chr12	79735346	79736491
chr12	79793439	79793814
chr12	79808616	79809378
chr12	79845932	79850799
chr12	79853172	79857255
chr12	79864762	79865576
chr12	79886459	79887980
chr12	79905870	79906228
chr12	79924631	79926520
chr12	79927952	79930935
chr12	79935621	79937567
chr12	79944350	79946203
chr12	79947632	79950048
chr12	79963398	79963944
chr12	79993165	79994877
chr12	80109842	80116519
chr12	80129904	80133318
chr12	80230038	80230679
chr12	80258643	80261254
chr12	80435046	80435627
chr12	80462923	80463523
chr12	80504691	80505307
chr12	80643309	80644614
chr12	80790113	80791953
chr12	80885236	80886227
chr12	80887329	80888517
chr12	80893512	80894257
chr12	80945121	80946544
chr12	81027553	81028916
chr12	81130585	81131526
chr12	81155646	81156744
chr12	82441021	82441905
chr12	82773751	82774313
chr12	83268533	83268927
chr12	83631574	83632923
chr12	83765939	83766697
chr12	84192652	84194498
chr12	84284990	84285563
chr12	84617178	84617939
chr12	85110049	85111173
chr12	85287635	85290527
chr12	85305406	85305790
chr12	85454495	85457285
chr12	85471096	85472800
chr12	85473089	85474808
chr12	85485597	85487036
chr12	85532441	85533547
chr12	85598633	85599393
chr12	86000557	86001441
chr12	86241287	86242524
chr12	86652471	86652991
chr12	86775506	86776132
chr12	86793578	86794485
chr12	86795447	86796682
chr12	86800396	86802810
chr12	86893401	86895417
chr12	86946277	86948424
chr12	88818676	88819666
chr12	90874528	90875558
chr12	90885387	90885859
chr12	91588167	91589173
chr12	91589625	91591145
chr12	91923994	91924558
chr12	92508961	92509711
chr12	94280910	94281325
chr12	95488447	95489794
chr12	95693982	95695879
chr12	95746842	95747732
chr12	99341618	99342981
chr12	99391114	99393932
chr12	100186443	100188399
chr12	100198922	100200714
chr12	100201664	100202211
chr12	100439141	100439840
chr12	100626038	100627697
chr12	100724191	100725864
chr12	100757006	100757995
chr12	100785225	100785839
chr12	101082607	101084231
chr12	101912485	101913574
chr12	101975474	101976381
chr12	102276146	102276513
chr12	102302760	102303296
chr12	102468829	102469691
chr12	102597416	102597998
chr12	103276010	103276943
chr12	103281460	103282342
chr12	103388486	103389096
chr12	105032030	105033152
chr12	105500169	105501225
chr12	105506060	105506995
chr12	105511042	105512813
chr12	105517058	105517966
chr12	105545731	105547050
chr12	105684840	105685575
chr12	108274706	108276710
chr12	108307658	108311010
chr12	108312284	108312892
chr12	108393660	108394352
chr12	108435625	108437445
chr12	108757496	108758416
chr12	108792159	108794791
chr12	108857616	108858056
chr12	108893999	108894700
chr12	110019998	110023127
chr12	110076680	110078739
chr12	110373280	110374137
chr12	110889109	110889993
chr12	110991624	110992621
chr12	111376970	111378479
chr12	111663997	111665493
chr12	111668317	111672991
chr12	111677146	111678721
chr12	112828876	112829943
chr12	112999787	113001647
chr12	113139934	113143014
chr12	116280338	116282190
chr12	118186166	118187060
chr12	118300696	118302676
chr12	118999181	118999928
chr12	119051031	119051850
chr12	119237810	119240046
chr12	119402423	119403313
chr12	119683496	119683892
chr13	3669733	3670521
chr13	3899304	3899944
chr13	4771233	4772202
chr13	5204022	5204499
chr13	5424031	5424511
chr13	5576410	5577064
chr13	5714043	5715208
chr13	5757793	5758293
chr13	5803420	5804025
chr13	5845050	5845969
chr13	5869414	5870813
chr13	6059444	6060350
chr13	6504850	6505420
chr13	8870664	8872060
chr13	9882240	9882819
chr13	10696152	10697105
chr13	10710764	10711794
chr13	12146425	12147531
chr13	12565022	12566292
chr13	13471434	13471964
chr13	13480951	13481376
chr13	13487855	13488238
chr13	13491687	13492608
chr13	14039207	14040809
chr13	14062565	14064206
chr13	14110516	14110946
chr13	14966172	14966964
chr13	16715572	16716056
chr13	17694561	17695823
chr13	17804577	17806263
chr13	18218785	18219276
chr13	19031860	19032443
chr13	19106219	19106792
chr13	19466648	19467405
chr13	19562212	19563432
chr13	19622596	19623773
chr13	20290263	20290850
chr13	21407860	21409006
chr13	21709933	21711459
chr13	21734112	21735753
chr13	21974075	21975445
chr13	22028733	22029519
chr13	22050471	22051477
chr13	23430524	23433328
chr13	23445494	23447104
chr13	23452850	23454171
chr13	23562254	23563610
chr13	24574823	24575759
chr13	24575895	24577212
chr13	24617071	24618642
chr13	24623716	24624891
chr13	24628718	24629626
chr13	24685595	24687776
chr13	26564916	26565750
chr13	26594205	26594876
chr13	26624150	26625300
chr13	26700849	26701225
chr13	28400388	28400911
chr13	28757510	28758588
chr13	28957796	28959977
chr13	29247490	29248866
chr13	29502721	29503727
chr13	29957625	29958184
chr13	30084898	30085417
chr13	30544848	30545721
chr13	30659459	30660743
chr13	31599558	31600019
chr13	32449836	32450507
chr13	33004063	33004951
chr13	34077635	34079018
chr13	34708966	34709680
chr13	34726050	34726651
chr13	34873987	34876133
chr13	35395355	35396145
chr13	35507137	35507663
chr13	35603842	35604380
chr13	36734816	36737188
chr13	37491890	37492773
chr13	38248081	38248573
chr13	38410396	38410985
chr13	38634648	38635473
chr13	41249397	41250958
chr13	41403729	41404314
chr13	41436672	41437218
chr13	41510732	41512073
chr13	41512316	41512760
chr13	41689286	41690090
chr13	41864554	41866100
chr13	41871917	41872972
chr13	41957930	41958393
chr13	42051153	42051720
chr13	42995914	42996673
chr13	43131459	43132423
chr13	43170894	43172418
chr13	43303490	43304908
chr13	43481061	43482159
chr13	43503161	43503941
chr13	43559130	43561521
chr13	43831147	43831720
chr13	43864267	43865037
chr13	44085519	44086405
chr13	44259567	44261839
chr13	44386670	44387111
chr13	44503303	44504101
chr13	44569214	44569686
chr13	44657812	44658365
chr13	44729498	44731613
chr13	44795712	44796563
chr13	44907641	44908262
chr13	45253317	45253682
chr13	45576033	45576885
chr13	45963484	45966403
chr13	46006065	46006464
chr13	46238819	46239540
chr13	46272569	46273902
chr13	46285228	46286463
chr13	46287722	46288803
chr13	46630363	46631455
chr13	46727123	46728744
chr13	46929950	46931039
chr13	47014579	47015008
chr13	47043068	47043953
chr13	47104859	47106759
chr13	47146446	47146884
chr13	47182140	47182709
chr13	47214538	47217876
chr13	47776642	47778815
chr13	47797538	47798482
chr13	48227720	48228371
chr13	48545381	48547022
chr13	48565119	48566806
chr13	48968264	48968953
chr13	49215274	49216476
chr13	49340922	49342026
chr13	49370248	49371955
chr13	49478819	49481221
chr13	49652568	49653598
chr13	51022838	51024603
chr13	51071373	51072195
chr13	51089134	51089822
chr13	51221429	51222091
chr13	51222877	51223410
chr13	51314260	51315113
chr13	51328139	51328649
chr13	51644648	51645666
chr13	51844797	51850096
chr13	51902344	51904024
chr13	51970053	51970585
chr13	52059845	52061064
chr13	52214459	52217543
chr13	52501663	52502107
chr13	52675309	52675949
chr13	52765456	52767079
chr13	52805078	52806318
chr13	52818656	52819348
chr13	52820289	52823476
chr13	52975804	52977398
chr13	52980107	52983185
chr13	52994474	52994931
chr13	53183278	53183715
chr13	53205066	53205983
chr13	53261353	53261855
chr13	53308783	53310818
chr13	54302341	54303912
chr13	54332097	54332817
chr13	54364058	54365182
chr13	54565127	54566008
chr13	54686783	54689055
chr13	54693299	54695038
chr13	55189834	55190740
chr13	55209525	55213166
chr13	55510615	55513754
chr13	55727118	55728230
chr13	55985502	55986093
chr13	56078762	56079711
chr13	56321443	56322488
chr13	56575655	56576852
chr13	56582028	56583025
chr13	56599950	56601659
chr13	56678190	56679544
chr13	56698459	56698890
chr13	56702528	56704315
chr13	57796642	57797383
chr13	58057977	58058815
chr13	58127397	58130218
chr13	58148225	58149368
chr13	58401338	58403124
chr13	59008939	59010238
chr13	59341699	59342470
chr13	59350580	59351669
chr13	59584382	59585896
chr13	59769023	59771834
chr13	59822561	59823535
chr13	60015789	60016671
chr13	60053644	60054791
chr13	60097586	60101021
chr13	60175432	60179207
chr13	60225666	60226826
chr13	60267408	60268850
chr13	60298488	60299449
chr13	60409514	60410953
chr13	60434052	60436261
chr13	60450736	60451240
chr13	60487610	60488998
chr13	60507769	60508855
chr13	60594946	60595872
chr13	60755155	60755623
chr13	60873183	60873998
chr13	60959327	60960731
chr13	63256255	63257304
chr13	63431029	63432188
chr13	63563133	63568638
chr13	63719435	63719959
chr13	63809474	63810227
chr13	63814562	63816287
chr13	63917149	63917630
chr13	63940080	63941026
chr13	63951156	63952831
chr13	63979876	63980872
chr13	64003748	64004490
chr13	64022476	64023210
chr13	64161586	64162620
chr13	64311862	64313244
chr13	64369782	64370801
chr13	66904933	66905588
chr13	67500204	67500821
chr13	69541744	69543067
chr13	70177865	70178460
chr13	70740345	70741595
chr13	70788946	70789492
chr13	70794152	70794555
chr13	70825113	70825585
chr13	71669851	71671443
chr13	73603372	73604403
chr13	73886997	73888018
chr13	73970464	73971802
chr13	75319774	75320187
chr13	80535661	80536388
chr13	80882436	80886628
chr13	80949089	80949878
chr13	81657266	81658828
chr13	81839294	81840686
chr13	82058403	82059824
chr13	87988242	87989309
chr13	90515733	90516367
chr13	90722681	90723267
chr13	91370219	91371624
chr13	91374129	91374902
chr13	91460056	91461343
chr13	92530353	92531298
chr13	92635689	92636304
chr13	93191847	93193064
chr13	93303155	93304962
chr13	93498344	93500348
chr13	93514500	93515091
chr13	93612113	93613568
chr13	93939080	93939999
chr13	94012025	94012594
chr13	94123028	94123574
chr13	94144487	94145029
chr13	95547420	95548814
chr13	95646675	95647667
chr13	96408711	96409360
chr13	97137512	97138342
chr13	97239589	97241635
chr13	97580981	97581305
chr13	97598605	97599452
chr13	98925039	98926978
chr13	99124716	99125798
chr13	99344255	99345038
chr13	99391457	99392035
chr13	100492190	100492774
chr13	100650689	100651826
chr13	100949648	100953664
chr13	100956086	100959561
chr13	101197343	101197908
chr13	101311823	101312332
chr13	101427491	101428405
chr13	101486047	101486539
chr13	101766857	101769056
chr13	101801407	101802398
chr13	101811074	101813764
chr13	101980213	101980821
chr13	102589504	102590672
chr13	102624371	102626851
chr13	102644806	102645231
chr13	103390989	103391953
chr13	103773433	103774935
chr13	104062109	104062684
chr13	104286850	104287272
chr13	105150545	105151016
chr13	107830856	107831701
chr13	107890000	107891719
chr13	108043613	108044783
chr13	109260170	109260954
chr13	109992721	109993770
chr13	109994132	109994899
chr13	110394205	110395590
chr13	111336964	111337926
chr13	111488724	111490784
chr13	112237856	112238369
chr13	112399176	112400016
chr13	112463532	112465681
chr13	112580642	112581212
chr13	112755488	112755776
chr13	112758542	112759243
chr13	113359526	113360054
chr13	113401263	113402336
chr13	113417666	113418528
chr13	113489666	113491193
chr13	113495824	113496225
chr13	113579851	113580797
chr13	113617070	113619144
chr13	113727973	113728496
chr13	113793915	113795496
chr13	114759084	114761387
chr13	114895854	114897204
chr13	118380156	118380910
chr13	118386776	118387599
chr13	119631858	119632223
chr13	119790054	119792142
chr14	8099536	8100314
chr14	8172534	8173645
chr14	9475106	9475714
chr14	9623335	9623950
chr14	11435238	11435909
chr14	11462984	11463665
chr14	14345535	14346382
chr14	14632324	14633898
chr14	14686426	14686987
chr14	14702425	14704010
chr14	14832775	14833362
chr14	16328497	16328865
chr14	16735242	16735739
chr14	16957658	16958242
chr14	17005077	17005697
chr14	17158355	17158757
chr14	18105543	18106169
chr14	18237871	18239787
chr14	18270510	18272010
chr14	19750919	19751521
chr14	20246679	20247247
chr14	20298124	20298745
chr14	20347730	20348586
chr14	20393102	20394313
chr14	20673156	20674960
chr14	20702753	20703232
chr14	20733724	20734859
chr14	20803618	20803925
chr14	20805065	20805683
chr14	20831093	20832099
chr14	20836181	20836781
chr14	20928633	20930022
chr14	21051996	21053133
chr14	21075591	21076422
chr14	21498959	21501430
chr14	21674367	21675992
chr14	21830675	21832070
chr14	21848694	21849269
[truncated: 4,745 more rows]

## Sheet: TRIM28ERaLoopoverlap
chr1	4850000	88280000
chr1	4850000	65200000
chr1	6210000	88280000
chr1	6210000	7090000
chr1	6400000	7210000
chr1	7000000	7150000
chr1	7010000	7210000
chr1	7075000	88275000
chr1	7080000	9550000
chr1	7085000	7140000
chr1	7390000	9550000
chr1	9545000	10040000
chr1	9545000	9705000
chr1	9545000	9750000
chr1	9625000	9705000
chr1	9700000	9750000
chr1	9745000	10040000
chr1	9770000	10090000
chr1	9795000	10040000
chr1	9940000	10040000
chr1	10825000	11425000
chr1	11650000	12840000
chr1	12400000	12720000
chr1	12500000	12800000
chr1	12690000	12820000
chr1	12710000	12770000
chr1	12860000	13140000
chr1	12860000	13540000
chr1	12860000	12995000
chr1	12860000	13055000
chr1	12940000	12995000
chr1	13125000	13675000
chr1	13370000	13590000
chr1	13585000	13660000
chr1	13780000	14870000
chr1	13780000	14580000
chr1	13785000	14735000
chr1	14740000	14865000
chr1	15000000	16450000
chr1	15000000	15690000
chr1	15000000	15790000
chr1	15620000	15690000
chr1	15800000	16625000
chr1	15805000	16110000
chr1	16100000	16660000
chr1	16100000	16440000
chr1	16105000	16305000
chr1	16105000	16230000
chr1	16440000	17130000
chr1	16440000	16750000
chr1	16515000	16620000
chr1	16615000	16660000
chr1	16655000	17100000
chr1	16790000	17130000
chr1	17160000	18110000
chr1	17160000	18020000
chr1	17160000	17640000
chr1	17390000	17610000
chr1	17535000	17605000
chr1	17570000	17610000
chr1	20600000	21175000
chr1	20800000	21100000
chr1	20930000	21110000
chr1	20935000	21165000
chr1	20935000	21275000
chr1	20950000	21015000
chr1	20950000	21080000
chr1	21010000	21080000
chr1	21200000	22275000
chr1	21390000	22265000
chr1	22600000	23300000
chr1	23170000	23290000
chr1	23200000	23260000
chr1	23255000	23385000
chr1	24675000	88275000
chr1	30595000	30690000
chr1	30595000	30640000
chr1	30630000	31060000
chr1	30635000	30690000
chr1	30700000	31160000
chr1	30775000	31155000
chr1	30800000	30950000
chr1	30870000	30950000
chr1	30940000	31060000
chr1	30945000	31155000
chr1	34000000	34450000
chr1	34005000	34165000
chr1	34060000	34165000
chr1	34115000	34165000
chr1	34210000	34610000
chr1	34215000	34410000
chr1	34275000	34405000
chr1	34325000	34390000
chr1	34440000	34850000
chr1	36240000	38000000
chr1	36320000	36505000
chr1	36365000	36695000
chr1	36365000	36475000
chr1	36365000	36450000
chr1	36440000	36510000
chr1	36545000	36685000
chr1	36545000	36640000
chr1	36555000	36595000
chr1	36580000	36640000
chr1	36925000	37450000
chr1	37270000	37640000
chr1	37440000	37640000
chr1	37470000	37635000
chr1	37850000	38125000
chr1	37870000	38000000
chr1	38180000	38860000
chr1	38185000	38790000
chr1	38185000	38395000
chr1	38240000	39090000
chr1	38240000	38390000
chr1	38240000	38770000
chr1	38240000	38515000
chr1	38260000	38630000
chr1	38305000	38390000
chr1	38385000	38770000
chr1	38795000	38860000
chr1	39000000	39345000
chr1	39000000	39530000
chr1	39010000	39200000
chr1	39080000	39330000
chr1	39190000	39325000
chr1	39610000	40380000
chr1	39610000	40550000
chr1	39675000	40400000
chr1	39685000	39990000
chr1	39685000	39940000
chr1	39685000	39765000
chr1	39710000	39765000
chr1	39760000	39910000
chr1	39760000	39940000
chr1	39900000	39970000
chr1	40000000	40380000
chr1	40110000	40550000
chr1	40115000	40380000
chr1	40125000	40250000
chr1	40220000	40280000
chr1	42910000	43270000
chr1	43075000	44125000
chr1	43075000	43475000
chr1	43090000	46860000
chr1	43090000	43940000
chr1	43090000	43830000
chr1	43140000	43265000
chr1	43150000	43700000
chr1	43160000	43250000
chr1	43170000	43220000
chr1	43440000	43940000
chr1	43760000	43940000
chr1	43760000	44045000
chr1	43760000	43900000
chr1	43770000	43830000
chr1	43820000	44120000
chr1	43820000	43940000
chr1	43930000	44120000
chr1	44115000	45800000
chr1	44220000	45770000
chr1	44220000	45630000
chr1	44220000	45680000
chr1	44220000	45320000
chr1	44220000	44750000
chr1	44550000	45315000
chr1	44550000	44750000
chr1	44740000	45770000
chr1	44740000	45630000
chr1	44740000	45680000
chr1	44745000	45315000
chr1	44800000	45320000
chr1	44825000	45025000
chr1	45020000	45105000
chr1	45040000	45315000
chr1	45100000	45315000
chr1	45310000	45770000
chr1	45310000	45630000
chr1	45310000	45680000
chr1	45430000	45770000
chr1	45500000	45770000
chr1	45625000	45770000
chr1	45670000	45770000
chr1	46850000	69700000
chr1	51475000	52235000
chr1	51475000	52120000
chr1	52100000	53325000
chr1	52110000	52500000
chr1	52630000	52850000
chr1	52810000	52960000
chr1	55025000	55090000
chr1	55050000	55090000
chr1	55085000	55135000
chr1	55130000	55240000
chr1	57425000	58115000
chr1	57425000	58300000
chr1	57425000	57975000
chr1	57425000	58035000
chr1	57425000	57950000
chr1	57680000	58300000
chr1	57770000	57970000
chr1	57965000	58035000
chr1	57970000	58115000
chr1	57975000	58300000
chr1	58055000	58115000
chr1	58575000	59250000
chr1	58585000	58715000
chr1	58700000	65200000
chr1	58710000	58975000
chr1	58770000	59150000
chr1	58770000	59000000
chr1	58970000	59125000
chr1	59000000	59250000
chr1	59235000	59765000
chr1	59235000	59485000
chr1	59245000	59625000
chr1	59250000	59315000
chr1	59310000	59370000
chr1	59315000	59485000
chr1	59315000	59585000
chr1	59315000	59625000
chr1	59380000	59485000
chr1	59480000	59630000
chr1	59480000	59585000
chr1	59480000	59520000
chr1	59685000	59765000
chr1	59760000	60100000
chr1	59880000	60100000
chr1	59885000	59970000
chr1	59910000	59970000
chr1	60075000	65200000
chr1	60150000	60975000
chr1	60155000	60865000
chr1	60340000	60410000
chr1	60340000	60865000
chr1	60400000	60875000
chr1	61050000	61380000
chr1	61125000	63000000
chr1	61140000	62705000
chr1	61170000	61780000
chr1	61180000	62990000
chr1	61180000	62710000
chr1	61295000	62705000
chr1	61295000	61775000
chr1	61295000	61380000
chr1	61375000	62705000
chr1	61375000	61775000
chr1	61630000	62710000
chr1	61635000	61775000
chr1	61750000	62725000
chr1	61920000	62710000
chr1	62700000	62970000
chr1	62700000	62780000
chr1	62720000	62935000
chr1	62725000	62780000
chr1	63110000	63180000
chr1	63170000	65180000
chr1	63650000	65025000
chr1	63665000	64450000
chr1	63730000	64535000
chr1	63730000	64125000
chr1	63760000	64450000
chr1	63950000	64450000
chr1	64020000	64130000
chr1	64120000	64535000
chr1	64120000	64450000
chr1	64120000	64300000
chr1	64295000	64425000
chr1	64300000	64450000
chr1	64305000	64535000
chr1	64530000	65180000
chr1	64530000	64740000
chr1	64530000	64620000
chr1	64530000	64695000
chr1	64610000	64920000
chr1	64610000	64830000
chr1	64690000	64740000
chr1	64715000	64925000
chr1	64715000	65015000
chr1	64735000	65180000
chr1	64735000	64920000
chr1	64735000	64795000
chr1	64910000	65180000
chr1	65040000	65180000
chr1	65110000	65180000
chr1	65175000	93825000
chr1	65175000	69700000
chr1	65175000	66820000
chr1	66700000	66865000
chr1	66700000	67040000
chr1	66700000	66820000
chr1	66815000	66865000
chr1	66860000	66900000
chr1	67025000	88300000
chr1	69675000	88300000
chr1	69675000	72250000
chr1	69775000	72150000
chr1	70125000	72150000
chr1	71280000	72130000
chr1	71505000	72125000
chr1	71650000	72125000
chr1	71675000	72125000
chr1	71895000	71950000
chr1	72225000	72600000
chr1	72255000	72310000
chr1	72300000	72875000
chr1	72305000	72585000
chr1	72710000	73830000
chr1	72870000	73830000
chr1	72870000	73750000
chr1	72870000	73620000
chr1	72870000	73520000
chr1	72870000	73460000
chr1	72870000	73365000
chr1	72870000	73120000
chr1	72870000	73275000
chr1	72870000	72950000
chr1	72885000	72970000
chr1	73270000	73830000
chr1	73360000	73830000
chr1	73360000	73600000
chr1	73360000	73520000
chr1	73360000	73460000
chr1	73455000	73595000
chr1	73460000	73825000
chr1	73460000	73520000
chr1	73610000	73830000
chr1	73745000	73825000
chr1	73900000	74200000
chr1	73900000	74125000
chr1	73900000	74080000
chr1	73900000	74000000
chr1	73995000	74035000
chr1	74025000	74070000
chr1	74200000	74460000
chr1	74200000	74400000
chr1	74205000	74365000
chr1	74235000	74285000
chr1	74285000	74335000
chr1	74300000	74395000
chr1	74310000	74455000
chr1	74310000	74365000
chr1	74390000	74590000
chr1	74395000	74455000
chr1	74505000	74590000
chr1	74580000	74670000
chr1	74585000	75320000
chr1	74660000	75320000
chr1	74660000	74780000
chr1	74710000	74775000
chr1	74960000	75260000
chr1	75235000	75320000
chr1	75340000	75400000
chr1	75340000	75470000
chr1	75435000	75480000
chr1	75475000	75525000
chr1	75475000	75560000
chr1	78720000	78790000
chr1	78725000	79645000
chr1	78725000	78890000
chr1	78820000	78865000
chr1	79750000	80350000
chr1	79785000	80105000
chr1	79860000	80020000
chr1	79995000	80110000
chr1	80175000	81300000
chr1	80180000	80410000
chr1	80180000	80520000
chr1	80180000	80730000
chr1	80295000	80340000
chr1	80325000	88300000
chr1	81310000	82650000
chr1	81315000	82475000
chr1	81315000	82295000
chr1	81315000	82435000
chr1	81515000	82295000
chr1	81515000	82435000
chr1	81590000	82290000
chr1	81670000	82300000
chr1	81795000	82295000
chr1	81900000	82300000
chr1	82025000	82300000
chr1	82135000	82295000
chr1	82200000	82290000
chr1	82245000	82285000
chr1	82290000	82480000
chr1	82290000	82440000
chr1	82435000	82475000
chr1	82475000	82545000
chr1	82550000	82645000
chr1	82720000	82840000
chr1	82780000	83080000
chr1	82785000	82990000
chr1	83725000	84700000
chr1	83740000	84290000
chr1	83745000	84585000
chr1	83745000	84155000
chr1	83745000	84110000
chr1	83745000	83875000
chr1	83870000	84290000
chr1	84280000	84590000
chr1	84320000	84365000
chr1	86355000	86530000
chr1	86385000	86435000
chr1	86440000	86530000
chr1	86440000	86505000
chr1	86485000	86530000
chr1	86500000	86585000
chr1	86525000	86585000
chr1	86575000	87775000
chr1	88125000	88300000
chr1	88220000	88280000
chr1	88275000	95325000
chr1	88340000	88570000
chr1	88355000	88710000
chr1	88355000	88745000
chr1	88420000	88710000
chr1	88425000	89200000
chr1	88425000	88475000
chr1	88470000	88705000
chr1	88475000	88595000
chr1	88475000	88515000
chr1	88560000	88710000
chr1	88590000	88705000
chr1	88740000	89530000
chr1	88740000	89200000
chr1	88750000	89075000
chr1	88950000	89200000
chr1	89070000	89195000
chr1	89070000	89140000
chr1	89070000	89110000
chr1	89225000	89650000
chr1	89450000	89620000
chr1	89525000	89585000
chr1	89525000	89610000
chr1	89525000	89635000
chr1	90050000	90960000
chr1	90060000	90595000
chr1	90060000	90205000
chr1	90070000	90270000
chr1	90200000	90440000
chr1	90205000	90590000
chr1	90205000	90500000
chr1	90205000	90335000
chr1	90255000	90495000
chr1	90265000	90335000
chr1	90330000	90595000
chr1	90330000	90505000
chr1	90520000	90590000
chr1	90625000	91100000
chr1	90650000	90960000
chr1	90650000	90905000
chr1	90655000	90845000
chr1	90655000	90740000
chr1	90655000	90695000
chr1	90690000	90740000
chr1	90735000	90845000
chr1	90735000	90775000
chr1	90750000	91490000
chr1	90755000	90905000
chr1	90795000	90840000
chr1	90840000	90900000
chr1	90840000	90960000
chr1	91345000	91485000
chr1	91420000	91490000
chr1	91445000	91485000
chr1	91480000	91920000
chr1	91520000	91880000
chr1	91525000	92475000
chr1	91575000	91920000
chr1	91575000	91875000
chr1	91575000	91720000
chr1	91575000	91760000
chr1	91575000	91655000
chr1	91600000	91760000
chr1	91650000	91720000
chr1	91715000	91920000
chr1	91715000	91760000
chr1	91750000	92475000
chr1	91755000	91805000
chr1	91770000	91920000
chr1	91770000	91875000
chr1	91815000	91915000
chr1	91815000	91875000
chr1	91870000	91915000
chr1	91910000	91970000
chr1	91960000	92620000
chr1	91960000	92360000
chr1	91960000	92455000
chr1	92000000	92200000
chr1	92075000	92180000
chr1	92175000	92475000
chr1	92195000	92340000
chr1	92285000	92340000
chr1	92520000	92835000
chr1	92520000	92615000
chr1	92520000	92650000
chr1	92645000	92835000
chr1	92645000	92705000
chr1	92695000	92835000
chr1	92715000	92775000
chr1	92770000	92835000
chr1	92930000	93640000
chr1	92930000	93480000
chr1	93175000	93515000
chr1	93175000	93345000
chr1	93175000	93240000
chr1	93175000	93310000
chr1	93175000	93215000
chr1	93340000	93805000
chr1	93340000	93480000
chr1	93340000	93515000
chr1	93440000	93810000
chr1	93440000	93480000
chr1	93445000	93515000
chr1	93475000	93805000
chr1	93475000	93515000
chr1	93475000	93640000
chr1	93510000	93805000
chr1	93635000	93805000
chr1	93665000	93805000
chr1	93750000	93805000
chr1	97660000	97770000
chr1	105660000	106800000
chr1	105660000	106760000
chr1	105660000	105995000
chr1	105660000	106175000
chr1	105890000	106410000
chr1	105890000	106040000
chr1	105905000	105995000
chr1	105990000	106760000
chr1	105990000	106175000
chr1	106170000	106760000
chr1	106420000	106720000
chr1	106425000	106815000
chr1	106540000	106715000
chr1	106540000	106655000
chr1	106625000	106715000
chr1	106710000	106760000
chr1	106755000	106800000
chr1	111660000	112380000
chr1	111660000	112460000
chr1	111860000	111905000
chr1	111860000	112380000
chr1	118320000	121570000
chr1	118320000	118760000
chr1	118320000	118480000
chr1	118385000	118470000
chr1	118760000	119430000
chr1	118765000	119085000
chr1	118825000	119055000
chr1	118910000	119055000
chr1	118910000	118985000
chr1	118910000	118955000
chr1	118940000	118980000
chr1	118950000	119055000
chr1	118975000	119055000
chr1	119075000	119950000
chr1	119085000	119425000
chr1	119105000	119155000
chr1	119105000	119350000
chr1	119125000	135750000
chr1	119420000	119460000
chr1	119540000	119930000
chr1	119810000	120100000
chr1	119835000	119915000
chr1	120090000	120550000
chr1	120120000	121330000
chr1	120120000	120270000
chr1	120195000	120270000
chr1	120195000	120345000
chr1	120195000	120550000
chr1	120195000	120470000
chr1	120225000	121450000
chr1	120225000	120265000
chr1	120250000	131100000
chr1	120575000	121575000
chr1	120590000	121400000
chr1	121250000	121400000
chr1	121320000	121570000
chr1	121325000	121400000
chr1	121325000	121435000
chr1	124700000	125375000
chr1	125370000	125565000
chr1	125425000	127225000
chr1	125430000	127780000
chr1	125435000	125565000
chr1	125435000	125510000
chr1	125505000	125565000
chr1	125560000	127780000
chr1	125600000	126940000
chr1	125600000	127000000
chr1	125605000	126435000
chr1	125780000	126940000
chr1	125785000	126435000
chr1	125900000	126425000
chr1	126425000	126950000
chr1	126600000	126950000
chr1	126650000	126825000
chr1	126725000	126950000
chr1	126735000	126835000
chr1	127010000	127465000
chr1	127010000	127210000
chr1	127200000	127780000
chr1	127200000	127300000
chr1	127205000	127460000
chr1	127205000	127350000
chr1	127205000	127385000
chr1	127770000	128420000
chr1	127770000	128250000
chr1	127770000	127870000
chr1	127770000	128105000
chr1	127825000	128850000
chr1	128350000	128600000
chr1	128365000	128835000
chr1	130460000	130515000
chr1	130550000	130790000
chr1	130710000	131530000
chr1	130715000	131100000
chr1	130715000	130785000
chr1	130870000	131280000
chr1	130875000	131140000
chr1	131060000	131100000
chr1	131095000	131530000
chr1	131095000	131140000
chr1	131095000	131250000
chr1	131115000	131265000
chr1	131225000	172325000
chr1	131270000	131530000
chr1	131290000	131560000
chr1	131360000	131560000
chr1	131430000	131530000
chr1	131525000	131830000
chr1	131710000	131850000
chr1	131825000	131915000
chr1	131825000	131870000
chr1	131980000	132120000
chr1	131980000	132050000
chr1	132000000	132480000
chr1	132155000	132360000
chr1	132210000	132360000
chr1	132310000	132360000
chr1	132360000	132600000
chr1	132365000	132480000
chr1	132365000	132525000
chr1	132365000	132420000
chr1	132415000	132480000
chr1	133020000	133620000
chr1	133045000	133090000
chr1	133125000	134100000
chr1	133170000	133620000
chr1	133180000	133255000
chr1	133180000	133310000
chr1	133250000	133310000
chr1	133310000	133615000
chr1	133380000	133615000
chr1	133380000	133495000
chr1	133420000	133495000
chr1	133735000	134050000
chr1	133735000	133900000
chr1	133800000	133895000
chr1	133830000	133895000
chr1	133910000	134050000
chr1	133915000	134105000
chr1	133915000	133965000
chr1	133975000	134100000
chr1	134060000	134100000
chr1	134350000	134625000
chr1	134415000	134560000
chr1	134490000	134840000
chr1	134490000	134560000
chr1	134510000	134610000
chr1	134515000	134560000
chr1	134800000	135750000
chr1	135000000	135750000
chr1	135125000	135700000
chr1	135460000	135545000
chr1	135460000	135675000
chr1	135460000	135510000
chr1	135715000	135785000
chr1	135715000	135755000
chr1	135750000	135790000
chr1	136550000	137580000
chr1	136550000	138045000
chr1	136550000	137230000
chr1	136550000	136720000
chr1	136550000	136690000
chr1	136550000	136750000
chr1	136625000	136690000
chr1	137325000	138050000
chr1	138320000	138640000
chr1	138325000	138755000
chr1	138510000	138920000
chr1	138510000	138620000
chr1	138830000	139270000
chr1	138835000	139080000
chr1	138835000	139165000
chr1	138855000	138915000
chr1	138855000	138965000
chr1	140170000	140670000
chr1	140170000	140535000
chr1	140170000	140410000
chr1	140170000	140270000
chr1	140180000	140250000
chr1	143800000	144380000
chr1	143800000	144200000
chr1	143810000	144010000
chr1	143810000	143950000
chr1	143870000	143950000
chr1	143875000	144005000
chr1	143915000	144005000
chr1	143950000	144010000
chr1	144000000	144380000
chr1	144190000	144380000
chr1	144240000	144380000
chr1	150375000	177800000
chr1	150375000	166400000
chr1	150375000	151775000
chr1	150390000	151350000
chr1	150390000	151430000
chr1	150540000	151010000
chr1	150920000	151015000
chr1	151425000	151725000
chr1	151425000	151760000
chr1	151500000	151760000
chr1	151560000	151710000
chr1	151750000	152775000
chr1	151800000	152525000
chr1	152380000	152770000
chr1	152410000	152770000
chr1	152415000	152690000
chr1	152415000	152625000
chr1	152415000	152500000
chr1	152415000	152460000
chr1	152520000	153020000
chr1	152520000	152680000
chr1	152525000	152750000
chr1	152525000	152625000
chr1	152545000	152590000
chr1	152620000	152690000
chr1	152620000	152750000
chr1	152685000	152750000
chr1	152765000	152905000
chr1	152775000	153400000
chr1	152790000	153100000
chr1	152790000	152905000
chr1	152900000	153335000
chr1	152900000	153050000
chr1	153045000	153335000
chr1	153045000	153240000
chr1	153045000	153095000
chr1	153065000	153130000
chr1	153100000	153335000
chr1	153100000	153390000
chr1	153125000	153335000
chr1	153125000	153175000
chr1	153235000	153335000
chr1	153330000	153390000
chr1	153745000	154185000
chr1	153875000	154750000
chr1	153895000	154185000
chr1	153895000	154120000
chr1	153895000	154035000
chr1	153900000	153965000
chr1	154030000	154185000
chr1	154115000	154155000
chr1	154120000	154185000
chr1	154180000	154730000
chr1	154280000	154730000
chr1	154775000	155175000
chr1	155020000	155540000
chr1	155025000	155285000
chr1	155025000	155225000
chr1	155045000	155145000
chr1	155050000	155100000
chr1	155230000	155290000
chr1	155970000	156040000
chr1	156035000	156425000
chr1	156670000	156720000
chr1	156740000	157080000
chr1	156740000	156915000
chr1	156780000	157025000
chr1	156900000	157300000
chr1	156915000	157080000
chr1	156930000	157020000
chr1	157020000	157080000
chr1	159230000	160220000
chr1	159275000	160200000
chr1	159290000	160090000
chr1	159395000	160185000
chr1	159395000	160085000
chr1	159395000	159905000
chr1	159715000	159905000
chr1	159820000	160050000
chr1	159835000	159905000
chr1	159900000	160215000
chr1	159900000	160075000
chr1	159920000	159980000
chr1	160210000	161040000
chr1	160210000	161135000
chr1	160725000	161200000
chr1	160750000	160940000
chr1	160790000	160910000
chr1	160790000	161035000
chr1	160905000	161035000
chr1	160960000	161200000
chr1	161030000	161880000
chr1	161035000	161075000
chr1	161035000	161135000
chr1	161210000	161740000
chr1	161400000	161740000
chr1	161400000	161690000
chr1	161500000	161700000
chr1	161740000	161970000
chr1	161875000	161970000
chr1	161965000	162315000
chr1	162000000	162315000
chr1	162000000	162100000
chr1	162040000	162100000
chr1	162100000	162190000
chr1	162180000	162315000
chr1	162180000	162220000
chr1	162220000	162320000
chr1	162230000	162290000
chr1	162350000	162670000
chr1	162545000	162670000
chr1	162545000	162590000
chr1	162725000	165650000
chr1	162810000	163060000
chr1	162810000	162900000
chr1	163090000	163910000
chr1	163150000	163780000
chr1	163150000	163910000
chr1	163150000	163390000
chr1	163270000	163315000
chr1	163310000	163365000
chr1	163770000	164000000
chr1	163770000	163930000
chr1	163825000	164150000
chr1	163925000	163995000
chr1	163995000	164250000
chr1	164225000	165475000
chr1	164240000	165200000
chr1	164240000	164800000
chr1	164245000	164310000
chr1	164315000	165125000
chr1	164350000	164900000
chr1	164455000	164900000
chr1	164750000	165100000
chr1	164750000	164900000
chr1	164755000	164795000
chr1	164790000	165470000
chr1	164790000	165020000
chr1	164790000	164900000
chr1	164895000	165125000
chr1	165225000	166400000
chr1	165225000	165650000
chr1	165230000	165470000
chr1	165380000	165510000
chr1	165450000	166400000
chr1	165460000	166010000
chr1	165460000	165770000
chr1	165460000	165650000
chr1	165585000	165740000
chr1	165585000	165635000
chr1	165630000	166380000
chr1	165630000	166010000
chr1	165760000	166380000
chr1	165770000	166160000
chr1	165770000	166010000
chr1	165775000	165970000
chr1	165780000	165855000
chr1	165850000	166160000
chr1	166000000	166380000
chr1	166000000	166160000
chr1	166000000	166050000
chr1	167940000	169460000
chr1	167940000	169355000
chr1	167940000	168435000
chr1	167940000	168215000
chr1	167940000	168185000
chr1	167940000	168095000
chr1	167950000	169175000
chr1	167955000	168070000
chr1	167955000	168015000
chr1	168010000	169170000
chr1	168010000	168095000
chr1	168010000	168070000
chr1	168065000	168185000
chr1	168090000	168435000
chr1	168090000	168245000
chr1	168090000	168185000
chr1	168135000	168245000
chr1	168135000	168185000
chr1	168175000	169375000
chr1	168180000	168245000
chr1	168210000	169460000
chr1	168210000	168440000
chr1	168210000	168250000
chr1	168225000	169000000
chr1	168240000	169170000
chr1	168240000	168435000
chr1	168380000	168435000
chr1	168430000	169170000
chr1	168430000	169460000
chr1	168430000	169000000
chr1	168990000	169170000
chr1	168995000	169345000
chr1	169160000	169460000
chr1	169160000	169350000
chr1	169525000	170150000
chr1	169530000	169920000
chr1	169650000	170150000
chr1	169965000	170115000
chr1	170000000	170060000
chr1	170005000	170115000
chr1	170025000	170070000
chr1	170055000	170115000
chr1	170110000	170180000
chr1	170175000	170220000
chr1	170290000	170615000
chr1	170400000	170625000
chr1	170640000	171040000
chr1	170860000	171510000
chr1	170880000	172090000
chr1	170880000	171120000
chr1	171040000	171105000
chr1	171110000	171330000
chr1	171110000	171415000
chr1	171110000	171290000
chr1	171110000	171265000
chr1	171110000	171225000
chr1	171150000	171195000
chr1	171160000	171225000
chr1	171190000	171255000
chr1	171250000	171290000
chr1	171285000	171330000
chr1	171325000	171415000
chr1	172025000	172635000
chr1	172025000	172315000
chr1	172080000	172380000
chr1	172080000	172150000
chr1	172115000	172315000
chr1	172140000	172510000
chr1	172145000	172380000
chr1	172145000	172315000
chr1	172145000	172210000
chr1	172205000	172315000
chr1	172310000	172380000
chr1	172400000	173400000
chr1	172405000	172635000
chr1	172480000	172635000
chr1	172520000	173400000
chr1	172525000	172635000
chr1	172525000	172565000
chr1	173450000	174110000
chr1	173455000	174470000
chr1	177795000	178320000
chr1	177975000	178425000
chr1	177980000	178320000
chr1	178145000	178465000
chr1	178180000	178410000
chr1	178180000	178320000
chr1	178300000	178450000
chr1	178315000	178410000
chr1	178315000	178370000
chr1	178365000	178410000
chr1	178365000	178450000
chr1	178405000	178450000
chr1	178465000	179480000
chr1	178525000	179235000
chr1	178525000	179145000
chr1	178525000	179480000
chr1	178525000	179065000
chr1	178525000	178710000
chr1	178525000	178965000
chr1	178525000	178850000
chr1	178640000	178710000
chr1	178705000	179145000
chr1	178705000	179065000
chr1	178705000	178850000
chr1	178950000	179150000
chr1	179060000	179145000
chr1	179060000	179210000
chr1	179140000	179480000
chr1	179140000	179235000
chr1	179515000	179625000
chr1	179540000	179810000
chr1	179545000	179590000
chr1	180250000	180575000
chr1	180260000	180770000
chr1	180260000	180490000
chr1	180265000	180410000
chr1	180310000	180410000
chr1	180330000	180390000
chr1	180775000	180850000
chr1	180775000	180815000
chr1	180810000	180850000
chr1	180900000	180975000
chr1	180900000	180945000
chr1	181140000	181215000
chr1	181720000	181890000
chr1	181840000	182520000
chr1	181840000	181885000
chr1	181885000	182120000
chr1	182020000	182100000
chr1	182120000	182290000
chr1	182125000	182550000
chr1	182280000	182410000
chr1	182280000	182350000
chr1	182340000	182410000
chr1	182375000	182540000
chr1	182490000	182540000
chr1	182550000	183275000
chr1	182905000	182955000
chr1	183800000	184250000
chr1	184025000	185225000
chr1	184030000	184240000
chr1	184265000	184795000
chr1	184265000	184740000
chr1	184445000	184785000
chr1	184445000	184735000
chr1	184825000	185375000
chr1	184825000	185195000
chr1	184850000	185195000
chr1	184965000	185195000
chr1	185065000	185190000
chr1	185065000	185130000
chr1	185120000	185190000
chr1	185325000	185365000
chr1	185540000	186720000
chr1	185540000	186190000
chr1	185540000	185690000
chr1	185675000	186200000
chr1	185680000	186715000
chr1	185950000	186725000
chr1	186110000	186710000
chr1	186180000	186715000
chr1	186180000	186485000
chr1	186180000	186350000
chr1	186235000	186710000
chr1	186260000	186710000
chr1	186260000	186350000
chr1	186345000	186715000
chr1	186345000	186485000
chr1	186390000	186720000
chr1	186480000	186710000
chr1	186480000	186570000
chr1	186565000	186710000
chr1	188080000	188120000
chr1	190920000	192140000
chr1	190925000	191325000
chr1	190925000	191185000
chr1	190925000	191065000
chr1	190940000	191130000
chr1	190940000	191080000
chr1	191025000	191065000
chr1	191075000	191185000
chr1	191090000	191280000
chr1	191150000	191280000
chr1	191180000	191280000
chr1	191180000	191225000
chr1	191180000	191400000
chr1	191310000	191820000
chr1	191310000	191570000
chr1	191390000	191830000
chr1	191390000	191565000
chr1	191395000	191465000
chr1	191420000	191465000
chr1	191460000	191570000
chr1	191575000	191820000
chr1	191830000	192095000
chr1	191965000	192095000
chr1	192725000	193150000
chr1	192725000	192915000
chr1	192730000	192800000
chr1	192735000	192855000
chr1	192780000	192915000
chr1	192795000	192860000
chr1	192820000	192860000
chr1	193205000	193380000
chr1	193240000	193320000
chr1	193385000	193705000
chr1	193425000	194250000
chr1	193445000	193705000
chr1	193505000	193590000
chr1	193515000	193565000
chr1	193700000	194625000
chr1	193700000	194225000
chr1	193850000	194625000
chr1	193870000	194225000
chr1	193870000	194175000
chr1	194220000	194340000
chr1	194620000	194970000
chr1	194875000	194955000
chr10	3330000	3945000
chr10	3535000	3945000
chr10	3570000	3945000
chr10	3570000	3745000
chr10	3630000	3900000
chr10	3800000	3950000
chr10	4375000	5825000
chr10	4420000	5165000
chr10	4420000	4600000
chr10	4425000	4715000
chr10	4425000	4555000
chr10	4430000	4475000
chr10	4550000	5150000
chr10	4555000	4720000
chr10	4555000	4635000
chr10	4555000	4595000
chr10	4590000	5170000
chr10	4590000	4635000
chr10	4630000	4720000
chr10	4670000	5165000
chr10	4710000	5290000
chr10	4710000	5145000
chr10	5080000	5150000
chr10	5300000	5825000
chr10	5800000	52425000
chr10	5800000	23800000
chr10	5800000	8525000
chr10	5800000	7975000
chr10	7660000	7800000
chr10	7810000	8240000
chr10	7880000	8200000
chr10	7880000	8250000
chr10	7955000	8180000
chr10	8085000	8180000
chr10	8240000	8520000
chr10	8240000	8720000
chr10	8250000	8380000
chr10	8255000	8300000
chr10	8295000	8395000
chr10	8320000	8720000
chr10	8320000	8520000
chr10	8320000	8395000
chr10	8790000	9075000
chr10	8790000	9680000
chr10	8790000	8970000
chr10	8880000	8970000
chr10	8885000	9680000
chr10	8910000	9080000
chr10	8910000	8970000
chr10	11145000	11285000
chr10	11280000	11345000
chr10	12685000	13000000
chr10	12700000	12870000
chr10	12730000	12930000
chr10	12735000	12870000
chr10	12810000	12870000
chr10	12865000	12925000
chr10	13000000	14710000
chr10	13000000	13200000
chr10	13005000	13325000
chr10	13010000	14400000
chr10	13015000	13430000
chr10	13085000	13430000
chr10	13550000	14320000
chr10	13550000	14220000
chr10	13550000	14725000
chr10	13550000	13970000
chr10	13550000	13875000
chr10	13560000	14400000
chr10	13565000	14200000
chr10	13570000	14050000
chr10	13660000	13840000
chr10	13665000	14220000
chr10	13665000	13970000
chr10	13830000	13970000
chr10	13860000	14200000
chr10	13865000	14050000
chr10	13865000	13970000
chr10	13910000	13970000
chr10	13950000	14325000
chr10	13965000	14200000
chr10	13965000	14090000
chr10	13965000	14020000
chr10	13965000	14050000
chr10	14045000	14215000
chr10	17720000	18030000
chr10	17730000	18200000
chr10	17730000	17800000
chr10	17730000	17875000
chr10	17795000	17850000
chr10	17945000	18025000
chr10	20310000	20955000
chr10	20345000	20955000
chr10	20360000	20930000
chr10	20405000	20930000
chr10	20525000	20900000
chr10	20530000	20930000
chr10	21380000	22010000
chr10	21465000	22000000
chr10	21600000	22000000
chr10	21790000	21995000
chr10	21790000	21895000
chr10	21825000	21995000
chr10	21890000	21995000
chr10	21920000	21995000
chr10	22570000	23090000
chr10	22570000	22780000
chr10	22580000	22720000
chr10	22605000	22650000
chr10	22720000	22780000
chr10	22740000	22820000
chr10	22780000	23090000
chr10	22800000	23800000
chr10	22810000	22880000
chr10	22815000	23080000
chr10	22815000	22920000
chr10	22815000	22980000
chr10	22870000	22980000
chr10	22915000	23085000
chr10	22975000	23055000
chr10	24175000	24650000
chr10	24310000	24625000
chr10	24330000	24630000
chr10	24330000	24595000
chr10	24380000	24595000
chr10	24865000	25220000
chr10	24955000	25025000
chr10	24960000	25220000
chr10	25260000	26140000
chr10	25265000	25490000
chr10	25290000	25490000
chr10	25295000	26080000
chr10	25295000	25365000
chr10	25360000	25450000
chr10	25530000	25650000
chr10	25530000	26080000
chr10	25620000	26080000
chr10	25640000	26100000
chr10	27130000	27760000
chr10	27130000	27680000
chr10	28480000	28850000
chr10	28480000	28740000
chr10	29350000	30625000
chr10	29360000	29535000
chr10	29525000	30285000
chr10	29530000	30810000
chr10	29530000	30420000
chr10	29530000	30090000
chr10	29530000	30005000
chr10	29530000	30605000
chr10	29530000	30540000
chr10	29800000	30425000
chr10	30000000	30420000
chr10	30000000	30070000
chr10	30600000	31325000
chr10	30700000	30825000
chr10	30820000	31450000
chr10	30820000	31300000
chr10	33555000	33625000
chr10	33950000	34020000
chr10	34015000	34300000
chr10	34015000	34210000
chr10	34035000	34285000
chr10	34035000	34330000
chr10	34035000	34100000
chr10	34095000	34285000
chr10	34205000	34285000
chr10	37010000	39070000
chr10	37010000	38850000
chr10	37015000	38555000
chr10	37070000	38850000
chr10	37070000	38555000
chr10	37070000	38270000
chr10	37070000	37140000
chr10	37135000	38555000
chr10	37135000	37620000
chr10	37140000	37200000
chr10	38550000	38850000
chr10	38875000	39040000
chr10	38880000	38970000
chr10	38905000	38970000
chr10	39150000	39750000
chr10	39170000	39965000
chr10	39170000	39630000
chr10	39225000	39975000
chr10	39450000	39630000
chr10	39500000	39975000
chr10	39520000	39740000
chr10	39530000	39630000
chr10	39565000	39615000
chr10	39620000	39660000
chr10	39625000	39740000
chr10	39640000	39730000
chr10	39730000	39900000
chr10	39895000	39965000
chr10	40050000	40215000
chr10	40050000	40145000
chr10	40250000	41310000
chr10	40255000	40885000
chr10	40255000	40350000
chr10	40255000	40305000
chr10	40255000	40525000
chr10	40255000	40635000
chr10	40300000	40350000
chr10	40630000	41290000
chr10	41000000	41690000
chr10	41000000	41510000
chr10	41300000	41690000
chr10	41300000	41510000
chr10	41450000	41510000
chr10	41475000	41525000
chr10	41500000	41825000
chr10	41515000	41685000
chr10	41520000	41575000
chr10	41565000	41680000
chr10	41690000	42300000
chr10	41800000	42525000
chr10	41800000	42650000
chr10	41830000	42300000
chr10	41885000	42280000
chr10	41975000	42175000
chr10	41980000	42640000
chr10	41980000	42280000
chr10	42010000	42120000
chr10	42030000	42280000
chr10	42040000	42120000
chr10	42085000	42145000
chr10	42115000	42280000
chr10	42115000	42155000
chr10	42150000	42280000
chr10	42200000	42280000
chr10	42300000	42510000
chr10	42305000	42640000
chr10	42305000	42735000
chr10	42450000	42510000
chr10	42500000	42770000
chr10	42825000	43225000
chr10	42950000	43225000
chr10	42950000	42995000
chr10	42950000	43175000
chr10	42990000	43180000
chr10	43170000	43225000
chr10	43475000	43545000
chr10	43525000	45075000
chr10	44250000	45350000
chr10	44290000	45050000
chr10	44320000	44700000
chr10	44320000	44610000
chr10	44320000	44530000
chr10	44325000	45050000
chr10	44325000	45005000
chr10	44325000	44460000
chr10	44380000	44460000
chr10	44455000	45005000
chr10	44455000	45050000
chr10	44455000	44700000
chr10	44455000	44775000
chr10	44455000	44530000
chr10	44525000	45005000
chr10	44525000	44695000
chr10	44600000	44770000
chr10	44605000	45005000
chr10	44605000	44700000
chr10	44645000	44700000
chr10	44690000	44860000
chr10	44690000	44890000
chr10	44695000	45005000
chr10	44695000	45050000
chr10	44695000	44760000
chr10	44695000	44925000
chr10	44765000	45005000
chr10	44885000	44990000
chr10	44920000	44990000
chr10	45050000	45380000
chr10	45095000	45375000
chr10	45675000	45920000
chr10	52410000	56230000
chr10	52410000	53600000
chr10	53090000	53530000
chr10	53100000	53350000
chr10	53345000	53510000
chr10	53345000	53440000
chr10	53345000	53400000
chr10	53395000	53435000
chr10	53430000	53470000
chr10	53435000	53510000
chr10	53465000	53510000
chr10	53630000	54080000
chr10	53810000	54080000
chr10	53860000	55770000
chr10	53860000	55980000
chr10	53860000	54080000
chr10	54075000	54120000
chr10	54120000	54565000
chr10	54550000	55775000
chr10	56225000	57500000
chr10	56225000	56925000
chr10	56365000	57450000
chr10	56370000	57315000
chr10	56370000	57190000
chr10	56370000	57000000
chr10	56375000	56925000
chr10	56375000	56800000
chr10	56375000	56755000
chr10	56380000	56600000
chr10	56590000	57320000
chr10	56610000	57010000
chr10	56750000	57010000
chr10	56795000	56925000
chr10	56800000	57010000
chr10	56825000	57325000
chr10	56835000	56925000
chr10	56920000	57010000
chr10	57450000	57750000
chr10	57485000	57535000
chr10	58255000	58325000
chr10	58320000	58450000
chr10	58320000	58385000
chr10	58390000	58450000
chr10	58445000	58500000
chr10	59160000	59870000
chr10	59220000	59880000
chr10	59220000	59710000
chr10	59220000	59325000
chr10	59295000	59870000
chr10	59310000	59355000
chr10	59370000	59870000
chr10	59405000	59445000
chr10	59450000	59870000
chr10	59475000	59825000
chr10	59480000	59870000
chr10	59500000	59620000
chr10	59575000	59620000
chr10	59600000	59850000
chr10	59615000	59705000
chr10	59700000	59880000
chr10	59875000	60250000
chr10	60275000	60355000
chr10	60305000	60755000
chr10	60305000	60415000
chr10	60305000	60700000
chr10	60345000	60755000
chr10	60345000	60410000
chr10	60405000	60760000
chr10	60530000	60755000
chr10	60685000	60760000
chr10	60780000	61055000
chr10	60785000	60835000
chr10	60830000	61150000
chr10	60830000	60990000
chr10	60830000	61055000
chr10	61195000	61340000
chr10	61195000	61410000
chr10	61270000	61335000
chr10	61675000	62350000
chr10	62275000	62345000
chr10	62275000	62415000
chr10	62340000	62490000
chr10	62480000	63340000
chr10	62485000	63025000
chr10	62485000	62795000
chr10	62485000	62595000
chr10	62485000	62655000
chr10	62500000	62555000
chr10	62650000	63025000
chr10	62650000	62795000
chr10	62790000	63025000
chr10	62980000	63070000
chr10	62980000	63025000
chr10	63020000	63120000
chr10	63020000	63065000
chr10	63020000	63340000
chr10	63020000	63245000
chr10	63020000	63385000
chr10	64075000	66825000
chr10	66900000	67730000
chr10	66900000	67550000
chr10	66905000	67315000
chr10	66905000	67220000
chr10	66920000	67190000
chr10	66920000	67100000
chr10	66920000	67130000
chr10	66920000	67005000
chr10	66920000	66970000
chr10	66965000	67005000
chr10	67000000	67100000
chr10	67000000	67130000
chr10	67000000	67050000
chr10	67055000	67100000
chr10	67095000	67190000
chr10	67180000	67540000
chr10	67185000	67230000
chr10	67260000	67315000
chr10	67300000	68000000
chr10	67315000	67860000
chr10	67315000	67810000
chr10	67315000	67730000
chr10	67315000	67540000
chr10	67535000	68280000
chr10	67535000	67860000
chr10	67535000	67730000
chr10	67535000	67650000
chr10	67535000	67610000
chr10	67535000	67770000
chr10	67870000	68290000
chr10	67870000	68150000
chr10	67995000	68285000
chr10	67995000	68150000
chr10	68060000	68140000
chr10	68090000	68140000
chr10	68135000	68280000
chr10	68210000	68280000
chr10	68270000	69340000
chr10	68350000	69325000
chr10	68460000	68910000
chr10	68900000	69325000
chr10	68900000	69190000
chr10	69000000	69325000
chr10	69185000	69310000
chr10	69210000	69310000
chr10	69210000	69270000
chr10	69250000	69310000
chr10	69450000	69850000
chr10	69450000	69655000
chr10	69530000	69585000
chr10	69530000	69645000
chr10	69580000	69640000
chr10	69660000	69970000
chr10	69660000	69850000
chr10	69660000	69795000
chr10	69660000	69740000
chr10	69730000	69800000
chr10	69735000	69850000
chr10	69850000	70200000
chr10	69870000	70295000
chr10	69960000	70300000
chr10	70160000	70210000
chr10	70195000	70300000
chr10	70205000	70245000
chr10	70310000	70970000
chr10	70320000	71230000
chr10	70560000	70970000
chr10	70575000	71225000
chr10	70710000	70970000
chr10	70815000	70970000
chr10	70965000	71160000
chr10	70965000	71220000
chr10	70965000	71030000
chr10	70965000	71060000
chr10	71025000	71160000
chr10	71055000	71160000
chr10	71060000	71200000
chr10	71120000	71160000
chr10	74200000	74475000
chr10	75500000	76450000
chr10	75515000	75590000
chr10	75580000	75740000
chr10	75585000	75955000
chr10	75585000	75840000
chr10	75585000	75705000
chr10	75585000	75640000
chr10	75585000	75775000
chr10	75635000	75955000
chr10	75740000	75955000
chr10	75740000	75860000
chr10	75770000	75840000
chr10	75895000	75955000
chr10	76465000	76735000
chr10	76530000	76740000
chr10	76620000	76735000
chr10	76620000	76685000
chr10	76660000	76730000
chr10	76680000	76730000
chr10	76835000	77025000
chr10	76835000	77075000
chr10	77130000	77360000
chr10	77130000	77255000
chr10	77130000	77210000
chr10	77130000	77170000
chr10	77165000	77210000
chr10	77205000	77255000
chr10	77515000	77625000
chr10	77515000	77905000
chr10	77580000	77625000
chr10	78000000	78425000
chr10	78025000	78165000
chr10	78025000	78070000
chr10	78065000	78160000
chr10	78065000	78105000
chr10	78100000	78160000
chr10	78480000	78575000
chr10	78520000	78575000
chr10	78570000	79100000
chr10	79690000	79790000
chr10	79745000	81500000
chr10	79765000	79815000
chr10	79830000	79930000
chr10	79830000	79960000
chr10	79830000	79890000
chr10	79850000	80800000
chr10	79850000	80270000
chr10	79850000	80170000
chr10	79850000	79930000
chr10	79850000	79910000
chr10	79880000	79960000
chr10	79880000	79930000
chr10	79920000	80120000
chr10	79925000	80170000
chr10	79925000	80000000
chr10	79925000	79965000
chr10	79975000	81175000
chr10	79980000	80270000
chr10	79985000	80705000
chr10	79985000	80145000
chr10	79985000	80120000
chr10	79985000	80040000
chr10	80030000	80120000
chr10	80050000	80120000
chr10	80140000	81170000
chr10	80150000	127675000
chr10	80150000	127300000
chr10	80150000	81450000
chr10	80160000	80680000
chr10	80175000	80250000
chr10	80260000	80710000
chr10	80320000	80705000
chr10	80340000	80510000
chr10	80395000	80435000
chr10	80400000	80710000
chr10	80575000	80625000
chr10	80575000	80680000
chr10	80575000	80705000
chr10	80700000	80800000
chr10	80745000	80880000
chr10	80755000	80800000
chr10	80795000	80905000
chr10	80900000	81500000
chr10	80900000	81270000
chr10	80925000	80990000
chr10	80995000	81045000
chr10	81000000	81085000
chr10	81105000	81170000
chr10	81135000	81175000
chr10	81195000	81345000
chr10	81280000	81450000
chr10	81290000	81355000
chr10	81375000	81435000
chr10	81430000	81500000
chr10	81495000	81550000
chr10	81500000	82180000
chr10	81500000	81610000
chr10	81550000	81610000
chr10	81570000	81610000
chr10	82620000	85190000
chr10	82620000	83650000
chr10	82665000	82905000
chr10	82665000	82765000
chr10	82760000	82865000
chr10	82760000	82800000
chr10	82810000	82905000
chr10	82900000	83550000
chr10	82905000	83200000
chr10	82905000	83355000
chr10	82905000	83105000
chr10	82905000	82990000
chr10	82910000	83295000
chr10	82920000	83220000
chr10	82945000	83165000
chr10	82945000	83105000
chr10	82945000	83015000
chr10	82945000	82990000
chr10	82980000	83360000
chr10	82985000	83165000
chr10	82985000	83105000
chr10	82985000	83025000
chr10	83010000	83105000
chr10	83100000	83165000
chr10	83160000	83200000
chr10	83350000	83550000
chr10	83540000	83650000
chr10	83640000	84540000
chr10	83645000	83725000
chr10	83800000	84150000
chr10	83815000	84455000
chr10	83815000	84025000
chr10	83925000	84450000
chr10	83940000	84000000
chr10	83940000	84025000
chr10	84000000	84450000
chr10	84160000	84440000
chr10	84510000	85050000
chr10	84510000	84580000
chr10	84530000	84625000
chr10	84530000	84580000
chr10	84575000	84625000
chr10	85100000	85190000
chr10	85120000	85190000
chr10	85185000	85920000
chr10	85185000	85390000
chr10	85380000	85960000
chr10	85870000	85960000
chr10	85915000	85960000
chr10	85965000	86465000
chr10	85965000	86025000
chr10	85970000	86305000
chr10	86020000	86465000
chr10	86020000	86060000
chr10	86060000	86220000
chr10	86065000	86465000
chr10	86065000	86300000
chr10	86065000	86185000
chr10	86180000	86455000
chr10	86300000	86455000
chr10	86300000	86340000
chr10	86335000	86440000
chr10	86700000	86890000
chr10	86705000	86780000
chr10	86730000	86780000
chr10	86770000	86890000
chr10	86775000	86815000
chr10	86775000	86965000
chr10	87025000	88350000
chr10	87550000	88330000
chr10	87595000	88330000
chr10	87600000	88310000
chr10	87650000	88305000
chr10	87665000	87815000
chr10	87675000	87975000
chr10	87710000	87815000
chr10	87810000	88305000
chr10	87855000	88305000
chr10	88075000	88325000
chr10	88200000	88300000
chr10	88260000	88300000
chr10	88725000	89750000
chr10	89105000	89260000
chr10	89730000	91190000
chr10	90725000	91150000
chr10	91080000	91185000
chr10	91080000	91125000
chr10	91120000	91185000
chr10	91170000	91240000
chr10	91180000	93455000
chr10	91180000	93170000
chr10	93050000	93480000
chr10	93050000	93600000
chr10	93050000	93430000
chr10	93050000	93300000
chr10	93080000	93170000
chr10	93150000	93450000
chr10	93160000	93295000
chr10	93420000	93480000
chr10	93420000	93550000
chr10	93450000	94040000
chr10	93590000	93815000
chr10	93590000	93780000
chr10	93810000	94120000
chr10	93885000	94040000
chr10	93890000	94150000
chr10	93945000	94120000
chr10	94035000	94150000
chr10	94035000	94120000
chr10	94400000	94550000
chr10	94405000	94950000
chr10	94405000	94610000
chr10	94405000	94460000
chr10	94460000	94550000
chr10	94460000	94515000
chr10	94515000	94610000
chr10	94515000	94560000
chr10	94620000	95480000
chr10	94620000	94950000
chr10	94990000	95420000
chr10	94990000	95480000
chr10	94990000	95325000
chr10	94990000	95250000
chr10	94990000	95090000
chr10	94990000	95035000
chr10	95085000	95420000
chr10	95085000	95480000
chr10	95085000	95325000
chr10	95085000	95235000
chr10	95090000	95145000
chr10	95140000	95420000
chr10	95140000	95325000
chr10	95140000	95250000
chr10	95140000	95195000
chr10	95190000	95325000
chr10	95190000	95415000
chr10	95190000	95230000
chr10	95250000	95420000
chr10	95250000	95325000
chr10	95320000	95420000
chr10	96125000	97700000
chr10	96125000	97175000
chr10	96130000	97315000
chr10	96130000	97345000
chr10	96130000	96220000
chr10	96140000	96870000
chr10	96145000	96620000
chr10	96200000	96725000
chr10	96210000	97170000
chr10	96210000	96940000
chr10	96210000	97320000
chr10	96210000	96620000
chr10	96540000	97320000
chr10	96540000	97160000
chr10	96545000	96825000
chr10	96545000	96690000
chr10	96545000	96620000
chr10	96610000	97160000
chr10	96610000	96730000
chr10	96615000	97315000
chr10	96615000	96865000
chr10	96615000	96950000
chr10	96615000	96755000
chr10	96615000	96690000
chr10	96680000	97160000
chr10	96685000	96865000
chr10	96685000	96825000
chr10	96685000	96755000
chr10	96820000	97320000
chr10	96820000	96865000
chr10	97340000	99110000
chr10	97345000	97690000
chr10	97375000	97675000
chr10	97375000	97570000
chr10	97375000	97430000
chr10	97375000	97485000
chr10	97700000	99625000
chr10	97700000	99000000
chr10	97715000	99085000
chr10	97840000	99090000
chr10	98000000	99100000
chr10	98480000	99090000
chr10	98700000	99100000
chr10	98910000	99110000
chr10	99105000	99160000
chr10	99105000	99580000
chr10	99105000	99265000
chr10	99105000	99205000
chr10	99105000	99620000
chr10	103440000	105580000
chr10	103440000	105720000
chr10	103440000	105780000
chr10	105020000	105580000
chr10	105190000	105580000
chr10	105280000	105575000
chr10	105280000	105430000
chr10	105570000	105850000
chr10	105825000	107125000
chr10	106925000	107650000
chr10	106930000	107750000
chr10	106930000	107390000
chr10	107120000	107700000
chr10	107250000	107400000
chr10	107440000	107705000
chr10	107440000	107750000
chr10	107500000	107630000
chr10	107790000	108450000
chr10	107795000	107925000
chr10	107850000	108450000
chr10	107855000	107925000
chr10	107925000	108275000
chr10	107930000	108165000
chr10	108040000	108165000
chr10	108160000	108335000
chr10	108300000	108540000
chr10	108330000	109500000
chr10	108330000	108540000
chr10	108330000	108450000
chr10	109920000	110740000
chr10	109920000	110080000
chr10	110790000	110980000
chr10	110790000	111105000
chr10	110805000	110955000
chr10	110915000	110955000
chr10	111165000	111300000
chr10	111225000	111300000
chr10	111295000	111975000
chr10	111295000	111475000
chr10	111500000	111960000
chr10	111500000	111640000
chr10	111505000	111925000
chr10	111505000	111690000
chr10	111505000	111770000
chr10	111600000	111690000
chr10	111630000	111670000
chr10	111685000	111770000
chr10	115250000	115390000
chr10	115250000	115365000
chr10	115300000	116200000
chr10	115310000	115620000
chr10	115315000	115390000
chr10	115315000	115365000
chr10	115375000	119250000
chr10	117200000	119250000
chr10	117700000	119250000
chr10	117790000	118110000
chr10	117790000	117910000
chr10	117790000	117850000
chr10	117825000	119250000
chr10	117845000	117910000
chr10	117845000	117950000
chr10	117845000	118105000
chr10	117905000	118145000
chr10	118140000	119245000
chr10	119100000	119250000
chr10	120225000	120725000
chr10	120230000	120880000
chr10	120250000	121260000
chr10	120575000	120875000
chr10	120700000	120870000
chr10	121585000	121630000
chr10	121700000	122055000
chr10	121700000	121905000
chr10	121700000	121840000
chr10	121770000	122050000
chr10	121805000	121905000
chr10	121835000	122050000
chr10	121835000	121905000
chr10	121900000	122050000
chr10	122090000	123080000
chr10	122105000	122530000
chr10	122105000	122450000
chr10	122180000	122530000
chr10	122550000	123100000
chr10	122550000	123010000
chr10	122800000	123095000
chr10	122805000	122990000
chr10	122805000	122915000
chr10	122880000	122920000
chr10	122885000	122990000
chr10	122910000	122990000
chr10	126915000	127035000
chr10	126925000	126985000
chr10	126975000	127295000
chr10	126980000	127035000
chr10	127050000	128925000
chr10	127050000	127675000
chr10	127060000	128700000
chr10	127060000	127125000
chr10	127070000	127295000
chr10	127075000	128100000
chr10	127190000	127670000
chr10	127265000	127315000
chr10	127285000	127625000
chr10	127285000	127345000
chr10	127500000	128025000
chr10	127575000	127625000
chr10	127620000	127670000
chr10	127640000	127680000
chr10	127640000	127740000
chr10	127640000	127940000
chr10	127650000	128925000
chr10	127660000	128310000
chr10	128050000	128500000
chr10	128075000	128925000
chr10	128335000	128550000
chr10	128410000	128550000
chr10	128455000	128550000
chr10	128455000	128495000
chr10	128490000	128550000
chr10	128565000	128700000
chr10	128565000	128630000
chr10	128625000	128675000
chr10	128730000	128895000
chr10	128745000	128810000
chr10	128840000	128980000
chr11	3260000	3340000
chr11	3290000	3335000
chr11	3340000	3460000
chr11	3345000	3515000
chr11	3405000	3515000
chr11	3470000	3790000
chr11	3470000	3880000
chr11	3470000	3515000
chr11	3530000	3900000
chr11	3530000	3700000
chr11	3535000	3790000
chr11	3535000	3650000
chr11	3535000	3575000
chr11	4075000	4725000
chr11	4255000	4425000
chr11	5090000	5770000
chr11	5290000	5630000
chr11	5480000	5960000
chr11	5480000	5920000
chr11	5485000	5630000
chr11	5485000	5710000
chr11	5485000	5525000
chr11	5520000	5770000
chr11	5540000	5630000
chr11	5760000	5870000
chr11	5785000	5865000
chr11	5835000	5880000
chr11	5995000	6270000
chr11	5995000	6035000
chr11	5995000	6190000
chr11	6200000	6270000
chr11	6415000	6530000
chr11	6440000	6480000
chr11	6460000	6770000
chr11	6465000	6630000
chr11	6475000	6530000
[truncated: 13,081 more rows]

## Sheet: TRIM28ERaDEG
gene	D3.5 TRIM28dd log2FC	D3.5 TRIM28dd p value	WT E2 6h p_value	WT E2 6h FC										-log P value	Z score
Chga	-5.86678	5e-05	0.0375556	-2.71982			D3.5 TRIM28dd:		D3.5 uterus TRIM28f/f vs. TRIM28d/d				BMP	2.14	2.236	BMP5,FST,MAPK10,NOG,REL,RUNX2
Hrk	-5.21741	5e-05	9.79381e-07	-4.02251			WT E2h 6h		WT E2 vs vehicle 6h				Adrenomedullin	2.86	2.53	ADCY5,CFH,FOS,Gucy2g,MAPK10,MAPK4,MMP2,NPR1,PLCZ1,REL,TNF
Nr4a3	-4.81956	5e-05	0.00250641	2.82908									STAT3	4.31	0.632	FGF2,IGF1,IL1R2,IL31RA,IL4R,MAPK10,MYC,NGFR,NTRK1,PDGFRA,SOCS3
Col22a1	-4.74893	5e-05	1.65727e-05	-3.39984									MTOR	4.81248	-0.942	CCNE1,CXCR4,CYP17A1,FBXO32,FOS,FST,GSTM5,HK2,IGF1,IL4R,ISLR2,MAP2,Mug1/Mug2,MYC,PPARGC1A,RUNX2,SOCS3,TLR5,TNF,TNFSF13
Ppfia2	-4.72658	0.0001	9.14008e-06	-4.14747									Cholesterol Biosynthesis	4.86	2.449	CYP51A1,DHCR24,HMGCS1,HSD17B7,SQLE,TM7SF2
Saa1	-4.70715	0.002	2.02285e-09	5.83102									MAPK7	6.31515	2.019	ADRB2,CYP51A1,DHCR24,HMGCS1,HSD17B7,LDLR,MYC,NR4A1,SQLE,TM7SF2,TNF
Bdkrb2	-4.46061	5e-05	1.38317e-35	10.2681									Alpha catenin	9.14997	2.021	ADAMTS4,BCL3,C1QTNF3,COL6A3,EPHA3,IGF1,LEF1,MMP2,MYC,PDGFRA,SAA1,SGK1,SOCS3,TNF,TNFAIP6,TWIST2
Tm4sf4	-4.4413	0.0223	0.00595882	-3.11558									IGF1	10.342	-1.141	Abca8a,Ccl8,CCNE1,CHGA,CNN1,CYP17A1,EGR1,EGR2,FBLN1,FBXO32,FOS,HSD11B2,IER2,IGF1,IHH,IL4R,KCNF1,MC2R,MMP2,MYC,NOG,NR4A1,NR5A1,NTRK1,PAK6,PDGFRA,PLK2,RUNX2,SCD,SGK1,SOCS3,SP7,SQLE,SRD5A1,TGFBI,THBS1,TNF,USP2
Slc5a11	-4.36195	5e-05	1.9737e-06	-8.08943									Vegf	13.5834	-1.55	ACKR3,ANGPT4,ASNS,CA4,CNN1,CRLF1,CXCR4,DIO2,DPF3,DUSP4,EGR1,EGR2,EGR3,FGF2,FOS,FRMD6,FST,HK2,IHH,INHBB,LDLR,LEF1,LYVE1,MMP2,MYC,NR4A1,NR4A3,OXTR,PADI1,PPARGC1A,PTPN5,SFRP1,SGK1,SHISA2,SOCS3,STC1,TMC7,TNF,TNFRSF9,TRPC4
Car4	-4.21446	5e-05	1.105e-14	-9.02535									TNF	20.8327	-0.886	AATK,ACKR3,ADAMTS4,ADAMTS7,ADCY5,ADRB2,AMPD3,BCL3,BDKRB2,Ccl8,CCNE1,CD247,CD69,CD83,CDH3,CDO1,CLDN11,CNN1,COL4A1,CRLF1,CRP,CSF3,CXCR4,CYP17A1,CYP27A1,DPF3,DUSP4,EGR1,EGR2,EGR3,ELF3,ENPP3,EPOR,FBXO32,FGF2,FMO1,FOS,FRMD6,FST,GADD45B,GBP6,GDF15,GRIA1,HAS1,HDAC9,HK2,Hrk,HSD17B7,ICOS,IER2,IGF1,IL1R2,IL4R,Kcnn2,KIT,KLRB1,KRT5,LDLR,LGR5,LIF,LTB4R,LYVE1,MITF,MMP2,MTTP,MYC,MYD88,NGFR,NR4A1,NR4A3,NR5A1,OLF…
Epha8	-4.10888	5e-05	0.0263741	-2.8032									beta-estradiol	24.7959	0.896	1500009L16Rik,ACKR3,ACOX2,ADAMTS4,ADH1C,ADRB2,ANO2,APCDD1,BCAT1,BMP5,CADM1,Ccl8,CCNE1,CD69,CHGA,CHRDL2,CLDN11,CNN1,COL4A5,COL4A6,COL6A5,COL8A2,CRLF1,CRP,CXCR4,CXXC4,CYP17A1,CYP51A1,DDAH1,DHCR24,DUSP4,EGR1,EGR2,EGR3,ELF3,ELL3,EPOR,FBLN1,FGF2,FGF9,FMO1,FOS,FST,GABRP,GADD45B,GDF15,GIPC2,GRIA1,HMGCS1,HOXC4,HOXC6,Hrk,HSD11B2,HSD17B1,HSD17B7,HUNK,IER2,IGF1,IL17B,IL1R2,IL4R,INHBB,INPP5J,ITGA11,JAZF1,KCN…
Pla2g10	-4.03525	5e-05	1.63123e-12	-10.5138
Has1	-3.77235	5e-05	2.37959e-27	22.3712
Tspan11	-3.74825	5e-05	2.14851e-28	-4.06166
Tbata	-3.6636	0.0003	9.94038e-05	-4.68161
Fst	-3.58394	5e-05	1.86426e-18	11.2933
Draxin	-3.56535	5e-05	0	2.78628
Shisa3	-3.38055	5e-05	4.04003e-07	-4.77964
Tmem132c	-3.35316	5e-05	3.17475e-69	-3.89131
Crp	-3.17195	0.0049	0.00172646	3.89344
Cyp26a1	-3.17148	5e-05	2.07511e-09	-8.69776
Stmn4	-3.13435	5e-05	0.0171938	2.06657
Kcnc3	-3.11085	5e-05	7.45961e-07	3.39921
Sfrp2	-3.07039	5e-05	1.23539e-84	-10.6882
C9	-3.05761	0.0002	0.0184218	-2.79301
Lef1	-3.02147	5e-05	1.43957e-12	-2.60103
Ano2	-3.01866	5e-05	1.05414e-20	-10.7212
Prdm8	-2.94385	5e-05	0.0112524	-2.71443
Rgs5	-2.94067	5e-05	2.73779e-21	-2.89631
Dleu7	-2.87704	5e-05	1.82802e-21	4.18308
Tnfaip6	-2.75296	5e-05	3.27274e-09	4.5485
Cpne5	-2.72698	5e-05	2.54495e-14	-3.7132
Baalc	-2.7053	0.01645	0.0109828	2.47687
Insl6	-2.69123	0.00045	4.47745e-05	-2.82554
Mc2r	-2.64288	0.04145	5.8492e-06	-6.59359
Map2	-2.5958	5e-05	3.05531e-18	-2.32218
Tex15	-2.57901	5e-05	8.64019e-33	-2.85122
Adamts16	-2.5434	5e-05	0.000229489	-2.35523
Kit	-2.52133	5e-05	1.74838e-07	2.81806
Lin7a	-2.36632	5e-05	4.82671e-45	-6.8657
Col23a1	-2.34691	5e-05	8.48659e-48	5.7181
Hhipl1	-2.34621	5e-05	6.12782e-07	-3.80287
Il1r2	-2.32599	0.001	5.8617e-47	23.9182
Myd88	-2.31353	5e-05	7.71119e-08	2.6783
Fbln7	-2.28774	5e-05	3.31463e-05	-2.24213
Tmem196	-2.27252	0.0177	6.01152e-08	-6.52143
Dusp4	-2.17838	5e-05	5.55964e-21	-2.77304
Ddah1	-2.16757	5e-05	2.96332e-19	3.48968
Tnfrsf9	-2.15654	5e-05	0.000905004	2.42515
Trim28	-2.15586	5e-05	6.19224e-23	2.17432
Rorb	-2.1449	5e-05	3.76734e-09	-2.5343
Kbtbd8	-2.12396	0.0001	3.56052e-14	4.52225
Kcnc4	-2.12137	0.00035	0.00022529	-5.00205
Jazf1	-2.09231	5e-05	1.20242e-27	2.85352
Pcsk9	-2.04956	0.0003	1.30449e-11	3.76677
Sp7	-2.03643	0.003	0.0279635	-2.73634
D430019H16Rik	-2.02528	5e-05	0	2.49087
Stac	-2.004	0.00535	1.18746e-06	-4.65924
Lif	-2.00308	5e-05	1.70042e-20	19.4182
Adam12	-1.99398	5e-05	4.658e-14	2.25965
Nog	-1.98714	5e-05	1.79949e-05	3.25312
Vash2	-1.98481	5e-05	8.47718e-14	-3.91119
Edn3	-1.9809	5e-05	3.4699e-24	-5.77042
Ebf1	-1.97947	5e-05	6.90916e-24	-2.00682
Hhip	-1.96267	0.00025	3.41292e-08	3.38999
Egr2	-1.96137	5e-05	5.6846e-11	3.59916
Adamts4	-1.95814	5e-05	3.14909e-10	13.0005
Ihh	-1.94478	5e-05	2.83379e-05	3.51905
Nr4a1	-1.93883	5e-05	0	3.796
Tmc7	-1.93059	0.0002	0.00463732	-2.25008
Arvcf	-1.93023	0.00055	2.11128e-12	-2.08491
Dbh	-1.92576	0.0064	5.89178e-11	15.9658
Egr3	-1.90265	5e-05	0	2.72928
Rel	-1.86388	0.0007	0.00115335	2.02591
Adamts7	-1.86111	5e-05	3.29551e-14	-4.63058
6030419C18Rik	-1.85742	5e-05	1.19257e-05	3.65159
Mmp2	-1.85505	5e-05	8.38528e-31	-2.37748
Adra2a	-1.85306	5e-05	1.7205e-06	-3.48729
Prkag3	-1.84236	0.0061	0.0367722	2.47086
Tenm3	-1.84102	5e-05	1.08419e-137	-8.77196
Vstm4	-1.83132	5e-05	1.59944e-05	-2.4693
Scara5	-1.79458	5e-05	6.92838e-17	-5.65964
Hmcn1	-1.77385	5e-05	1.08309e-91	-5.08546
Pcsk5	-1.77375	5e-05	2.97607e-13	2.55949
Crispld1	-1.77186	5e-05	1.46045e-34	-6.68804
Edaradd	-1.76397	0.00035	0.0151383	2.07876
Fos	-1.76264	5e-05	1.60745e-05	5.17764
Cd83	-1.7403	5e-05	1.06966e-09	-4.37955
Igf1	-1.73516	5e-05	3.44786e-68	10.8391
Nes	-1.72757	5e-05	0.000467561	2.36078
Tmem26	-1.7238	5e-05	0.000803025	-2.19087
Chsy1	-1.71392	5e-05	7.63667e-10	3.46488
Hsd11b2	-1.70499	5e-05	5.94103e-07	2.51919
Mfap5	-1.67862	5e-05	7.21989e-35	-2.92896
Ptch1	-1.67324	5e-05	0.00151279	-2.5102
Sned1	-1.67069	5e-05	1.50277e-39	-5.2751
Adamts14	-1.66488	5e-05	6.94026e-10	-2.72633
Rgs22	-1.64753	0.0016	2.25623e-36	-6.17528
Sbspon	-1.64109	5e-05	0.000143304	-2.16314
Plk2	-1.63046	5e-05	4.45039e-11	6.45371
Serpini1	-1.62957	0.00065	7.24429e-17	-2.97551
Olfml2b	-1.60519	5e-05	4.14871e-14	-3.86908
AF529169	-1.60248	0.00205	9.95467e-06	5.20427
Cyp46a1	-1.54729	5e-05	2.01014e-15	-5.9967
Nfil3	-1.54172	5e-05	7.2734e-15	7.64257
Amph	-1.53807	0.0011	1.26733e-28	-5.32471
Galntl6	-1.53398	0.04275	9.75351e-18	-4.02564
Enpp3	-1.51323	5e-05	3.84975e-15	-5.47081
Usp2	-1.49002	5e-05	4.95406e-11	-2.64259
Plac8	-1.44608	5e-05	0.000133258	2.11991
Apcdd1	-1.44069	5e-05	3.98155e-07	-4.28104
Ackr3	-1.43318	5e-05	5.0943e-07	4.48819
Pdgfra	-1.42469	5e-05	2.63399e-06	-2.06462
Fmo1	-1.42341	5e-05	4.47228e-88	-12.6879
Klrb1c	-1.4174	0.0229	0.000211361	-2.05565
Cdr2l	-1.41726	5e-05	0.000100254	2.48053
D630003M21Rik	-1.41584	0.0001	2.09311e-14	-5.83598
Dner	-1.39092	0.02695	0.00417779	-2.5354
Znhit6	-1.38674	5e-05	9.68593e-18	3.65267
Prtg	-1.38628	0.0008	5.01061e-13	-4.74999
St6galnac4	-1.38093	5e-05	0.00537688	2.3202
Myc	-1.37191	5e-05	2.21503e-08	2.77957
Col4a5	-1.34538	5e-05	1.10851e-41	-2.55046
Ank2	-1.33877	5e-05	8.45379e-34	-3.56914
1500009L16Rik	-1.3204	0.0243	0.0154321	-2.15648
Smoc1	-1.31817	5e-05	2.07137e-05	2.33379
Hhatl	-1.29421	0.04185	0.00698713	-2.42648
Ccdc74a	-1.29362	0.01055	6.74937e-07	-3.81378
Vipr2	-1.28569	0.00165	9.36561e-23	-7.57582
Egflam	-1.27223	5e-05	4.76813e-76	-5.6954
Ntrk1	-1.26984	0.01475	0.000356598	-2.07997
Srd5a1	-1.26611	5e-05	5.42213e-11	-2.99578
Col4a6	-1.26114	5e-05	1.88366e-44	-2.76427
Ccne1	-1.26099	0.0013	1.13867e-06	2.93005
Grtp1	-1.24902	0.00515	1.00207e-06	-2.36149
Islr	-1.2486	5e-05	5.98405e-108	-6.60552
Egr1	-1.23899	5e-05	3.87461e-11	4.18474
Arap1	-1.23804	5e-05	3.14852e-06	-2.20526
Cdo1	-1.23505	5e-05	0.00200088	-3.36956
Nek6	-1.22532	5e-05	2.46076e-28	2.93089
Bcl3	-1.21249	5e-05	4.30236e-06	4.38702
Mme	-1.20205	5e-05	2.21139e-35	-4.87473
Ncr1	-1.18257	0.0091	5.52864e-05	-2.27477
Naip1	-1.17857	0.0078	0.00403731	-3.14729
Kank4	-1.17126	0.00045	1.493e-11	-3.95899
Twist2	-1.16096	5e-05	0	3.62492
Rnf150	-1.14607	5e-05	5.23029e-75	-2.98653
Socs3	-1.14581	5e-05	5.68774e-10	5.37201
Tead4	-1.14211	0.00555	9.06274e-06	3.116
Arhgap20	-1.14204	5e-05	9.81465e-27	-2.45267
Wnt16	-1.142	0.00265	2.234e-08	-2.25463
Rps6ka5	-1.14139	0.0004	5.20872e-74	-4.0429
Adamts9	-1.12932	5e-05	9.84574e-12	3.74131
Stx18	-1.12052	5e-05	4.43059e-19	2.3965
Epha3	-1.11718	0.0248	4.20611e-22	-3.27638
Rnf157	-1.11495	0.0006	7.38721e-07	-2.38426
Thbs1	-1.11368	5e-05	4.61534e-07	2.32566
Dmrta1	-1.11351	0.00655	1.59184e-26	5.45473
Slc22a4	-1.10782	0.002	3.35287e-32	-3.45204
Slc6a15	-1.07486	0.0342	1.99022e-21	-9.23475
Syt8	-1.06705	0.04335	1.18571e-06	3.37585
Piezo2	-1.06104	5e-05	2.78251e-32	-2.58619
Ebpl	-1.06073	0.0001	7.40875e-08	-2.16469
Wars	-1.06054	5e-05	2.12939e-31	2.15239
Col4a1	-1.05986	0.00125	1.65205e-45	2.32226
Robo2	-1.05927	0.0018	2.21442e-75	-3.89874
Col24a1	-1.05683	0.0097	0.00160048	-2.31286
Frmd6	-1.05495	5e-05	8.08172e-36	2.58515
Thsd7a	-1.05483	0.0004	6.63366e-85	-3.48455
Tbx4	-1.05044	0.0409	0.00182522	-2.48365
Nup93	-1.04997	5e-05	2.99887e-29	2.06393
Wnt9a	-1.04251	0.00065	0.000752976	2.43475
Dfna5	-1.03467	0.02085	0.00125941	-2.17858
Kif27	-1.03208	0.02145	3.05727e-09	-5.09385
Cyp27a1	-1.02952	5e-05	4.64528e-145	-7.14385
Rcl1	-1.0284	5e-05	3.99229e-14	2.19603
Pbld1	-1.02746	0.01455	9.59482e-29	-13.8949
Mthfd1	-1.02709	5e-05	1.64071e-05	2.41485
Asns	-1.02676	5e-05	8.6358e-76	9.09237
Hk2	-1.02099	5e-05	1.28431e-07	3.09846
Xpnpep1	-1.01707	5e-05	2.00925e-28	2.46322
Gstm1	-1.01503	5e-05	2.97884e-23	-3.04427
Mllt3	-1.01096	0.0001	1.48156e-31	-3.04206
Ier2	-1.00974	5e-05	0.000348641	3.29142
Mttp	-1.00917	0.00645	5.2795e-17	-2.58049
Dhtkd1	-1.00783	0.008	1.76683e-20	-6.36537
Cacna1e	1.00246	0.00025	3.0358e-06	-2.20587
Plcz1	1.01032	0.0198	2.33418e-06	-3.09078
Il4ra	1.01074	5e-05	1.06835e-07	2.95752
Mitf	1.01396	0.0044	4.34741e-32	-2.89433
Col6a3	1.02148	0.01535	1.72155e-16	4.87388
Kcnn2	1.02417	0.007	3.28506e-06	-3.98044
Cxcr4	1.02805	0.00025	2.62979e-11	-5.5321
Gadd45b	1.02818	0.0005	0.00550889	2.01037
Unc5cl	1.02933	0.00275	1.52673e-10	13.0742
Chodl	1.03639	0.00125	1.37447e-11	-3.94105
Nwd1	1.03968	0.0059	2.32285e-08	-3.9141
Ptgis	1.04308	5e-05	6.35171e-08	2.09832
Nr3c2	1.04382	0.00515	5.20413e-29	-3.78456
Gstt2	1.04671	5e-05	4.5629e-25	-6.68488
1810062G17Rik	1.04949	0.0433	0.000808903	-2.32229
Cd247	1.05503	0.01925	0.0107063	2.2612
Klhl32	1.05605	0.00145	1.17353e-14	2.63966
Smtn	1.06358	0.0035	4.00707e-08	-2.37891
Vps13c	1.06461	0.0099	2.51901e-27	-2.67169
Lin7b	1.07587	0.0054	0.0208188	-2.09416
Sez6l	1.07973	0.00355	0.0441322	-2.13289
Gbp10	1.0817	0.00995	8.76117e-07	-3.8394
Cdh3	1.08901	5e-05	2.28154e-15	3.34654
Dst	1.0909	0.00215	3.11639e-31	-2.13356
Elf3	1.09313	5e-05	0.00736894	2.39773
Galm	1.0933	0.0005	7.87892e-09	-3.07604
1700028P14Rik	1.11497	0.00865	4.43132e-45	-16.6885
2010107G23Rik	1.11652	0.01	5.24162e-12	-2.99657
Prelp	1.1193	5e-05	3.92665e-57	-6.21058
Slc22a3	1.12107	0.00045	6.01575e-32	-4.60517
Wfikkn2	1.12216	0.00015	3.58441e-12	-2.82777
Lix1	1.12813	0.0082	3.73566e-13	-5.71974
Psd	1.13095	0.00025	2.17763e-11	-2.26511
Sfrp1	1.14018	5e-05	6.90578e-10	-3.34617
Agr2	1.15182	0.0011	7.94649e-07	2.79753
N4bp2l1	1.15454	0.0004	3.13025e-25	-4.47789
Fbln1	1.16738	5e-05	1.7073e-22	-2.54675
Tlcd1	1.1886	0.00025	0.00043763	-2.31548
Akap6	1.1971	0.00175	9.38781e-18	-2.94551
5730507C01Rik	1.20177	0.004	3.02779e-05	-2.03979
Foxq1	1.20924	0.00185	0.00268731	-2.98006
Klhdc7a	1.21107	5e-05	8.28327e-13	-4.16981
Actg2	1.21683	0.0009	1.8476e-23	3.09447
Cnn1	1.22079	0.0028	9.25126e-19	3.49476
Loxl4	1.22569	0.0006	1.76098e-06	2.45776
Bhlhe41	1.23279	0.00225	2.9633e-10	-4.05998
Fgf9	1.23599	0.00105	0.00013464	-2.34046
Sgk1	1.23807	0.0001	3.4028e-07	3.45384
Adcy5	1.24642	5e-05	0.00410857	2.39089
Lgr5	1.25577	5e-05	0.0131166	-2.09208
Hdac9	1.26277	5e-05	3.50028e-12	-2.07016
Astn2	1.27066	0.0002	1.53217e-44	-2.3635
C1rl	1.27808	5e-05	0.000106844	-2.1321
Adamts3	1.27971	5e-05	1.92512e-07	2.54553
Chrdl2	1.28534	5e-05	0.000174873	2.82697
Zbtb7c	1.28824	5e-05	1.76217e-05	-2.46322
Bmf	1.28855	5e-05	3.90623e-08	-8.1127
Fras1	1.2949	5e-05	1.96047e-12	-3.0419
Il31ra	1.29856	0.00025	6.14608e-05	2.76197
Bmp5	1.29934	0.00205	0.00382811	-2.07674
Dhrs7	1.30741	5e-05	1.05513e-15	-2.6785
Ngfr	1.30775	5e-05	1.71994e-24	18.6648
Gm973	1.31189	0.00245	3.05014e-32	-15.2054
Plb1	1.3151	0.0003	5.3658e-06	-2.74023
Chrna4	1.31759	0.00225	1.87745e-08	-6.63503
Cys1	1.31825	5e-05	4.76282e-29	-7.28777
Parm1	1.31882	5e-05	1.47868e-11	-2.55983
Trim7	1.31916	5e-05	1.50249e-08	-2.89381
Slc24a3	1.32196	5e-05	4.00866e-32	-2.92753
Klhl38	1.33454	0.00205	5.21274e-32	-20.0965
Pgm5	1.33459	5e-05	8.44457e-18	-2.53401
Wnt2b	1.34648	5e-05	7.51318e-07	-2.35165
Tnfsf14	1.3521	0.0036	0.0152489	2.07595
Angpt4	1.35387	0.0112	1.01974e-06	5.88104
Itga11	1.38871	5e-05	1.50837e-20	-3.95693
Fbxo32	1.39338	5e-05	6.93543e-29	-15.8046
Mmp17	1.40371	5e-05	0.0117191	2.04761
Fhad1	1.40639	0.01655	1.78342e-05	-4.07032
Stmnd1	1.40769	5e-05	2.09247e-25	-8.8716
Rhbdl2	1.40948	0.0028	3.11635e-07	2.34736
Hunk	1.41338	5e-05	1.34976e-11	3.32859
Fam221a	1.41419	5e-05	3.181e-12	-4.48871
Cyp51	1.41603	0.0003	8.72039e-28	6.69791
Nmnat2	1.4175	0.00025	1.17172e-13	4.16818
Kcne3	1.42267	5e-05	2.35262e-09	-2.70942
Ltb4r1	1.42361	0.0108	0.000280878	2.8791
Tgfbi	1.42385	5e-05	7.92128e-14	-3.55106
Bst2	1.43029	5e-05	1.40485e-11	2.21091
Nceh1	1.4369	5e-05	8.15662e-15	-2.48917
Dio2	1.44401	0.00015	2.34158e-15	5.79706
Rph3al	1.44429	5e-05	4.1068e-16	-4.00496
Camsap3	1.44444	0.0001	8.01326e-06	-2.06608
Cd69	1.44484	0.00685	0.00139505	2.81496
Ccdc60	1.45411	0.0042	2.63832e-09	-3.6738
Stc1	1.46395	5e-05	5.27485e-07	-2.9966
Fam178b	1.46857	0.0063	0.000112216	-3.8222
Cfh	1.48441	5e-05	2.32478e-24	-2.76547
Islr2	1.48938	0.0001	0.0106145	-2.27348
Ell3	1.49008	0.00025	2.77534e-12	-7.04539
Col8a2	1.49716	5e-05	0	3.11975
Syndig1	1.49987	5e-05	2.97022e-06	-2.15195
Clec3b	1.50681	5e-05	1.50221e-10	-3.46202
Olfm2	1.50714	0.0002	0.00493045	2.63983
Col6a5	1.51265	5e-05	0.00340938	2.74765
Rnase10	1.52128	0.02085	0	12.307
Upk3b	1.52217	5e-05	0.00020537	-2.1895
Meiob	1.52521	0.0238	0.00907098	-2.38241
Cyp2c44	1.53311	0.0047	6.08645e-07	-6.72671
Trpv4	1.54093	5e-05	0.00290116	2.35453
Tmem200a	1.54699	5e-05	0	5.40929
Tox3	1.57045	5e-05	2.43071e-14	-7.66605
Aifm3	1.57298	0.00395	1.09259e-05	-3.2433
AI464131	1.57365	5e-05	7.91478e-07	-3.42262
Lyve1	1.57624	5e-05	1.62322e-15	2.04404
Inmt	1.58421	5e-05	5.7822e-24	-3.37651
Pak6	1.58462	0.0003	0.00314459	2.33096
Rerg	1.59086	5e-05	6.43196e-35	3.19009
Nxph1	1.59304	0.00365	9.50519e-06	-4.44091
Gng8	1.5982	5e-05	0.00115072	-2.03822
Col6a4	1.59839	5e-05	2.30518e-20	6.77876
Foxp2	1.60115	5e-05	1.78185e-46	-6.32262
Tnf	1.60159	0.0024	2.43667e-05	3.37469
Lgi2	1.60312	5e-05	4.94883e-06	2.73224
Dusp26	1.61276	5e-05	3.46756e-37	-16.8422
Ldlr	1.61304	5e-05	2.05385e-24	7.34928
Tm7sf2	1.61425	0.04495	9.16798e-08	-2.14386
Celf5	1.62019	0.0004	2.44277e-05	-4.23946
Doc2b	1.62137	0.0002	4.55972e-24	-5.06127
Hist2h2be	1.62412	5e-05	2.55682e-16	-3.90579
Cxxc4	1.63192	0.0026	1.07833e-10	-9.65481
Tnfsf13	1.64181	5e-05	3.59874e-16	-3.65385
Il17b	1.64782	0.02495	0.000186744	3.67772
Rspo1	1.65205	5e-05	3.24728e-11	-2.82716
Ccl8	1.65386	5e-05	0.00162057	2.61893
Epor	1.65532	0.01015	0.00414491	-3.29895
Mapk4	1.66058	5e-05	1.80534e-07	2.00529
Dpysl4	1.66244	0.0004	8.32014e-15	-2.24922
Npr1	1.66414	5e-05	7.80305e-29	-3.1407
Hspb7	1.66845	5e-05	4.8426e-05	3.36828
Trpc4	1.66963	5e-05	1.47172e-09	-2.0486
Efcab3	1.67057	0.00045	0.00023719	-3.47054
Grap2	1.67226	5e-05	0.0165421	2.034
Ppargc1a	1.68693	5e-05	3.57549e-08	-4.52037
Myoc	1.69021	0.0014	1.19318e-34	-7.52593
Kcne4	1.71113	5e-05	2.27456e-05	2.3011
Tlr5	1.7114	5e-05	2.07092e-05	-2.14669
Nat8l	1.73236	5e-05	5.14509e-05	-3.25035
Tle2	1.73352	5e-05	1.67901e-13	-3.66884
Slfn1	1.74706	5e-05	0.00217201	2.35458
Bcat1	1.74899	5e-05	0.000204412	2.8447
Hap1	1.75596	5e-05	1.05145e-06	-2.38177
Slc36a2	1.75722	0.0001	3.24674e-06	-5.19046
Barx2	1.76282	5e-05	5.02677e-06	-4.50902
Zfp385b	1.76993	5e-05	4.55153e-05	2.03564
Olfml1	1.77174	5e-05	2.87549e-37	-15.2185
Slc16a6	1.77392	5e-05	1.05423e-05	3.24057
Fam46a	1.77686	5e-05	0.000172664	-2.04699
Dhcr24	1.77772	5e-05	1.1333e-16	7.80968
Adrb2	1.78195	5e-05	3.21669e-13	-2.71397
Hmga2	1.7833	5e-05	1.54788e-05	-2.79455
Inpp5j	1.7896	5e-05	3.12139e-07	-3.11008
Eps8l2	1.8063	5e-05	6.34884e-32	-2.95753
Cadm1	1.82163	5e-05	2.06056e-23	-2.29167
Ifitm1	1.84456	5e-05	4.35324e-22	-3.67831
Gipc2	1.85236	5e-05	1.5423e-09	3.06197
Cntnap2	1.85311	5e-05	3.49714e-05	-3.63389
St3gal5	1.85718	5e-05	9.85545e-10	2.6018
Adh1	1.86048	5e-05	1.26352e-64	7.21024
Abca8a	1.8637	5e-05	4.4882e-62	-27.9762
Sqle	1.86499	5e-05	6.84213e-22	8.43408
C6	1.87532	0.00705	0.0316195	-2.61022
Fgf2	1.89605	0.00095	6.80031e-15	2.30253
Lypd6b	1.89814	5e-05	9.75453e-05	-2.90737
Sptb	1.90198	5e-05	3.42513e-23	-4.68701
Tmem56	1.92582	5e-05	6.91014e-13	2.46207
Gm609	1.93257	0.0001	6.80111e-11	-2.33372
Nrn1	1.96054	5e-05	3.60841e-36	-4.61411
Syt9	1.96318	0.0013	7.46297e-23	-4.26497
Nxnl2	1.97254	5e-05	9.05856e-06	3.64014
Fam110c	1.97679	5e-05	4.48238e-09	2.11178
Scd1	1.97936	5e-05	0.00703046	-3.14115
Pkhd1l1	1.98591	5e-05	1.11988e-13	-3.19675
Icos	1.99494	5e-05	0.0144783	2.3539
Slc15a1	2.01608	5e-05	0.000250249	-3.25106
Kcnt1	2.03546	5e-05	0.000452156	-3.87747
Fam180a	2.05967	5e-05	0.000274316	-3.58474
Spink2	2.07255	0.0004	0.00526258	-3.52394
Hoxc4	2.0727	5e-05	0.00196444	-2.02076
Podn	2.07826	5e-05	9.7443e-19	-3.15669
Nrg1	2.09671	0.00045	6.81984e-139	8.77608
4930452B06Rik	2.13727	5e-05	0.00114767	-2.33108
Vwa3a	2.13886	5e-05	0.000150973	-3.07577
Nmur2	2.13969	5e-05	0.000143598	-2.28294
Ano5	2.16783	5e-05	5.82871e-12	4.86262
4930539E08Rik	2.18154	5e-05	0.00809499	-2.30107
Tnfaip8l3	2.19016	5e-05	1.15957e-28	8.04488
Plin4	2.19419	0.0038	2.5344e-05	-2.61302
Tmie	2.20985	5e-05	2.03195e-07	-4.22653
Acox2	2.21342	0.0022	0.0138349	2.82012
C1qtnf3	2.21841	5e-05	8.63258e-11	-3.32734
Syngr1	2.24866	0.0001	3.43872e-05	-2.1926
Crlf1	2.27485	0.00765	1.76909e-05	6.57691
Lrrc2	2.27659	0.00025	3.57583e-07	-4.94367
Stab2	2.27916	5e-05	1.91549e-07	-3.40363
Plekha6	2.28118	5e-05	2.36763e-18	-4.25084
Col9a2	2.28741	5e-05	1.94606e-05	-4.11459
Hmgcs1	2.30288	0.0002	2.18999e-14	3.55766
Ccdc33	2.33346	0.04615	2.86887e-09	-6.98346
Syt17	2.33427	0.00565	0.000506173	-3.55681
Gria1	2.33532	5e-05	3.66464e-14	3.24424
Hoxc6	2.36437	5e-05	6.44387e-10	-3.51173
Dpf3	2.36508	5e-05	0.000178395	-2.44018
Gucy2g	2.40341	5e-05	6.92092e-61	-17.6492
5330417C22Rik	2.41997	5e-05	1.70396e-07	-4.5372
Rassf10	2.44426	5e-05	5.92076e-05	-2.26301
Wnt7b	2.44694	5e-05	0.0214817	2.31625
Kcnab3	2.52207	5e-05	0.00577643	-2.04492
Runx2	2.53435	0.005	2.56743e-05	-2.65487
Ampd3	2.57544	5e-05	6.13339e-37	3.36384
Moxd1	2.57558	5e-05	1.55685e-44	-2.86654
Htr1d	2.58198	5e-05	0	3.79265
Gm9733	2.58886	0.04765	2.04659e-06	5.75535
4930562C15Rik	2.60117	0.00035	0.000234542	-5.28473
Ptpn5	2.60587	5e-05	1.67652e-102	79.4378
Hsd17b1	2.60687	5e-05	0.0172961	-2.16456
Aatk	2.67312	5e-05	1.99015e-07	-2.1415
Csf3	2.68222	5e-05	0.0014808	-3.28226
Mlph	2.68241	5e-05	0.0023996	2.35734
Naalad2	2.69927	5e-05	3.88501e-33	-3.14442
Gpr141	2.7133	5e-05	3.27591e-05	3.61859
Dio3	2.72035	5e-05	0.000548273	2.13394
Ano4	2.73191	5e-05	9.6309e-50	-4.88492
Guca2b	2.74551	5e-05	0.0111985	2.9804
Mug1	2.78346	5e-05	5.68545e-68	30.0849
Phyhip	2.81588	5e-05	0	2.58431
Rimklb	2.89552	5e-05	2.71903e-14	-4.27074
Hmgcll1	2.94913	5e-05	1.08302e-13	-2.9274
Mgarp	3.03043	5e-05	0.0396894	-2.53152
Shisa2	3.07179	5e-05	3.29519e-14	4.42632
Cldn11	3.07882	5e-05	5.63386e-07	-2.8127
Mmp25	3.13182	5e-05	0.00335386	2.77645
Cacna2d3	3.17618	5e-05	2.27799e-20	3.62784
Klhl14	3.23116	5e-05	1.19554e-09	2.93823
Lat	3.23161	5e-05	0.000824694	3.42715
Khdc1b	3.24948	5e-05	0.0303294	2.51323
Gdf15	3.32613	5e-05	0	3.6938
Popdc3	3.33818	0.00015	0.0245297	2.55243
Inhbb	3.36577	5e-05	1.34795e-23	19.5816
Kcnf1	3.36618	5e-05	7.12198e-10	7.54194
Nr5a1	3.42047	5e-05	0.0222227	-2.96929
Siah3	3.4499	0.00175	0	4.85641
Oxtr	3.61819	5e-05	3.53615e-40	11.3426
Alpl	3.6591	5e-05	1.35561e-14	11.0508
Btbd17	3.73664	5e-05	0.00731309	2.69381
Glb1l3	3.81358	0.0034	0.00230706	-4.00967
Lama1	3.8493	5e-05	9.4825e-06	-2.97467
Mmd2	3.87461	5e-05	0.0490358	2.16427
Fndc1	4.17549	5e-05	6.68975e-08	-2.5235
Blk	4.1862	5e-05	0.000229068	3.37887
Tdrd5	4.24417	5e-05	0.000399904	-3.65639
Zan	4.25234	5e-05	2.31164e-07	-3.82456
Abca4	4.34171	5e-05	9.13282e-07	-4.25974
Apol6	4.40537	5e-05	1.51384e-05	4.80345
Padi1	4.4221	5e-05	0.000234813	5.41363
Mapk10	4.84826	5e-05	0.000108617	-3.10576
Akr1cl	5.03186	5e-05	5.8614e-05	3.60185
Veph1	5.11356	0.0045	3.34735e-21	-8.03356
Ceacam10	5.20371	5e-05	0.00593954	-3.19033
Krt5	5.72523	5e-05	0	3.23298
Lgi1	5.86988	5e-05	1.12917e-05	-4.68973
Tcfl5	5.95084	0.00025	0.000625595	-3.83298
Slc26a9	6.13272	5e-05	0.0042952	2.29533
Hsd17b7	6.17293	5e-05	6.41537e-68	9.34462
Txndc2	6.85412	0.03285	3.84952e-05	-4.47222
Cyp17a1	7.38095	0.0011	0.00835935	-3.07649
Gabrp	7.84029	5e-05	8.77921e-40	-5.61489
