# Supplementary material for: TRIM28 modulates nuclear receptor signaling to regulate uterine function
Source: Nat Commun. 2023 Aug 1;14:4605. doi: 10.1038/s41467-023-40395-7 (PMC10393996; doi:10.1038/s41467-023-40395-7)
Supplement: Supplementary file 8 — Supplementary Data 5 [file 41467_2023_40395_MOESM8_ESM.xlsx]

## Sheet: uterine cluster
gene	p_val	avg_log2FC	pct.1	pct.2	p_val_adj	cluster
Ctla2a	0	2.2965	0.995	0.621	0	Ctla2a Fibr
Fst	0	2.02959	0.956	0.178	0	Ctla2a Fibr
Igf1	0	1.87689	0.998	0.531	0	Ctla2a Fibr
Angptl7	0	1.71863	0.658	0.093	0	Ctla2a Fibr
Maob	0	1.54648	0.96	0.322	0	Ctla2a Fibr
Fbn1	0	1.44677	0.982	0.409	0	Ctla2a Fibr
Pbx1	0	1.43771	1	0.652	0	Ctla2a Fibr
Rgs2	0	1.38716	0.98	0.558	0	Ctla2a Fibr
Pi15	0	1.37841	0.94	0.323	0	Ctla2a Fibr
Igfbp6	0	1.27576	0.991	0.447	0	Ctla2a Fibr
Col15a1	0	1.23011	0.996	0.437	0	Ctla2a Fibr
Dcn	0	1.20741	1	0.527	0	Ctla2a Fibr
Tmem100	0	1.19779	0.96	0.342	0	Ctla2a Fibr
Mfap5	0	1.17415	0.989	0.375	0	Ctla2a Fibr
Ebf1	0	1.17111	0.984	0.48	0	Ctla2a Fibr
Pdgfra	0	1.15228	0.987	0.367	0	Ctla2a Fibr
Dpt	0	1.09147	0.995	0.391	0	Ctla2a Fibr
Col5a2	0	1.08629	0.997	0.468	0	Ctla2a Fibr
Vit	0	1.07967	0.864	0.18	0	Ctla2a Fibr
Scara5	0	1.05795	0.896	0.186	0	Ctla2a Fibr
Nid1	0	1.04982	0.998	0.506	0	Ctla2a Fibr
Add3	0	1.0458	0.971	0.539	0	Ctla2a Fibr
Medag	0	1.04327	0.828	0.205	0	Ctla2a Fibr
Slc4a4	0	1.03892	0.849	0.246	0	Ctla2a Fibr
Smoc1	0	1.03875	0.926	0.232	0	Ctla2a Fibr
Efemp1	0	1.01727	0.95	0.311	0	Ctla2a Fibr
Ramp1	0	1.01425	0.972	0.422	0	Ctla2a Fibr
Tshz2	0	1.01377	0.99	0.562	0	Ctla2a Fibr
Mmp2	0	1.01234	0.984	0.394	0	Ctla2a Fibr
Igfbp3	0	1.01127	0.718	0.191	0	Ctla2a Fibr
Plac8	8.11095e-307	1.01955	0.996	0.662	1.74612e-302	Ctla2a Fibr
Igfbp4	4.3073e-305	1.03496	0.999	0.607	9.27277e-301	Ctla2a Fibr
Hoxa11os	0	1.7124	0.97	0.347	0	Hsd11b2 Fibr
Hoxa10	0	1.53418	0.992	0.483	0	Hsd11b2 Fibr
Igf1	0	1.52941	0.99	0.547	0	Hsd11b2 Fibr
Pkdcc	0	1.51652	0.948	0.357	0	Hsd11b2 Fibr
Zbtb20	0	1.46968	0.996	0.8	0	Hsd11b2 Fibr
Cdh11	0	1.42991	0.984	0.452	0	Hsd11b2 Fibr
Hsd11b2	0	1.37146	0.971	0.415	0	Hsd11b2 Fibr
Osr2	0	1.35644	0.966	0.441	0	Hsd11b2 Fibr
Gm48898	0	1.29068	0.919	0.283	0	Hsd11b2 Fibr
Ptch1	0	1.27953	0.943	0.434	0	Hsd11b2 Fibr
Maob	0	1.19527	0.915	0.348	0	Hsd11b2 Fibr
Wfdc1	0	1.18585	0.942	0.361	0	Hsd11b2 Fibr
Hoxd11	0	1.15064	0.948	0.386	0	Hsd11b2 Fibr
Hand2os1	0	1.14972	0.945	0.388	0	Hsd11b2 Fibr
Sfrp2	0	1.13609	0.939	0.261	0	Hsd11b2 Fibr
Col18a1	0	1.11866	0.978	0.497	0	Hsd11b2 Fibr
Map2	0	1.11317	0.91	0.333	0	Hsd11b2 Fibr
Hoxa11	0	1.09005	0.941	0.367	0	Hsd11b2 Fibr
Col4a5	0	1.08532	0.935	0.392	0	Hsd11b2 Fibr
Tex15	0	1.0468	0.752	0.228	0	Hsd11b2 Fibr
Rorb	0	1.03477	0.939	0.346	0	Hsd11b2 Fibr
Fn1	7.27299e-308	1.25181	0.99	0.561	1.56573e-303	Hsd11b2 Fibr
Vcan	9.99304e-295	1.02945	0.934	0.368	2.1513e-290	Hsd11b2 Fibr
Pdgfra	5.41263e-294	1.00618	0.97	0.388	1.16523e-289	Hsd11b2 Fibr
Sema5a	2.5648e-286	1.11079	0.956	0.488	5.52149e-282	Hsd11b2 Fibr
Creb5	6.44826e-284	1.0182	0.867	0.356	1.38818e-279	Hsd11b2 Fibr
Ptn	8.86909e-271	1.14884	0.935	0.437	1.90934e-266	Hsd11b2 Fibr
Col15a1	1.63046e-258	1.05948	0.986	0.456	3.51006e-254	Hsd11b2 Fibr
Igfbp4	1.09793e-246	1.05069	0.99	0.62	2.36362e-242	Hsd11b2 Fibr
Rgs2	8.8569e-209	1.07632	0.964	0.573	1.90671e-204	Hsd11b2 Fibr
Pbx1	3.35848e-201	1.0061	0.995	0.664	7.23013e-197	Hsd11b2 Fibr
S100a6	1.12389e-151	1.02646	0.987	0.796	2.4195e-147	Hsd11b2 Fibr
Col1a1	0	3.23347	0.993	0.585	0	A2m Fibr
Col6a4	0	3.13431	0.961	0.324	0	A2m Fibr
Mfap4	0	2.86726	0.945	0.269	0	A2m Fibr
Dio2	0	2.83128	0.926	0.29	0	A2m Fibr
Meg3	0	2.74439	0.936	0.379	0	A2m Fibr
Col6a2	0	2.73134	0.987	0.546	0	A2m Fibr
A2m	0	2.72383	0.81	0.079	0	A2m Fibr
Col6a1	0	2.69117	0.99	0.553	0	A2m Fibr
Col1a2	0	2.62429	0.996	0.58	0	A2m Fibr
Htra1	0	2.60239	0.949	0.453	0	A2m Fibr
Ramp3	0	2.41908	0.838	0.196	0	A2m Fibr
Igfbp5	0	2.12362	0.901	0.36	0	A2m Fibr
Col6a3	0	2.07928	0.962	0.466	0	A2m Fibr
Lox	0	1.98982	0.902	0.249	0	A2m Fibr
Col5a1	0	1.98176	0.95	0.447	0	A2m Fibr
Prss23	0	1.95121	0.922	0.24	0	A2m Fibr
Ogn	0	1.94502	0.875	0.262	0	A2m Fibr
Wnt5a	0	1.94084	0.93	0.533	0	A2m Fibr
Sparc	0	1.92568	0.991	0.653	0	A2m Fibr
Col3a1	0	1.89319	0.993	0.643	0	A2m Fibr
Rian	0	1.86832	0.881	0.252	0	A2m Fibr
Hsd11b2	0	1.8223	0.906	0.422	0	A2m Fibr
Crispld2	0	1.74937	0.859	0.227	0	A2m Fibr
Mfap5	0	1.72753	0.908	0.403	0	A2m Fibr
Aebp1	0	1.69736	0.943	0.528	0	A2m Fibr
Ccl11	0	1.69178	0.581	0.054	0	A2m Fibr
Serpinh1	0	1.62427	0.978	0.69	0	A2m Fibr
Scube1	0	1.62186	0.857	0.23	0	A2m Fibr
Dcn	0	1.61822	0.988	0.543	0	A2m Fibr
Cd63	0	1.57142	0.976	0.699	0	A2m Fibr
Ngfr	0	1.54559	0.812	0.123	0	A2m Fibr
Fbln2	0	1.52264	0.765	0.273	0	A2m Fibr
Spon2	0	1.51797	0.807	0.243	0	A2m Fibr
Lsamp	0	1.5068	0.834	0.237	0	A2m Fibr
Serpinf1	0	1.47941	0.923	0.471	0	A2m Fibr
Rcn3	0	1.41036	0.932	0.501	0	A2m Fibr
Fbn2	0	1.39806	0.692	0.196	0	A2m Fibr
Arl4c	0	1.3952	0.893	0.427	0	A2m Fibr
Slc16a2	0	1.38147	0.898	0.398	0	A2m Fibr
Fstl1	0	1.37811	0.952	0.549	0	A2m Fibr
Tmem119	0	1.37028	0.872	0.277	0	A2m Fibr
Plod2	0	1.3431	0.863	0.434	0	A2m Fibr
C1s1	0	1.33266	0.936	0.465	0	A2m Fibr
Mfap2	0	1.29179	0.905	0.398	0	A2m Fibr
Ar	0	1.28181	0.916	0.537	0	A2m Fibr
Lrp1	0	1.28093	0.912	0.475	0	A2m Fibr
Serping1	0	1.2779	0.914	0.497	0	A2m Fibr
Steap3	0	1.22278	0.85	0.305	0	A2m Fibr
Col6a6	0	1.22097	0.732	0.083	0	A2m Fibr
Prrx1	0	1.18977	0.864	0.403	0	A2m Fibr
Igsf10	0	1.17931	0.822	0.201	0	A2m Fibr
Gdf10	0	1.16535	0.835	0.332	0	A2m Fibr
Enpp2	0	1.13806	0.63	0.172	0	A2m Fibr
Fam189a2	0	1.13496	0.883	0.406	0	A2m Fibr
Fbln1	0	1.12986	0.902	0.382	0	A2m Fibr
Tmem229a	0	1.08265	0.629	0.063	0	A2m Fibr
Creb3l1	0	1.07423	0.792	0.27	0	A2m Fibr
Grem2	0	1.07002	0.629	0.026	0	A2m Fibr
Galnt17	0	1.05886	0.737	0.153	0	A2m Fibr
Nupr1	0	1.05782	0.696	0.168	0	A2m Fibr
Slc26a7	0	1.05497	0.482	0.084	0	A2m Fibr
Foxl2	0	1.04756	0.781	0.262	0	A2m Fibr
Ptk7	0	1.00788	0.837	0.379	0	A2m Fibr
Dlgap1	0	1.00606	0.758	0.188	0	A2m Fibr
Gja1	1.14458e-307	1.34415	0.874	0.413	2.46404e-303	A2m Fibr
Mmp23	1.70087e-303	1.08577	0.834	0.383	3.66162e-299	A2m Fibr
Islr	4.67605e-291	1.09437	0.9	0.421	1.00666e-286	A2m Fibr
Cped1	4.94002e-288	1.15716	0.895	0.447	1.06349e-283	A2m Fibr
Lum	1.35935e-287	1.26711	0.879	0.408	2.92641e-283	A2m Fibr
Kdelr3	1.08258e-285	1.02783	0.776	0.324	2.33058e-281	A2m Fibr
Spon1	6.14571e-281	1.30748	0.887	0.439	1.32305e-276	A2m Fibr
Bst2	6.08869e-273	1.29539	0.941	0.769	1.31077e-268	A2m Fibr
Igfbp7	8.79961e-269	1.17974	0.965	0.69	1.89438e-264	A2m Fibr
Ramp2	1.19507e-266	1.24638	0.867	0.431	2.57274e-262	A2m Fibr
Snhg18	8.21955e-266	1.06553	0.916	0.546	1.7695e-261	A2m Fibr
Cdh11	1.7255e-246	1.11087	0.93	0.458	3.71465e-242	A2m Fibr
Rarres2	8.10761e-244	1.10224	0.908	0.495	1.74541e-239	A2m Fibr
Bgn	7.68217e-242	1.05522	0.93	0.501	1.65382e-237	A2m Fibr
Smoc2	1.34303e-234	1.20437	0.661	0.248	2.89128e-230	A2m Fibr
Rgs3	3.8947e-231	1.18084	0.76	0.365	8.3845e-227	A2m Fibr
Col7a1	1.40425e-224	1.13194	0.532	0.16	3.02307e-220	A2m Fibr
Isoc1	9.97791e-224	1.01727	0.871	0.576	2.14804e-219	A2m Fibr
Cd34	3.38815e-223	1.10482	0.892	0.483	7.29402e-219	A2m Fibr
Selenom	5.80185e-217	1.00363	0.9	0.566	1.24902e-212	A2m Fibr
Nid1	5.52264e-213	1.01275	0.93	0.53	1.18891e-208	A2m Fibr
Cfh	2.5116e-211	1.05892	0.865	0.429	5.40696e-207	A2m Fibr
Mdk	3.71395e-202	1.16334	0.921	0.487	7.99539e-198	A2m Fibr
Tsc22d1	2.42474e-190	1.16119	0.917	0.72	5.21998e-186	A2m Fibr
Plpp3	5.20484e-186	1.11511	0.911	0.572	1.1205e-181	A2m Fibr
Cxcl14	1.40054e-181	1.45147	0.567	0.209	3.01509e-177	A2m Fibr
Srgn	2.06148e-177	1.09226	0.915	0.685	4.43795e-173	A2m Fibr
Rxfp1	8.3988e-164	1.24039	0.625	0.269	1.80809e-159	A2m Fibr
Aldh1a2	1.07826e-153	1.09356	0.678	0.321	2.32128e-149	A2m Fibr
Gas6	3.68562e-125	1.15191	0.76	0.484	7.9344e-121	A2m Fibr
S100g	0	5.09565	1	0.293	0	Prss29 GE
Spink1	0	4.99833	0.982	0.197	0	Prss29 GE
Sult1d1	0	4.01144	1	0.072	0	Prss29 GE
Slc39a4	0	3.41386	0.995	0.11	0	Prss29 GE
Prss28	0	3.2071	0.392	0.033	0	Prss29 GE
Krt18	0	3.17271	1	0.138	0	Prss29 GE
Gng12	0	3.12018	1	0.653	0	Prss29 GE
Tmem176b	0	3.00948	1	0.549	0	Prss29 GE
Ccn2	0	2.99346	0.946	0.128	0	Prss29 GE
Tmem176a	0	2.96879	1	0.495	0	Prss29 GE
Mme	0	2.88689	0.987	0.299	0	Prss29 GE
Fxyd3	0	2.87114	1	0.118	0	Prss29 GE
Cldn3	0	2.78633	0.996	0.137	0	Prss29 GE
Msx1	0	2.7816	0.988	0.107	0	Prss29 GE
Anpep	0	2.74855	1	0.303	0	Prss29 GE
Sgms2	0	2.65953	0.999	0.111	0	Prss29 GE
Tmem213	0	2.65768	0.978	0.067	0	Prss29 GE
Rbbp7	0	2.58602	0.999	0.737	0	Prss29 GE
Sbspon	0	2.55829	0.99	0.053	0	Prss29 GE
Slc2a3	0	2.5552	0.941	0.148	0	Prss29 GE
Gadd45a	0	2.53466	0.979	0.225	0	Prss29 GE
Prom1	0	2.53192	0.999	0.084	0	Prss29 GE
Ugp2	0	2.52034	1	0.557	0	Prss29 GE
Krt8	0	2.51492	1	0.129	0	Prss29 GE
Lbp	0	2.49808	0.925	0.18	0	Prss29 GE
Il6st	0	2.49074	1	0.649	0	Prss29 GE
Wfdc3	0	2.48074	0.936	0.027	0	Prss29 GE
Gpx2	0	2.40342	0.996	0.077	0	Prss29 GE
Rnf128	0	2.39754	0.999	0.097	0	Prss29 GE
Gm43305	0	2.3837	0.881	0.153	0	Prss29 GE
Clcn5	0	2.37505	0.983	0.231	0	Prss29 GE
Slc25a48	0	2.37263	0.983	0.072	0	Prss29 GE
Adm	0	2.30382	0.897	0.158	0	Prss29 GE
Cldn10	0	2.23104	0.987	0.169	0	Prss29 GE
Cxcl15	0	2.22338	0.977	0.025	0	Prss29 GE
Syn2	0	2.21958	0.992	0.056	0	Prss29 GE
Pla2g10	0	2.20469	0.983	0.034	0	Prss29 GE
Zmpste24	0	2.17202	0.988	0.496	0	Prss29 GE
Glul	0	2.16006	1	0.598	0	Prss29 GE
Cystm1	0	2.12666	0.997	0.123	0	Prss29 GE
Ivns1abp	0	2.11377	0.999	0.528	0	Prss29 GE
Jak2	0	2.1098	0.997	0.358	0	Prss29 GE
Zfp703	0	2.07957	1	0.509	0	Prss29 GE
Mt2	0	2.07322	0.964	0.263	0	Prss29 GE
Fos	0	2.04351	0.996	0.575	0	Prss29 GE
Krt23	0	2.04317	0.826	0.044	0	Prss29 GE
Tmem158	0	2.02872	0.972	0.358	0	Prss29 GE
Cited4	0	2.0134	0.977	0.081	0	Prss29 GE
Car12	0	2.00262	0.786	0.067	0	Prss29 GE
Pcx	0	2.0026	0.99	0.095	0	Prss29 GE
Ctsb	0	1.98467	1	0.841	0	Prss29 GE
Soat1	0	1.95828	0.995	0.508	0	Prss29 GE
Rdh10	0	1.94976	0.884	0.284	0	Prss29 GE
Atf3	0	1.94864	0.946	0.375	0	Prss29 GE
Dgat2	0	1.92828	0.982	0.098	0	Prss29 GE
Cbs	0	1.92302	0.99	0.084	0	Prss29 GE
Plekhs1	0	1.91857	0.974	0.075	0	Prss29 GE
Epcam	0	1.90306	1	0.123	0	Prss29 GE
Stx18	0	1.90181	0.983	0.309	0	Prss29 GE
Mt1	0	1.88951	0.997	0.534	0	Prss29 GE
Btg2	0	1.87507	0.999	0.717	0	Prss29 GE
Tceal9	0	1.86906	1	0.794	0	Prss29 GE
Dlx5	0	1.85651	0.977	0.056	0	Prss29 GE
Ttr	0	1.84302	0.673	0.012	0	Prss29 GE
4833423E24Rik	0	1.84124	0.942	0.06	0	Prss29 GE
Errfi1	0	1.82962	0.992	0.552	0	Prss29 GE
Emd	0	1.82454	0.987	0.586	0	Prss29 GE
Cd24a	0	1.80445	1	0.201	0	Prss29 GE
Sox9	0	1.80204	0.875	0.056	0	Prss29 GE
Gclm	0	1.78486	0.992	0.365	0	Prss29 GE
Atp1b1	0	1.77098	0.985	0.195	0	Prss29 GE
Sv2b	0	1.761	0.969	0.051	0	Prss29 GE
Cldn4	0	1.75019	0.929	0.083	0	Prss29 GE
Ehf	0	1.74013	0.978	0.062	0	Prss29 GE
Chchd10	0	1.73216	0.988	0.18	0	Prss29 GE
Gmds	0	1.73009	0.955	0.227	0	Prss29 GE
Chdh	0	1.72571	0.973	0.074	0	Prss29 GE
Wars	0	1.71499	0.99	0.333	0	Prss29 GE
Znhit6	0	1.70957	0.973	0.422	0	Prss29 GE
Ifitm3	0	1.69419	1	0.836	0	Prss29 GE
Zfand5	0	1.68809	0.999	0.812	0	Prss29 GE
Spint2	0	1.68459	0.996	0.229	0	Prss29 GE
Ammecr1	0	1.68387	0.982	0.35	0	Prss29 GE
Rasd1	0	1.66827	0.83	0.145	0	Prss29 GE
Sox17	0	1.65736	0.972	0.13	0	Prss29 GE
Cdkl1	0	1.64177	0.964	0.089	0	Prss29 GE
Emb	0	1.64023	0.996	0.283	0	Prss29 GE
Kif21a	0	1.62661	0.95	0.057	0	Prss29 GE
Irf6	0	1.62192	0.988	0.072	0	Prss29 GE
F3	0	1.61334	0.978	0.354	0	Prss29 GE
Kctd14	0	1.60987	0.892	0.088	0	Prss29 GE
Chpt1	0	1.60427	0.994	0.535	0	Prss29 GE
Ap1s3	0	1.58933	0.96	0.096	0	Prss29 GE
Plaat3	0	1.57157	0.992	0.379	0	Prss29 GE
Krt83	0	1.55691	0.661	0.055	0	Prss29 GE
Kctd1	0	1.54751	0.97	0.106	0	Prss29 GE
Esr1	0	1.54452	1	0.63	0	Prss29 GE
Tnfrsf21	0	1.53322	0.987	0.19	0	Prss29 GE
Acpp	0	1.52763	0.881	0.061	0	Prss29 GE
Ier3	0	1.50367	0.991	0.371	0	Prss29 GE
Tmprss2	0	1.5014	0.978	0.053	0	Prss29 GE
Tfcp2l1	0	1.49013	0.974	0.093	0	Prss29 GE
Itpr2	0	1.48885	0.996	0.347	0	Prss29 GE
Depp1	0	1.48591	0.576	0.051	0	Prss29 GE
Iah1	0	1.47784	0.994	0.514	0	Prss29 GE
Acot7	0	1.47586	0.933	0.261	0	Prss29 GE
Mpzl1	0	1.46738	0.995	0.415	0	Prss29 GE
Ezr	0	1.46153	0.995	0.325	0	Prss29 GE
Adipor2	0	1.4608	0.995	0.486	0	Prss29 GE
Gstm2	0	1.45929	0.976	0.466	0	Prss29 GE
Myo6	0	1.45827	0.988	0.373	0	Prss29 GE
Gm49980	0	1.45708	0.713	0.146	0	Prss29 GE
Tgfbi	0	1.44771	0.928	0.287	0	Prss29 GE
9530014B07Rik	0	1.44457	0.945	0.041	0	Prss29 GE
Myo10	0	1.44275	0.978	0.279	0	Prss29 GE
Abracl	0	1.43745	0.996	0.809	0	Prss29 GE
Ccn1	0	1.42855	0.916	0.296	0	Prss29 GE
Hoxb6	0	1.42521	0.957	0.075	0	Prss29 GE
Net1	0	1.41547	0.968	0.358	0	Prss29 GE
Cyb5r3	0	1.41216	0.997	0.618	0	Prss29 GE
Pax8	0	1.40237	0.948	0.055	0	Prss29 GE
Sec23b	0	1.39497	0.972	0.359	0	Prss29 GE
Sorl1	0	1.3948	0.945	0.168	0	Prss29 GE
Fkbp4	0	1.38835	0.999	0.687	0	Prss29 GE
Dcxr	0	1.38411	0.974	0.22	0	Prss29 GE
Lima1	0	1.38285	0.996	0.597	0	Prss29 GE
Heca	0	1.37847	0.979	0.445	0	Prss29 GE
Gas6	0	1.37764	0.992	0.473	0	Prss29 GE
Kit	0	1.36702	0.936	0.069	0	Prss29 GE
Hoxb8	0	1.3521	0.979	0.086	0	Prss29 GE
Cldn7	0	1.34603	0.994	0.084	0	Prss29 GE
Trib2	0	1.34526	0.784	0.127	0	Prss29 GE
Slc44a3	0	1.34186	0.955	0.029	0	Prss29 GE
Hdc	0	1.32326	0.848	0.063	0	Prss29 GE
Hbegf	0	1.32211	0.867	0.153	0	Prss29 GE
Rab25	0	1.3187	0.978	0.062	0	Prss29 GE
Dsp	0	1.3165	0.943	0.058	0	Prss29 GE
Slc1a5	0	1.3086	0.963	0.31	0	Prss29 GE
Rbm47	0	1.30341	0.977	0.117	0	Prss29 GE
Pcyt1b	0	1.29937	0.901	0.027	0	Prss29 GE
Ets2	0	1.296	0.986	0.524	0	Prss29 GE
Klf5	0	1.29583	0.939	0.088	0	Prss29 GE
Pof1b	0	1.28853	0.82	0.017	0	Prss29 GE
Enc1	0	1.28172	0.811	0.088	0	Prss29 GE
Timm8b	0	1.27621	0.988	0.605	0	Prss29 GE
Herc1	0	1.27118	0.994	0.635	0	Prss29 GE
Fermt1	0	1.26876	0.964	0.054	0	Prss29 GE
Clcn3	0	1.26557	0.966	0.426	0	Prss29 GE
Plet1	0	1.26471	0.93	0.075	0	Prss29 GE
Cgnl1	0	1.25629	0.986	0.462	0	Prss29 GE
Qsox1	0	1.25311	0.991	0.403	0	Prss29 GE
Mien1	0	1.24842	0.99	0.608	0	Prss29 GE
Dbt	0	1.24786	0.979	0.367	0	Prss29 GE
Cyb5b	0	1.24631	0.983	0.538	0	Prss29 GE
Cers6	0	1.2438	0.978	0.254	0	Prss29 GE
Ndufa7	0	1.24246	0.997	0.845	0	Prss29 GE
Flnb	0	1.24198	0.965	0.296	0	Prss29 GE
Cdh1	0	1.23828	0.985	0.089	0	Prss29 GE
Aqp5	0	1.23473	0.409	0.013	0	Prss29 GE
Fbxw7	0	1.22454	0.91	0.312	0	Prss29 GE
Gde1	0	1.22176	0.97	0.434	0	Prss29 GE
Tns3	0	1.21762	0.974	0.238	0	Prss29 GE
Dhcr24	0	1.21263	0.818	0.13	0	Prss29 GE
Tmem59	0	1.19934	0.991	0.808	0	Prss29 GE
Smim22	0	1.19512	0.972	0.059	0	Prss29 GE
Akr1c19	0	1.19248	0.928	0.043	0	Prss29 GE
Slain1	0	1.18472	0.885	0.074	0	Prss29 GE
Tpd52	0	1.17775	0.992	0.277	0	Prss29 GE
Asph	0	1.17329	0.977	0.506	0	Prss29 GE
Wfdc15b	0	1.1715	0.829	0.032	0	Prss29 GE
Gm32592	0	1.16526	0.83	0.011	0	Prss29 GE
Mtus1	0	1.16421	0.974	0.254	0	Prss29 GE
Casz1	0	1.16281	0.959	0.133	0	Prss29 GE
Fuca1	0	1.16036	0.991	0.521	0	Prss29 GE
Tex2	0	1.15548	0.966	0.228	0	Prss29 GE
Krt7	0	1.14577	0.879	0.061	0	Prss29 GE
Adi1	0	1.13967	0.941	0.283	0	Prss29 GE
Osbpl8	0	1.13841	0.937	0.35	0	Prss29 GE
Ndufc2	0	1.12886	0.994	0.792	0	Prss29 GE
Gcnt2	0	1.12608	0.963	0.312	0	Prss29 GE
Cobl	0	1.12333	0.889	0.055	0	Prss29 GE
Oit1	0	1.12177	0.744	0.039	0	Prss29 GE
Dab1	0	1.11901	0.879	0.056	0	Prss29 GE
Cstf3	0	1.11506	0.925	0.373	0	Prss29 GE
Slc39a8	0	1.1149	0.774	0.099	0	Prss29 GE
Tmbim6	0	1.11315	1	0.838	0	Prss29 GE
Bcat1	0	1.11267	0.856	0.154	0	Prss29 GE
Gtf2a1	0	1.11179	0.964	0.439	0	Prss29 GE
Prorp	0	1.11167	0.916	0.154	0	Prss29 GE
Slc25a11	0	1.10714	0.981	0.5	0	Prss29 GE
Fam234b	0	1.10438	0.961	0.112	0	Prss29 GE
Atp6v0e	0	1.10191	0.996	0.824	0	Prss29 GE
Haus8	0	1.09658	0.809	0.195	0	Prss29 GE
Alox15	0	1.09122	0.647	0.055	0	Prss29 GE
Btg3	0	1.09118	0.978	0.5	0	Prss29 GE
Alcam	0	1.08987	0.959	0.187	0	Prss29 GE
Rnasek	0	1.08862	0.996	0.815	0	Prss29 GE
Slc15a2	0	1.08367	0.939	0.115	0	Prss29 GE
Cox8a	0	1.08309	0.999	0.929	0	Prss29 GE
Tma7	0	1.07482	0.999	0.873	0	Prss29 GE
Egr3	0	1.07389	0.776	0.108	0	Prss29 GE
Coa3	0	1.06834	0.983	0.652	0	Prss29 GE
Aqp11	0	1.06487	0.843	0.068	0	Prss29 GE
Tgfbrap1	0	1.06077	0.952	0.205	0	Prss29 GE
Anxa4	0	1.05947	0.974	0.324	0	Prss29 GE
Mdh1	0	1.05776	0.991	0.7	0	Prss29 GE
Cd55	0	1.05741	0.924	0.309	0	Prss29 GE
Gulo	0	1.05722	0.845	0.025	0	Prss29 GE
Nhlrc2	0	1.05397	0.955	0.344	0	Prss29 GE
Golph3	0	1.05183	0.982	0.579	0	Prss29 GE
Ppp2r2b	0	1.05176	0.854	0.054	0	Prss29 GE
Cox4i1	0	1.05055	1	0.946	0	Prss29 GE
Atp6v1e1	0	1.03997	0.992	0.619	0	Prss29 GE
Coro2a	0	1.03959	0.814	0.177	0	Prss29 GE
Lif	0	1.03423	0.55	0.042	0	Prss29 GE
Trmt6	0	1.03237	0.92	0.305	0	Prss29 GE
Acsl4	0	1.02882	0.97	0.264	0	Prss29 GE
Gsto1	0	1.02816	0.991	0.469	0	Prss29 GE
Ube2q2	0	1.02715	0.96	0.435	0	Prss29 GE
BC031181	0	1.02492	0.986	0.605	0	Prss29 GE
Hpgd	0	1.02269	0.887	0.219	0	Prss29 GE
Pla2g4a	0	1.00901	0.942	0.208	0	Prss29 GE
H3f3a	0	1.00715	1	0.957	0	Prss29 GE
Atp6v1a	0	1.00551	0.994	0.546	0	Prss29 GE
Uqcrfs1	0	1.00521	0.987	0.681	0	Prss29 GE
Sdc4	5.46556e-308	1.36921	0.994	0.595	1.17663e-303	Prss29 GE
Pgrmc2	1.24407e-305	1.04342	0.961	0.508	2.67824e-301	Prss29 GE
Arl4d	4.84989e-304	1.04309	0.741	0.197	1.04408e-299	Prss29 GE
Nudt4	1.16402e-301	1.21634	0.99	0.596	2.5059e-297	Prss29 GE
Kif5b	8.70808e-301	1.04535	0.999	0.784	1.87467e-296	Prss29 GE
Dkk3	1.59381e-297	1.63385	0.861	0.346	3.43115e-293	Prss29 GE
Vmp1	2.23395e-286	1.1433	0.99	0.623	4.80924e-282	Prss29 GE
Ifitm2	5.62646e-284	1.06993	0.997	0.804	1.21126e-279	Prss29 GE
Ap2s1	2.15809e-279	1.05804	0.992	0.724	4.64594e-275	Prss29 GE
Actn1	2.55904e-277	1.0344	0.996	0.557	5.50909e-273	Prss29 GE
Nr4a1	1.63677e-276	1.24435	0.988	0.468	3.52365e-272	Prss29 GE
Bex3	4.76021e-275	1.04154	0.988	0.635	1.02478e-270	Prss29 GE
Prss29	8.9681e-275	3.90348	0.451	0.071	1.93065e-270	Prss29 GE
Mia3	2.14765e-273	1.30886	0.979	0.659	4.62346e-269	Prss29 GE
H3f3b	3.62951e-268	1.05851	1	0.964	7.8136e-264	Prss29 GE
Dstn	1.7955e-266	1.16679	1	0.782	3.86536e-262	Prss29 GE
Cd9	2.49391e-261	1.05928	0.995	0.694	5.36889e-257	Prss29 GE
Cnn3	1.73546e-257	1.01114	0.996	0.655	3.7361e-253	Prss29 GE
Dnaja1	3.065e-256	1.10269	1	0.897	6.59833e-252	Prss29 GE
Nr4a2	1.07859e-253	1.25417	0.901	0.359	2.32198e-249	Prss29 GE
Jun	1.89663e-244	1.33639	0.995	0.746	4.08307e-240	Prss29 GE
Hist1h1c	4.50859e-241	1.03323	0.849	0.326	9.70609e-237	Prss29 GE
Sat1	8.78993e-240	1.38893	0.987	0.6	1.8923e-235	Prss29 GE
Resf1	5.51482e-235	1.2344	0.985	0.688	1.18723e-230	Prss29 GE
Cebpd	5.26323e-225	1.08099	0.974	0.535	1.13307e-220	Prss29 GE
Klf6	1.95794e-219	1.50366	0.976	0.672	4.21505e-215	Prss29 GE
Lamp2	3.31172e-214	1.04992	0.999	0.812	7.12947e-210	Prss29 GE
Bzw2	6.15478e-193	1.01166	0.973	0.615	1.325e-188	Prss29 GE
Nrip1	1.3315e-156	1.06627	0.977	0.745	2.86644e-152	Prss29 GE
Phlda1	1.96107e-136	1.00802	0.87	0.489	4.2218e-132	Prss29 GE
Tm4sf1	0	3.3202	0.939	0.166	0	Endo
Pecam1	0	3.21518	0.959	0.087	0	Endo
Egfl7	0	3.19454	0.964	0.125	0	Endo
Cd93	0	3.17008	0.95	0.109	0	Endo
Lrg1	0	3.04017	0.79	0.025	0	Endo
Esam	0	2.97062	0.952	0.093	0	Endo
Sorbs2	0	2.90029	0.92	0.163	0	Endo
Emcn	0	2.88515	0.943	0.042	0	Endo
Flt1	0	2.8733	0.924	0.019	0	Endo
Ptprb	0	2.79916	0.901	0.009	0	Endo
Ehd4	0	2.75246	0.923	0.26	0	Endo
Plvap	0	2.73725	0.87	0.023	0	Endo
Ly6c1	0	2.73083	0.839	0.174	0	Endo
Selp	0	2.7026	0.444	0.011	0	Endo
Iigp1	0	2.60537	0.8	0.207	0	Endo
Eng	0	2.5904	0.938	0.208	0	Endo
Cdh5	0	2.55927	0.96	0.318	0	Endo
Kdr	0	2.53713	0.926	0.038	0	Endo
C130074G19Rik	0	2.47003	0.928	0.031	0	Endo
Podxl	0	2.45417	0.855	0.044	0	Endo
Rasip1	0	2.38276	0.937	0.026	0	Endo
Scarb1	0	2.3778	0.879	0.16	0	Endo
Adgrf5	0	2.35442	0.926	0.06	0	Endo
Mmrn2	0	2.34629	0.906	0.018	0	Endo
Cyyr1	0	2.3366	0.894	0.007	0	Endo
Aqp1	0	2.30081	0.559	0.089	0	Endo
Abcg2	0	2.29646	0.909	0.261	0	Endo
Cd200	0	2.26738	0.923	0.371	0	Endo
Tmem252	0	2.25317	0.818	0.011	0	Endo
Adgrl4	0	2.25161	0.768	0.009	0	Endo
Nfib	0	2.23561	0.95	0.441	0	Endo
Ecscr	0	2.22289	0.91	0.09	0	Endo
Grrp1	0	2.20534	0.89	0.018	0	Endo
Cav1	0	2.19715	0.943	0.343	0	Endo
Aplnr	0	2.19141	0.712	0.01	0	Endo
Vwf	0	2.18296	0.739	0.019	0	Endo
Rflnb	0	2.16223	0.789	0.075	0	Endo
Crip2	0	2.15089	0.93	0.27	0	Endo
Epas1	0	2.12621	0.928	0.142	0	Endo
Pcdh17	0	2.0429	0.84	0.022	0	Endo
Hspb1	0	1.99022	0.916	0.383	0	Endo
Ramp2	0	1.9827	0.938	0.44	0	Endo
Kitl	0	1.93619	0.832	0.167	0	Endo
Clca3a1	0	1.91394	0.732	0.007	0	Endo
Cavin2	0	1.89891	0.832	0.113	0	Endo
Myct1	0	1.86128	0.868	0.007	0	Endo
Insr	0	1.8604	0.851	0.336	0	Endo
Lmo2	0	1.85165	0.822	0.098	0	Endo
Clu	0	1.83415	0.76	0.178	0	Endo
Abcb1a	0	1.83397	0.834	0.061	0	Endo
Clec2d	0	1.82918	0.926	0.401	0	Endo
Slfn5	0	1.82805	0.829	0.246	0	Endo
Prex2	0	1.81524	0.846	0.08	0	Endo
Cldn5	0	1.75629	0.31	0.005	0	Endo
Procr	0	1.75165	0.789	0.063	0	Endo
Lepr	0	1.73917	0.687	0.051	0	Endo
Syt15	0	1.72447	0.803	0.009	0	Endo
Fam167b	0	1.72078	0.778	0.008	0	Endo
Fam171a1	0	1.72013	0.846	0.21	0	Endo
Ece1	0	1.71984	0.901	0.303	0	Endo
S100a16	0	1.71735	0.901	0.435	0	Endo
Cd34	0	1.70575	0.945	0.493	0	Endo
S1pr1	0	1.69021	0.825	0.084	0	Endo
Sox18	0	1.66896	0.75	0.006	0	Endo
Ifi44	0	1.65689	0.79	0.069	0	Endo
Apold1	0	1.65286	0.484	0.028	0	Endo
4931406P16Rik	0	1.65128	0.901	0.379	0	Endo
Tjp1	0	1.63997	0.91	0.442	0	Endo
Rnd1	0	1.6332	0.383	0.038	0	Endo
Plxnd1	0	1.61077	0.855	0.156	0	Endo
Tie1	0	1.61066	0.843	0.007	0	Endo
Calcrl	0	1.61051	0.851	0.273	0	Endo
Tek	0	1.60352	0.825	0.03	0	Endo
Tspan7	0	1.5999	0.794	0.117	0	Endo
St3gal6	0	1.56534	0.872	0.191	0	Endo
Nrp2	0	1.52817	0.759	0.193	0	Endo
Galnt15	0	1.52786	0.785	0.103	0	Endo
Tspan13	0	1.52333	0.908	0.288	0	Endo
Fam43a	0	1.49329	0.789	0.106	0	Endo
Vwa1	0	1.46566	0.719	0.08	0	Endo
Entpd1	0	1.46502	0.819	0.16	0	Endo
Elk3	0	1.45404	0.877	0.356	0	Endo
Palmd	0	1.42037	0.757	0.016	0	Endo
Fgd5	0	1.40633	0.801	0.01	0	Endo
Arhgap31	0	1.40285	0.891	0.378	0	Endo
Arrb1	0	1.38482	0.826	0.224	0	Endo
Kank3	0	1.36507	0.782	0.061	0	Endo
Sema6a	0	1.36262	0.796	0.202	0	Endo
Mal	0	1.33137	0.6	0.09	0	Endo
Lrrc8c	0	1.30753	0.801	0.146	0	Endo
Rapgef5	0	1.30657	0.727	0.056	0	Endo
Rai14	0	1.30422	0.772	0.124	0	Endo
Sele	0	1.29105	0.279	0.002	0	Endo
2900026A02Rik	0	1.28743	0.814	0.203	0	Endo
Vcam1	0	1.27635	0.378	0.036	0	Endo
Icam2	0	1.27198	0.738	0.049	0	Endo
Arap3	0	1.26376	0.763	0.061	0	Endo
Afap1l1	0	1.25069	0.76	0.096	0	Endo
Robo4	0	1.24208	0.749	0.004	0	Endo
Clec14a	0	1.23976	0.709	0.128	0	Endo
Gask1b	0	1.23927	0.708	0.154	0	Endo
Apbb2	0	1.23925	0.815	0.291	0	Endo
Pdgfb	0	1.22888	0.71	0.06	0	Endo
F11r	0	1.22567	0.848	0.179	0	Endo
Cd38	0	1.22563	0.788	0.085	0	Endo
Cav2	0	1.2133	0.775	0.112	0	Endo
Jam2	0	1.20526	0.708	0.116	0	Endo
Fzd4	0	1.2048	0.728	0.047	0	Endo
Acvrl1	0	1.2041	0.789	0.199	0	Endo
Sox17	0	1.19002	0.749	0.151	0	Endo
Tmem88	0	1.18107	0.754	0.069	0	Endo
Ushbp1	0	1.18018	0.713	0.006	0	Endo
Prkch	0	1.1752	0.794	0.136	0	Endo
Arhgef15	0	1.17348	0.71	0.006	0	Endo
Eogt	0	1.17167	0.65	0.093	0	Endo
Pde2a	0	1.16632	0.723	0.064	0	Endo
Rgl1	0	1.15741	0.77	0.193	0	Endo
Fli1	0	1.15136	0.822	0.193	0	Endo
Slco2b1	0	1.1423	0.657	0.029	0	Endo
Tnfsf10	0	1.1401	0.701	0.126	0	Endo
Pdzd2	0	1.13804	0.644	0.085	0	Endo
Rgs16	0	1.13494	0.486	0.039	0	Endo
Stab1	0	1.13186	0.712	0.035	0	Endo
Vamp5	0	1.1251	0.723	0.128	0	Endo
Rasgrp3	0	1.11714	0.668	0.056	0	Endo
Erg	0	1.1162	0.719	0.004	0	Endo
Ace	0	1.11589	0.628	0.012	0	Endo
BC028528	0	1.09488	0.674	0.14	0	Endo
Parvb	0	1.08133	0.721	0.035	0	Endo
Gimap6	0	1.06991	0.847	0.159	0	Endo
Dock4	0	1.06918	0.724	0.125	0	Endo
Dock9	0	1.05295	0.739	0.156	0	Endo
Osmr	0	1.03873	0.648	0.135	0	Endo
Scn1b	0	1.03385	0.687	0.127	0	Endo
Cracr2b	0	1.0265	0.691	0.069	0	Endo
Nuak1	0	1.02366	0.548	0.094	0	Endo
Plscr2	0	1.02035	0.578	0.052	0	Endo
Fry	0	1.00689	0.669	0.086	0	Endo
Slco2a1	1.10345e-307	1.57714	0.668	0.153	2.3755e-303	Endo
Dnm3	4.09575e-305	1.21625	0.703	0.173	8.81733e-301	Endo
Ahr	3.8791e-303	1.16184	0.797	0.242	8.35093e-299	Endo
Ndrg1	6.3843e-302	1.75152	0.855	0.338	1.37441e-297	Endo
Tspan5	2.18987e-293	1.19388	0.789	0.287	4.71435e-289	Endo
Igfbp7	1.34082e-292	1.97545	0.974	0.699	2.88651e-288	Endo
Adam15	2.27446e-290	1.19903	0.793	0.281	4.89646e-286	Endo
Mrtfb	1.38548e-283	1.22151	0.789	0.287	2.98267e-279	Endo
2021-03-02	7.80228e-280	1.60519	0.912	0.629	1.67968e-275	Endo
Hip1	1.24872e-279	1.30397	0.841	0.347	2.68824e-275	Endo
Smad1	1.86583e-279	1.62919	0.903	0.565	4.01676e-275	Endo
Maoa	1.32404e-275	1.38635	0.829	0.374	2.8504e-271	Endo
Arhgap29	3.27047e-275	1.35843	0.846	0.386	7.04067e-271	Endo
Crim1	8.42796e-273	1.37103	0.823	0.321	1.81437e-268	Endo
Msn	1.97331e-266	1.54084	0.95	0.722	4.24815e-262	Endo
Ly6e	3.93004e-266	1.594	0.97	0.836	8.4606e-262	Endo
Wwtr1	4.6074e-262	1.37477	0.881	0.497	9.9188e-258	Endo
Sptbn1	6.48844e-259	1.38766	0.966	0.824	1.39683e-254	Endo
Arhgef7	2.01367e-249	1.11658	0.779	0.322	4.33502e-245	Endo
Lifr	2.64341e-248	1.02688	0.612	0.145	5.69074e-244	Endo
Prcp	1.36829e-242	1.37131	0.847	0.437	2.94566e-238	Endo
Uaca	2.88384e-242	1.11192	0.618	0.178	6.20834e-238	Endo
Rgcc	2.60404e-241	1.01337	0.446	0.074	5.60598e-237	Endo
Rab11a	1.47936e-239	1.26707	0.892	0.603	3.18478e-235	Endo
Meis2	1.39802e-237	1.40756	0.883	0.438	3.00965e-233	Endo
Gnai2	1.476e-237	1.17468	0.952	0.897	3.17753e-233	Endo
Aopep	6.54507e-237	1.09608	0.778	0.306	1.40902e-232	Endo
Rsad2	3.51818e-232	1.01164	0.354	0.045	7.57393e-228	Endo
Ypel2	2.29769e-227	1.17141	0.683	0.232	4.94646e-223	Endo
Snrk	1.12174e-226	1.16051	0.844	0.435	2.41489e-222	Endo
Col4a1	1.63332e-226	1.58447	0.941	0.608	3.51621e-222	Endo
Ifitm3	1.80081e-226	1.35796	0.978	0.838	3.87679e-222	Endo
Notch1	5.23316e-226	1.13594	0.797	0.339	1.1266e-221	Endo
Mef2c	7.81199e-223	1.13233	0.894	0.442	1.68176e-218	Endo
Foxp1	4.37046e-221	1.36866	0.923	0.684	9.40873e-217	Endo
Ehd2	5.96242e-220	1.14584	0.847	0.443	1.28359e-215	Endo
Thbd	1.81858e-218	1.31841	0.793	0.307	3.91503e-214	Endo
Sypl	9.53906e-216	1.12795	0.884	0.584	2.05357e-211	Endo
Clic4	1.19853e-215	1.43271	0.914	0.625	2.58019e-211	Endo
Timp3	9.84615e-212	1.58158	0.884	0.439	2.11968e-207	Endo
Ablim1	6.37499e-211	1.12859	0.879	0.459	1.37241e-206	Endo
Gng11	1.00227e-209	1.21451	0.862	0.467	2.15768e-205	Endo
Socs2	8.1858e-206	1.17052	0.79	0.349	1.76224e-201	Endo
Ncoa7	3.98462e-205	1.45743	0.839	0.438	8.57809e-201	Endo
Myh9	8.35078e-204	1.3453	0.938	0.783	1.79776e-199	Endo
Itga6	1.31922e-202	1.05097	0.868	0.453	2.84002e-198	Endo
Atp1b3	4.13266e-195	1.21527	0.913	0.77	8.8968e-191	Endo
Fkbp1a	1.05134e-194	1.20551	0.934	0.828	2.26332e-190	Endo
Abca1	2.80191e-193	1.2276	0.85	0.454	6.03195e-189	Endo
Col4a2	8.03864e-193	1.36666	0.886	0.556	1.73056e-188	Endo
Serinc3	9.91246e-193	1.15356	0.956	0.787	2.13395e-188	Endo
Actn4	4.47291e-187	1.06214	0.91	0.67	9.62929e-183	Endo
Iqgap1	8.32851e-187	1.07339	0.956	0.802	1.79296e-182	Endo
Aplp2	4.64152e-186	1.09929	0.928	0.805	9.99227e-182	Endo
Tcf4	2.06851e-184	1.17723	0.963	0.766	4.45308e-180	Endo
Tmod3	9.11524e-183	1.17123	0.88	0.643	1.96233e-178	Endo
Kctd12b	8.34104e-182	1.02796	0.61	0.212	1.79566e-177	Endo
Nrp1	6.01522e-181	1.06066	0.847	0.434	1.29496e-176	Endo
Sgk1	9.37991e-178	1.00935	0.662	0.231	2.01931e-173	Endo
Adamts9	1.46341e-177	1.4428	0.694	0.311	3.15043e-173	Endo
Edn1	1.14911e-175	1.06863	0.472	0.104	2.47381e-171	Endo
App	1.62007e-174	1.04244	0.935	0.742	3.48768e-170	Endo
Hspg2	5.36887e-173	1.12968	0.892	0.533	1.15581e-168	Endo
Plec	3.47556e-172	1.08225	0.873	0.626	7.48219e-168	Endo
Ly6a	4.19131e-172	1.39746	0.903	0.494	9.02304e-168	Endo
Sntb2	1.10087e-171	1.06451	0.823	0.444	2.36996e-167	Endo
Ostf1	5.48842e-171	1.00613	0.848	0.548	1.18155e-166	Endo
Macf1	1.20932e-168	1.02824	0.92	0.775	2.60343e-164	Endo
Sparcl1	1.15429e-167	1.1835	0.943	0.587	2.48495e-163	Endo
Mast4	1.20103e-166	1.4134	0.819	0.487	2.58558e-162	Endo
Pim3	2.09962e-165	1.40969	0.746	0.392	4.52006e-161	Endo
Tgm2	3.2473e-165	1.04219	0.884	0.554	6.99078e-161	Endo
Ccdc85b	4.33756e-164	1.01175	0.85	0.588	9.33789e-160	Endo
Ptprg	6.72188e-160	1.05672	0.737	0.393	1.44709e-155	Endo
Nfat5	1.09925e-159	1.23812	0.883	0.666	2.36646e-155	Endo
Bcr	1.46887e-159	1.45236	0.623	0.253	3.16219e-155	Endo
Sbno2	2.23225e-159	1.55845	0.726	0.334	4.80559e-155	Endo
Tshz2	3.66371e-159	1.08735	0.908	0.596	7.88724e-155	Endo
Tsc22d1	7.05126e-159	1.25656	0.932	0.726	1.518e-154	Endo
Vim	9.50854e-158	1.30015	0.956	0.76	2.047e-153	Endo
Klf7	9.00564e-155	1.10623	0.854	0.571	1.93873e-150	Endo
Gpcpd1	2.73214e-153	1.03678	0.778	0.375	5.88174e-149	Endo
Slc39a10	1.68985e-151	1.03729	0.695	0.346	3.63791e-147	Endo
Slc9a3r2	1.22351e-144	1.52222	0.713	0.409	2.63398e-140	Endo
Utrn	2.21744e-143	1.10132	0.868	0.639	4.77372e-139	Endo
Id3	1.79359e-142	1.36104	0.847	0.501	3.86123e-138	Endo
Tmsb10	1.27078e-132	1.11155	0.977	0.919	2.73573e-128	Endo
Pdlim1	5.97219e-132	1.01022	0.789	0.467	1.28569e-127	Endo
Heg1	4.70505e-131	1.01157	0.872	0.515	1.0129e-126	Endo
Emp1	2.22671e-129	1.13264	0.761	0.427	4.79367e-125	Endo
Ier3	5.39518e-111	1.48119	0.734	0.394	1.16147e-106	Endo
Xbp1	1.37753e-109	1.03789	0.892	0.734	2.96555e-105	Endo
Id1	2.7104e-95	1.11664	0.6	0.29	5.83494e-91	Endo
Klf2	2.72823e-90	1.17499	0.719	0.413	5.87334e-86	Endo
Rbp1	5.72639e-74	1.17218	0.779	0.561	1.23278e-69	Endo
Socs3	3.60087e-70	1.25907	0.567	0.323	7.75196e-66	Endo
Irf1	5.62418e-65	1.02247	0.683	0.435	1.21077e-60	Endo
Icam1	5.55587e-51	1.13009	0.538	0.32	1.19607e-46	Endo
Glul	6.09588e-37	1.0581	0.75	0.619	1.31232e-32	Endo
Spock2	8.97899e-32	1.05057	0.401	0.254	1.933e-27	Endo
Zfp36	5.27204e-25	1.0498	0.676	0.583	1.13497e-20	Endo
Ccl21a	8.01979e-22	1.82752	0.019	0.001	1.7265e-17	Endo
Cxcl12	1.56219e-11	1.1147	0.491	0.405	3.36308e-07	Endo
Cd3g	0	3.38129	0.862	0.019	0	LyT
Icos	0	3.34469	0.804	0.029	0	LyT
Trbc2	0	3.33229	0.893	0.041	0	LyT
Vps37b	0	3.01156	0.961	0.334	0	LyT
Cxcr6	0	2.99647	0.639	0.01	0	LyT
Cd3d	0	2.89735	0.828	0.015	0	LyT
Ltb	0	2.87444	0.86	0.061	0	LyT
Tnfaip3	0	2.80009	0.935	0.277	0	LyT
Ctla4	0	2.68473	0.583	0.04	0	LyT
Il7r	0	2.57227	0.643	0.027	0	LyT
Cd3e	0	2.54599	0.807	0.009	0	LyT
Gpr183	0	2.54083	0.655	0.058	0	LyT
Stk17b	0	2.53056	0.949	0.36	0	LyT
Rgs1	0	2.52775	0.758	0.145	0	LyT
Gimap3	0	2.52223	0.804	0.071	0	LyT
Nabp1	0	2.44285	0.876	0.273	0	LyT
Trbc1	0	2.41569	0.629	0.083	0	LyT
Il17a	0	2.4064	0.215	0.002	0	LyT
Itk	0	2.30592	0.83	0.053	0	LyT
Trac	0	2.28319	0.588	0.027	0	LyT
Hcst	0	2.25613	0.821	0.106	0	LyT
Cd52	0	2.23861	0.942	0.234	0	LyT
Bcl11b	0	2.21115	0.725	0.01	0	LyT
Ms4a4b	0	2.17283	0.609	0.091	0	LyT
Ptpn22	0	2.1681	0.849	0.176	0	LyT
Samsn1	0	2.1645	0.723	0.117	0	LyT
Rac2	0	2.16001	0.916	0.184	0	LyT
Ptprcap	0	2.09407	0.855	0.112	0	LyT
Ikzf3	0	2.08343	0.646	0.085	0	LyT
Gm26740	0	2.07614	0.739	0.05	0	LyT
P2ry10	0	2.06339	0.743	0.114	0	LyT
Bcl2a1b	0	2.01661	0.673	0.083	0	LyT
Lat	0	2.0142	0.711	0.032	0	LyT
Gimap4	0	2.01297	0.741	0.155	0	LyT
Ms4a6b	0	2.00889	0.708	0.09	0	LyT
Coro1a	0	1.98302	0.918	0.199	0	LyT
Itgb7	0	1.98055	0.776	0.095	0	LyT
Ptprc	0	1.96678	0.951	0.206	0	LyT
Arhgdib	0	1.957	0.912	0.241	0	LyT
Tcrg-C1	0	1.91423	0.375	0.004	0	LyT
Cd163l1	0	1.89952	0.256	0.003	0	LyT
Selplg	0	1.87742	0.862	0.172	0	LyT
Dock2	0	1.85718	0.816	0.147	0	LyT
Il18r1	0	1.82451	0.55	0.044	0	LyT
Cd53	0	1.8149	0.879	0.18	0	LyT
Laptm5	0	1.80932	0.953	0.212	0	LyT
Sla	0	1.79908	0.673	0.11	0	LyT
Gpr132	0	1.74177	0.781	0.126	0	LyT
Actn2	0	1.73711	0.396	0.012	0	LyT
Cytip	0	1.73288	0.837	0.17	0	LyT
Itgal	0	1.72807	0.795	0.146	0	LyT
Pdcd1	0	1.70374	0.394	0.006	0	LyT
Cd226	0	1.66884	0.597	0.026	0	LyT
Il2rb	0	1.63478	0.786	0.102	0	LyT
Cd247	0	1.5928	0.588	0.05	0	LyT
Skap1	0	1.58684	0.695	0.081	0	LyT
Grap2	0	1.58537	0.592	0.045	0	LyT
Rasgrp1	0	1.44155	0.564	0.054	0	LyT
Sh2d2a	0	1.3889	0.695	0.085	0	LyT
Zap70	0	1.36264	0.585	0.056	0	LyT
Bcl2a1d	0	1.33073	0.497	0.055	0	LyT
Cd6	0	1.31936	0.298	0.005	0	LyT
Gm15472	0	1.29966	0.564	0.073	0	LyT
Tnfsf11	0	1.28309	0.247	0.005	0	LyT
Blk	0	1.26891	0.28	0.004	0	LyT
Cd37	0	1.25046	0.653	0.107	0	LyT
Cd5	0	1.1818	0.356	0.008	0	LyT
Il2ra	0	1.16157	0.329	0.018	0	LyT
Podnl1	0	1.12829	0.391	0.006	0	LyT
Rasal3	0	1.12724	0.553	0.071	0	LyT
Slamf1	0	1.04286	0.296	0.01	0	LyT
Dock10	1.8161e-307	1.62514	0.818	0.201	3.9097e-303	LyT
Il2rg	6.31329e-307	1.52123	0.736	0.157	1.35913e-302	LyT
Ets1	7.97922e-307	2.31382	0.923	0.387	1.71777e-302	LyT
Lcp2	3.06505e-304	1.269	0.632	0.106	6.59845e-300	LyT
Tbc1d10c	1.03144e-297	1.09818	0.515	0.069	2.22048e-293	LyT
Stat4	1.97291e-296	1.30819	0.578	0.089	4.24729e-292	LyT
Ppp1r16b	3.26704e-292	1.44913	0.674	0.135	7.03327e-288	LyT
Ptpn18	1.4971e-291	1.98265	0.921	0.338	3.22297e-287	LyT
Rinl	2.02527e-291	1.3197	0.622	0.113	4.36e-287	LyT
Cd69	2.41278e-290	1.44889	0.469	0.057	5.19424e-286	LyT
Cd28	1.74749e-289	1.95893	0.504	0.07	3.762e-285	LyT
Txk	1.87396e-287	1.29652	0.588	0.088	4.03426e-283	LyT
H2-Q7	6.63495e-287	2.31987	0.956	0.486	1.42837e-282	LyT
S100a4	4.72461e-283	2.97449	0.802	0.25	1.01711e-278	LyT
Emb	4.54447e-277	2.81359	0.853	0.307	9.78334e-273	LyT
Dusp5	5.66339e-277	2.22243	0.879	0.308	1.21921e-272	LyT
Gimap1	1.83133e-273	1.55007	0.704	0.155	3.94249e-269	LyT
Gmfg	6.2355e-272	1.81316	0.76	0.21	1.34238e-267	LyT
Trdv4	2.85659e-271	1.34211	0.257	0.014	6.14966e-267	LyT
2021-09-01	1.57812e-258	1.55793	0.758	0.224	3.39737e-254	LyT
Cd2	6.70333e-258	1.34484	0.45	0.06	1.44309e-253	LyT
Ccr2	1.09107e-256	2.05453	0.655	0.135	2.34886e-252	LyT
H2-K1	8.27796e-255	1.87922	0.993	0.91	1.78208e-250	LyT
Tnfrsf18	7.79044e-253	1.31036	0.461	0.066	1.67712e-248	LyT
Ifngr1	4.26898e-250	2.35368	0.909	0.507	9.19025e-246	LyT
Ipcef1	1.09314e-249	1.07582	0.441	0.06	2.35332e-245	LyT
Lcp1	5.78652e-249	1.57172	0.905	0.302	1.24572e-244	LyT
Arhgap15	1.63963e-245	1.30159	0.613	0.13	3.5298e-241	LyT
Rhoh	5.03658e-245	1.11386	0.483	0.074	1.08427e-240	LyT
Arhgap30	2.59296e-243	1.23646	0.662	0.146	5.58212e-239	LyT
Dgat1	4.90931e-242	2.11942	0.723	0.223	1.05688e-237	LyT
Ankrd44	3.78262e-239	1.54796	0.765	0.24	8.14322e-235	LyT
AW112010	4.39378e-239	1.75106	0.87	0.318	9.45893e-235	LyT
Slfn2	8.14276e-235	1.4098	0.641	0.145	1.75297e-230	LyT
Neurl3	5.25062e-234	1.88114	0.694	0.171	1.13035e-229	LyT
Arhgap45	1.96979e-233	1.37622	0.687	0.177	4.24056e-229	LyT
Gimap6	9.77032e-232	1.78097	0.697	0.179	2.10335e-227	LyT
Junb	8.72184e-228	2.45401	0.967	0.679	1.87764e-223	LyT
H2-D1	1.16268e-227	1.6286	0.986	0.888	2.50302e-223	LyT
Cd84	3.93203e-223	1.0467	0.49	0.082	8.46487e-219	LyT
Fmnl1	9.51561e-222	1.11235	0.557	0.113	2.04852e-217	LyT
Cyfip2	1.75462e-220	1.11022	0.597	0.132	3.77734e-216	LyT
B2m	1.08072e-219	1.49665	0.986	0.955	2.32656e-215	LyT
Il21r	6.40003e-219	1.29332	0.489	0.085	1.3778e-214	LyT
Arhgap9	1.38237e-218	1.03166	0.532	0.102	2.97597e-214	LyT
H2-Q6	2.70198e-216	1.5693	0.774	0.27	5.81681e-212	LyT
Btg1	9.34723e-215	1.85803	0.965	0.861	2.01227e-210	LyT
Traf1	7.02653e-212	1.69983	0.636	0.163	1.51267e-207	LyT
Rora	3.60662e-211	2.87549	0.755	0.333	7.76433e-207	LyT
Lck	1.05091e-210	1.2874	0.515	0.101	2.26239e-206	LyT
Mbnl1	4.42656e-209	1.63549	0.968	0.859	9.52949e-205	LyT
Fxyd5	2.76004e-208	1.55777	0.923	0.475	5.9418e-204	LyT
Nr4a3	5.9381e-205	1.74086	0.736	0.239	1.27836e-200	LyT
Gata3	9.96179e-205	1.28849	0.34	0.041	2.14457e-200	LyT
Tnfrsf1b	6.93243e-199	1.23663	0.599	0.15	1.49241e-194	LyT
S1pr4	1.78715e-198	1.00656	0.403	0.063	3.84738e-194	LyT
Gimap8	3.22339e-198	1.02524	0.494	0.097	6.93931e-194	LyT
Itgb2	1.67453e-197	1.06603	0.606	0.142	3.60494e-193	LyT
Mbp	1.88865e-196	1.03606	0.482	0.097	4.06588e-192	LyT
Ikzf1	3.12045e-190	1.09605	0.594	0.148	6.7177e-186	LyT
Shisa5	6.14903e-187	1.82461	0.911	0.722	1.32376e-182	LyT
Tmsb4x	2.15289e-183	1.34242	0.995	0.989	4.63474e-179	LyT
Runx3	2.59958e-182	1.01689	0.625	0.147	5.59638e-178	LyT
Rnf125	1.92037e-179	1.23572	0.578	0.165	4.13418e-175	LyT
Trdc	5.4911e-177	2.91104	0.31	0.041	1.18212e-172	LyT
Zc3hav1	1.02843e-175	1.71796	0.858	0.637	2.21401e-171	LyT
Bhlhe40	2.3639e-173	1.98975	0.788	0.374	5.08901e-169	LyT
Itpkb	1.12265e-170	1.80241	0.772	0.403	2.41685e-166	LyT
Tecpr1	3.20187e-170	1.5527	0.704	0.304	6.89298e-166	LyT
Dennd4a	4.41946e-169	1.87427	0.8	0.385	9.5142e-165	LyT
Clk1	5.50535e-169	1.52327	0.93	0.831	1.18519e-164	LyT
Thy1	2.35092e-168	1.70668	0.802	0.417	5.06106e-164	LyT
Srgn	2.03987e-166	1.5343	0.942	0.694	4.39143e-162	LyT
Jaml	9.76111e-163	1.04211	0.361	0.06	2.10137e-158	LyT
Kbtbd11	8.21085e-162	1.08405	0.441	0.098	1.76763e-157	LyT
Ccnd2	5.18035e-161	1.67599	0.83	0.473	1.11523e-156	LyT
Ddx5	1.37586e-160	1.03964	0.979	0.959	2.96195e-156	LyT
Dock8	2.35785e-158	1.03509	0.613	0.186	5.07597e-154	LyT
Ikzf2	6.17615e-158	2.4636	0.632	0.256	1.3296e-153	LyT
Limd2	2.66652e-156	1.41906	0.739	0.37	5.74049e-152	LyT
Fyb	2.06433e-153	1.24186	0.604	0.178	4.44409e-149	LyT
Pim1	2.15116e-153	1.93003	0.83	0.482	4.63103e-149	LyT
Stk10	1.61867e-151	1.13851	0.532	0.155	3.48467e-147	LyT
Pfn1	3.37647e-151	1.10341	0.96	0.941	7.26886e-147	LyT
Gpsm3	2.53393e-150	1.14026	0.639	0.239	5.45505e-146	LyT
D16Ertd472e	5.31745e-150	1.72557	0.734	0.392	1.14474e-145	LyT
Epsti1	8.5133e-147	1.36212	0.592	0.191	1.83274e-142	LyT
Tnfrsf4	1.02732e-145	1.22684	0.142	0.008	2.21162e-141	LyT
Ccdc88c	2.2723e-145	1.08661	0.553	0.174	4.89182e-141	LyT
Pnrc1	3.88588e-145	1.23736	0.926	0.854	8.36551e-141	LyT
Sh3bgrl3	8.83997e-144	1.40756	0.912	0.807	1.90307e-139	LyT
Prex1	3.93542e-143	1.11912	0.585	0.197	8.47217e-139	LyT
Fli1	2.57812e-142	1.02749	0.625	0.214	5.55017e-138	LyT
Arap2	5.86891e-142	1.2059	0.616	0.235	1.26346e-137	LyT
Cd82	3.75117e-141	1.43435	0.655	0.299	8.07553e-137	LyT
Zfp36l2	6.30158e-140	2.06569	0.865	0.706	1.3566e-135	LyT
Runx1	1.07251e-138	1.28959	0.674	0.288	2.3089e-134	LyT
Cd27	3.53424e-137	1.13326	0.342	0.064	7.6085e-133	LyT
Fam107b	8.9624e-137	1.25919	0.692	0.321	1.92942e-132	LyT
Isy1	1.73968e-136	1.66226	0.762	0.506	3.74518e-132	LyT
Cxcr4	4.48754e-136	1.13346	0.492	0.127	9.66077e-132	LyT
Slc16a6	2.40676e-135	1.29085	0.487	0.142	5.18127e-131	LyT
Tox	5.77007e-134	1.02014	0.422	0.106	1.24218e-129	LyT
Gimap7	7.73566e-133	1.01418	0.331	0.061	1.66533e-128	LyT
Aebp2	1.82614e-132	1.74065	0.774	0.582	3.93131e-128	LyT
Akap13	3.38923e-132	1.34838	0.884	0.795	7.29634e-128	LyT
Nkg7	2.99079e-131	1.25998	0.434	0.095	6.43858e-127	LyT
Gna13	1.09593e-130	1.50959	0.779	0.57	2.35931e-126	LyT
Mxd1	1.01438e-128	1.39379	0.643	0.281	2.18375e-124	LyT
Actr3	1.53678e-128	1.09936	0.9	0.822	3.30838e-124	LyT
H2-T23	8.13443e-128	1.36371	0.781	0.466	1.75118e-123	LyT
Ifi203	8.27136e-128	1.52822	0.702	0.341	1.78066e-123	LyT
Crem	1.56853e-125	1.85537	0.729	0.448	3.37673e-121	LyT
Rab8b	5.07301e-125	1.27388	0.699	0.377	1.09212e-120	LyT
Madd	1.00182e-124	1.08708	0.508	0.169	2.15672e-120	LyT
Cenpa	1.06523e-124	1.13872	0.578	0.202	2.29323e-120	LyT
Sub1	1.66216e-121	1.11816	0.919	0.888	3.57831e-117	LyT
Tmsb10	3.15951e-120	1.03013	0.968	0.92	6.8018e-116	LyT
Arpc3	1.99784e-118	1.07991	0.905	0.862	4.30095e-114	LyT
Psmb8	5.37349e-117	1.22654	0.834	0.645	1.1568e-112	LyT
Cish	3.0744e-116	1.41713	0.538	0.21	6.61857e-112	LyT
Elf1	3.09951e-115	1.31261	0.79	0.583	6.67262e-111	LyT
Kdm2b	8.28947e-115	1.58707	0.643	0.342	1.78456e-110	LyT
Fosl2	2.29975e-114	1.56012	0.832	0.651	4.95091e-110	LyT
Orai1	2.41493e-114	1.18246	0.587	0.252	5.19885e-110	LyT
Slc38a1	5.67316e-113	1.30438	0.741	0.451	1.22132e-108	LyT
Chd7	2.97189e-112	1.09392	0.567	0.217	6.39789e-108	LyT
Plcxd2	1.26833e-111	1.0719	0.349	0.082	2.73047e-107	LyT
Mndal	1.40144e-111	1.2665	0.692	0.355	3.01703e-107	LyT
Nfatc1	2.47069e-111	1.02694	0.541	0.202	5.31891e-107	LyT
Malt1	3.59373e-111	1.37024	0.665	0.314	7.73658e-107	LyT
Stk24	1.88894e-108	1.39457	0.72	0.509	4.06652e-104	LyT
AU020206	2.56384e-108	1.19181	0.552	0.234	5.51943e-104	LyT
2021-09-06	5.51837e-108	1.10465	0.609	0.299	1.188e-103	LyT
H2-Q4	1.42423e-106	1.20599	0.676	0.386	3.06608e-102	LyT
Satb1	8.029e-106	1.63472	0.599	0.28	1.72848e-101	LyT
Ucp2	6.53975e-105	1.22728	0.783	0.501	1.40788e-100	LyT
Diaph1	7.76932e-104	1.28836	0.72	0.511	1.67258e-99	LyT
Ppp1r18	4.28571e-103	1.06419	0.63	0.321	9.22628e-99	LyT
Cotl1	3.63203e-101	1.14743	0.793	0.606	7.81903e-97	LyT
Ablim1	4.71108e-98	1.12542	0.734	0.474	1.0142e-93	LyT
Celf2	5.71092e-98	1.09945	0.851	0.708	1.22945e-93	LyT
Rapgef6	2.95331e-97	1.19588	0.716	0.537	6.35789e-93	LyT
Nr3c1	3.67974e-96	1.42109	0.73	0.557	7.92174e-92	LyT
Cnn2	1.65902e-94	1.00628	0.797	0.573	3.57153e-90	LyT
Ifng	6.74233e-92	1.45372	0.193	0.029	1.45149e-87	LyT
Cblb	1.21144e-91	1.20782	0.592	0.319	2.608e-87	LyT
Cd44	5.95109e-90	1.2311	0.711	0.501	1.28115e-85	LyT
Prr13	1.57969e-89	1.19935	0.725	0.546	3.40077e-85	LyT
Arhgef1	2.65619e-88	1.12008	0.676	0.471	5.71824e-84	LyT
Crlf3	1.08159e-87	1.1269	0.562	0.289	2.32844e-83	LyT
Pde4b	1.20323e-87	1.03345	0.571	0.258	2.59031e-83	LyT
Inpp4b	3.79602e-87	1.14976	0.454	0.165	8.17207e-83	LyT
Dusp1	4.99422e-87	1.19523	0.75	0.495	1.07516e-82	LyT
Sp100	3.60797e-85	1.03346	0.65	0.368	7.76724e-81	LyT
Tut4	4.49134e-85	1.11994	0.764	0.677	9.66896e-81	LyT
Itga4	3.92355e-84	1.14859	0.496	0.187	8.44661e-80	LyT
Ccl5	1.87619e-83	2.15842	0.371	0.111	4.03907e-79	LyT
Smpdl3a	1.50943e-82	1.01154	0.562	0.296	3.2495e-78	LyT
Hilpda	7.52186e-82	2.14508	0.602	0.37	1.61931e-77	LyT
Stk4	1.53618e-80	1.13397	0.613	0.391	3.3071e-76	LyT
Coq10b	5.65038e-80	1.12081	0.723	0.55	1.21641e-75	LyT
Tmem64	2.35159e-79	1.78631	0.597	0.403	5.06249e-75	LyT
Nfkb1	3.17933e-79	1.37116	0.743	0.625	6.84446e-75	LyT
Arhgap31	2.21093e-78	1.56826	0.618	0.402	4.75969e-74	LyT
Id2	8.00075e-78	1.38808	0.671	0.383	1.7224e-73	LyT
Clint1	2.27282e-77	1.13476	0.743	0.673	4.89294e-73	LyT
Ncor1	1.52628e-76	1.00024	0.841	0.853	3.28579e-72	LyT
Arid5a	7.5808e-75	1.04044	0.59	0.321	1.63199e-70	LyT
Samhd1	3.19005e-74	1.27333	0.665	0.463	6.86754e-70	LyT
Leprotl1	8.14433e-73	1.00249	0.708	0.63	1.75331e-68	LyT
Ifrd1	9.97002e-73	1.19778	0.783	0.661	2.14635e-68	LyT
Fnbp1	1.39859e-72	1.04955	0.665	0.49	3.01088e-68	LyT
Nsd3	1.89844e-71	1.12331	0.758	0.73	4.08697e-67	LyT
S100a13	7.08744e-70	1.00836	0.732	0.628	1.52578e-65	LyT
4932438A13Rik	2.66829e-69	1.09159	0.695	0.608	5.7443e-65	LyT
Snx18	2.77877e-69	1.1806	0.701	0.588	5.98214e-65	LyT
Saraf	4.13089e-69	1.04566	0.741	0.725	8.89298e-65	LyT
Pde7a	1.07534e-68	1.16671	0.569	0.359	2.31499e-64	LyT
Cnot6l	1.19373e-68	1.07244	0.725	0.649	2.56987e-64	LyT
Chd2	4.12773e-67	1.13613	0.695	0.598	8.88617e-63	LyT
Odc1	4.88985e-63	1.98566	0.669	0.586	1.05269e-58	LyT
Nfatc3	6.02315e-62	1.04047	0.632	0.521	1.29666e-57	LyT
Gng2	4.90292e-60	1.02886	0.644	0.506	1.0555e-55	LyT
Tgif1	7.07456e-60	1.04169	0.637	0.433	1.52301e-55	LyT
Prdx6	2.29048e-58	1.03336	0.788	0.789	4.93094e-54	LyT
Ssh2	1.19793e-56	1.0335	0.564	0.38	2.57891e-52	LyT
Dusp10	7.07929e-55	1.0822	0.268	0.088	1.52403e-50	LyT
Hopx	6.88393e-53	1.10966	0.482	0.263	1.48197e-48	LyT
Gramd3	1.91607e-52	1.77936	0.468	0.276	4.12492e-48	LyT
Tcf7	2.1471e-52	1.12644	0.403	0.198	4.62228e-48	LyT
Nrip1	6.09724e-52	1.50572	0.741	0.764	1.31261e-47	LyT
Ubald2	2.08171e-51	1.01221	0.734	0.682	4.48151e-47	LyT
Maf	1.38741e-50	1.36088	0.699	0.589	2.98682e-46	LyT
Rgcc	1.26174e-48	1.00126	0.264	0.09	2.71628e-44	LyT
Mpp7	4.32996e-46	1.22517	0.592	0.459	9.32153e-42	LyT
Furin	5.10021e-44	1.36678	0.525	0.408	1.09797e-39	LyT
Got1	8.01835e-44	1.04554	0.433	0.253	1.72619e-39	LyT
Tob2	1.43923e-43	1.55275	0.636	0.603	3.09837e-39	LyT
Areg	1.73817e-43	1.87002	0.156	0.038	3.74193e-39	LyT
Ly6c2	3.59296e-43	1.22	0.221	0.067	7.73493e-39	LyT
Uhrf2	3.85883e-42	1.17944	0.662	0.685	8.30728e-38	LyT
Stat1	8.68142e-42	1.2277	0.583	0.48	1.86894e-37	LyT
Ankrd12	5.95945e-39	1.09524	0.643	0.632	1.28295e-34	LyT
Cited2	1.23886e-37	1.11134	0.506	0.366	2.66702e-33	LyT
Fgl2	6.2631e-37	1.08201	0.518	0.362	1.34832e-32	LyT
Capg	2.90447e-36	1.37585	0.524	0.449	6.25275e-32	LyT
Peli1	6.85511e-36	1.00981	0.623	0.605	1.47577e-31	LyT
Gadd45b	1.00442e-35	1.56079	0.532	0.377	2.16231e-31	LyT
Gm20186	1.77091e-32	1.15711	0.257	0.112	3.81241e-28	LyT
Cwc25	1.96437e-28	1.18745	0.464	0.381	4.22889e-24	LyT
Spty2d1	3.21612e-28	1.13185	0.576	0.558	6.92366e-24	LyT
Crbn	3.64534e-28	1.05775	0.403	0.287	7.84769e-24	LyT
Eprs	5.95351e-25	1.37868	0.702	0.791	1.28167e-20	LyT
Xcl1	6.01195e-25	1.01746	0.201	0.078	1.29425e-20	LyT
Ier5l	1.7723e-20	1.02184	0.338	0.226	3.81542e-16	LyT
Slc7a6os	6.35462e-19	1.014	0.343	0.253	1.36802e-14	LyT
Cdk11b	1.35063e-16	1.32222	0.541	0.595	2.90764e-12	LyT
Ifi27l2a	2.23003e-12	1.34824	0.511	0.485	4.80081e-08	LyT
Tagln	0	5.31286	0.996	0.196	0	Pcp4 Peri
Pcp4	0	5.25155	0.983	0.036	0	Pcp4 Peri
Myh11	0	4.8696	0.989	0.074	0	Pcp4 Peri
Acta2	0	4.77517	1	0.171	0	Pcp4 Peri
Actg2	0	4.65352	0.954	0.025	0	Pcp4 Peri
Tpm2	0	4.50658	0.996	0.447	0	Pcp4 Peri
Mylk	0	4.28298	1	0.467	0	Pcp4 Peri
Cnn1	0	4.0671	0.985	0.04	0	Pcp4 Peri
Myl9	0	3.8985	0.99	0.292	0	Pcp4 Peri
Des	0	3.20413	0.979	0.47	0	Pcp4 Peri
Pdlim3	0	2.94294	0.968	0.288	0	Pcp4 Peri
Ckb	0	2.9296	0.989	0.465	0	Pcp4 Peri
Csrp1	0	2.90719	0.985	0.659	0	Pcp4 Peri
Smtn	0	2.78612	0.941	0.269	0	Pcp4 Peri
Fbxl22	0	2.4667	0.926	0.068	0	Pcp4 Peri
Lmod1	0	2.44527	0.945	0.032	0	Pcp4 Peri
Acta1	0	2.36926	0.488	0.009	0	Pcp4 Peri
Myl6	0	2.28283	1	0.957	0	Pcp4 Peri
Fbxo32	0	2.27688	0.952	0.345	0	Pcp4 Peri
Sh3bgr	0	2.20751	0.905	0.028	0	Pcp4 Peri
Ppp1r14a	0	2.10838	0.937	0.25	0	Pcp4 Peri
Rspo3	0	2.04013	0.93	0.164	0	Pcp4 Peri
Ppp1r12b	0	1.98493	0.956	0.253	0	Pcp4 Peri
Tspan13	0	1.98013	0.949	0.298	0	Pcp4 Peri
Npnt	0	1.93088	0.863	0.05	0	Pcp4 Peri
Tgfb1i1	0	1.90524	0.947	0.422	0	Pcp4 Peri
Mrvi1	0	1.8743	0.943	0.246	0	Pcp4 Peri
Prune2	0	1.73337	0.821	0.102	0	Pcp4 Peri
Dmpk	0	1.72143	0.901	0.125	0	Pcp4 Peri
Ctxn1	0	1.70603	0.933	0.295	0	Pcp4 Peri
Pcp4l1	0	1.65895	0.91	0.106	0	Pcp4 Peri
Pgm5	0	1.63269	0.912	0.17	0	Pcp4 Peri
Myom1	0	1.61964	0.905	0.047	0	Pcp4 Peri
Nexn	0	1.59293	0.909	0.122	0	Pcp4 Peri
Itga1	0	1.58229	0.91	0.19	0	Pcp4 Peri
Id4	0	1.51239	0.796	0.107	0	Pcp4 Peri
Dmd	0	1.48015	0.886	0.246	0	Pcp4 Peri
Tspan2	0	1.47585	0.901	0.082	0	Pcp4 Peri
Psd	0	1.45275	0.834	0.214	0	Pcp4 Peri
Synm	0	1.42443	0.722	0.136	0	Pcp4 Peri
Mcam	0	1.42164	0.853	0.115	0	Pcp4 Peri
Jph2	0	1.39373	0.882	0.032	0	Pcp4 Peri
Ptgis	0	1.38338	0.754	0.1	0	Pcp4 Peri
Msrb3	0	1.37965	0.91	0.243	0	Pcp4 Peri
Rprm	0	1.36958	0.741	0.046	0	Pcp4 Peri
Rbm24	0	1.35424	0.796	0.17	0	Pcp4 Peri
Sorbs1	0	1.21618	0.846	0.173	0	Pcp4 Peri
Slc24a3	0	1.20244	0.796	0.075	0	Pcp4 Peri
Kcnmb1	0	1.19971	0.796	0.022	0	Pcp4 Peri
Kcne4	0	1.19514	0.766	0.062	0	Pcp4 Peri
Asb2	0	1.19191	0.85	0.039	0	Pcp4 Peri
Cdc42ep3	0	1.16995	0.861	0.179	0	Pcp4 Peri
Aspn	0	1.13028	0.543	0.058	0	Pcp4 Peri
Cavin2	0	1.12562	0.832	0.128	0	Pcp4 Peri
Fgfr2	0	1.11547	0.844	0.12	0	Pcp4 Peri
Myocd	0	1.09744	0.768	0.016	0	Pcp4 Peri
Tnnt2	0	1.07552	0.423	0.003	0	Pcp4 Peri
Cacnb2	0	1.07128	0.764	0.051	0	Pcp4 Peri
Carmn	0	1.06924	0.733	0.112	0	Pcp4 Peri
Mtss2	0	1.05653	0.819	0.107	0	Pcp4 Peri
Dact3	0	1.05504	0.863	0.211	0	Pcp4 Peri
Aoc3	0	1.05146	0.834	0.081	0	Pcp4 Peri
Optc	0	1.03464	0.731	0.003	0	Pcp4 Peri
Tpm1	1.19062e-306	3.4176	0.99	0.684	2.56316e-302	Pcp4 Peri
Flna	2.23321e-304	2.83616	0.985	0.779	4.80765e-300	Pcp4 Peri
Slc8a1	4.52427e-303	1.44738	0.882	0.264	9.73984e-299	Pcp4 Peri
Gas1	7.33358e-303	2.42301	0.964	0.456	1.57877e-298	Pcp4 Peri
Synpo2	1.41146e-302	2.34518	0.964	0.47	3.0386e-298	Pcp4 Peri
Slmap	2.28143e-302	1.85451	0.956	0.459	4.91147e-298	Pcp4 Peri
Fhl1	2.93669e-297	1.65212	0.924	0.31	6.32211e-293	Pcp4 Peri
Hacd1	5.52938e-297	1.35505	0.878	0.293	1.19037e-292	Pcp4 Peri
Lpp	1.54021e-293	2.50374	0.983	0.718	3.31577e-289	Pcp4 Peri
Dstn	2.5125e-293	2.55745	0.994	0.788	5.40892e-289	Pcp4 Peri
Cald1	3.41528e-290	2.43132	0.979	0.607	7.35241e-286	Pcp4 Peri
Meis2	3.06705e-289	2.11402	0.964	0.443	6.60274e-285	Pcp4 Peri
Tnfaip8l3	3.55096e-288	1.08131	0.83	0.209	7.64451e-284	Pcp4 Peri
Mettl7a1	1.74396e-285	1.84347	0.914	0.322	3.75439e-281	Pcp4 Peri
Tcf23	2.05339e-283	1.38561	0.773	0.187	4.42054e-279	Pcp4 Peri
Jmy	1.65934e-276	1.8112	0.958	0.535	3.57223e-272	Pcp4 Peri
Pcdh7	2.5416e-275	1.59049	0.949	0.4	5.47155e-271	Pcp4 Peri
Cpe	5.05111e-271	1.48599	0.89	0.275	1.0874e-266	Pcp4 Peri
Tns1	9.78035e-264	1.68919	0.945	0.481	2.10551e-259	Pcp4 Peri
Filip1	9.76213e-262	1.00243	0.821	0.224	2.10159e-257	Pcp4 Peri
Meis1	1.82809e-257	1.21169	0.907	0.347	3.93551e-253	Pcp4 Peri
Dclk1	2.81058e-257	1.58307	0.92	0.342	6.05062e-253	Pcp4 Peri
Pdlim7	5.6112e-256	1.48032	0.933	0.461	1.20798e-251	Pcp4 Peri
Hspb1	1.90738e-254	1.73087	0.952	0.392	4.10622e-250	Pcp4 Peri
4930523C07Rik	1.8966e-252	1.56454	0.935	0.386	4.083e-248	Pcp4 Peri
Fermt2	6.1314e-250	1.58967	0.943	0.569	1.31997e-245	Pcp4 Peri
Akr1c14	1.29685e-249	1.06067	0.733	0.165	2.79186e-245	Pcp4 Peri
Spock2	1.48088e-248	1.35877	0.81	0.235	3.18805e-244	Pcp4 Peri
Ltbp1	1.55345e-248	1.11641	0.718	0.168	3.34427e-244	Pcp4 Peri
Ptgfrn	8.10703e-242	1.02132	0.859	0.278	1.74528e-237	Pcp4 Peri
Ogn	4.58487e-241	1.81906	0.897	0.294	9.87031e-237	Pcp4 Peri
Atp2b4	1.74391e-240	1.52674	0.935	0.422	3.75428e-236	Pcp4 Peri
Actn1	9.54988e-238	1.64716	0.962	0.57	2.0559e-233	Pcp4 Peri
Palld	2.45975e-233	1.65396	0.968	0.568	5.29534e-229	Pcp4 Peri
Pbxip1	6.0908e-233	1.66053	0.935	0.543	1.31123e-228	Pcp4 Peri
Parva	1.42514e-232	1.36463	0.941	0.546	3.06805e-228	Pcp4 Peri
Flnc	4.44589e-231	1.13066	0.865	0.328	9.57112e-227	Pcp4 Peri
Selenom	1.23627e-229	1.66807	0.956	0.581	2.66144e-225	Pcp4 Peri
Rras	2.90137e-228	1.21626	0.897	0.394	6.24608e-224	Pcp4 Peri
Vcl	2.73311e-227	1.45221	0.937	0.51	5.88384e-223	Pcp4 Peri
Lims1	7.97982e-225	1.71101	0.945	0.613	1.7179e-220	Pcp4 Peri
Prkar2a	1.93113e-222	1.27908	0.901	0.447	4.15734e-218	Pcp4 Peri
Dst	6.31876e-222	1.46589	0.945	0.545	1.3603e-217	Pcp4 Peri
Ptn	1.73542e-219	1.99345	0.949	0.463	3.73601e-215	Pcp4 Peri
Ccdc85b	3.51018e-218	1.54879	0.941	0.588	7.55671e-214	Pcp4 Peri
Ilk	9.34147e-216	1.303	0.947	0.626	2.01103e-211	Pcp4 Peri
Rbpms	2.24029e-212	1.59354	0.958	0.699	4.8229e-208	Pcp4 Peri
Vldlr	3.7944e-212	1.1594	0.909	0.392	8.16859e-208	Pcp4 Peri
Cfl2	1.16013e-208	1.25008	0.941	0.649	2.49753e-204	Pcp4 Peri
Emp2	1.96971e-207	1.01949	0.88	0.358	4.24039e-203	Pcp4 Peri
Slc38a1	1.78761e-198	1.16978	0.924	0.443	3.84836e-194	Pcp4 Peri
Ppp1cb	4.38225e-191	1.12212	0.96	0.805	9.43411e-187	Pcp4 Peri
Postn	1.2299e-190	1.67524	0.75	0.234	2.64773e-186	Pcp4 Peri
Mical3	1.10489e-189	1.056	0.884	0.406	2.37861e-185	Pcp4 Peri
Svil	1.88234e-185	1.24212	0.939	0.62	4.0523e-181	Pcp4 Peri
Ttc28	2.37195e-178	1.0753	0.895	0.443	5.10633e-174	Pcp4 Peri
Clic4	4.32707e-178	1.10893	0.956	0.629	9.31531e-174	Pcp4 Peri
Pde5a	5.36797e-176	1.16301	0.827	0.313	1.15562e-171	Pcp4 Peri
Trps1	1.57132e-175	1.20904	0.926	0.584	3.38275e-171	Pcp4 Peri
Cnn2	1.01602e-172	1.16138	0.95	0.565	2.18729e-168	Pcp4 Peri
Ppp1r12a	6.81777e-172	1.21788	0.945	0.799	1.46773e-167	Pcp4 Peri
Tacc1	1.17869e-164	1.20019	0.941	0.736	2.53749e-160	Pcp4 Peri
Msrb1	1.67581e-153	1.3646	0.861	0.519	3.60768e-149	Pcp4 Peri
Igfbp5	2.76478e-148	1.45016	0.865	0.391	5.95202e-144	Pcp4 Peri
Gpx1	4.15601e-145	1.07589	0.962	0.86	8.94706e-141	Pcp4 Peri
Ar	1.49806e-142	1.04013	0.945	0.556	3.22502e-138	Pcp4 Peri
Sparcl1	2.10633e-135	1.17305	0.964	0.594	4.53451e-131	Pcp4 Peri
Filip1l	3.42377e-135	1.12608	0.846	0.437	7.37069e-131	Pcp4 Peri
Tnni2	1.04208e-132	1.15	0.253	0.033	2.2434e-128	Pcp4 Peri
Cavin3	4.06016e-129	1.01076	0.933	0.552	8.74072e-125	Pcp4 Peri
Kctd12	6.98704e-113	1.3436	0.949	0.672	1.50417e-108	Pcp4 Peri
Hspa1b	6.96298e-105	1.09884	0.817	0.401	1.49899e-100	Pcp4 Peri
Egr1	1.14189e-85	1.29828	0.848	0.571	2.45826e-81	Pcp4 Peri
Gadd45g	1.13862e-68	1.28309	0.806	0.508	2.45122e-64	Pcp4 Peri
Gzma	0	5.01374	0.634	0.034	0	NK
Ccl5	0	4.49753	0.873	0.086	0	NK
Nkg7	0	3.81512	0.99	0.068	0	NK
AW112010	0	3.657	0.998	0.314	0	NK
Irf8	0	3.46943	0.98	0.243	0	NK
Il2rb	0	3.30749	0.994	0.096	0	NK
Klra4	0	3.22306	0.654	0.022	0	NK
Gzmb	0	3.16704	0.661	0.035	0	NK
Xcl1	0	3.07036	0.802	0.048	0	NK
Klra8	0	3.05059	0.65	0.024	0	NK
Klre1	0	2.96067	0.965	0.04	0	NK
Tyrobp	0	2.90234	0.986	0.149	0	NK
Serpinb9	0	2.87994	0.93	0.227	0	NK
Ptprc	0	2.83257	0.992	0.209	0	NK
Vps37b	0	2.81321	0.982	0.336	0	NK
Prf1	0	2.77329	0.812	0.029	0	NK
Fcer1g	0	2.75937	0.988	0.17	0	NK
Dennd4a	0	2.72717	0.971	0.379	0	NK
Ncr1	0	2.70768	0.914	0.033	0	NK
Klrb1c	0	2.7067	0.894	0.031	0	NK
Klrd1	0	2.67294	0.922	0.067	0	NK
Ms4a4b	0	2.63451	0.945	0.076	0	NK
Serpinb6b	0	2.60406	0.855	0.181	0	NK
Ugcg	0	2.54807	0.967	0.455	0	NK
Sh2d2a	0	2.53402	0.912	0.078	0	NK
Txk	0	2.51806	0.916	0.074	0	NK
Klrk1	0	2.40989	0.908	0.06	0	NK
Cd52	0	2.36538	0.977	0.236	0	NK
Selplg	0	2.30746	0.959	0.172	0	NK
Klra7	0	2.28731	0.689	0.027	0	NK
Trbc1	0	2.25231	0.888	0.073	0	NK
Ctsw	0	2.23638	0.89	0.058	0	NK
Rac2	0	2.16919	0.973	0.185	0	NK
Cd7	0	2.16487	0.648	0.054	0	NK
Gimap4	0	2.08622	0.896	0.15	0	NK
Nabp1	0	2.08488	0.924	0.275	0	NK
Ptprcap	0	2.01993	0.902	0.114	0	NK
Ccr5	0	1.98237	0.838	0.108	0	NK
Arhgdib	0	1.97574	0.953	0.243	0	NK
Runx3	0	1.95892	0.875	0.137	0	NK
Coro1a	0	1.90111	0.92	0.204	0	NK
Neurl3	0	1.8977	0.879	0.165	0	NK
Hcst	0	1.89202	0.843	0.109	0	NK
Eomes	0	1.88345	0.761	0.024	0	NK
Ptpn22	0	1.88003	0.888	0.178	0	NK
Itgal	0	1.86994	0.898	0.145	0	NK
Klri2	0	1.86041	0.614	0.023	0	NK
P2ry10	0	1.84627	0.8	0.115	0	NK
Fasl	0	1.81485	0.757	0.037	0	NK
Klra9	0	1.80992	0.405	0.013	0	NK
Gimap6	0	1.78381	0.832	0.175	0	NK
Ccr2	0	1.76398	0.8	0.13	0	NK
Sell	0	1.719	0.628	0.047	0	NK
Klrc2	0	1.60716	0.659	0.029	0	NK
Gimap3	0	1.60016	0.783	0.077	0	NK
Gm19585	0	1.58859	0.652	0.051	0	NK
Skap1	0	1.58358	0.759	0.081	0	NK
Lck	0	1.55951	0.744	0.092	0	NK
Laptm5	0	1.54434	0.975	0.216	0	NK
Cd53	0	1.5119	0.89	0.184	0	NK
Gimap1	0	1.49966	0.793	0.154	0	NK
Il2rg	0	1.4765	0.804	0.157	0	NK
Gimap5	0	1.46114	0.706	0.124	0	NK
Stat4	0	1.45504	0.72	0.085	0	NK
Dock2	0	1.41741	0.802	0.152	0	NK
Plek	0	1.41476	0.8	0.152	0	NK
Sytl3	0	1.39168	0.579	0.038	0	NK
Cst7	0	1.38999	0.658	0.039	0	NK
Gpr171	0	1.38133	0.667	0.084	0	NK
Il18rap	0	1.36938	0.513	0.047	0	NK
Tnfrsf9	0	1.30991	0.503	0.056	0	NK
Klrb1b	0	1.3087	0.393	0.029	0	NK
Dok2	0	1.29903	0.656	0.065	0	NK
Styk1	0	1.29273	0.546	0.039	0	NK
Cyfip2	0	1.28821	0.72	0.129	0	NK
Gpr18	0	1.26627	0.532	0.043	0	NK
Cd27	0	1.26407	0.511	0.057	0	NK
Klra3	0	1.26388	0.299	0.01	0	NK
Itgax	0	1.24531	0.575	0.048	0	NK
Cd244a	0	1.22984	0.616	0.043	0	NK
Gm15472	0	1.22325	0.628	0.073	0	NK
Lat2	0	1.20332	0.62	0.087	0	NK
Tbx21	0	1.20003	0.536	0.033	0	NK
Klrb1f	0	1.18117	0.505	0.028	0	NK
Gimap7	0	1.14785	0.548	0.051	0	NK
Sh2d1a	0	1.14275	0.562	0.037	0	NK
Cd2	0	1.08527	0.548	0.057	0	NK
Samd3	0	1.07767	0.487	0.024	0	NK
Tbc1d10c	0	1.0598	0.564	0.069	0	NK
Atp8b4	0	1.05813	0.54	0.052	0	NK
Rinl	1.99701e-299	1.2384	0.665	0.114	4.29916e-295	NK
Cd37	1.40811e-298	1.19423	0.667	0.109	3.03139e-294	NK
Itgb2	1.04615e-297	1.4501	0.74	0.138	2.25214e-293	NK
Ptpn7	8.91941e-297	1.05163	0.54	0.068	1.92017e-292	NK
Rgs1	2.71843e-294	1.97767	0.759	0.149	5.85223e-290	NK
Arhgap45	3.86987e-290	1.37567	0.789	0.175	8.33105e-286	NK
Serpina3g	8.65546e-289	1.13467	0.499	0.06	1.86335e-284	NK
Itga2	2.23351e-274	1.3044	0.536	0.081	4.8083e-270	NK
Ccl4	1.4256e-273	1.86015	0.56	0.079	3.06902e-269	NK
Lcp1	1.48869e-273	1.75584	0.961	0.303	3.20485e-269	NK
Klrc1	1.08377e-269	1.17434	0.292	0.017	2.33315e-265	NK
Padi2	3.01054e-266	1.09741	0.569	0.093	6.48109e-262	NK
Arhgap30	5.2413e-264	1.25915	0.724	0.146	1.12835e-259	NK
Malt1	7.68661e-264	1.90351	0.886	0.305	1.65477e-259	NK
Spn	5.21664e-263	1.33682	0.554	0.084	1.12304e-258	NK
Epsti1	1.44424e-262	1.44536	0.769	0.184	3.10916e-258	NK
Arhgap9	4.78692e-259	1.00778	0.603	0.101	1.03053e-254	NK
Ptpn18	4.41693e-257	1.75845	0.935	0.341	9.50877e-253	NK
Dusp5	2.1724e-249	1.6069	0.92	0.31	4.67674e-245	NK
Bin2	1.14311e-248	1.06138	0.593	0.101	2.46089e-244	NK
Satb1	2.85251e-248	1.97532	0.816	0.271	6.14089e-244	NK
Ikzf1	1.60033e-243	1.25811	0.687	0.146	3.44518e-239	NK
2021-09-01	5.77348e-243	1.53619	0.779	0.227	1.24292e-238	NK
Nup210	1.3312e-242	1.1173	0.605	0.112	2.86581e-238	NK
Ifngr1	8.31875e-242	2.04043	0.955	0.508	1.79086e-237	NK
Ctla2b	5.08119e-241	1.44923	0.699	0.18	1.09388e-236	NK
Ankrd44	7.21331e-236	1.45199	0.812	0.24	1.55288e-231	NK
Gimap9	2.62232e-235	1.32002	0.673	0.16	5.64534e-231	NK
Tnfaip3	1.27601e-232	1.52221	0.883	0.284	2.74699e-228	NK
Dock8	8.05978e-232	1.31332	0.718	0.183	1.73511e-227	NK
Gimap8	1.34561e-230	1.00772	0.556	0.096	2.89682e-226	NK
Nfatc1	6.1061e-228	1.48194	0.716	0.195	1.31452e-223	NK
Fermt3	1.97774e-225	1.1155	0.656	0.139	4.25768e-221	NK
Spry2	6.10677e-223	1.96499	0.836	0.347	1.31467e-218	NK
H2-Q6	3.84676e-219	1.42131	0.824	0.27	8.2813e-215	NK
Dock10	5.74331e-216	1.19102	0.779	0.207	1.23642e-211	NK
Pfn1	2.75793e-214	1.5031	0.99	0.939	5.93727e-210	NK
Nr4a2	1.24234e-212	1.93748	0.883	0.375	2.6745e-208	NK
Samsn1	1.52088e-208	1.01098	0.628	0.126	3.27416e-204	NK
Ppp1r16b	2.30727e-208	1.1287	0.634	0.141	4.9671e-204	NK
Stk17b	3.20264e-208	1.40785	0.918	0.365	6.89464e-204	NK
Prex1	6.63575e-208	1.27733	0.699	0.193	1.42854e-203	NK
H2-Q7	1.96251e-207	1.70832	0.951	0.489	4.2249e-203	NK
Nr4a3	2.38327e-207	1.52544	0.787	0.239	5.1307e-203	NK
Sema4a	3.65851e-207	1.116	0.659	0.173	7.87603e-203	NK
Sh3bgrl3	3.60714e-205	1.8837	0.963	0.805	7.76545e-201	NK
Fxyd5	1.81198e-204	1.58062	0.947	0.477	3.90083e-200	NK
Adgre5	1.62842e-203	1.56845	0.765	0.241	3.50565e-199	NK
Tm6sf1	7.95268e-195	1.06636	0.656	0.163	1.71205e-190	NK
Shisa5	9.90693e-195	1.82431	0.926	0.722	2.13276e-190	NK
Ets1	2.12671e-191	1.47546	0.885	0.392	4.57838e-187	NK
Mbnl1	2.56116e-189	1.41814	0.982	0.859	5.51367e-185	NK
Tmsb4x	1.29682e-184	1.35669	0.996	0.989	2.79179e-180	NK
Bhlhe40	1.00081e-183	1.58344	0.863	0.373	2.15455e-179	NK
Zfp36l2	1.17948e-182	1.88083	0.935	0.703	2.53919e-178	NK
Prkch	1.97929e-182	1.06646	0.626	0.159	4.26102e-178	NK
B4galnt1	2.01579e-181	1.33646	0.71	0.247	4.3396e-177	NK
Itga4	2.60805e-181	1.48815	0.679	0.18	5.61461e-177	NK
Bcl2	1.7098e-178	1.92136	0.826	0.451	3.68086e-174	NK
Osbpl3	2.00644e-177	1.11771	0.632	0.179	4.31947e-173	NK
St8sia4	1.63183e-176	1.13822	0.699	0.197	3.513e-172	NK
H2-K1	2.14677e-176	1.40346	0.994	0.91	4.62156e-172	NK
Tmsb10	9.02218e-174	1.29445	0.988	0.92	1.9423e-169	NK
D16Ertd472e	1.74955e-169	1.55201	0.816	0.39	3.76644e-165	NK
H2-D1	1.88423e-168	1.30166	0.992	0.889	4.05637e-164	NK
Car2	2.29807e-168	1.35673	0.703	0.223	4.94729e-164	NK
Efhd2	2.03109e-165	1.35259	0.838	0.426	4.37252e-161	NK
Ubald2	1.65553e-159	1.56696	0.912	0.673	3.56403e-155	NK
Bcl2l11	2.52424e-157	1.57137	0.791	0.378	5.43419e-153	NK
Sub1	3.10376e-157	1.22678	0.953	0.887	6.68178e-153	NK
Slc9a3r1	2.65668e-154	1.06162	0.65	0.217	5.71931e-150	NK
Cxcr4	5.93942e-151	1.35346	0.532	0.127	1.27864e-146	NK
Chd7	9.8629e-151	1.06306	0.654	0.215	2.12329e-146	NK
Arsb	2.73534e-148	1.29151	0.718	0.335	5.88863e-144	NK
Mxd1	7.06019e-147	1.31198	0.708	0.28	1.51992e-142	NK
Fam49b	1.44623e-143	1.14694	0.828	0.452	3.11345e-139	NK
Crem	6.62985e-143	1.56718	0.796	0.446	1.42727e-138	NK
Arpc1b	4.36617e-142	1.00382	0.957	0.829	9.39949e-138	NK
Arap2	6.77041e-142	1.13906	0.652	0.236	1.45753e-137	NK
Actb	7.48867e-141	1.08644	1	0.992	1.61216e-136	NK
Btg1	6.54557e-140	1.4113	0.969	0.862	1.40913e-135	NK
Cyba	1.29644e-138	1.15355	0.939	0.827	2.79098e-134	NK
B2m	1.79066e-137	1.028	0.994	0.955	3.85493e-133	NK
Actr3	3.1404e-134	1.07323	0.943	0.82	6.76065e-130	NK
Gpsm3	2.80289e-133	1.02254	0.652	0.241	6.03407e-129	NK
Id2	1.61632e-132	1.37222	0.814	0.378	3.47962e-128	NK
Fosl2	9.29486e-130	1.42524	0.883	0.649	2.001e-125	NK
Ablim1	3.98444e-124	1.14901	0.804	0.472	8.5777e-120	NK
Jak1	1.44976e-121	1.14594	0.928	0.829	3.12105e-117	NK
Spp1	2.33359e-121	1.22848	0.264	0.038	5.02375e-117	NK
2021-09-06	2.71105e-120	1.08601	0.659	0.298	5.83636e-116	NK
Esyt1	4.31467e-115	1.16129	0.738	0.431	9.28862e-111	NK
Cnn2	8.63574e-114	1.12742	0.853	0.571	1.8591e-109	NK
Tmed5	1.01641e-112	1.11519	0.84	0.644	2.18812e-108	NK
Tes	3.34641e-112	1.05851	0.753	0.377	7.20415e-108	NK
Pik3r1	1.54323e-109	1.31973	0.904	0.767	3.32226e-105	NK
Sp100	8.54871e-108	1.0151	0.734	0.365	1.84037e-103	NK
Nsd3	2.11634e-106	1.16811	0.834	0.726	4.55605e-102	NK
Runx1	4.45377e-105	1.04976	0.663	0.291	9.58807e-101	NK
Tecpr1	7.12739e-105	1.20275	0.642	0.31	1.53438e-100	NK
Abcb1b	2.40589e-104	1.01551	0.456	0.14	5.17941e-100	NK
Dgat1	4.90071e-102	1.02508	0.583	0.234	1.05502e-97	NK
S100a13	5.85562e-102	1.04161	0.816	0.625	1.2606e-97	NK
Pim1	9.24712e-101	1.11305	0.83	0.484	1.99072e-96	NK
Cotl1	5.34088e-99	1.11703	0.82	0.606	1.14979e-94	NK
Limd2	7.73227e-99	1.10706	0.693	0.375	1.6646e-94	NK
Chsy1	4.53761e-98	1.03782	0.716	0.431	9.76857e-94	NK
Vgll4	1.41875e-97	1.21732	0.732	0.505	3.05429e-93	NK
Ccnd2	1.02357e-96	1.56373	0.771	0.478	2.20353e-92	NK
Vasp	5.29196e-93	1.01363	0.802	0.611	1.13925e-88	NK
Rsbn1l	2.2769e-91	1.03581	0.775	0.612	4.9017e-87	NK
Tln1	1.22117e-90	1.01114	0.865	0.787	2.62893e-86	NK
Ier5l	1.47486e-86	1.13627	0.519	0.217	3.17508e-82	NK
Evl	1.169e-83	1.04398	0.701	0.493	2.51662e-79	NK
Diaph1	5.86572e-82	1.00039	0.734	0.511	1.26277e-77	NK
Atp11b	1.6035e-81	1.08182	0.73	0.543	3.45201e-77	NK
Kdm2b	2.31e-77	1.16719	0.609	0.345	4.97298e-73	NK
Pycard	3.19035e-76	1.04004	0.703	0.48	6.8682e-72	NK
Gem	6.07832e-64	1.18673	0.626	0.393	1.30854e-59	NK
Hist1h2ap	0	2.53139	0.702	0.119	0	Mki67 Fibr
Top2a	0	2.32965	0.87	0.198	0	Mki67 Fibr
Pclaf	0	2.20961	0.921	0.123	0	Mki67 Fibr
Cenpf	0	2.18507	0.935	0.097	0	Mki67 Fibr
Mki67	0	2.03599	0.933	0.139	0	Mki67 Fibr
Hist1h1b	0	2.01668	0.657	0.077	0	Mki67 Fibr
Prc1	0	1.87359	0.834	0.086	0	Mki67 Fibr
Ube2c	0	1.7784	0.868	0.112	0	Mki67 Fibr
Cks2	0	1.76389	0.939	0.276	0	Mki67 Fibr
Birc5	0	1.72229	0.915	0.091	0	Mki67 Fibr
Tpx2	0	1.56321	0.876	0.081	0	Mki67 Fibr
Hmmr	0	1.47965	0.834	0.044	0	Mki67 Fibr
Cdk1	0	1.39014	0.809	0.122	0	Mki67 Fibr
Cenpe	0	1.36613	0.854	0.077	0	Mki67 Fibr
Cdca8	0	1.24037	0.858	0.097	0	Mki67 Fibr
Kif11	0	1.23994	0.793	0.065	0	Mki67 Fibr
Knl1	0	1.22329	0.807	0.06	0	Mki67 Fibr
Cdca3	0	1.1959	0.878	0.085	0	Mki67 Fibr
Cdc20	0	1.18841	0.7	0.067	0	Mki67 Fibr
Anln	0	1.15753	0.826	0.061	0	Mki67 Fibr
Tk1	0	1.14285	0.751	0.087	0	Mki67 Fibr
Ccnb2	0	1.13759	0.809	0.078	0	Mki67 Fibr
Spc24	0	1.12458	0.89	0.099	0	Mki67 Fibr
Ccna2	0	1.11059	0.803	0.061	0	Mki67 Fibr
Aspm	0	1.11056	0.682	0.04	0	Mki67 Fibr
Kif23	0	1.10775	0.742	0.071	0	Mki67 Fibr
Racgap1	0	1.08867	0.828	0.088	0	Mki67 Fibr
Nusap1	0	1.08562	0.653	0.054	0	Mki67 Fibr
Esco2	0	1.05223	0.698	0.042	0	Mki67 Fibr
Ckap2l	0	1.02619	0.828	0.051	0	Mki67 Fibr
Ccnb1	0	1.00669	0.649	0.038	0	Mki67 Fibr
Hist1h2ae	1.4763e-293	1.96458	0.696	0.13	3.17819e-289	Mki67 Fibr
Smc2	5.94938e-282	1.53093	0.892	0.278	1.28078e-277	Mki67 Fibr
Stmn1	1.24162e-278	2.31816	0.986	0.506	2.67296e-274	Mki67 Fibr
H2afx	6.37117e-259	1.66982	0.921	0.369	1.37158e-254	Mki67 Fibr
Lmnb1	2.00193e-239	1.14549	0.929	0.32	4.30976e-235	Mki67 Fibr
Cks1b	1.77916e-238	1.27296	0.931	0.414	3.83018e-234	Mki67 Fibr
Tyms	2.40257e-238	1.21304	0.824	0.255	5.17226e-234	Mki67 Fibr
Ccdc34	1.29747e-236	1.30278	0.955	0.468	2.79319e-232	Mki67 Fibr
Smc4	5.76814e-236	1.49359	0.953	0.427	1.24176e-231	Mki67 Fibr
H2afz	9.26782e-236	1.76845	0.996	0.914	1.99518e-231	Mki67 Fibr
Rrm1	5.57239e-235	1.15247	0.888	0.312	1.19962e-230	Mki67 Fibr
Hmgb1	1.59451e-230	1.36884	0.988	0.913	3.43266e-226	Mki67 Fibr
Hmgb2	9.46495e-227	2.11415	0.992	0.735	2.03761e-222	Mki67 Fibr
Hmgn2	1.25449e-226	1.46616	0.966	0.63	2.70066e-222	Mki67 Fibr
Tuba1b	5.30174e-225	1.64046	0.986	0.74	1.14136e-220	Mki67 Fibr
Nucks1	2.65828e-219	1.49668	0.978	0.768	5.72273e-215	Mki67 Fibr
Lig1	5.38259e-219	1.07778	0.734	0.191	1.15876e-214	Mki67 Fibr
Selenoh	2.80899e-215	1.38004	0.957	0.621	6.0472e-211	Mki67 Fibr
Cenpa	1.5049e-211	1.17113	0.773	0.195	3.23974e-207	Mki67 Fibr
Ran	3.1381e-204	1.33853	0.984	0.851	6.75569e-200	Mki67 Fibr
Tmpo	4.34921e-204	1.34142	0.959	0.557	9.36299e-200	Mki67 Fibr
Hsp90aa1	3.85264e-197	1.48684	0.988	0.92	8.29397e-193	Mki67 Fibr
Tubb5	2.24584e-194	1.61483	0.992	0.861	4.83484e-190	Mki67 Fibr
Atad2	7.92538e-189	1.28493	0.854	0.338	1.70618e-184	Mki67 Fibr
Tubb6	1.07857e-183	1.05968	0.917	0.412	2.32195e-179	Mki67 Fibr
Ube2s	3.20173e-180	1.39862	0.959	0.743	6.89269e-176	Mki67 Fibr
Anp32b	2.00694e-171	1.21178	0.974	0.866	4.32055e-167	Mki67 Fibr
H2afv	3.19857e-168	1.32628	0.963	0.771	6.88588e-164	Mki67 Fibr
Ranbp1	9.06654e-162	1.21548	0.955	0.774	1.95184e-157	Mki67 Fibr
Hjurp	7.813e-161	1.18341	0.886	0.479	1.68198e-156	Mki67 Fibr
Lgals1	1.00133e-153	1.23008	0.996	0.852	2.15567e-149	Mki67 Fibr
Tubb4b	7.35285e-151	1.24771	0.941	0.598	1.58292e-146	Mki67 Fibr
Dek	1.02812e-150	1.22953	0.955	0.756	2.21334e-146	Mki67 Fibr
Pkdcc	7.81089e-141	1.20939	0.882	0.394	1.68153e-136	Mki67 Fibr
Dut	3.371e-134	1.0508	0.846	0.434	7.25708e-130	Mki67 Fibr
Hspd1	3.34979e-126	1.13667	0.97	0.818	7.21144e-122	Mki67 Fibr
Pcna	2.0957e-82	1.15712	0.84	0.582	4.51162e-78	Mki67 Fibr
Lyz2	0	5.69657	0.97	0.12	0	C1qa Mo
C1qa	0	5.0702	0.725	0.03	0	C1qa Mo
C1qb	0	4.68451	0.74	0.026	0	C1qa Mo
C1qc	0	4.36261	0.732	0.016	0	C1qa Mo
Ctss	0	3.97131	0.929	0.11	0	C1qa Mo
Cxcl2	0	3.92163	0.539	0.045	0	C1qa Mo
H2-Aa	0	3.85167	0.807	0.123	0	C1qa Mo
Cd74	0	3.73837	0.865	0.205	0	C1qa Mo
Il1b	0	3.67886	0.736	0.061	0	C1qa Mo
H2-Eb1	0	3.62537	0.773	0.154	0	C1qa Mo
H2-Ab1	0	3.47221	0.803	0.165	0	C1qa Mo
Wfdc17	0	3.46881	0.867	0.04	0	C1qa Mo
Ms4a7	0	3.39701	0.723	0.013	0	C1qa Mo
Lst1	0	3.30872	0.886	0.061	0	C1qa Mo
Fcer1g	0	3.25792	0.974	0.175	0	C1qa Mo
Cybb	0	3.23208	0.865	0.059	0	C1qa Mo
Aif1	0	3.18244	0.848	0.032	0	C1qa Mo
Mafb	0	3.0545	0.747	0.094	0	C1qa Mo
Mpeg1	0	2.96691	0.858	0.049	0	C1qa Mo
Adgre1	0	2.96401	0.785	0.01	0	C1qa Mo
Ms4a6c	0	2.95907	0.852	0.044	0	C1qa Mo
Csf1r	0	2.95397	0.835	0.02	0	C1qa Mo
Ccl6	0	2.75747	0.747	0.029	0	C1qa Mo
Mrc1	0	2.74055	0.592	0.015	0	C1qa Mo
Ly86	0	2.68893	0.828	0.04	0	C1qa Mo
Tyrobp	0	2.68388	0.938	0.155	0	C1qa Mo
C3ar1	0	2.6815	0.689	0.007	0	C1qa Mo
Cx3cr1	0	2.63296	0.693	0.014	0	C1qa Mo
Laptm5	0	2.48194	0.931	0.221	0	C1qa Mo
Ccl3	0	2.46472	0.464	0.027	0	C1qa Mo
Clec4a1	0	2.438	0.766	0.014	0	C1qa Mo
Plek	0	2.43554	0.828	0.154	0	C1qa Mo
Fcrls	0	2.34913	0.502	0.006	0	C1qa Mo
Trf	0	2.34007	0.723	0.116	0	C1qa Mo
Fyb	0	2.32116	0.837	0.172	0	C1qa Mo
Clec4a3	0	2.3034	0.768	0.016	0	C1qa Mo
Pou2f2	0	2.27104	0.717	0.048	0	C1qa Mo
Ccl9	0	2.25144	0.601	0.019	0	C1qa Mo
Clec12a	0	2.23838	0.742	0.048	0	C1qa Mo
Nlrp3	0	2.23277	0.603	0.025	0	C1qa Mo
Trem2	0	2.18376	0.597	0.016	0	C1qa Mo
Cd68	0	2.131	0.764	0.062	0	C1qa Mo
Bcl2a1b	0	2.1147	0.648	0.09	0	C1qa Mo
Ifi207	0	2.11305	0.723	0.041	0	C1qa Mo
Cd300c2	0	2.10712	0.76	0.027	0	C1qa Mo
Pld4	0	2.09374	0.766	0.044	0	C1qa Mo
Spi1	0	2.09244	0.8	0.045	0	C1qa Mo
Ptafr	0	2.05202	0.717	0.033	0	C1qa Mo
Slfn2	0	2.05073	0.758	0.144	0	C1qa Mo
Fcgr2b	0	2.02591	0.727	0.056	0	C1qa Mo
Cd53	0	1.94321	0.867	0.188	0	C1qa Mo
Fcgr3	0	1.93329	0.695	0.026	0	C1qa Mo
Tnf	0	1.92803	0.421	0.022	0	C1qa Mo
Slc15a3	0	1.91517	0.708	0.054	0	C1qa Mo
Lilrb4a	0	1.89541	0.712	0.059	0	C1qa Mo
Itgam	0	1.89316	0.727	0.041	0	C1qa Mo
Tlr2	0	1.85689	0.663	0.09	0	C1qa Mo
Pf4	0	1.84098	0.391	0.008	0	C1qa Mo
Cd300a	0	1.83589	0.721	0.027	0	C1qa Mo
Ms4a4c	0	1.81329	0.47	0.045	0	C1qa Mo
Ncf1	0	1.8124	0.687	0.046	0	C1qa Mo
F13a1	0	1.80373	0.335	0.005	0	C1qa Mo
Ccl12	0	1.80094	0.324	0.004	0	C1qa Mo
Ncf2	0	1.80034	0.734	0.123	0	C1qa Mo
H2-DMa	0	1.79526	0.674	0.088	0	C1qa Mo
Clec4a2	0	1.76595	0.603	0.011	0	C1qa Mo
Pirb	0	1.74148	0.695	0.028	0	C1qa Mo
Cyth4	0	1.73934	0.77	0.137	0	C1qa Mo
Fcgr1	0	1.72819	0.616	0.007	0	C1qa Mo
Il1rn	0	1.72276	0.382	0.013	0	C1qa Mo
Plbd1	0	1.71761	0.652	0.034	0	C1qa Mo
Ms4a6d	0	1.7108	0.631	0.014	0	C1qa Mo
Clec4e	0	1.70823	0.313	0.006	0	C1qa Mo
Rassf4	0	1.69563	0.725	0.067	0	C1qa Mo
Snx20	0	1.65786	0.697	0.101	0	C1qa Mo
Nrros	0	1.62267	0.719	0.095	0	C1qa Mo
Syk	0	1.61169	0.745	0.109	0	C1qa Mo
Ms4a6b	0	1.61045	0.689	0.098	0	C1qa Mo
Fcgr4	0	1.53524	0.554	0.006	0	C1qa Mo
Hck	0	1.51561	0.624	0.025	0	C1qa Mo
Lilr4b	0	1.50739	0.594	0.053	0	C1qa Mo
Lair1	0	1.46083	0.599	0.034	0	C1qa Mo
Slc11a1	0	1.44991	0.582	0.027	0	C1qa Mo
C5ar1	0	1.43885	0.487	0.006	0	C1qa Mo
Lpcat2	0	1.41501	0.562	0.037	0	C1qa Mo
Evi2a	0	1.3929	0.646	0.081	0	C1qa Mo
Gm6377	0	1.38622	0.534	0.017	0	C1qa Mo
Lrrc25	0	1.376	0.607	0.022	0	C1qa Mo
Csf3r	0	1.3264	0.442	0.006	0	C1qa Mo
Il10ra	0	1.3259	0.609	0.046	0	C1qa Mo
Igsf6	0	1.29377	0.524	0.013	0	C1qa Mo
Folr2	0	1.22843	0.23	0.003	0	C1qa Mo
Osm	0	1.20461	0.401	0.018	0	C1qa Mo
Cyp4f18	0	1.19087	0.464	0.016	0	C1qa Mo
Tbxas1	0	1.18861	0.498	0.009	0	C1qa Mo
P2ry6	0	1.16124	0.53	0.013	0	C1qa Mo
Nfam1	0	1.15413	0.521	0.026	0	C1qa Mo
Cd300ld	0	1.11321	0.481	0.007	0	C1qa Mo
Apoc2	0	1.06553	0.352	0.005	0	C1qa Mo
Gm21188	0	1.0578	0.47	0.006	0	C1qa Mo
Cd86	0	1.05469	0.506	0.026	0	C1qa Mo
Clec4d	0	1.01405	0.255	0.006	0	C1qa Mo
Klra2	0	1.0135	0.401	0.006	0	C1qa Mo
Irf5	0	1.0127	0.5	0.047	0	C1qa Mo
Cd84	5.90249e-307	1.27936	0.612	0.081	1.27069e-302	C1qa Mo
AB124611	9.79434e-303	1.22485	0.511	0.056	2.10853e-298	C1qa Mo
Pik3ap1	2.45529e-301	1.69936	0.7	0.125	5.28574e-297	C1qa Mo
Sirpa	7.10063e-295	2.44752	0.833	0.236	1.52862e-290	C1qa Mo
Cfp	1.03867e-293	1.46537	0.494	0.055	2.23605e-289	C1qa Mo
Apobec1	4.24959e-293	1.17582	0.541	0.07	9.14852e-289	C1qa Mo
Nckap1l	4.10048e-292	1.28868	0.644	0.1	8.82751e-288	C1qa Mo
Cd14	6.98075e-292	2.59942	0.708	0.141	1.50282e-287	C1qa Mo
Lcp2	1.28107e-288	1.34985	0.678	0.109	2.7579e-284	C1qa Mo
Ctsc	4.40406e-286	3.33789	0.884	0.317	9.48105e-282	C1qa Mo
Alox5ap	2.90113e-277	1.98847	0.762	0.172	6.24554e-273	C1qa Mo
Ccl4	6.25534e-276	3.31773	0.571	0.081	1.34665e-271	C1qa Mo
Cxcr4	6.58206e-276	2.00497	0.682	0.122	1.41699e-271	C1qa Mo
Vsir	4.06833e-275	1.63337	0.725	0.155	8.75831e-271	C1qa Mo
Unc93b1	9.6892e-274	2.51002	0.85	0.274	2.08589e-269	C1qa Mo
Ccrl2	1.03623e-269	2.61306	0.639	0.119	2.2308e-265	C1qa Mo
Hcls1	5.88145e-269	1.52997	0.742	0.151	1.26616e-264	C1qa Mo
Ptgs2	3.73043e-268	2.28441	0.481	0.056	8.03087e-264	C1qa Mo
Myo1f	2.06412e-267	1.19651	0.609	0.093	4.44363e-263	C1qa Mo
Ptpn6	2.58947e-260	1.56171	0.723	0.151	5.57461e-256	C1qa Mo
H2-DMb1	3.62522e-259	1.76117	0.607	0.103	7.80438e-255	C1qa Mo
Ccr5	2.93306e-256	1.69262	0.672	0.119	6.31429e-252	C1qa Mo
Bcl2a1a	8.40772e-255	1.10963	0.303	0.019	1.81001e-250	C1qa Mo
Lyn	9.46731e-255	1.97716	0.811	0.245	2.03812e-250	C1qa Mo
Ifi204	2.21603e-241	1.68493	0.665	0.144	4.77067e-237	C1qa Mo
Cd83	1.48629e-239	3.01026	0.738	0.198	3.19969e-235	C1qa Mo
Lcp1	2.56267e-239	2.11713	0.908	0.308	5.51692e-235	C1qa Mo
Tnfrsf1b	2.72101e-239	1.44491	0.704	0.15	5.85779e-235	C1qa Mo
Cd52	2.84711e-236	1.86085	0.923	0.242	6.12925e-232	C1qa Mo
Tm6sf1	5.69564e-235	1.35699	0.712	0.163	1.22616e-230	C1qa Mo
Hpgds	4.03504e-231	1.53227	0.515	0.081	8.68663e-227	C1qa Mo
Ncf4	2.4703e-230	1.12636	0.547	0.087	5.31806e-226	C1qa Mo
Csf2rb	9.99236e-230	1.01912	0.534	0.08	2.15116e-225	C1qa Mo
Tpd52	1.50133e-226	2.1498	0.841	0.307	3.23206e-222	C1qa Mo
Apoe	4.42907e-225	5.97775	0.901	0.515	9.5349e-221	C1qa Mo
Ftl1	2.63567e-223	2.24968	0.991	0.953	5.67408e-219	C1qa Mo
Psap	9.93302e-222	3.03789	0.953	0.886	2.13838e-217	C1qa Mo
Cxcl16	2.59886e-221	2.19066	0.691	0.18	5.59482e-217	C1qa Mo
Stab1	3.58343e-218	1.75799	0.461	0.065	7.7144e-214	C1qa Mo
Lgmn	9.28766e-218	3.31626	0.85	0.391	1.99945e-213	C1qa Mo
Cd72	3.35915e-217	1.84735	0.468	0.068	7.23157e-213	C1qa Mo
Ighm	2.92221e-215	1.19005	0.59	0.107	6.29093e-211	C1qa Mo
Pla2g15	3.1594e-214	1.25921	0.519	0.093	6.80156e-210	C1qa Mo
Ptprc	1.54596e-213	1.42905	0.884	0.218	3.32815e-209	C1qa Mo
Gpr65	2.4378e-212	1.1925	0.526	0.087	5.24809e-208	C1qa Mo
Gngt2	2.25008e-211	1.82617	0.663	0.162	4.84397e-207	C1qa Mo
Stap1	6.52195e-207	1.33218	0.526	0.091	1.40405e-202	C1qa Mo
Arhgdib	2.14739e-203	1.59887	0.858	0.251	4.6229e-199	C1qa Mo
Sdc3	9.41216e-203	2.00943	0.762	0.274	2.02625e-198	C1qa Mo
Ptprj	1.97373e-202	1.39848	0.657	0.17	4.24906e-198	C1qa Mo
Tmem106a	1.9361e-201	1.26395	0.556	0.116	4.16803e-197	C1qa Mo
Il6ra	3.234e-201	1.1162	0.577	0.122	6.96216e-197	C1qa Mo
Cst3	1.73691e-199	1.9473	0.951	0.873	3.73922e-195	C1qa Mo
Ctsz	1.10696e-198	2.25941	0.921	0.726	2.38305e-194	C1qa Mo
Cd48	3.35739e-198	1.1611	0.603	0.122	7.22779e-194	C1qa Mo
Otulinl	7.18416e-197	1.07216	0.562	0.11	1.54661e-192	C1qa Mo
Rgs10	1.14719e-196	1.7477	0.719	0.23	2.46967e-192	C1qa Mo
Cdkn1a	8.33551e-196	2.03091	0.691	0.195	1.79447e-191	C1qa Mo
Cd93	1.93267e-193	1.304	0.67	0.144	4.16066e-189	C1qa Mo
Dusp2	2.56387e-193	2.01401	0.629	0.148	5.5195e-189	C1qa Mo
Fermt3	3.9203e-192	1.09929	0.642	0.142	8.43962e-188	C1qa Mo
Ccl8	2.43313e-190	3.46128	0.298	0.029	5.23803e-186	C1qa Mo
Ctsb	2.09309e-188	2.76858	0.955	0.848	4.50601e-184	C1qa Mo
Pla2g7	2.51826e-187	1.33284	0.543	0.109	5.42131e-183	C1qa Mo
Ucp2	1.37858e-185	2.05476	0.886	0.499	2.96782e-181	C1qa Mo
Fth1	8.12939e-185	2.03491	0.989	0.974	1.7501e-180	C1qa Mo
Efhd2	2.1544e-184	2.14676	0.841	0.427	4.63799e-180	C1qa Mo
Coro1a	3.05015e-182	1.51254	0.8	0.212	6.56636e-178	C1qa Mo
Hacd4	6.12252e-182	1.23923	0.607	0.156	1.31806e-177	C1qa Mo
Slamf7	1.05938e-179	1.15259	0.481	0.084	2.28064e-175	C1qa Mo
Skap2	6.38621e-179	1.29609	0.704	0.221	1.37482e-174	C1qa Mo
Atp6v0c	8.60322e-178	1.66713	0.921	0.863	1.8521e-173	C1qa Mo
B2m	2.29298e-177	1.60261	0.994	0.955	4.93632e-173	C1qa Mo
Tmsb4x	5.155e-176	1.6172	0.998	0.989	1.10977e-171	C1qa Mo
Hexa	2.04627e-172	2.04168	0.822	0.465	4.4052e-168	C1qa Mo
Ctsh	7.11163e-171	1.96407	0.843	0.471	1.53099e-166	C1qa Mo
Inpp5d	6.33105e-170	1.06641	0.627	0.154	1.36295e-165	C1qa Mo
Itgb2	2.85675e-167	1.15626	0.624	0.146	6.15001e-163	C1qa Mo
Tgfb1	1.43635e-161	1.46444	0.734	0.252	3.09218e-157	C1qa Mo
Plin2	2.66561e-160	2.25923	0.837	0.537	5.73852e-156	C1qa Mo
Lamp1	3.04692e-159	1.82943	0.891	0.814	6.55942e-155	C1qa Mo
Fam49b	3.14809e-159	1.77309	0.843	0.453	6.77721e-155	C1qa Mo
Gatm	1.03331e-157	1.72346	0.552	0.143	2.22451e-153	C1qa Mo
Grn	1.64382e-156	2.35528	0.882	0.726	3.53881e-152	C1qa Mo
Neurl3	2.18996e-156	1.09883	0.685	0.177	4.71455e-152	C1qa Mo
Cebpb	4.31003e-156	2.45307	0.871	0.643	9.27863e-152	C1qa Mo
Rac2	5.97141e-155	1.0746	0.76	0.199	1.28552e-150	C1qa Mo
Prkcd	3.07625e-154	1.43841	0.712	0.279	6.62256e-150	C1qa Mo
Sdcbp	5.37158e-154	1.79871	0.908	0.823	1.15639e-149	C1qa Mo
Gdf15	1.27977e-146	1.89245	0.309	0.041	2.75508e-142	C1qa Mo
Arrb2	3.01099e-146	1.10664	0.579	0.165	6.48207e-142	C1qa Mo
Rap1b	5.86104e-145	1.74335	0.891	0.801	1.26176e-140	C1qa Mo
Cotl1	5.85932e-144	1.7007	0.869	0.604	1.26139e-139	C1qa Mo
Itm2b	1.33668e-143	1.82897	0.953	0.942	2.8776e-139	C1qa Mo
Rab7b	8.32833e-142	1.56231	0.614	0.213	1.79292e-137	C1qa Mo
Cyba	5.30874e-141	1.66306	0.899	0.829	1.14287e-136	C1qa Mo
Gmfg	9.16354e-141	1.16652	0.68	0.22	1.97273e-136	C1qa Mo
Il10rb	4.50647e-140	1.29741	0.661	0.246	9.70152e-136	C1qa Mo
Ctsa	7.18499e-140	1.76835	0.809	0.557	1.54679e-135	C1qa Mo
Ptpn18	2.82552e-139	1.3808	0.822	0.349	6.08277e-135	C1qa Mo
H2-D1	3.24524e-139	1.45033	0.961	0.891	6.98636e-135	C1qa Mo
Npc2	8.83794e-139	1.58605	0.88	0.861	1.90263e-134	C1qa Mo
Hexb	1.18869e-136	2.0107	0.717	0.343	2.55901e-132	C1qa Mo
Lgals3	1.67803e-135	2.05333	0.674	0.262	3.61246e-131	C1qa Mo
Marcks	1.61893e-133	1.59927	0.936	0.765	3.48524e-129	C1qa Mo
Actb	2.05144e-133	1.10428	1	0.992	4.41635e-129	C1qa Mo
Selenop	2.87139e-133	3.36366	0.852	0.657	6.18152e-129	C1qa Mo
Il10	7.95836e-133	1.19702	0.127	0.006	1.71328e-128	C1qa Mo
Atp6v0b	1.48115e-130	1.36739	0.865	0.761	3.18863e-126	C1qa Mo
Ly6e	1.79754e-129	1.71633	0.921	0.842	3.86973e-125	C1qa Mo
Gpx1	5.75134e-129	1.50023	0.921	0.863	1.23815e-124	C1qa Mo
H2-K1	2.74357e-128	1.40319	0.979	0.911	5.90636e-124	C1qa Mo
Plekho2	1.20369e-127	1.39375	0.708	0.33	2.5913e-123	C1qa Mo
Zeb2	2.13719e-127	1.57926	0.863	0.589	4.60094e-123	C1qa Mo
Serinc3	8.95336e-127	1.66272	0.906	0.794	1.92748e-122	C1qa Mo
Arpc2	3.54015e-126	1.28386	0.906	0.888	7.62123e-122	C1qa Mo
Capza2	8.20126e-126	1.39561	0.873	0.827	1.76557e-121	C1qa Mo
Ctsd	8.907e-126	2.1192	0.899	0.833	1.9175e-121	C1qa Mo
Ehd4	1.8844e-125	1.25285	0.715	0.287	4.05673e-121	C1qa Mo
Ccr2	5.49107e-123	1.83922	0.536	0.146	1.18212e-118	C1qa Mo
Ninj1	5.78467e-123	1.71409	0.65	0.293	1.24532e-118	C1qa Mo
Rab20	1.44276e-121	1.22608	0.579	0.203	3.10597e-117	C1qa Mo
Rgs1	1.90201e-121	1.63105	0.569	0.16	4.09464e-117	C1qa Mo
Ifi27l2a	2.82272e-121	2.21601	0.8	0.471	6.07676e-117	C1qa Mo
Samhd1	5.74454e-120	1.83699	0.779	0.459	1.23668e-115	C1qa Mo
Rel	1.15127e-119	1.59088	0.719	0.336	2.47846e-115	C1qa Mo
Abcg1	2.33098e-119	1.06495	0.481	0.124	5.01812e-115	C1qa Mo
Tgfbi	7.59577e-117	1.58013	0.717	0.317	1.63522e-112	C1qa Mo
Tnfaip2	7.76561e-116	1.58327	0.448	0.114	1.67178e-111	C1qa Mo
Actr3	3.21155e-115	1.46015	0.878	0.824	6.91382e-111	C1qa Mo
Pim1	1.20313e-114	1.83001	0.809	0.487	2.59011e-110	C1qa Mo
Sh3bgrl3	1.97136e-114	1.30093	0.914	0.808	4.24394e-110	C1qa Mo
Rnf149	3.4191e-114	1.40277	0.631	0.275	7.36065e-110	C1qa Mo
Mcl1	9.38488e-114	1.61329	0.869	0.831	2.02038e-109	C1qa Mo
Arpc1b	1.43201e-113	1.33533	0.878	0.833	3.08284e-109	C1qa Mo
Nfe2l2	2.79244e-113	1.80663	0.809	0.678	6.01157e-109	C1qa Mo
Rhog	2.16577e-112	1.27882	0.71	0.381	4.66247e-108	C1qa Mo
Slc43a2	1.73843e-110	1.12273	0.521	0.174	3.74248e-106	C1qa Mo
Zc3h12a	1.82939e-110	1.11844	0.506	0.151	3.93831e-106	C1qa Mo
Hmox1	4.85843e-109	1.44805	0.429	0.117	1.04592e-104	C1qa Mo
Pde4b	1.05747e-106	1.26974	0.642	0.258	2.27653e-102	C1qa Mo
Trim30a	1.6675e-106	1.19673	0.597	0.221	3.5898e-102	C1qa Mo
Ccl2	1.01901e-105	1.50382	0.343	0.07	2.19372e-101	C1qa Mo
Slfn5	1.24887e-105	1.34373	0.657	0.269	2.68858e-101	C1qa Mo
Arl5c	7.3794e-104	1.11485	0.414	0.104	1.58864e-99	C1qa Mo
Pip4k2a	9.06274e-104	1.20657	0.667	0.318	1.95103e-99	C1qa Mo
Grk2	9.66027e-103	1.15799	0.736	0.41	2.07966e-98	C1qa Mo
Zfp36	1.18566e-102	1.93288	0.83	0.578	2.55249e-98	C1qa Mo
Dhrs3	2.93053e-102	1.41562	0.597	0.257	6.30884e-98	C1qa Mo
Vamp8	1.14823e-98	1.31895	0.8	0.608	2.4719e-94	C1qa Mo
Metrnl	1.83939e-98	1.00213	0.556	0.209	3.95983e-94	C1qa Mo
Basp1	3.77912e-98	1.93816	0.659	0.35	8.13569e-94	C1qa Mo
Lipa	1.86516e-97	1.57377	0.68	0.399	4.01532e-93	C1qa Mo
Bach1	2.03452e-96	1.57118	0.702	0.424	4.37991e-92	C1qa Mo
Sat1	3.11495e-96	1.28962	0.856	0.618	6.70587e-92	C1qa Mo
Dusp1	9.56659e-95	2.17222	0.749	0.498	2.0595e-90	C1qa Mo
Picalm	1.81347e-93	1.28245	0.824	0.752	3.90405e-89	C1qa Mo
P2rx4	2.60616e-93	1.32998	0.644	0.335	5.61055e-89	C1qa Mo
Rab3il1	5.50135e-93	1.045	0.464	0.154	1.18433e-88	C1qa Mo
Mapkapk2	3.13694e-92	1.4097	0.736	0.52	6.7532e-88	C1qa Mo
Gda	3.4379e-91	1.41043	0.414	0.116	7.40111e-87	C1qa Mo
Rasgef1b	3.13273e-90	1.35901	0.519	0.202	6.74414e-86	C1qa Mo
Dazap2	7.3884e-90	1.28929	0.826	0.755	1.59057e-85	C1qa Mo
Rab8b	1.75165e-88	1.05933	0.697	0.381	3.77094e-84	C1qa Mo
Iqgap1	1.42106e-87	1.23807	0.863	0.811	3.05925e-83	C1qa Mo
Cndp2	2.51797e-87	1.11227	0.627	0.308	5.42068e-83	C1qa Mo
Irf7	3.14899e-87	1.37854	0.502	0.187	6.77914e-83	C1qa Mo
Ubl3	7.12039e-86	1.20796	0.781	0.634	1.53288e-81	C1qa Mo
Actr2	8.9162e-85	1.1629	0.826	0.75	1.91948e-80	C1qa Mo
Tmem86a	2.16756e-83	1.01753	0.47	0.172	4.66633e-79	C1qa Mo
BC005537	1.47783e-81	1.19981	0.865	0.854	3.18148e-77	C1qa Mo
Bri3	5.00509e-81	1.15135	0.826	0.809	1.07749e-76	C1qa Mo
Gm2a	3.95378e-80	1.30862	0.727	0.513	8.5117e-76	C1qa Mo
Ccl7	6.73112e-80	2.02175	0.273	0.058	1.44907e-75	C1qa Mo
Gns	1.78118e-79	1.27893	0.727	0.562	3.83453e-75	C1qa Mo
Junb	3.9243e-79	1.41258	0.867	0.687	8.44824e-75	C1qa Mo
Grb2	1.96016e-78	1.177	0.742	0.593	4.21984e-74	C1qa Mo
Asah1	3.00264e-78	1.17945	0.708	0.496	6.46409e-74	C1qa Mo
Ptpn1	1.7268e-77	1.21734	0.725	0.524	3.71745e-73	C1qa Mo
Creg1	2.81991e-76	1.35598	0.71	0.536	6.0707e-72	C1qa Mo
Adgre5	5.32488e-76	1.08292	0.582	0.252	1.14634e-71	C1qa Mo
Nfkbiz	6.20805e-76	1.99515	0.672	0.4	1.33647e-71	C1qa Mo
Acod1	1.98663e-74	1.24072	0.161	0.021	4.27682e-70	C1qa Mo
Rilpl2	1.04184e-73	1.25002	0.614	0.363	2.24288e-69	C1qa Mo
Skil	1.59112e-73	1.29426	0.76	0.555	3.42537e-69	C1qa Mo
Cd38	1.82805e-73	1.03783	0.393	0.122	3.93542e-69	C1qa Mo
Arpc5	6.80053e-72	1.0261	0.833	0.792	1.46402e-67	C1qa Mo
Acp5	1.30835e-71	1.10369	0.32	0.087	2.81661e-67	C1qa Mo
Trib1	2.40017e-71	1.08282	0.642	0.335	5.16709e-67	C1qa Mo
Cd44	6.30389e-71	1.47472	0.723	0.503	1.3571e-66	C1qa Mo
Ifi30	6.76614e-71	1.44347	0.674	0.486	1.45661e-66	C1qa Mo
Cyfip1	1.10022e-70	1.16454	0.736	0.629	2.36854e-66	C1qa Mo
Cltc	9.10094e-70	1.26836	0.822	0.824	1.95925e-65	C1qa Mo
Slc6a6	9.66786e-70	1.09549	0.706	0.486	2.0813e-65	C1qa Mo
Fxyd5	3.19208e-69	1.27125	0.76	0.488	6.8719e-65	C1qa Mo
Atp6v1b2	1.27739e-68	1.18567	0.644	0.427	2.74997e-64	C1qa Mo
Kctd12	1.05317e-67	1.36333	0.803	0.681	2.26726e-63	C1qa Mo
Btg1	1.16143e-66	1.36123	0.878	0.866	2.50032e-62	C1qa Mo
Emilin2	5.06268e-66	1.06697	0.481	0.216	1.08989e-61	C1qa Mo
Rnf130	2.02625e-64	1.11349	0.738	0.637	4.3621e-60	C1qa Mo
Cytip	6.89056e-64	1.1704	0.502	0.193	1.4834e-59	C1qa Mo
Man2b1	8.02169e-64	1.10349	0.627	0.4	1.72691e-59	C1qa Mo
Mob1a	1.10689e-63	1.00938	0.775	0.733	2.38291e-59	C1qa Mo
Ier5	3.95128e-63	1.2655	0.747	0.612	8.50631e-59	C1qa Mo
Litaf	1.13875e-62	1.06314	0.779	0.754	2.45151e-58	C1qa Mo
Gas7	1.46888e-62	1.0273	0.53	0.278	3.16221e-58	C1qa Mo
Itgb5	3.85486e-62	1.10024	0.592	0.356	8.29874e-58	C1qa Mo
Abhd12	1.43248e-61	1.09127	0.579	0.347	3.08384e-57	C1qa Mo
Serp1	2.19055e-61	1.08241	0.837	0.786	4.71582e-57	C1qa Mo
Pltp	9.33964e-61	1.66639	0.655	0.453	2.01064e-56	C1qa Mo
Kdm6b	1.47791e-60	1.46538	0.73	0.666	3.18165e-56	C1qa Mo
Pid1	8.84569e-60	1.09103	0.646	0.407	1.9043e-55	C1qa Mo
Acp2	2.15125e-59	1.0893	0.554	0.335	4.6312e-55	C1qa Mo
Irf2bp2	2.30514e-59	1.10039	0.785	0.759	4.96251e-55	C1qa Mo
Ly6c2	2.91115e-58	1.69686	0.264	0.067	6.26713e-54	C1qa Mo
Ifrd1	3.94946e-56	1.64385	0.745	0.665	8.5024e-52	C1qa Mo
Prdx5	9.28397e-55	1.26291	0.76	0.768	1.99865e-50	C1qa Mo
Rap2b	1.18715e-53	1.00997	0.556	0.345	2.55569e-49	C1qa Mo
Saa3	1.9153e-53	2.13697	0.12	0.017	4.12327e-49	C1qa Mo
Tapbp	4.48966e-52	1.04011	0.762	0.696	9.66533e-48	C1qa Mo
Sgpl1	7.65726e-52	1.0835	0.603	0.429	1.64846e-47	C1qa Mo
Sgk1	2.61012e-49	1.22184	0.491	0.251	5.61906e-45	C1qa Mo
Atf3	2.69556e-49	1.10608	0.676	0.406	5.803e-45	C1qa Mo
Gadd45b	2.81245e-48	1.24522	0.601	0.375	6.05464e-44	C1qa Mo
Nadk	7.93259e-47	1.04484	0.605	0.461	1.70773e-42	C1qa Mo
Ehd1	1.45254e-44	1.20735	0.577	0.422	3.12702e-40	C1qa Mo
Lpl	9.87819e-44	1.52577	0.438	0.214	2.12658e-39	C1qa Mo
Isg15	2.4637e-43	1.27643	0.526	0.299	5.30386e-39	C1qa Mo
Stat1	1.12492e-42	1.12373	0.627	0.479	2.42173e-38	C1qa Mo
Mxd1	1.41994e-42	1.11472	0.513	0.291	3.05684e-38	C1qa Mo
Dab2	9.88576e-39	1.80667	0.558	0.433	2.12821e-34	C1qa Mo
Axl	2.35191e-36	1.0643	0.607	0.477	5.06319e-32	C1qa Mo
Cstb	1.8124e-35	1.02116	0.738	0.749	3.90173e-31	C1qa Mo
Abca1	8.63741e-35	1.53134	0.579	0.477	1.85946e-30	C1qa Mo
Maf	3.32997e-34	1.14416	0.717	0.589	7.16877e-30	C1qa Mo
Fosb	3.90423e-34	1.0999	0.586	0.389	8.40504e-30	C1qa Mo
Lgals3bp	3.20241e-33	1.08699	0.629	0.577	6.89415e-29	C1qa Mo
Id2	3.65599e-33	1.10826	0.579	0.391	7.87062e-29	C1qa Mo
Nfkbia	4.19564e-31	1.33204	0.73	0.689	9.03238e-27	C1qa Mo
Srgn	1.80002e-27	1.01486	0.79	0.704	3.87509e-23	C1qa Mo
S100a9	2.39791e-15	3.00044	0.047	0.009	5.16222e-11	C1qa Mo
Msrb1	1.50859e-14	1.17537	0.556	0.536	3.2477e-10	C1qa Mo
Thbs1	2.77675e-09	1.84251	0.489	0.5	5.97779e-05	C1qa Mo
S100a8	6.10582e-09	2.7388	0.041	0.011	0.000131446	C1qa Mo
Marcksl1	1.47218e-07	1.16057	0.586	0.641	0.00316932	C1qa Mo
G0s2	1.67343e-07	1.25183	0.054	0.148	0.00360255	C1qa Mo
Fabp5	6.25427e-07	1.04164	0.356	0.304	0.0134642	C1qa Mo
H2-Aa	0	3.79681	0.746	0.128	0	Napsa Mo
Il1b	0	3.45071	0.592	0.07	0	Napsa Mo
Plbd1	0	2.42396	0.554	0.041	0	Napsa Mo
Tnip3	0	2.41283	0.35	0.018	0	Napsa Mo
Cd209a	0	2.11927	0.282	0.01	0	Napsa Mo
Wdfy4	0	2.04252	0.469	0.027	0	Napsa Mo
Ciita	0	1.39831	0.432	0.025	0	Napsa Mo
H2-DMb2	0	1.08624	0.31	0.007	0	Napsa Mo
H2-Ob	0	1.0818	0.378	0.014	0	Napsa Mo
Flt3	0	1.04406	0.345	0.011	0	Napsa Mo
H2-Ab1	5.41585e-305	4.2482	0.793	0.168	1.16592e-300	Napsa Mo
Spi1	5.1683e-288	1.75731	0.535	0.06	1.11263e-283	Napsa Mo
H2-Eb1	1.91187e-282	3.94011	0.754	0.157	4.11588e-278	Napsa Mo
Cd74	8.9934e-277	4.12683	0.826	0.209	1.9361e-272	Napsa Mo
Napsa	1.93891e-268	2.13647	0.519	0.065	4.17409e-264	Napsa Mo
Pld4	5.54477e-261	1.53999	0.512	0.058	1.19368e-256	Napsa Mo
Cd86	2.47466e-222	1.2164	0.366	0.034	5.32746e-218	Napsa Mo
Ly86	3.03286e-213	1.35941	0.472	0.059	6.52915e-209	Napsa Mo
Mpeg1	7.18387e-198	1.65545	0.486	0.068	1.54654e-193	Napsa Mo
Fgd2	3.53101e-197	1.18682	0.331	0.031	7.60157e-193	Napsa Mo
Nlrp3	2.84492e-189	1.2005	0.357	0.038	6.12455e-185	Napsa Mo
Wfdc17	2.92588e-177	2.01528	0.432	0.062	6.29884e-173	Napsa Mo
Ctss	4.73687e-177	1.8189	0.601	0.128	1.01975e-172	Napsa Mo
H2-DMb1	3.28629e-175	2.0806	0.526	0.108	7.07472e-171	Napsa Mo
Snx20	1.49601e-172	1.83529	0.535	0.11	3.2206e-168	Napsa Mo
Ms4a6c	1.13092e-169	1.64062	0.434	0.065	2.43463e-165	Napsa Mo
H2-DMa	1.17564e-160	2.03246	0.488	0.099	2.53091e-156	Napsa Mo
Clec10a	1.28932e-158	1.37075	0.246	0.021	2.77565e-154	Napsa Mo
Themis2	1.21007e-154	1.14326	0.329	0.041	2.60504e-150	Napsa Mo
Nuak2	9.60435e-151	1.06034	0.394	0.064	2.06762e-146	Napsa Mo
Aif1	1.08827e-146	1.37845	0.383	0.056	2.34283e-142	Napsa Mo
Slc15a3	1.3523e-146	1.5084	0.415	0.069	2.91124e-142	Napsa Mo
Fgr	3.35427e-145	1.05021	0.326	0.043	7.22108e-141	Napsa Mo
Laptm5	3.57684e-137	2.11366	0.7	0.234	7.70023e-133	Napsa Mo
Pirb	3.61795e-137	1.09303	0.333	0.046	7.78872e-133	Napsa Mo
Ncf1	9.16636e-137	1.15974	0.383	0.061	1.97333e-132	Napsa Mo
Csf2rb	4.62312e-136	1.58008	0.439	0.086	9.95266e-132	Napsa Mo
Ptafr	8.67214e-132	1.12722	0.345	0.052	1.86694e-127	Napsa Mo
Bcl2a1d	1.29558e-131	1.42418	0.383	0.066	2.78912e-127	Napsa Mo
Rassf4	1.86875e-131	1.20221	0.425	0.082	4.02305e-127	Napsa Mo
Ms4a4c	8.02335e-131	1.20305	0.34	0.052	1.72727e-126	Napsa Mo
Plek	3.86137e-130	1.92157	0.58	0.167	8.31276e-126	Napsa Mo
Coro1a	7.02191e-126	1.71702	0.683	0.22	1.51168e-121	Napsa Mo
Cytip	1.6092e-123	2.06425	0.594	0.19	3.46428e-119	Napsa Mo
Cybb	1.87412e-121	1.395	0.42	0.081	4.03461e-117	Napsa Mo
Cd83	3.02924e-120	2.61165	0.592	0.206	6.52135e-116	Napsa Mo
Mgl2	2.99469e-118	1.07551	0.134	0.007	6.44697e-114	Napsa Mo
Tyrobp	4.55697e-118	1.43137	0.624	0.172	9.81024e-114	Napsa Mo
Ccl6	3.43275e-114	1.1223	0.319	0.05	7.39002e-110	Napsa Mo
Cyth4	3.22823e-112	1.57101	0.528	0.15	6.94973e-108	Napsa Mo
Myo1g	3.4483e-112	1.3387	0.432	0.098	7.4235e-108	Napsa Mo
Ptprc	6.39858e-110	1.49459	0.695	0.228	1.37749e-105	Napsa Mo
Gpr132	1.23403e-108	1.55561	0.519	0.147	2.65661e-104	Napsa Mo
Dock10	1.73744e-108	1.92539	0.603	0.219	3.74037e-104	Napsa Mo
Cbfa2t3	5.45266e-106	1.64418	0.528	0.17	1.17385e-101	Napsa Mo
Nrros	7.52298e-103	1.49939	0.434	0.11	1.61955e-98	Napsa Mo
Il10ra	5.53187e-97	1.0519	0.324	0.06	1.1909e-92	Napsa Mo
Itgb7	8.95922e-92	1.14482	0.446	0.119	1.92874e-87	Napsa Mo
Syk	9.61802e-90	1.2983	0.441	0.125	2.07057e-85	Napsa Mo
Alox5ap	1.34022e-88	1.87315	0.507	0.185	2.88523e-84	Napsa Mo
Il1r2	6.40689e-85	1.4051	0.31	0.067	1.37928e-80	Napsa Mo
Pmaip1	6.2361e-83	1.32865	0.439	0.135	1.34251e-78	Napsa Mo
Ccr2	6.56918e-79	1.35003	0.491	0.149	1.41421e-74	Napsa Mo
Cd52	6.60816e-79	1.47307	0.643	0.257	1.4226e-74	Napsa Mo
Ptgs2	3.60305e-78	1.57273	0.3	0.066	7.75664e-74	Napsa Mo
Lcp1	1.85673e-75	1.58267	0.648	0.322	3.99716e-71	Napsa Mo
Runx3	3.28744e-75	1.20056	0.498	0.16	7.07721e-71	Napsa Mo
Fcer1g	1.70549e-74	1.13859	0.566	0.195	3.67157e-70	Napsa Mo
Stap1	4.14811e-71	1.38928	0.359	0.1	8.93005e-67	Napsa Mo
Lilrb4a	3.04547e-69	1.27396	0.319	0.078	6.55629e-65	Napsa Mo
Pou2f2	1.39311e-65	1.04507	0.293	0.069	2.99909e-61	Napsa Mo
Skap2	3.52114e-65	1.41558	0.512	0.231	7.5803e-61	Napsa Mo
Bcl2a1b	3.0554e-64	1.3961	0.366	0.105	6.57768e-60	Napsa Mo
Nfkbie	7.12861e-64	1.38865	0.43	0.159	1.53465e-59	Napsa Mo
Itga4	7.94096e-62	1.22755	0.491	0.192	1.70953e-57	Napsa Mo
Traf1	1.8065e-61	1.80983	0.451	0.178	3.88904e-57	Napsa Mo
Map3k14	5.34333e-61	1.4232	0.437	0.173	1.15031e-56	Napsa Mo
Arhgap30	2.92664e-60	1.01245	0.46	0.162	6.30047e-56	Napsa Mo
Nfkbid	1.84218e-59	1.18193	0.338	0.1	3.96585e-55	Napsa Mo
Lyn	7.167e-58	1.46033	0.526	0.259	1.54291e-53	Napsa Mo
Lgals3	1.10492e-56	1.85177	0.519	0.27	2.37866e-52	Napsa Mo
Cst3	1.16912e-56	3.23343	0.735	0.883	2.51687e-52	Napsa Mo
Tnfsf9	5.08171e-54	1.11277	0.27	0.075	1.09399e-49	Napsa Mo
Rel	1.56465e-53	2.18963	0.561	0.345	3.36838e-49	Napsa Mo
Tm6sf1	1.97221e-53	1.22779	0.439	0.177	4.24578e-49	Napsa Mo
Unc93b1	2.93404e-52	1.32955	0.535	0.29	6.3164e-48	Napsa Mo
Neurl3	9.4715e-51	1.12538	0.474	0.188	2.03902e-46	Napsa Mo
Pde4b	2.87569e-50	1.41161	0.509	0.265	6.19078e-46	Napsa Mo
Ncf2	4.14775e-50	1.21469	0.378	0.14	8.92928e-46	Napsa Mo
Gm42418	2.78937e-48	1.89306	0.995	1	6.00496e-44	Napsa Mo
Ucp2	1.37821e-46	1.37234	0.669	0.51	2.96701e-42	Napsa Mo
Camk1d	9.19942e-44	1.11574	0.383	0.159	1.98045e-39	Napsa Mo
Csf2ra	1.56453e-43	1.5201	0.488	0.281	3.36812e-39	Napsa Mo
Pim1	1.03665e-42	1.63337	0.629	0.496	2.2317e-38	Napsa Mo
Grk3	1.58552e-40	1.05883	0.362	0.156	3.41331e-36	Napsa Mo
Tgfb1	8.96875e-39	1.40267	0.491	0.264	1.93079e-34	Napsa Mo
Arhgap45	1.12559e-36	1.12421	0.425	0.196	2.42316e-32	Napsa Mo
Pip4k2a	1.49539e-36	1.33623	0.5	0.327	3.21928e-32	Napsa Mo
Arl5c	1.55071e-35	1.11696	0.289	0.111	3.33837e-31	Napsa Mo
Dusp2	2.91162e-35	1.23186	0.366	0.162	6.26814e-31	Napsa Mo
Tmsb4x	1.59296e-34	1.41878	0.92	0.992	3.42933e-30	Napsa Mo
Fam49b	2.42019e-34	1.49451	0.575	0.466	5.21019e-30	Napsa Mo
Cxcl16	2.94885e-34	1.17358	0.397	0.195	6.34828e-30	Napsa Mo
Gpx1	2.05406e-33	1.34906	0.697	0.873	4.42197e-29	Napsa Mo
Naaa	2.78437e-32	1.69923	0.423	0.248	5.99419e-28	Napsa Mo
St8sia4	1.10427e-31	1.12885	0.425	0.213	2.37728e-27	Napsa Mo
Etv3	1.23958e-30	2.25839	0.467	0.325	2.66856e-26	Napsa Mo
Sowahc	2.12664e-30	1.21043	0.369	0.193	4.57824e-26	Napsa Mo
Ifi30	9.33666e-30	2.26838	0.542	0.492	2.01e-25	Napsa Mo
Gm2a	3.42562e-29	2.0996	0.549	0.522	7.37468e-25	Napsa Mo
Nr4a3	2.09242e-28	1.51649	0.439	0.259	4.50455e-24	Napsa Mo
Dapp1	2.25091e-28	1.11849	0.425	0.261	4.84577e-24	Napsa Mo
Stk17b	3.15955e-28	1.0896	0.552	0.386	6.80189e-24	Napsa Mo
AY036118	2.09852e-27	1.57373	0.854	0.94	4.5177e-23	Napsa Mo
Rab11fip1	3.5546e-27	1.00648	0.345	0.166	7.65234e-23	Napsa Mo
Cdkn1a	5.00707e-26	1.33204	0.378	0.21	1.07792e-21	Napsa Mo
Chd7	6.19154e-25	1.0896	0.404	0.229	1.33291e-20	Napsa Mo
Dennd4a	8.02954e-25	1.25352	0.545	0.402	1.7286e-20	Napsa Mo
Synj1	9.71692e-25	1.02557	0.423	0.269	2.09186e-20	Napsa Mo
Picalm	3.37035e-24	1.58677	0.643	0.76	7.25568e-20	Napsa Mo
Runx1	2.49995e-23	1.19574	0.465	0.303	5.38189e-19	Napsa Mo
Psap	2.23768e-22	1.48845	0.69	0.898	4.81728e-18	Napsa Mo
Malt1	7.66323e-22	1.65988	0.458	0.328	1.64974e-17	Napsa Mo
Btg2	6.00122e-21	1.0091	0.709	0.74	1.29194e-16	Napsa Mo
Syngr2	2.04924e-20	1.42356	0.507	0.48	4.4116e-16	Napsa Mo
Kdm6b	4.01981e-20	1.83897	0.596	0.672	8.65384e-16	Napsa Mo
S100a4	6.12658e-20	1.61581	0.408	0.276	1.31893e-15	Napsa Mo
Tep1	6.48692e-20	1.01443	0.376	0.246	1.3965e-15	Napsa Mo
Trib1	1.39984e-19	1.07205	0.467	0.344	3.01358e-15	Napsa Mo
Atox1	1.9014e-19	1.31724	0.634	0.853	4.09333e-15	Napsa Mo
Samhd1	2.29457e-19	1.31105	0.533	0.471	4.93975e-15	Napsa Mo
Efhd2	6.22504e-19	1.08133	0.514	0.443	1.34013e-14	Napsa Mo
Ccnd1	1.29812e-18	1.01702	0.404	0.262	2.79459e-14	Napsa Mo
Rasgef1b	1.05739e-17	1.17923	0.338	0.211	2.27636e-13	Napsa Mo
Fxyd5	1.78676e-17	1.12759	0.545	0.498	3.84655e-13	Napsa Mo
Btg1	2.89696e-17	1.20603	0.685	0.875	6.23657e-13	Napsa Mo
Skil	6.92439e-17	1.4179	0.552	0.565	1.49068e-12	Napsa Mo
Trerf1	8.77495e-17	1.01475	0.399	0.291	1.88907e-12	Napsa Mo
Nr4a1	1.82992e-16	1.07134	0.582	0.504	3.93945e-12	Napsa Mo
Tnfaip8	3.33899e-16	1.20313	0.514	0.507	7.18818e-12	Napsa Mo
Prkcd	8.1737e-16	1.16277	0.401	0.294	1.75963e-11	Napsa Mo
Rab43	1.6644e-15	1.05718	0.462	0.404	3.58312e-11	Napsa Mo
Spag9	2.16495e-15	1.39528	0.608	0.773	4.6607e-11	Napsa Mo
Csrnp1	2.59326e-15	1.082	0.423	0.319	5.58277e-11	Napsa Mo
Psmb8	2.72865e-15	1.25077	0.575	0.659	5.87424e-11	Napsa Mo
Dleu2	3.6273e-15	1.23144	0.401	0.284	7.80886e-11	Napsa Mo
Actr3	8.73162e-15	1.11621	0.62	0.835	1.87974e-10	Napsa Mo
Olfm1	1.03852e-13	1.01845	0.39	0.318	2.23573e-09	Napsa Mo
Man2b1	1.54078e-13	1.00695	0.458	0.408	3.317e-09	Napsa Mo
Psmb9	4.24142e-13	1.07087	0.467	0.416	9.13094e-09	Napsa Mo
Kctd12	5.49932e-13	1.07038	0.603	0.69	1.18389e-08	Napsa Mo
Pfkp	6.19151e-13	1.02442	0.392	0.304	1.33291e-08	Napsa Mo
Ctsh	6.23307e-13	1.23188	0.488	0.488	1.34185e-08	Napsa Mo
Uvrag	7.01809e-13	1.12658	0.401	0.325	1.51086e-08	Napsa Mo
Got1	9.46356e-13	1.03899	0.354	0.259	2.03732e-08	Napsa Mo
Sh3bgrl3	2.07182e-12	1.17602	0.617	0.821	4.4602e-08	Napsa Mo
Arpc1b	2.3209e-12	1.00413	0.615	0.845	4.99643e-08	Napsa Mo
Basp1	7.00756e-12	1.25462	0.423	0.361	1.50859e-07	Napsa Mo
Tent5c	7.29881e-12	1.06793	0.345	0.243	1.57129e-07	Napsa Mo
Iqgap1	5.65197e-11	1.16604	0.622	0.821	1.21676e-06	Napsa Mo
H2afy	2.86285e-10	1.18758	0.573	0.802	6.16314e-06	Napsa Mo
Crip1	1.52561e-09	1.06361	0.592	0.767	3.28433e-05	Napsa Mo
Nfkbiz	2.03701e-09	1.69575	0.43	0.412	4.38528e-05	Napsa Mo
Ahr	1.45839e-08	1.15628	0.347	0.279	0.000313962	Napsa Mo
Kpna4	1.60536e-08	1.37685	0.523	0.606	0.000345602	Napsa Mo
Itpr1	1.93391e-08	1.01483	0.465	0.473	0.000416332	Napsa Mo
Nfe2l2	2.51304e-08	1.29868	0.547	0.69	0.000541006	Napsa Mo
Fnbp1	8.89264e-08	1.07173	0.484	0.5	0.00191441	Napsa Mo
Hexim1	5.29227e-07	1.11689	0.317	0.54	0.0113932	Napsa Mo
Grb2	7.60876e-07	1.0665	0.507	0.604	0.0163801	Napsa Mo
Hbb-bt	2.13233e-06	4.46614	0.028	0.007	0.0459049	Napsa Mo
Lcn2	0	4.10063	0.988	0.045	0	Lcn2 LE
Wfdc2	0	4.06786	0.991	0.19	0	Lcn2 LE
Epcam	0	3.29674	0.994	0.161	0	Lcn2 LE
Cd24a	0	3.15383	1	0.236	0	Lcn2 LE
Cldn7	0	3.01681	0.991	0.124	0	Lcn2 LE
Hbegf	0	2.99189	0.95	0.182	0	Lcn2 LE
Krt8	0	2.97625	1	0.167	0	Lcn2 LE
Krt19	0	2.84646	0.971	0.104	0	Lcn2 LE
Plet1	0	2.78589	0.971	0.112	0	Lcn2 LE
Tacstd2	0	2.77469	0.815	0.027	0	Lcn2 LE
Edn1	0	2.68281	0.929	0.103	0	Lcn2 LE
Ltf	0	2.66397	0.809	0.039	0	Lcn2 LE
Cldn4	0	2.63267	0.932	0.12	0	Lcn2 LE
Clu	0	2.63011	0.959	0.194	0	Lcn2 LE
Krt18	0	2.55448	0.988	0.176	0	Lcn2 LE
Sprr1a	0	2.27231	0.562	0.015	0	Lcn2 LE
Khdc1a	0	2.24486	0.553	0.035	0	Lcn2 LE
Elf3	0	2.21104	0.953	0.076	0	Lcn2 LE
Rnf128	0	2.19477	0.988	0.137	0	Lcn2 LE
Sfn	0	2.1267	0.803	0.07	0	Lcn2 LE
Bcat1	0	2.09846	0.985	0.18	0	Lcn2 LE
C3	0	2.05685	0.924	0.106	0	Lcn2 LE
Cxcl17	0	1.98512	0.918	0.032	0	Lcn2 LE
BC048679	0	1.96269	0.826	0.056	0	Lcn2 LE
Bglap3	0	1.93749	0.618	0.005	0	Lcn2 LE
Cdh1	0	1.86097	0.974	0.129	0	Lcn2 LE
Prap1	0	1.8383	0.294	0.005	0	Lcn2 LE
Sftpd	0	1.77929	0.891	0.027	0	Lcn2 LE
Alox15	0	1.77053	0.718	0.079	0	Lcn2 LE
Gdf15	0	1.7546	0.597	0.035	0	Lcn2 LE
Cfb	0	1.75383	0.853	0.054	0	Lcn2 LE
Klf5	0	1.73715	0.932	0.125	0	Lcn2 LE
Padi1	0	1.73412	0.915	0.063	0	Lcn2 LE
Plaur	0	1.72653	0.759	0.099	0	Lcn2 LE
Pdzk1ip1	0	1.70931	0.826	0.08	0	Lcn2 LE
Fxyd3	0	1.70837	0.982	0.157	0	Lcn2 LE
Nav2	0	1.69544	0.941	0.181	0	Lcn2 LE
Il1f6	0	1.6727	0.665	0.004	0	Lcn2 LE
Sox9	0	1.60756	0.771	0.096	0	Lcn2 LE
Pigr	0	1.60344	0.838	0.068	0	Lcn2 LE
Krt7	0	1.60191	0.924	0.095	0	Lcn2 LE
Macc1	0	1.5506	0.891	0.052	0	Lcn2 LE
Irf6	0	1.51989	0.968	0.113	0	Lcn2 LE
Mecom	0	1.51502	0.95	0.158	0	Lcn2 LE
Lamc2	0	1.48335	0.785	0.072	0	Lcn2 LE
Itpkc	0	1.47923	0.785	0.114	0	Lcn2 LE
Cpm	0	1.47308	0.847	0.078	0	Lcn2 LE
Rab11fip1	0	1.46874	0.918	0.148	0	Lcn2 LE
Fut9	0	1.46865	0.912	0.032	0	Lcn2 LE
Egfl6	0	1.4626	0.826	0.021	0	Lcn2 LE
Slc7a11	0	1.45609	0.909	0.058	0	Lcn2 LE
F2rl1	0	1.4464	0.897	0.082	0	Lcn2 LE
St14	0	1.44392	0.926	0.09	0	Lcn2 LE
Krt17	0	1.41453	0.371	0.008	0	Lcn2 LE
Dsp	0	1.38252	0.926	0.097	0	Lcn2 LE
Blnk	0	1.35692	0.906	0.119	0	Lcn2 LE
Ehf	0	1.32714	0.935	0.104	0	Lcn2 LE
Mgll	0	1.32176	0.888	0.075	0	Lcn2 LE
Alox12e	0	1.31784	0.818	0.067	0	Lcn2 LE
Mal2	0	1.31349	0.906	0.045	0	Lcn2 LE
Tmem213	0	1.30712	0.918	0.108	0	Lcn2 LE
Wwc1	0	1.28329	0.929	0.11	0	Lcn2 LE
Fermt1	0	1.26938	0.915	0.096	0	Lcn2 LE
Gabrp	0	1.26172	0.868	0.009	0	Lcn2 LE
Kctd1	0	1.25333	0.941	0.144	0	Lcn2 LE
Cdkl1	0	1.24988	0.903	0.129	0	Lcn2 LE
Ceacam1	0	1.22733	0.835	0.118	0	Lcn2 LE
Ppp2r2b	0	1.2271	0.876	0.088	0	Lcn2 LE
Plekhs1	0	1.21134	0.932	0.116	0	Lcn2 LE
Cxadr	0	1.19552	0.926	0.098	0	Lcn2 LE
4833423E24Rik	0	1.18609	0.853	0.102	0	Lcn2 LE
Fcgbp	0	1.17594	0.885	0.064	0	Lcn2 LE
Bcam	0	1.15429	0.95	0.159	0	Lcn2 LE
Hmga2	0	1.14668	0.888	0.063	0	Lcn2 LE
Cfi	0	1.13671	0.859	0.032	0	Lcn2 LE
Ly6g	0	1.13104	0.671	0.004	0	Lcn2 LE
Muc1	0	1.12958	0.891	0.108	0	Lcn2 LE
Tfcp2l1	0	1.11646	0.915	0.134	0	Lcn2 LE
Chdh	0	1.10018	0.938	0.114	0	Lcn2 LE
Gprc5a	0	1.08636	0.724	0.03	0	Lcn2 LE
Rab25	0	1.08449	0.909	0.105	0	Lcn2 LE
Bcl2l15	0	1.07663	0.671	0.012	0	Lcn2 LE
Tuft1	0	1.05724	0.856	0.085	0	Lcn2 LE
Wnt7a	0	1.05041	0.671	0.011	0	Lcn2 LE
Mal	0	1.04636	0.885	0.1	0	Lcn2 LE
Tspan1	0	1.0412	0.835	0.073	0	Lcn2 LE
Serpina1e	0	1.03627	0.535	0.016	0	Lcn2 LE
Epha2	0	1.02245	0.791	0.059	0	Lcn2 LE
Pax8	0	1.01656	0.888	0.096	0	Lcn2 LE
Atp2b2	0	1.00932	0.868	0.075	0	Lcn2 LE
Lrrc31	0	1.00251	0.882	0.069	0	Lcn2 LE
Car2	4.50043e-308	2.1631	0.982	0.221	9.68853e-304	Lcn2 LE
Prelid2	3.00675e-300	1.38203	0.906	0.18	6.47293e-296	Lcn2 LE
Calb1	4.94176e-300	1.22471	0.547	0.048	1.06386e-295	Lcn2 LE
Cldn3	1.02204e-296	1.66143	0.976	0.175	2.20025e-292	Lcn2 LE
Efnb2	1.63852e-287	1.14186	0.885	0.164	3.5274e-283	Lcn2 LE
Ptprf	1.34386e-277	1.29603	0.95	0.231	2.89306e-273	Lcn2 LE
Sgms2	1.41487e-274	1.13762	0.912	0.153	3.04594e-270	Lcn2 LE
Lurap1l	7.85304e-267	1.09343	0.856	0.153	1.6906e-262	Lcn2 LE
Msx1	1.44141e-264	1.08005	0.909	0.149	3.10306e-260	Lcn2 LE
Spint2	2.11092e-264	1.79434	0.976	0.264	4.5444e-260	Lcn2 LE
Cp	1.5304e-251	1.87864	0.9	0.213	3.29464e-247	Lcn2 LE
Naalad2	9.66361e-251	2.25165	0.953	0.304	2.08038e-246	Lcn2 LE
Cldn10	2.75146e-250	1.68103	0.921	0.207	5.92334e-246	Lcn2 LE
Slc25a25	6.99103e-250	1.30586	0.865	0.197	1.50503e-245	Lcn2 LE
Frat2	9.51893e-249	1.22537	0.829	0.163	2.04924e-244	Lcn2 LE
F11r	2.86394e-248	1.02217	0.947	0.202	6.16549e-244	Lcn2 LE
Sprr2f	2.01637e-242	1.20701	0.4	0.03	4.34084e-238	Lcn2 LE
Pam	1.88175e-234	1.80004	0.971	0.342	4.05103e-230	Lcn2 LE
Gadd45a	5.73698e-233	1.68614	0.962	0.258	1.23506e-228	Lcn2 LE
Rnd3	2.6175e-232	1.55455	0.894	0.237	5.63496e-228	Lcn2 LE
Nectin2	1.67131e-231	1.0498	0.918	0.235	3.59799e-227	Lcn2 LE
Tmem158	3.54126e-229	2.51891	0.994	0.384	7.62363e-225	Lcn2 LE
Lbp	8.26686e-229	1.30199	0.918	0.212	1.77969e-224	Lcn2 LE
Ccn1	5.9036e-228	2.56619	0.965	0.321	1.27093e-223	Lcn2 LE
Cndp2	2.82611e-225	1.65847	0.941	0.302	6.08406e-221	Lcn2 LE
Chchd10	2.41306e-220	1.16137	0.929	0.218	5.19483e-216	Lcn2 LE
Adi1	6.48538e-218	1.46492	0.944	0.311	1.39617e-213	Lcn2 LE
Anpep	8.37341e-217	2.11789	0.982	0.334	1.80263e-212	Lcn2 LE
[truncated: 1,890 more rows]

## Sheet: PgrTrim28
	Pgr (normalized reads)	Trim28 (normalized reads)	seurat_clusters	orig.ident
Flox_AAACCCAAGGTTGACG-1	1.55162	0.55608168875Clec3b Fibr24	Ctla2a Fibr	Flox
Flox_AAACCCACAGCATCTA-1	0.827097	0	Ctla2a Fibr	Flox
Flox_AAACGAATCGTTACCC-1	1.23185	0	Ctla2a Fibr	Flox
Flox_AAACGCTCAATAGTAG-1	0.698371	0.290297	Ctla2a Fibr	Flox
Flox_AAAGGATGTTCACCGG-1	1.29625	0.844918	Ctla2a Fibr	Flox
Flox_AAAGGGCTCATGCCAA-1	1.09797	0	Ctla2a Fibr	Flox
Flox_AAAGGTAGTTCGGCCA-1	0.676332	0.394286	Ctla2a Fibr	Flox
Flox_AAAGTCCTCACGGAGA-1	1.59101	0.329929	Ctla2a Fibr	Flox
Flox_AAAGTGACATTGTGCA-1	1.48769	0.35652500766Clec3b Fibr69	Ctla2a Fibr	Flox
Flox_AAAGTGATCGCCTTGT-1	1.65763	0	Ctla2a Fibr	Flox
Flox_AAATGGACAGCACAAG-1	1.6456	0	Ctla2a Fibr	Flox
Flox_AACAACCGTGGTAACG-1	0.940761	0.7Clec3b Fibr580506360294	Ctla2a Fibr	Flox
Flox_AACAACCTCGAGCTGC-1	1.58594	0.678525	Ctla2a Fibr	Flox
Flox_AACAGGGCAAATGATG-1	1.61538	0.696868	Ctla2a Fibr	Flox
Flox_AACAGGGTCGGTGAAG-1	0.878757	0.532951	Ctla2a Fibr	Flox
Flox_AACCACAAGTGCGCTC-1	1.39644	0.79584954Clec3b Fibr8404	Ctla2a Fibr	Flox
Flox_AACCATGCATCCCGTT-1	1.70845	0	Ctla2a Fibr	Flox
Flox_AACCATGGTGCGGCTT-1	1.08243	0.833446	Ctla2a Fibr	Flox
Flox_AACCCAAGTCCGACGT-1	0.95793	0.95793	Ctla2a Fibr	Flox
Flox_AACCTTTGTCTTCTAT-1	0	0.937598	Ctla2a Fibr	Flox
Flox_AACGAAAAGTATAACG-1	1.59869	0.447114	Ctla2a Fibr	Flox
Flox_AACGAAAGTTGTCCCT-1	1.87062	0	Ctla2a Fibr	Flox
Flox_AACGGGAAGTCATGGG-1	1.39944	0.701928	Ctla2a Fibr	Flox
Flox_AACGGGACACCCTTGT-1	1.27696	0.416829	Ctla2a Fibr	Flox
Flox_AACGGGACAGGGATAC-1	0.56961	1.07122	Ctla2a Fibr	Flox
Flox_AACGGGATCAAACTGC-1	1.5871	0.963419	Ctla2a Fibr	Flox
Flox_AACGTCACATCTGTTT-1	1.60Clec3b Fibr5008408181	0	Ctla2a Fibr	Flox
Flox_AACGTCAGTCCCTGTT-1	1.88527	1.05177	Ctla2a Fibr	Flox
Flox_AAGAACACACCTGAAT-1	1.39382	0.698168	Ctla2a Fibr	Flox
Flox_AAGAACATCCTAGCTC-1	1.32887	0.334101	Ctla2a Fibr	Flox
Flox_AAGACAAAGCCATCCG-1	1.6288	0.4Clec3b Fibr576362884293	Ctla2a Fibr	Flox
Flox_AAGACAAAGGGTTTCT-1	1.02271	0.465981	Ctla2a Fibr	Flox
Flox_AAGACTCTCTGGGCGT-1	0.371204	0.853749	Ctla2a Fibr	Flox
Flox_AAGATAGCAACAGCTT-1	0.736689	0.30969	Ctla2a Fibr	Flox
Flox_AAGATAGGTGGCCTCA-1	0.820813	0.49236	Ctla2a Fibr	Flox
Flox_AAGCATCAGTCCCGAC-1	2.1784559404Clec3b Fibr64	1.19505	Ctla2a Fibr	Flox
Flox_AAGCGTTAGCCATTGT-1	0.72254	0	Ctla2a Fibr	Flox
Flox_AAGGTAAGTCTGTAGT-1	0.357685	1.0006540Clec3b Fibr19057	Ctla2a Fibr	Flox
Flox_AAGTACCAGTACTGTC-1	0.50478	0	Ctla2a Fibr	Flox
Flox_AAGTGAAGTGGAGAAA-1	1.54625	1.11584	Ctla2a Fibr	Flox
Flox_AAGTGAAGTTGCCGCA-1	0.990898	0.70121	Ctla2a Fibr	Flox
Flox_AAGTTCGGTCGAAACG-1	1.621Clec3b Fibr080582985	0	Ctla2a Fibr	Flox
Flox_AATAGAGCACTGGCGT-1	0.73480216Clec3b Fibr84092	0.73480216Clec3b Fibr84092	Ctla2a Fibr	Flox
Flox_AATCGACTCAGTGTCA-1	0	0	Ctla2a Fibr	Flox
Flox_AATGAAGGTACACGTT-1	1.02528	0.638656	Ctla2a Fibr	Flox
Flox_AATGACCAGCAGATAT-1	1.68917	0.7025273989Clec3b Fibr974	Ctla2a Fibr	Flox
Flox_AATGCCACACGTTCGG-1	1.57748	1.30561	Ctla2a Fibr	Flox
Flox_AATGCCATCACTAGCA-1	0.8112312599Clec3b Fibr937	0.8112312599Clec3b Fibr937	Ctla2a Fibr	Flox
Flox_AATGCCATCACTCCGT-1	1.28995	0.719325	Ctla2a Fibr	Flox
Flox_AATGGAAAGACTTCGT-1	1.28043	0	Ctla2a Fibr	Flox
Flox_AATGGCTAGGTGGGTT-1	0.87Clec3b FibrClec3b Fibr14047882	0.380728	Ctla2a Fibr	Flox
Flox_AATGGCTCAGAGATTA-1	1.28171	0.83352	Ctla2a Fibr	Flox
Flox_AATTCCTAGCGACTGA-1	0.710356	0.710356	Ctla2a Fibr	Flox
Flox_AATTCCTAGCTCCATA-1	1.07768	0.279884	Ctla2a Fibr	Flox
Flox_AATTCCTCAATGGCAG-1	1.87994	0.783882	Ctla2a Fibr	Flox
Flox_AATTCCTCATACAGGG-1	0.787825	0.787825	Ctla2a Fibr	Flox
Flox_AATTCCTCATTCTCCG-1	1.30074	0.848442	Ctla2a Fibr	Flox
Flox_AATTCCTGTAGTTACC-1	0.741184	0.741184	Ctla2a Fibr	Flox
Flox_ACAAAGAAGTAGGCCA-1	1.25573	1.02717	Ctla2a Fibr	Flox
Flox_ACAAAGAAGTATCTGC-1	1.7451	0.332085	Ctla2a Fibr	Flox
Flox_ACAACCAGTGGTCCCA-1	1.47833	0.755437	Ctla2a Fibr	Flox
Flox_ACAAGCTCAGCGACCT-1	0.645871	0	Ctla2a Fibr	Flox
Flox_ACACAGTCAAGAAATC-1	0.88518	1.21561	Ctla2a Fibr	Flox
Flox_ACACCAAGTTCAATCG-1	1.24842	0.536464	Ctla2a Fibr	Flox
Flox_ACACTGAGTAATGTGA-1	0.827006	0.827006	Ctla2a Fibr	Flox
Flox_ACAGAAAAGTCTGCAT-1	1.3914701723Clec3b Fibr96	0.830563	Ctla2a Fibr	Flox
Flox_ACAGCCGAGTGCAACG-1	0.3Clec3b Fibr547071791123	0.905464	Ctla2a Fibr	Flox
Flox_ACAGGGACAGTCTTCC-1	0.988074	0.753319	Ctla2a Fibr	Flox
Flox_ACAGGGATCAGGTGTT-1	1.14541	0.429Clec3b Fibr8926540869	Ctla2a Fibr	Flox
Flox_ACATGCAAGGACCCAA-1	1.29122	0.319724	Ctla2a Fibr	Flox
Flox_ACATGCATCGAAACAA-1	1.06585	0	Ctla2a Fibr	Flox
Flox_ACCAAACGTTACTCAG-1	1.41426	0.659604	Ctla2a Fibr	Flox
Flox_ACCAAACTCAGTGTCA-1	1.16793	0.36677	Ctla2a Fibr	Flox
Flox_ACCAAACTCCGCACTT-1	1.97616779Clec3b Fibr4565	0.311587	Ctla2a Fibr	Flox
Flox_ACCAACAGTGTGATGG-1	1.27031	0.740973	Ctla2a Fibr	Flox
Flox_ACCAACATCGTGAGAG-1	1.74855	0.622168	Ctla2a Fibr	Flox
Flox_ACCACAAAGTCTGGAG-1	1.16467	0.273822	Ctla2a Fibr	Flox
Flox_ACCACAATCGTTGTTT-1	1.Clec3b Fibr486182472972	0.532733	Ctla2a Fibr	Flox
Flox_ACCCTCAAGAAAGTCT-1	1.59825	0.686171	Ctla2a Fibr	Flox
Flox_ACCCTTGGTCGAAGCA-1	1.18436	0.859154	Ctla2a Fibr	Flox
Flox_ACCCTTGTCTAGTACG-1	1.84628	0.34392676Clec3b Fibr62008	Ctla2a Fibr	Flox
Flox_ACCCTTGTCTCCGTGT-1	1.31247	0.595864	Ctla2a Fibr	Flox
Flox_ACCGTTCGTGATACTC-1	1.76246007Clec3b Fibr6621	0.710154	Ctla2a Fibr	Flox
Flox_ACCTGAAGTAGCGTAG-1	1.58401	0.358021	Ctla2a Fibr	Flox
Flox_ACCTGTCTCCATCCGT-1	1.1225	1.02118	Ctla2a Fibr	Flox
Flox_ACGATCATCCTTTGAT-1	1.52286	0	Ctla2a Fibr	Flox
Flox_ACGATGTGTGCAAGAC-1	0	0.775802	Ctla2a Fibr	Flox
Flox_ACGCACGAGGTGCAGT-1	1.4286	0	Ctla2a Fibr	Flox
Flox_ACGCACGGTATGTCCA-1	2.09543	0.754063	Ctla2a Fibr	Flox
Flox_ACGCACGTCGTTCCCA-1	1.32604	0	Ctla2a Fibr	Flox
Flox_ACGGGTCCAAACTAGA-1	1.11808	0.600806	Ctla2a Fibr	Flox
Flox_ACGGGTCCACGGTGTC-1	2.02552	0.600211	Ctla2a Fibr	Flox
Flox_ACGGTCGCACAGTGAG-1	2.10095156282Clec3b Fibr	1.0692	Ctla2a Fibr	Flox
Flox_ACGGTTAGTGACTAAA-1	0.388974	0.388974	Ctla2a Fibr	Flox
Flox_ACGGTTATCCGATCGG-1	0.965334	0.433008	Ctla2a Fibr	Flox
Flox_ACGTAACCATGAATCC-1	0.804936	0.804936	Ctla2a Fibr	Flox
Flox_ACGTAACGTCCGAAGA-1	1.644331Clec3b Fibr933915	0.349074	Ctla2a Fibr	Flox
Flox_ACGTACATCCTAACAG-1	0.925608	0.3227	Ctla2a Fibr	Flox
Flox_ACGTAGTCAAGAGCTG-1	1.15514	0.625827	Ctla2a Fibr	Flox
Flox_ACGTCCTAGTCATACC-1	0.981533	0.606648	Ctla2a Fibr	Flox
Flox_ACGTCCTCATGTTCGA-1	0.948284	0	Ctla2a Fibr	Flox
Flox_ACGTCCTTCTAGCCTC-1	1.78Clec3b Fibr6678389975	0.480725	Ctla2a Fibr	Flox
Flox_ACGTTCCAGCTGTTCA-1	1.77122	0.797287	Ctla2a Fibr	Flox
Flox_ACGTTCCAGTGGGAAA-1	1.34745	0.34Clec3b Fibr18847689809	Ctla2a Fibr	Flox
Flox_ACGTTCCTCCTTCAGC-1	1.21836	0.669189	Ctla2a Fibr	Flox
Flox_ACGTTCCTCTTCACGC-1	1.89894	0.758823	Ctla2a Fibr	Flox
Flox_ACTACGAAGAGCATCG-1	2.30007	0.69175	Ctla2a Fibr	Flox
Flox_ACTGATGGTTACACTG-1	1.15938	0.31090341Clec3b Fibr24161	Ctla2a Fibr	Flox
Flox_ACTGATGTCGGAATTC-1	0.91701Clec3b Fibr372Clec3b Fibr797	0.693748	Ctla2a Fibr	Flox
Flox_ACTGTCCAGCAACAGC-1	0.789813	0.588891	Ctla2a Fibr	Flox
Flox_ACTGTCCGTCACTGAT-1	1.50322	0.405099	Ctla2a Fibr	Flox
Flox_ACTGTCCGTCTTACTT-1	1.14008	0.474816	Ctla2a Fibr	Flox
Flox_ACTTAGGGTTCCCAAA-1	1.52147	0.639079	Ctla2a Fibr	Flox
Flox_ACTTATCAGAATAGTC-1	1.80646	0	Ctla2a Fibr	Flox
Flox_ACTTATCAGCACACCC-1	1.4650563309Clec3b Fibr44	1.21698	Ctla2a Fibr	Flox
Flox_ACTTCCGTCGTCGCTT-1	0.802109	0	Ctla2a Fibr	Flox
Flox_ACTTCGCCAAAGGGCT-1	1.16508Clec3b Fibr2563241	0.488787	Ctla2a Fibr	Flox
Flox_ACTTTCATCCTTACCG-1	1.96762	0.325412	Ctla2a Fibr	Flox
Flox_ACTTTGTTCGCTCCTA-1	1.08427	0.682406	Ctla2a Fibr	Flox
Flox_AGAAATGAGTGATAGT-1	1.47538	0.817467	Ctla2a Fibr	Flox
Flox_AGAAATGGTATTTCCT-1	1.21919	0.467568	Ctla2a Fibr	Flox
Flox_AGAAATGTCCGTGGCA-1	0.699405	0.699405	Ctla2a Fibr	Flox
Flox_AGAACCTAGCATCGAG-1	0	0.777736	Ctla2a Fibr	Flox
Flox_AGAACCTGTCGAGATG-1	1.36741	0.548866	Ctla2a Fibr	Flox
Flox_AGAAGCGTCAGACATC-1	1.00478	1.19647	Ctla2a Fibr	Flox
Flox_AGACAAACACACCGCA-1	1.01821	1.Clec3b Fibr843084466455	Ctla2a Fibr	Flox
Flox_AGACACTCACAAGCCC-1	1.02853	0.307035	Ctla2a Fibr	Flox
Flox_AGACACTCAGGCTCTG-1	1.42052	0.529226	Ctla2a Fibr	Flox
Flox_AGACACTGTATGGTTC-1	1.64399	0	Ctla2a Fibr	Flox
Flox_AGACAGGGTAACCAGG-1	0.856546	0.372715	Ctla2a Fibr	Flox
Flox_AGACAGGGTATATGGA-1	1.22399	0	Ctla2a Fibr	Flox
Flox_AGACAGGGTTGGACTT-1	0.964337	0	Ctla2a Fibr	Flox
Flox_AGACCCGTCACTTTGT-1	1.29254	0.776673	Ctla2a Fibr	Flox
Flox_AGAGAATGTATCGATC-1	1.76252	0.296239	Ctla2a Fibr	Flox
Flox_AGAGAATTCGCTTAAG-1	2.38831	1.0916	Ctla2a Fibr	Flox
Flox_AGAGAGCGTGATACCT-1	1.23565	0.341295	Ctla2a Fibr	Flox
Flox_AGAGCAGCAGATTTCG-1	0.751095	0	Ctla2a Fibr	Flox
Flox_AGAGCAGTCCGAGCTG-1	1.00958	0.836524	Ctla2a Fibr	Flox
Flox_AGAGCCCTCAAGGCTT-1	1.61175	0.848952	Ctla2a Fibr	Flox
Flox_AGAGCCCTCAGTCAGT-1	0.864525	0.650197	Ctla2a Fibr	Flox
Flox_AGATAGACACACCAGC-1	1.44437	0.678924	Ctla2a Fibr	Flox
Flox_AGATAGATCTACCACC-1	2.12778	0.314671	Ctla2a Fibr	Flox
Flox_AGATAGATCTGGTGGC-1	1.56233	0.846106	Ctla2a Fibr	Flox
Flox_AGATCCAAGCGGGTTA-1	1.46731	0.554847	Ctla2a Fibr	Flox
Flox_AGATCCATCCTGGCTT-1	1.38057	0.285778	Ctla2a Fibr	Flox
Flox_AGATCGTGTACTGTTG-1	0.904Clec3b Fibr5434019739	0.683028	Ctla2a Fibr	Flox
Flox_AGATCGTGTTACTCAG-1	1.26195	0	Ctla2a Fibr	Flox
Flox_AGATCGTTCAGCGGAA-1	0.7336183503Clec3b Fibr571	0.7336183503Clec3b Fibr571	Ctla2a Fibr	Flox
Flox_AGATGAAGTCTCACGG-1	1.53369	0.793786	Ctla2a Fibr	Flox
Flox_AGATGCTCAAGCGAAC-1	1.10805	0.254471	Ctla2a Fibr	Flox
Flox_AGATGCTCACATGTTG-1	1.79735	0	Ctla2a Fibr	Flox
Flox_AGCATCACAAGTGTCT-1	1.056797Clec3b Fibr240487	1.55905	Ctla2a Fibr	Flox
Flox_AGCCAATAGATCACCT-1	1.327Clec3b Fibr096746346	0.654096	Ctla2a Fibr	Flox
Flox_AGCCAATGTCGGCTAC-1	0.739215	1.03809	Ctla2a Fibr	Flox
Flox_AGCCAATTCGTAGAGG-1	1.27267	0.618848	Ctla2a Fibr	Flox
Flox_AGCCACGCAGTGTATC-1	1.8274	0.457263	Ctla2a Fibr	Flox
Flox_AGCCAGCAGACGCTCC-1	1.94568	0.28761542Clec3b Fibr37016	Ctla2a Fibr	Flox
Flox_AGCCAGCAGCCAAGGT-1	1.4592	0.50712	Ctla2a Fibr	Flox
Flox_AGCCAGCTCTCCTGCA-1	1.4369	0.538Clec3b Fibr4818497473	Ctla2a Fibr	Flox
Flox_AGCGATTTCCAAAGGG-1	1.415942529Clec3b Fibr7Clec3b Fibr	0	Ctla2a Fibr	Flox
Flox_AGCGCCAGTGACACGA-1	0.636093	0.847425	Ctla2a Fibr	Flox
Flox_AGCGCTGAGTTCCGTA-1	1.72987	0.872122	Ctla2a Fibr	Flox
Flox_AGCGCTGTCCTAGCCT-1	0.960562	0.591436	Ctla2a Fibr	Flox
Flox_AGCGTCGAGATAACGT-1	0	0	Ctla2a Fibr	Flox
Flox_AGCTACAGTATTTCCT-1	1.39857	0.410939	Ctla2a Fibr	Flox
Flox_AGCTCAAAGGGCTAAC-1	1.74142	0.385632	Ctla2a Fibr	Flox
Flox_AGCTCAAAGTTGCATC-1	1.23785	0.96779	Ctla2a Fibr	Flox
Flox_AGCTTCCCACGCTATA-1	1.42078	0.943971	Ctla2a Fibr	Flox
Flox_AGCTTCCGTCTTACTT-1	0.901143	1.08177	Ctla2a Fibr	Flox
Flox_AGGAAATAGCGTGCCT-1	1.50032	1.50032	Ctla2a Fibr	Flox
Flox_AGGAATACAAGTTTGC-1	1.467730562Clec3b Fibr946	0.8883689822Clec3b Fibr618	Ctla2a Fibr	Flox
Flox_AGGAATACAGTTAGAA-1	1.38905	0.790465	Ctla2a Fibr	Flox
Flox_AGGACTTGTCACTTAG-1	0	1.09848	Ctla2a Fibr	Flox
Flox_AGGACTTTCCAGTACA-1	1.30464Clec3b Fibr3586588	0.591065	Ctla2a Fibr	Flox
Flox_AGGAGGTGTACCCGCA-1	1.12983	0.349969	Ctla2a Fibr	Flox
Flox_AGGATAAAGGTGATCG-1	0.955856	0.588036	Ctla2a Fibr	Flox
Flox_AGGATAATCATTGCCC-1	1.38798	0.827942	Ctla2a Fibr	Flox
Flox_AGGATAATCTTCACAT-1	0	0	Ctla2a Fibr	Flox
Flox_AGGCCACGTCATCGCG-1	0.458971	0	Ctla2a Fibr	Flox
Flox_AGGCTGCAGGTTTACC-1	0	0.68251925Clec3b Fibr55655	Ctla2a Fibr	Flox
Flox_AGGCTGCTCCGTGGCA-1	1.42051	0	Ctla2a Fibr	Flox
Flox_AGGGCTCAGCGACAGT-1	1.080Clec3b Fibr298985232	0	Ctla2a Fibr	Flox
Flox_AGGGTCCAGCTGTTAC-1	1.31715	0.775275	Ctla2a Fibr	Flox
Flox_AGGGTCCCAATGACCT-1	2.2476	0.990657	Ctla2a Fibr	Flox
Flox_AGGGTGACAATGTTGC-1	1.47197Clec3b Fibr3997655	0.815003	Ctla2a Fibr	Flox
Flox_AGGGTGAGTAATGATG-1	1.01836	0.463453	Ctla2a Fibr	Flox
Flox_AGGGTGATCGTAACCA-1	0.937047	0.574486	Ctla2a Fibr	Flox
Flox_AGGTGTTGTTAGTCGT-1	1.86512	1.15773	Ctla2a Fibr	Flox
Flox_AGGTGTTTCTTCTAAC-1	1.2432615Clec3b Fibr11803	0.803548	Ctla2a Fibr	Flox
Flox_AGGTTACCACCCAATA-1	0.799415	0.799415	Ctla2a Fibr	Flox
Flox_AGGTTACTCGCTGACG-1	1.38122	1.26809	Ctla2a Fibr	Flox
Flox_AGTAACCGTACGCTTA-1	1.31025	0.516871	Ctla2a Fibr	Flox
Flox_AGTACTGCATAGGCGA-1	1.451765092749Clec3b Fibr	0.597551	Ctla2a Fibr	Flox
Flox_AGTAGCTAGGCCATAG-1	0.690607	0.690607	Ctla2a Fibr	Flox
Flox_AGTCAACTCATTGCCC-1	1.3798	0.911102	Ctla2a Fibr	Flox
Flox_AGTCACAGTCGAGTGA-1	1.55028	0.91031763023Clec3b Fibr75	Ctla2a Fibr	Flox
Flox_AGTCATGTCACCTCTG-1	0.462885	1.01739	Ctla2a Fibr	Flox
Flox_AGTCATGTCCTTCTGG-1	1.22474	0	Ctla2a Fibr	Flox
Flox_AGTGACTGTTGACGGA-1	0.970301	0.801578	Ctla2a Fibr	Flox
Flox_AGTGACTTCGGTATGT-1	0.679747	0.679747	Ctla2a Fibr	Flox
Flox_AGTGCCGAGATCCGAG-1	1.18686	0.3752482565748Clec3b Fibr	Ctla2a Fibr	Flox
Flox_AGTGCCGTCAACTGGT-1	1.54631	0.379645	Ctla2a Fibr	Flox
Flox_AGTGCCGTCTTAGGAC-1	1.99059	0.582206Clec3b Fibr1184836	Ctla2a Fibr	Flox
Flox_AGTTCCCAGAGGTATT-1	1.9901	1.2402	Ctla2a Fibr	Flox
Flox_AGTTCGACACCGTCGA-1	1.69669	0	Ctla2a Fibr	Flox
Flox_ATACCGACAGCCCAGT-1	1.20690Clec3b Fibr0389688	0.940817	Ctla2a Fibr	Flox
Flox_ATACCGATCGAATGCT-1	0.782537	1.02264	Ctla2a Fibr	Flox
Flox_ATACCTTGTAACTGCT-1	1.Clec3b Fibr55067240828	0.87900427Clec3b Fibr58969	Ctla2a Fibr	Flox
Flox_ATACTTCAGCGAGTAC-1	0.59946976Clec3b Fibr44642	0.802777	Ctla2a Fibr	Flox
Flox_ATACTTCGTGTCTTCC-1	1.25255	1.36502	Ctla2a Fibr	Flox
Flox_ATAGACCAGCAAATCA-1	1.06268	0.66632	Ctla2a Fibr	Flox
Flox_ATAGAGACAACTGATC-1	1.06673	0	Ctla2a Fibr	Flox
Flox_ATATCCTTCGACGAGA-1	1.80336	0.612479	Ctla2a Fibr	Flox
Flox_ATATCCTTCTATCGTT-1	1.38298	0.844773	Ctla2a Fibr	Flox
Flox_ATCACAGAGAGTCTGG-1	1.80858	0.656276	Ctla2a Fibr	Flox
Flox_ATCACAGAGATCACCT-1	1.23576	0.529111	Ctla2a Fibr	Flox
Flox_ATCACAGAGGTAAGTT-1	1.39567	1.03766	Ctla2a Fibr	Flox
Flox_ATCACAGCAAAGACTA-1	1.73543	0	Ctla2a Fibr	Flox
Flox_ATCACGATCCTACTGC-1	1.66478	0.887Clec3b Fibr5161662693	Ctla2a Fibr	Flox
Flox_ATCACTTAGCCTGCCA-1	1.6755	1.21434234565Clec3b Fibr6	Ctla2a Fibr	Flox
Flox_ATCACTTTCAAAGCCT-1	0.372519	0	Ctla2a Fibr	Flox
Flox_ATCACTTTCAGTGGGA-1	0.946718	1.25948	Ctla2a Fibr	Flox
Flox_ATCATTCAGCTGGAGT-1	0.353974	0.614881	Ctla2a Fibr	Flox
Flox_ATCCACCCAATCGAAA-1	1.31405	0.37399873224Clec3b Fibr37	Ctla2a Fibr	Flox
Flox_ATCCACCCACCAACAT-1	1.72799	1.09326	Ctla2a Fibr	Flox
Flox_ATCCATTTCGGACTGC-1	0.70599	0.70599	Ctla2a Fibr	Flox
Flox_ATCCCTGGTACAGAAT-1	1.24929	0.48364	Ctla2a Fibr	Flox
Flox_ATCCCTGTCAAAGACA-1	1.25427	0.607097	Ctla2a Fibr	Flox
Flox_ATCCTATAGGTGCAGT-1	1.73584	0.693898	Ctla2a Fibr	Flox
Flox_ATCGCCTCAGATCCAT-1	1.63845	0.561918	Ctla2a Fibr	Flox
Flox_ATCGCCTTCAGACCCG-1	0.325615	0.570846	Ctla2a Fibr	Flox
Flox_ATCGGATAGACTCTTG-1	1.6334	0.377009	Ctla2a Fibr	Flox
Flox_ATCGGATCAGTAGTTC-1	1.Clec3b Fibr29200836365	0.422766	Ctla2a Fibr	Flox
Flox_ATCGTCCCACACGGTC-1	1.16313	0	Ctla2a Fibr	Flox
Flox_ATCGTCCGTGTATACC-1	0.78170057790Clec3b Fibr9	0	Ctla2a Fibr	Flox
Flox_ATCGTCCTCGTAGCCG-1	1.4156Clec3b Fibr47680454	0.368506	Ctla2a Fibr	Flox
Flox_ATCGTCCTCTAGTGTG-1	1.376394Clec3b Fibr707305	0.908378	Ctla2a Fibr	Flox
Flox_ATCGTGAAGCAGTCTT-1	0.840125	0.50581	Ctla2a Fibr	Flox
Flox_ATCGTGATCGTGGTAT-1	1.53238	0.59Clec3b Fibr82487965927	Ctla2a Fibr	Flox
Flox_ATCTCTAAGAAACCCG-1	1.5745	0.354431	Ctla2a Fibr	Flox
Flox_ATGACCACAAGACAAT-1	1.59715	1.08838	Ctla2a Fibr	Flox
Flox_ATGAGGGTCTACGGGC-1	0.870102	1.04716	Ctla2a Fibr	Flox
Flox_ATGATCGGTAGGCAGT-1	2.33339	0.846043	Ctla2a Fibr	Flox
Flox_ATGCATGGTAATTGGA-1	1.28369	0.361158	Ctla2a Fibr	Flox
Flox_ATGCGATAGCTGGCTC-1	1.83345	1.01226	Ctla2a Fibr	Flox
Flox_ATGCGATGTGCGTTTA-1	1.22681	0.393438	Ctla2a Fibr	Flox
Flox_ATGCGATTCTAGCAAC-1	0	0	Ctla2a Fibr	Flox
Flox_ATGCGATTCTTGAACG-1	0.6114870891788Clec3b Fibr	0.817467	Ctla2a Fibr	Flox
Flox_ATGGAGGAGGTAACTA-1	0.898028	0.737675	Ctla2a Fibr	Flox
Flox_ATGGAGGCATTGCAAC-1	1.76737	1.29429	Ctla2a Fibr	Flox
Flox_ATGGAGGGTGCTCGTG-1	1.38531	0.618433	Ctla2a Fibr	Flox
Flox_ATGGAGGTCACAGTGT-1	1.51496	0.367179	Ctla2a Fibr	Flox
Flox_ATGGAGGTCAGTGTGT-1	1.9Clec3b Fibr75111530949	0.543666	Ctla2a Fibr	Flox
Flox_ATGGATCCAGGGAATC-1	1.97447	1.18036	Ctla2a Fibr	Flox
Flox_ATGGGAGAGGCCTAGA-1	0.934153	0	Ctla2a Fibr	Flox
Flox_ATGGGTTAGATCGCTT-1	0.975754	0.975754	Ctla2a Fibr	Flox
Flox_ATGGTTGCAGGTTCGC-1	1.83924	0	Ctla2a Fibr	Flox
Flox_ATTACCTCATAGGCGA-1	1.41541107Clec3b Fibr5065	0.712652	Ctla2a Fibr	Flox
Flox_ATTACCTTCCTCTTTC-1	1.49584	0	Ctla2a Fibr	Flox
Flox_ATTATCCGTCGTACAT-1	1.53733	0.31Clec3b FibrClec3b Fibr211740674	Ctla2a Fibr	Flox
Flox_ATTCACTGTCCTGGGT-1	1.38566	0	Ctla2a Fibr	Flox
Flox_ATTCACTGTGTTTGCA-1	1.30035	0.848Clec3b Fibr6834599824	Ctla2a Fibr	Flox
Flox_ATTCACTGTTGCTTGA-1	1.51508	0.259Clec3b Fibr9245575686	Ctla2a Fibr	Flox
Flox_ATTCAGGAGTGGTTCT-1	0.653299	0.653299	Ctla2a Fibr	Flox
Flox_ATTCAGGCACACGCCA-1	1.00943	1.00943	Ctla2a Fibr	Flox
Flox_ATTCAGGGTGAAGCGT-1	1.50882	0.696199	Ctla2a Fibr	Flox
Flox_ATTCATCAGCTAGAGC-1	1.67074	0.943707	Ctla2a Fibr	Flox
Flox_ATTCATCCACCTTCCA-1	1.50808	0.532747	Ctla2a Fibr	Flox
Flox_ATTCATCCAGAGAGGG-1	1.68734	1.01597	Ctla2a Fibr	Flox
Flox_ATTCATCCAGTGCCTG-1	1.24941	0.977896	Ctla2a Fibr	Flox
Flox_ATTCCCGTCCACGAAT-1	1.82753	0.502178	Ctla2a Fibr	Flox
Flox_ATTCCTACATATCTCT-1	0.79644	0.79644	Ctla2a Fibr	Flox
Flox_ATTCGTTAGCGGTAAC-1	1.98223	0.369539	Ctla2a Fibr	Flox
Flox_ATTCTACAGCTAAACA-1	1.67332	1.08793	Ctla2a Fibr	Flox
Flox_ATTCTACCAACGACTT-1	0.264376	0	Ctla2a Fibr	Flox
Flox_ATTCTTGGTGGTCTCG-1	0.557035	0.557035	Ctla2a Fibr	Flox
Flox_ATTCTTGTCATGGTAC-1	0.71244	0.230906	Ctla2a Fibr	Flox
Flox_ATTCTTGTCGCTAAAC-1	0.397062	0.397062	Ctla2a Fibr	Flox
Flox_ATTGTTCCACCAGCGT-1	1.5091Clec3b Fibr92636841	0.696388	Ctla2a Fibr	Flox
Flox_ATTGTTCCAGGGATAC-1	0.768752	0.456498	Ctla2a Fibr	Flox
Flox_ATTGTTCGTATCTCTT-1	1.65903	0.9938786819Clec3b Fibr232	Ctla2a Fibr	Flox
Flox_ATTTCACAGAGCAGAA-1	1.24027	0.478801	Ctla2a Fibr	Flox
Flox_ATTTCACAGCCACCGT-1	1.16322	1.36956	Ctla2a Fibr	Flox
Flox_ATTTCACTCGTTCAGA-1	0.63813	0	Ctla2a Fibr	Flox
Flox_ATTTCTGAGCCGGAAT-1	0.823828	0.355156	Ctla2a Fibr	Flox
Flox_ATTTCTGAGTTAGTGA-1	0.68148	0.68148	Ctla2a Fibr	Flox
Flox_CAACAACCAGGAGGTT-1	1.62764	0	Ctla2a Fibr	Flox
Flox_CAACAGTAGGATTTAG-1	1.79485	0.51231	Ctla2a Fibr	Flox
Flox_CAACCAACATCGATCA-1	2.02406	0.685796	Ctla2a Fibr	Flox
Flox_CAACCAAGTCTTGAAC-1	0.935398	0.77065	Ctla2a Fibr	Flox
Flox_CAACCAAGTTCACGAT-1	0.83Clec3b Fibr73317862362	0.83Clec3b Fibr73317862362	Ctla2a Fibr	Flox
Flox_CAACGATTCGGCATCG-1	1.838923Clec3b Fibr247076	0.462319	Ctla2a Fibr	Flox
Flox_CAACGGCTCTTGGCTC-1	1.45591	0.505418	Ctla2a Fibr	Flox
Flox_CAAGACTCACAGCTGC-1	1.24994	0.270992	Ctla2a Fibr	Flox
Flox_CAAGAGGCAGACATCT-1	1.35325	0.390914	Ctla2a Fibr	Flox
Flox_CAAGAGGTCATGCTAG-1	1.52394	0.414028	Ctla2a Fibr	Flox
Flox_CAAGAGGTCCGTACGG-1	0.872122	0.714902Clec3b Fibr4634689	Ctla2a Fibr	Flox
Flox_CAAGCTAAGAAGGCTC-1	1.58819867141Clec3b Fibr2	0.359609Clec3b Fibr8460366	Ctla2a Fibr	Flox
Flox_CAAGCTAGTCACAGTT-1	1.21771	0	Ctla2a Fibr	Flox
Flox_CAAGGGAAGCATGCGA-1	1.46492	1.22957	Ctla2a Fibr	Flox
Flox_CAAGGGACAGAGGTTG-1	0.799286Clec3b Fibr3097789	1.04237	Ctla2a Fibr	Flox
Flox_CAAGGGAGTAGCTCGC-1	1.58502	0.440961	Ctla2a Fibr	Flox
Flox_CAATACGAGAAATTCG-1	1.00538	0.359936	Ctla2a Fibr	Flox
Flox_CAATCGACACGCTGAC-1	1.17974	0.560286	Ctla2a Fibr	Flox
Flox_CAATCGAGTGAGGAAA-1	0.385286	0.879671	Ctla2a Fibr	Flox
Flox_CAATCGAGTTACCCAA-1	1.68997	0.633323	Ctla2a Fibr	Flox
Flox_CAATGACCAGAGGTTG-1	1.182821719716Clec3b Fibr	1.31272	Ctla2a Fibr	Flox
Flox_CAATTTCGTGCCGAAA-1	1.62648	0.459766	Ctla2a Fibr	Flox
Flox_CAATTTCTCGGCTTCT-1	1.38148	0.912438	Ctla2a Fibr	Flox
Flox_CACAACATCCGGTAGC-1	1.65437	0.35275	Ctla2a Fibr	Flox
Flox_CACACAAAGACTTCGT-1	0.732747Clec3b Fibr7153094	0	Ctla2a Fibr	Flox
Flox_CACACAAGTTCCATTT-1	1.03012	0.371804	Ctla2a Fibr	Flox
Flox_CACAGATCAAGTGCAG-1	1.32415	0.378322	Ctla2a Fibr	Flox
Flox_CACCAAAGTGCAATAA-1	1.24549	0.934778	Ctla2a Fibr	Flox
Flox_CACCAAATCTTCGACC-1	1.3773	0.465518	Ctla2a Fibr	Flox
Flox_CACCGTTTCGACGACC-1	1.47653	0.393752	Ctla2a Fibr	Flox
Flox_CACGAATAGGAACTAT-1	0.8920188Clec3b Fibr591078	0.622741	Ctla2a Fibr	Flox
Flox_CACGGGTCATACAGAA-1	0.999902	0.452776Clec3b Fibr9510944	Ctla2a Fibr	Flox
Flox_CACGGGTGTTGAGTCT-1	1.22709	0	Ctla2a Fibr	Flox
Flox_CACGTGGAGTGGTTCT-1	1.Clec3b Fibr86087451404	0.614628	Ctla2a Fibr	Flox
Flox_CACGTGGGTATGTGTC-1	1.0309	0.85556014358Clec3b Fibr56	Ctla2a Fibr	Flox
Flox_CACTAAGGTTTACCAG-1	1.25487	0.406451	Ctla2a Fibr	Flox
Flox_CACTGAACACCCTAAA-1	0.759407	0	Ctla2a Fibr	Flox
Flox_CACTGAACACCGTCTT-1	1.94025	0.758622	Ctla2a Fibr	Flox
Flox_CACTGAATCCCTCTAG-1	1.14159	0.265846	Ctla2a Fibr	Flox
Flox_CACTGGGCAGAGTCTT-1	0.928461	0	Ctla2a Fibr	Flox
Flox_CACTGGGGTCGCTCGA-1	1.75958Clec3b Fibr9874727	0	Ctla2a Fibr	Flox
Flox_CACTGTCTCTGAGATC-1	0.730119	0.730119	Ctla2a Fibr	Flox
Flox_CACTTCGAGCGAACTG-1	0.4Clec3b Fibr993182262679	0.705912	Ctla2a Fibr	Flox
Flox_CAGAGCCCACTGGATT-1	1.5252546297Clec3b Fibr77	1.02896	Ctla2a Fibr	Flox
Flox_CAGAGCCCATGACAAA-1	1.20224	0.936764	Ctla2a Fibr	Flox
Flox_CAGATACAGGATGGCT-1	1.18673	0.759952	Ctla2a Fibr	Flox
Flox_CAGATACAGTGAATAC-1	1.42846	0.721452	Ctla2a Fibr	Flox
Flox_CAGATCATCGAGCACC-1	1.63895	0	Ctla2a Fibr	Flox
Flox_CAGATTGAGATGGTCG-1	0.656031	0.871583	Ctla2a Fibr	Flox
Flox_CAGATTGAGCGAGTCA-1	1.12726	0.29852	Ctla2a Fibr	Flox
Flox_CAGATTGAGTGGTCAG-1	0.848901	0.511948Clec3b Fibr8316187	Ctla2a Fibr	Flox
Flox_CAGATTGGTCGACTTA-1	2.21728	1.20532	Ctla2a Fibr	Flox
Flox_CAGCAATAGCGTACAG-1	1.02579	0.850997	Ctla2a Fibr	Flox
Flox_CAGCAATTCCACTAGA-1	1.83109	0.31797	Ctla2a Fibr	Flox
Flox_CAGCACGAGGTCATCT-1	0.968473	1.3505	Ctla2a Fibr	Flox
Flox_CAGCACGAGTAACAGT-1	1.43875	0.37799	Ctla2a Fibr	Flox
Flox_CAGCACGCACAGTCCG-1	1.58015	0.438779	Ctla2a Fibr	Flox
Flox_CAGCACGTCTTGGAAC-1	1.38947	0.31961	Ctla2a Fibr	Flox
Flox_CAGCCAGCAGGCGATA-1	0.371497	0.371497	Ctla2a Fibr	Flox
Flox_CAGCCAGTCCTACCGT-1	1.81829	0.497838	Ctla2a Fibr	Flox
Flox_CAGCGTGAGACATAAC-1	1.9163	1.19945	Ctla2a Fibr	Flox
Flox_CAGCGTGTCACCTCGT-1	1.20478	1.20478	Ctla2a Fibr	Flox
Flox_CAGGCCATCGTCGATA-1	1.03969	0.311646	Ctla2a Fibr	Flox
Flox_CAGGTATAGCGTTAGG-1	0	0.650329	Ctla2a Fibr	Flox
Flox_CAGGTATCAGACCAGA-1	1.54085	0.377455	Ctla2a Fibr	Flox
Flox_CAGGTATTCGTGCATA-1	1.26846	0.823159	Ctla2a Fibr	Flox
Flox_CAGTGCGCAAAGGGCT-1	2.026Clec3b Fibr61509117	1.68451	Ctla2a Fibr	Flox
Flox_CAGTGCGCAACTTGGT-1	1.4908	0	Ctla2a Fibr	Flox
Flox_CAGTGCGCAGAACTCT-1	0.770712	0.57335161Clec3b Fibr02659	Ctla2a Fibr	Flox
Flox_CAGTGCGCATAGGCGA-1	0.754998	0.560609	Ctla2a Fibr	Flox
Flox_CAGTGCGCATGGCCAC-1	1.30259	0.429027	Ctla2a Fibr	Flox
Flox_CAGTGCGCATTAAGCC-1	1.55973	0	Ctla2a Fibr	Flox
Flox_CAGTTAGGTGATCGTT-1	1.54697	0.654562	Ctla2a Fibr	Flox
Flox_CAGTTCCTCTCCGCAT-1	1.90653	0.763575	Ctla2a Fibr	Flox
Flox_CATAAGCCATGATGCT-1	0.995457	0.293559	Ctla2a Fibr	Flox
Flox_CATACAGAGATAGCAT-1	0.522603	0.522603	Ctla2a Fibr	Flox
Flox_CATACAGGTGTTGCCG-1	1.78386	0.302893	Ctla2a Fibr	Flox
Flox_CATACAGGTTGTTGAC-1	0.37292635232Clec3b Fibr91	0	Ctla2a Fibr	Flox
Flox_CATACAGTCAAGTCTG-1	1.87541932Clec3b Fibr6555	1.08947	Ctla2a Fibr	Flox
Flox_CATAGACCAGGTAGTG-1	0.786537	1.22129	Ctla2a Fibr	Flox
Flox_CATCCACGTTAAGACA-1	0.727648	0.886631	Ctla2a Fibr	Flox
Flox_CATCCCAGTGCGGTAA-1	0.912408	0.750347	Ctla2a Fibr	Flox
Flox_CATCCGTAGGTTACAA-1	0.904106	0	Ctla2a Fibr	Flox
Flox_CATCGCTGTGTGATGG-1	0.685779	0.971611	Ctla2a Fibr	Flox
Flox_CATCGCTTCTATCCAT-1	1.7Clec3b Fibr51696857003	0	Ctla2a Fibr	Flox
Flox_CATCGGGGTCACCTTC-1	0.54217	0.54217	Ctla2a Fibr	Flox
Flox_CATCGGGTCCGTGCGA-1	1.97196	0	Ctla2a Fibr	Flox
Flox_CATCGTCCAACCGTGC-1	0.755536	0.755536	Ctla2a Fibr	Flox
Flox_CATCGTCGTTAAGCAA-1	1.58658	0.831026	Ctla2a Fibr	Flox
Flox_CATGCAACATTGACTG-1	2.37547	0	Ctla2a Fibr	Flox
Flox_CATGCAAGTACAGAAT-1	0.966678	1.8610757Clec3b Fibr83731	Ctla2a Fibr	Flox
Flox_CATGCCTCATAGCTGT-1	1.40983	0	Ctla2a Fibr	Flox
Flox_CATGCCTCATGAGTAA-1	0.947196	0.33262	Ctla2a Fibr	Flox
Flox_CATGCCTTCTCGTGGG-1	0.976346	0.3462	Ctla2a Fibr	Flox
Flox_CATGCGGGTACGGTTT-1	1.54247	0.651822	Ctla2a Fibr	Flox
Flox_CATGCGGGTGACTAAA-1	1.40362	0.629737	Ctla2a Fibr	Flox
Flox_CATGCTCCACTTGTCC-1	1.79417	1.19827	Ctla2a Fibr	Flox
Flox_CATGGATGTCTGCATA-1	0.43202	0.732719	Ctla2a Fibr	Flox
Flox_CATGGATGTGCATCTA-1	0.426371	0.426371	Ctla2a Fibr	Flox
Flox_CATGGTAGTATCGAAA-1	1.6020391635Clec3b Fibr39	0.688529	Ctla2a Fibr	Flox
Flox_CATGGTATCACTCCGT-1	1.04237	0.742682	Ctla2a Fibr	Flox
Flox_CATTCATTCGCCGAGT-1	2.21484	0.703093	Ctla2a Fibr	Flox
Flox_CATTGAGCACACCAGC-1	1.03359	0.895642	Ctla2a Fibr	Flox
Flox_CCAAGCGCAGAGTGTG-1	1.00933	1.28527	Ctla2a Fibr	Flox
Flox_CCAAGCGCATCGCTGG-1	1.18034	0.560657	Ctla2a Fibr	Flox
Flox_CCAAGCGGTCTAACTG-1	1.60056	0.506398	Ctla2a Fibr	Flox
Flox_CCAAGCGTCCCGATCT-1	0.926092	0	Ctla2a Fibr	Flox
Flox_CCAATGACAGTGTACT-1	0.943372	0.943372	Ctla2a Fibr	Flox
Flox_CCAATTTAGAAGTCAT-1	1.23501	1.23501	Ctla2a Fibr	Flox
Flox_CCAATTTAGGGTATAT-1	1.5156	1.34592	Ctla2a Fibr	Flox
Flox_CCAATTTGTATTCCTT-1	1.53094	0	Ctla2a Fibr	Flox
Flox_CCAATTTGTCGGCCTA-1	1.75	1.0398Clec3b Fibr16417466	Ctla2a Fibr	Flox
Flox_CCACAAACATCATTTC-1	1.Clec3b Fibr676Clec3b Fibr0572209	0.26419315Clec3b Fibr89942	Ctla2a Fibr	Flox
Flox_CCACAAATCGTGGCTG-1	1.11819	0	Ctla2a Fibr	Flox
Flox_CCACACTGTATTGAGA-1	0.784443	0.784443	Ctla2a Fibr	Flox
Flox_CCACCATAGAACGTGC-1	1.7244	0.379063	Ctla2a Fibr	Flox
Flox_CCACCATAGCCGTTGC-1	1.18194	0.8Clec3b Fibr564206224899	Ctla2a Fibr	Flox
Flox_CCACCATGTTTGTGGT-1	1.87822	0.407998	Ctla2a Fibr	Flox
Flox_CCACGAGTCTTAGTTC-1	0.953204	0.953204	Ctla2a Fibr	Flox
Flox_CCACGAGTCTTGTTAC-1	0.368081	0.636533	Ctla2a Fibr	Flox
Flox_CCACTTGAGCGACTTT-1	1.10575	0.853421	Ctla2a Fibr	Flox
Flox_CCATAAGGTACGAGCA-1	0.7788510144Clec3b Fibr45	1.37306	Ctla2a Fibr	Flox
Flox_CCATAAGGTGCAAGAC-1	1.43655	0.588641	Ctla2a Fibr	Flox
Flox_CCCAACTAGGTAGGCT-1	1.29054	0.256771	Ctla2a Fibr	Flox
Flox_CCCAACTAGGTCTTTG-1	0.827217	0.827217	Ctla2a Fibr	Flox
Flox_CCCAACTTCCATACTT-1	2.21785	0.621569	Ctla2a Fibr	Flox
Flox_CCCATTGTCGGATACT-1	1.02634	0.63943806Clec3b Fibr52583	Ctla2a Fibr	Flox
Flox_CCCGAAGAGTAAGGGA-1	1.71743	0.376392	Ctla2a Fibr	Flox
Flox_CCCGAAGTCAACCGAT-1	1.05796	0.31925	Ctla2a Fibr	Flox
Flox_CCCGAAGTCCTACCGT-1	1.33431	0.483438	Ctla2a Fibr	Flox
Flox_CCCTAACTCAGGACAG-1	1.54841	0.554342	Ctla2a Fibr	Flox
Flox_CCCTCTCGTAAGGCTG-1	0.717695	0.717695	Ctla2a Fibr	Flox
Flox_CCCTGATTCTCAGTCC-1	1.6278	0.598029	Ctla2a Fibr	Flox
Flox_CCCTGATTCTGAGAAA-1	2.06666	0.425689	Ctla2a Fibr	Flox
Flox_CCCTTAGAGAGTTGTA-1	1.6594Clec3b Fibr03686372	1.268	Ctla2a Fibr	Flox
Flox_CCGAACGCAACAGTGG-1	1.3048	1.17531	Ctla2a Fibr	Flox
Flox_CCGAACGCATGTGTCA-1	1.39625Clec3b Fibr8067901	0.699796	Ctla2a Fibr	Flox
Flox_CCGATCTAGAATCCCT-1	1.4791	0	Ctla2a Fibr	Flox
Flox_CCGATGGCAATACCCA-1	2.27471	0	Ctla2a Fibr	Flox
Flox_CCGATGGGTATTGGCT-1	1.30163	0.512118	Ctla2a Fibr	Flox
Flox_CCGGACAAGGCCTAGA-1	0	0.886576	Ctla2a Fibr	Flox
Flox_CCGGGTAAGAGAGCCT-1	0.918305	0.406585	Ctla2a Fibr	Flox
Flox_CCGGGTACATGACAGG-1	1.39949	0.701962	Ctla2a Fibr	Flox
Flox_CCGGTAGTCAGTGATC-1	1.08591	1.08591	Ctla2a Fibr	Flox
Flox_CCGGTGACAGGTTCGC-1	0	0	Ctla2a Fibr	Flox
Flox_CCGGTGATCATACGGT-1	0.890488	0.541253	Ctla2a Fibr	Flox
Flox_CCGTGAGGTTGCCAAT-1	1.2284	1.2284	Ctla2a Fibr	Flox
Flox_CCGTTCAAGTAGATCA-1	1.0446Clec3b Fibr29837336	0	Ctla2a Fibr	Flox
Flox_CCTAACCAGTCAATCC-1	0.888924	0.729664	Ctla2a Fibr	Flox
Flox_CCTAACCCAGCGTGAA-1	1.63297	0.753012	Ctla2a Fibr	Flox
Flox_CCTAACCCATGGCCCA-1	1.11944	0.601718	Ctla2a Fibr	Flox
Flox_CCTAACCTCGGCTGAC-1	0.625719	0.769855	Ctla2a Fibr	Flox
Flox_CCTAAGACAGCCATTA-1	0.271199	0.659905	Ctla2a Fibr	Flox
Flox_CCTACGTAGACACACG-1	1.55904	0.520337	Ctla2a Fibr	Flox
Flox_CCTACGTGTGATGTAA-1	1.30Clec3b Fibr4731297009	0.84892	Ctla2a Fibr	Flox
Flox_CCTATCGCACCTGCTT-1	1.64957	0.323711	Ctla2a Fibr	Flox
Flox_CCTCAACAGTAGTGCG-1	1.14211	1.14211	Ctla2a Fibr	Flox
Flox_CCTCAACCACACGTGC-1	1.83339	0.916869	Ctla2a Fibr	Flox
Flox_CCTCAACGTGCGTTTA-1	1.52783	1.03107	Ctla2a Fibr	Flox
Flox_CCTCACAGTCGCTTAA-1	0	1.35992	Ctla2a Fibr	Flox
Flox_CCTCAGTTCGCCATAA-1	2.0999	0.889156	Ctla2a Fibr	Flox
Flox_CCTCATGAGCTGACCC-1	1.181	0.856365	Ctla2a Fibr	Flox
Flox_CCTCATGGTATGGTTC-1	1.51169	0.778468	Ctla2a Fibr	Flox
Flox_CCTCCAACACGCTGAC-1	2.05689	0.646865	Ctla2a Fibr	Flox
Flox_CCTCCTCCAGCCGTTG-1	1.34969	0.538863	Ctla2a Fibr	Flox
Flox_CCTCCTCTCCGCATAA-1	1.35878	0.393328	Ctla2a Fibr	Flox
Flox_CCTCCTCTCTTGTGCC-1	1.85951	1.06923	Ctla2a Fibr	Flox
Flox_CCTCTAGTCGAGTCCG-1	0.971938	0.971938	Ctla2a Fibr	Flox
Flox_CCTCTAGTCTACCAGA-1	1.2761	0	Ctla2a Fibr	Flox
Flox_CCTCTCCAGCCGTCGT-1	0.58191	0	Ctla2a Fibr	Flox
Flox_CCTCTCCCACAGTACT-1	0.73768	0.435373	Ctla2a Fibr	Flox
Flox_CCTCTCCCACTGGAAG-1	1.36276	0.897511	Ctla2a Fibr	Flox
Flox_CCTTGTGCAGTACTAC-1	1.7623	0.616061	Ctla2a Fibr	Flox
Flox_CCTTTGGGTGACGCCT-1	2.06907	0.931069	Ctla2a Fibr	Flox
Flox_CGAAGTTGTGCATCTA-1	0.780706	0.332419	Ctla2a Fibr	Flox
Flox_CGAGAAGAGTCGTTAC-1	1.62236	0.594987	Ctla2a Fibr	Flox
Flox_CGAGAAGTCATGGAGG-1	0.923826	0	Ctla2a Fibr	Flox
Flox_CGAGGAACACAGTATC-1	1.81609	1.1457853Clec3b Fibr67594	Ctla2a Fibr	Flox
Flox_CGAGGAAGTATTCTCT-1	0.983153	0	Ctla2a Fibr	Flox
Flox_CGAGGAATCGTGGGAA-1	0.548789	0.9011	Ctla2a Fibr	Flox
Flox_CGAGGCTCAACTGTGT-1	0.983085	0.288585	Ctla2a Fibr	Flox
Flox_CGAGTTAAGCTCACTA-1	0.980454	0	Ctla2a Fibr	Flox
Flox_CGAGTTAGTCGCCTAG-1	1.03727	0.375263	Ctla2a Fibr	Flox
Flox_CGAGTTAGTGGATACG-1	1.02895Clec3b Fibr1721541	0.4696Clec3b Fibr95851257	Ctla2a Fibr	Flox
Flox_CGATCGGAGTCTCCTC-1	0.458757	0.458757	Ctla2a Fibr	Flox
Flox_CGATCGGCATGTGACT-1	1.15975	1.15975	Ctla2a Fibr	Flox
Flox_CGATCGGTCAGACAAA-1	0	0	Ctla2a Fibr	Flox
Flox_CGATGCGGTGGGTTGA-1	1.450Clec3b Fibr910378982	0.799258	Ctla2a Fibr	Flox
Flox_CGATGCGGTTTACTTC-1	1.12569	0.940698	Ctla2a Fibr	Flox
Flox_CGATGCGTCCGCGAGT-1	1.59618	0.445979	Ctla2a Fibr	Flox
Flox_CGATGGCCAGTGTGCC-1	0.323015	0.762608	Ctla2a Fibr	Flox
Flox_CGCATAATCGCGTCGA-1	0	0	Ctla2a Fibr	Flox
Flox_CGCATGGGTACGGCAA-1	2.03082	0	Ctla2a Fibr	Flox
Flox_CGCCAGAAGTATGAGT-1	0	0	Ctla2a Fibr	Flox
Flox_CGCCAGACACCGGCTA-1	1.052398045728Clec3b Fibr	0.483354Clec3b Fibr8144345	Ctla2a Fibr	Flox
Flox_CGCCAGAGTCGCGTTG-1	1.98562	0.45186	Ctla2a Fibr	Flox
Flox_CGCCAGATCCTGTAGA-1	0.927352	1.11089	Ctla2a Fibr	Flox
Flox_CGGAACCTCTGTGTGA-1	0	1.17392	Ctla2a Fibr	Flox
Flox_CGGAATTAGCACCAGA-1	2.15809	0	Ctla2a Fibr	Flox
Flox_CGGAATTGTGAGACGT-1	1.15885	0.436038	Ctla2a Fibr	Flox
Flox_CGGACACAGAGTCGAC-1	1.24595	0.402291	Ctla2a Fibr	Flox
Flox_CGGACACAGCGAGAAA-1	0.998276	0.761927	Ctla2a Fibr	Flox
Flox_CGGACACCATACACCA-1	1.20205	1.3632	Ctla2a Fibr	Flox
Flox_CGGAGAAGTGATATAG-1	0	1.198240Clec3b Fibr454677	Ctla2a Fibr	Flox
Flox_CGGCAGTTCACTACGA-1	1.39775	0.796802	Ctla2a Fibr	Flox
Flox_CGGGCATAGTAATCCC-1	0.826422	0.356538	Ctla2a Fibr	Flox
Flox_CGGGCATCAACACAGG-1	0.972495	0.803525	Ctla2a Fibr	Flox
Flox_CGGGCATCAATCGCCG-1	0.66752	0.274951	Ctla2a Fibr	Flox
Flox_CGGGTCACAATTTCGG-1	0.704125Clec3b Fibr1834244	0.704125Clec3b Fibr1834244	Ctla2a Fibr	Flox
Flox_CGGGTCAGTCTGATCA-1	0.756635	0	Ctla2a Fibr	Flox
Flox_CGGGTCAGTGAGATCG-1	1.42521	1.28986	Ctla2a Fibr	Flox
Flox_CGGTCAGGTGGACCAA-1	1.3258	0.7448247612372Clec3b Fibr	Ctla2a Fibr	Flox
Flox_CGGTCAGGTTGAAGTA-1	0	0	Ctla2a Fibr	Flox
Flox_CGTAAGTAGACTCAAA-1	1.45865	0.438271	Ctla2a Fibr	Flox
Flox_CGTAAGTGTAGGAGTC-1	1.64808	1.Clec3b Fibr091460166354	Ctla2a Fibr	Flox
Flox_CGTAAGTTCACTTCTA-1	1.65085	0.531747	Ctla2a Fibr	Flox
Flox_CGTAAGTTCTAGGCAT-1	1.04917	0.381051	Ctla2a Fibr	Flox
Flox_CGTAATGAGATTAGAC-1	0.64856	0	Ctla2a Fibr	Flox
Flox_CGTAATGAGGGTTAGC-1	0	0.711647	Ctla2a Fibr	Flox
Flox_CGTAATGCAAGTGATA-1	1.26369	0	Ctla2a Fibr	Flox
Flox_CGTAATGCATTGCTTT-1	0.570495	0.931488	Ctla2a Fibr	Flox
Flox_CGTAATGGTATGTCAC-1	0.5Clec3b Fibr830240255386	1.10361	Ctla2a Fibr	Flox
Flox_CGTAATGTCGCGAAGA-1	0.933474	0.933474	Ctla2a Fibr	Flox
Flox_CGTCAAATCCTCATAT-1	1.31526	1.06023	Ctla2a Fibr	Flox
Flox_CGTCCATAGGCCACTC-1	1.02328	0.637183	Ctla2a Fibr	Flox
Flox_CGTCCATGTCTGTGCG-1	0.696767	0	Ctla2a Fibr	Flox
Flox_CGTGATAAGTCAGCGA-1	0.78333	0.538392	Ctla2a Fibr	Flox
Flox_CGTGATAGTTAAGGAT-1	0.636156Clec3b Fibr2487812	1.02188	Ctla2a Fibr	Flox
Flox_CGTGTCTAGCTGTTAC-1	1.69587	0.909785	Ctla2a Fibr	Flox
Flox_CGTTAGATCTCGGGAC-1	0.586952	0.787433	Ctla2a Fibr	Flox
Flox_CGTTCTGAGCGGGTTA-1	0	0	Ctla2a Fibr	Flox
Flox_CGTTGGGAGGAATCGC-1	1.00331	1.00331	Ctla2a Fibr	Flox
Flox_CGTTGGGAGGGACACT-1	0.3753480Clec3b Fibr340255	0	Ctla2a Fibr	Flox
Flox_CGTTGGGCAAAGACTA-1	1.67197	0	Ctla2a Fibr	Flox
Flox_CGTTGGGTCACCTCGT-1	0.68622	0.400852	Ctla2a Fibr	Flox
Flox_CTAACCCCAGCGATTT-1	1.18197	0.991616	Ctla2a Fibr	Flox
Flox_CTACAGACAGCGTACC-1	1.37902	0	Ctla2a Fibr	Flox
Flox_CTACAGAGTGTCCTAA-1	0	1.24186	Ctla2a Fibr	Flox
Flox_CTACATTCACTATCGA-1	0.822109	0.61529Clec3b Fibr33491056	Ctla2a Fibr	Flox
Flox_CTACCCACAGATACTC-1	2.40402	0.891272	Ctla2a Fibr	Flox
Flox_CTACCCAGTGTCATCA-1	1.42254	0.945388	Ctla2a Fibr	Flox
Flox_CTACCCATCGTCCTTG-1	1.95866	0.410443	Ctla2a Fibr	Flox
Flox_CTACGGGCAATAGTCC-1	0.823996	0.616839	Ctla2a Fibr	Flox
Flox_CTACTATCAGGACTTT-1	1.38983	0	Ctla2a Fibr	Flox
Flox_CTAGGTAAGACAACAT-1	0.663Clec3b Fibr4542462496	0.663Clec3b Fibr4542462496	Ctla2a Fibr	Flox
Flox_CTATAGGTCCTCACGT-1	0.98493627Clec3b Fibr12374	0.350242	Ctla2a Fibr	Flox
Flox_CTATCCGAGCACCGTC-1	1.78434	0.438662	Ctla2a Fibr	Flox
Flox_CTATCCGCAGAGGCAT-1	0.392874	0.674201	Ctla2a Fibr	Flox
Flox_CTATCCGCATGACTTG-1	1.6399Clec3b Fibr15701652	0.604832	Ctla2a Fibr	Flox
Flox_CTATCCGCATGATAGA-1	1.58648	0	Ctla2a Fibr	Flox
Flox_CTATCTAAGTATGAGT-1	0.9602Clec3b Fibr114735915	0.591185	Ctla2a Fibr	Flox
Flox_CTATCTACATATGGCT-1	1.11728	0.761982	Ctla2a Fibr	Flox
Flox_CTCAACCTCGTCAGAT-1	1.91087	1.07147	Ctla2a Fibr	Flox
Flox_CTCAAGAAGTCGAAAT-1	1.22017	0.952372	Ctla2a Fibr	Flox
Flox_CTCAAGACATCACCAA-1	1.Clec3b Fibr418435907988	1.Clec3b Fibr418435907988	Ctla2a Fibr	Flox
Flox_CTCAAGATCGCACGAC-1	0.82Clec3b Fibr94833230038	0.992594	Ctla2a Fibr	Flox
Flox_CTCAATTTCCTTCACG-1	1.90866	0.343795	Ctla2a Fibr	Flox
Flox_CTCAATTTCTGGAGAG-1	1.30326	0.324283	Ctla2a Fibr	Flox
Flox_CTCAGAAAGAGGCTGT-1	1.74176	0.330943	Ctla2a Fibr	Flox
Flox_CTCAGGGAGTAGTCCT-1	0	0	Ctla2a Fibr	Flox
Flox_CTCAGGGGTGGACCAA-1	1.96378	0.342464	Ctla2a Fibr	Flox
Flox_CTCAGGGTCCCGAAAT-1	1.183	0.562307579601Clec3b Fibr4	Ctla2a Fibr	Flox
Flox_CTCAGGGTCCCGATCT-1	1.1938	0.685894	Ctla2a Fibr	Flox
Flox_CTCAGTCCAATGTCTG-1	1.46294	1.03325	Ctla2a Fibr	Flox
Flox_CTCAGTCTCTGTTCAT-1	2.49492	0.481078	Ctla2a Fibr	Flox
Flox_CTCATCGAGTTGTAGA-1	1.16641	0.905684	Ctla2a Fibr	Flox
Flox_CTCATGCAGAGCAGAA-1	1.4582215590Clec3b Fibr93	0.881103	Ctla2a Fibr	Flox
Flox_CTCATTAGTGGATTTC-1	1.Clec3b Fibr531555835948	0.949384	Ctla2a Fibr	Flox
Flox_CTCCAACCAGCTACAT-1	0.685568	0.283899	Ctla2a Fibr	Flox
Flox_CTCCAACGTTAGCTAC-1	1.4443	0	Ctla2a Fibr	Flox
Flox_CTCCAACTCAGCCTTC-1	0.900622	0	Ctla2a Fibr	Flox
Flox_CTCCACAGTACCGTCG-1	0.843412	0.508107	Ctla2a Fibr	Flox
Flox_CTCCACATCACGATCA-1	1.40728	0	Ctla2a Fibr	Flox
Flox_CTCCATGAGAATCGCG-1	0.530807	0.718063	Ctla2a Fibr	Flox
Flox_CTCCATGTCCCGTTGT-1	0.926706	1.26515	Ctla2a Fibr	Flox
Flox_CTCCATGTCTTCCAGC-1	0.85641	0.291679	Ctla2a Fibr	Flox
Flox_CTCCCAAAGAATCTAG-1	1.77732	0.478871	Ctla2a Fibr	Flox
Flox_CTCCCAAAGCTACAAA-1	0.776541	0	Ctla2a Fibr	Flox
Flox_CTCCCTCGTTGGGTTT-1	1.36374	0.898287	Ctla2a Fibr	Flox
Flox_CTCCGATCATTCTGTT-1	1.43496	0	Ctla2a Fibr	Flox
Flox_CTCCTCCCAGTATGAA-1	0.562259	0.919989	Ctla2a Fibr	Flox
Flox_CTCCTTTCATCTTTCA-1	1.30735	0.76806	Ctla2a Fibr	Flox
Flox_CTCCTTTTCAGACTGT-1	2.216850Clec3b Fibr619499	0.621050323Clec3b Fibr5403	Ctla2a Fibr	Flox
Flox_CTCGAGGAGCGGTAGT-1	0.801465	0.970174	Ctla2a Fibr	Flox
Flox_CTCGAGGAGCTGTTAC-1	1.66283	0.83947	Ctla2a Fibr	Flox
Flox_CTCGAGGTCTTTGATC-1	0.921695	0.758541	Ctla2a Fibr	Flox
Flox_CTCTCAGAGCCTTCTC-1	0	0	Ctla2a Fibr	Flox
Flox_CTCTCAGCAACAGATA-1	1.57442	0.714902Clec3b Fibr4634689	Ctla2a Fibr	Flox
Flox_CTCTCGAAGGAACATT-1	0	0.312195	Ctla2a Fibr	Flox
Flox_CTCTCGAGTCTTCAAG-1	1.03218	1.Clec3b Fibr409854697224	Ctla2a Fibr	Flox
Flox_CTCTGGTCAAGTTGGG-1	1.044Clec3b Fibr588534703	0	Ctla2a Fibr	Flox
Flox_CTCTGGTCACCAGTTA-1	1.52337	0.335492	Ctla2a Fibr	Flox
Flox_CTCTGGTGTGGAAGTC-1	1.85583	0	Ctla2a Fibr	Flox
Flox_CTGAATGGTTGGCTAT-1	1.35541	1.35541	Ctla2a Fibr	Flox
Flox_CTGAGCGAGGTTGACG-1	0.800484	0.478287	Ctla2a Fibr	Flox
Flox_CTGAGCGAGTACTGGG-1	1.38637	0.510866	Ctla2a Fibr	Flox
Flox_CTGAGGCCAACTCGAT-1	0.914763	1.09692	Ctla2a Fibr	Flox
Flox_CTGAGGCGTAGAGTTA-1	1.04464	0.744515	Ctla2a Fibr	Flox
Flox_CTGATCCAGTTTCAGC-1	1.47278	0.9Clec3b Fibr860142662212	Ctla2a Fibr	Flox
Flox_CTGATCCGTTGTACGT-1	1.Clec3b Fibr941728346886	0.821966	Ctla2a Fibr	Flox
Flox_CTGCAGGAGCACCGTC-1	0	1.78142	Ctla2a Fibr	Flox
Flox_CTGCAGGGTATGATCC-1	0.807703	0.977198	Ctla2a Fibr	Flox
Flox_CTGCATCAGAGCTGCA-1	0.721696	0.950453	Ctla2a Fibr	Flox
Flox_CTGCATCCAGGCATGA-1	1.25704	0.608857	Ctla2a Fibr	Flox
Flox_CTGCCTACAACCGTAT-1	0.803616Clec3b Fibr5823831	0.600156	Ctla2a Fibr	Flox
Flox_CTGCCTAGTGTGACCC-1	2.32064	0.477566	Ctla2a Fibr	Flox
Flox_CTGCCTATCAGGGTAG-1	1.2191224Clec3b Fibr35526	1.02538	Ctla2a Fibr	Flox
Flox_CTGCGAGTCATTTACC-1	1.12089	0.976088	Ctla2a Fibr	Flox
Flox_CTGGACGAGCGTTAGG-1	1.08597	0.683683	Ctla2a Fibr	Flox
Flox_CTGGCAGTCGACCACG-1	1.4693958197Clec3b Fibr11	0.849571	Ctla2a Fibr	Flox
Flox_CTGGTCTTCCGAAGGA-1	1.05326	0	Ctla2a Fibr	Flox
Flox_CTGTAGAGTGGCCTCA-1	0.560125	0.560125	Ctla2a Fibr	Flox
Flox_CTGTATTCATCAGCGC-1	1.60422	0.543802	Ctla2a Fibr	Flox
Flox_CTGTATTTCTTTGCTA-1	0.908208	0.400983	Ctla2a Fibr	Flox
Flox_CTGTCGTTCAAGCCTA-1	0.388179	0.388179	Ctla2a Fibr	Flox
Flox_CTGTGAAAGACCTCCG-1	0	0.903058	Ctla2a Fibr	Flox
Flox_CTGTGAACACATACTG-1	0.7438772367178Clec3b Fibr	0.5516Clec3b Fibr464898668	Ctla2a Fibr	Flox
Flox_CTGTGAACAGACAATA-1	1.31087	0.643504	Ctla2a Fibr	Flox
Flox_CTGTGAACATACACCA-1	1.56Clec3b Fibr762921168	0.349512	Ctla2a Fibr	Flox
Flox_CTGTGGGGTTAACAGA-1	1.18323	0	Ctla2a Fibr	Flox
Flox_CTTCAATCACTCTAGA-1	0.457646	0	Ctla2a Fibr	Flox
Flox_CTTCAATGTGGGTCAA-1	1.5792546Clec3b Fibr29003	0.987666	Ctla2a Fibr	Flox
Flox_CTTCGGTAGTCTCTGA-1	1.3978	0.410597	Ctla2a Fibr	Flox
Flox_CTTCGGTCAGAGACTG-1	2.17011	0	Ctla2a Fibr	Flox
Flox_CTTCTCTCAGAAGCGT-1	1.41936	0.715311	Ctla2a Fibr	Flox
Flox_CTTGAGAAGATTGACA-1	1.03069	1.03069	Ctla2a Fibr	Flox
Flox_CTTGAGAGTTGCTCAA-1	1.2345	0	Ctla2a Fibr	Flox
Flox_CTTGATTCAACCGACC-1	1.45368	0	Ctla2a Fibr	Flox
Flox_CTTTCGGTCTGCCTCA-1	1.15735	1.15735	Ctla2a Fibr	Flox
Flox_GAAACCTAGGATGTTA-1	0.448726	0.448726	Ctla2a Fibr	Flox
Flox_GAAACCTGTAACAAGT-1	1.87105	0	Ctla2a Fibr	Flox
Flox_GAAACCTGTACCTAAC-1	0.365482	0	Ctla2a Fibr	Flox
Flox_GAAATGACACCAAAGG-1	2.08729	1.43758	Ctla2a Fibr	Flox
Flox_GAAATGAGTTACCTTT-1	1.74255	0.852821	Ctla2a Fibr	Flox
Flox_GAACACTTCTGTAAGC-1	1.82916	1.22766	Ctla2a Fibr	Flox
Flox_GAACGTTCATCCTTCG-1	1.49694	1.005767Clec3b Fibr362207	Ctla2a Fibr	Flox
Flox_GAAGAATCAGGCATGA-1	0.760741	0.760741	Ctla2a Fibr	Flox
Flox_GAAGCCCAGCGAGGAG-1	0.77394	0.460046	Ctla2a Fibr	Flox
Flox_GAAGCCCAGTTAACAG-1	2.00752	0	Ctla2a Fibr	Flox
Flox_GAAGGGTAGTCGAAAT-1	0.573436	0	Ctla2a Fibr	Flox
Flox_GAAGGGTGTATGCTTG-1	1.44091	1.5223Clec3b Fibr83321959	Ctla2a Fibr	Flox
Flox_GAAGGGTTCATGAGTC-1	0.77635	0.577933	Ctla2a Fibr	Flox
Flox_GAATAGACATACACCA-1	1.73651	0.615428	Ctla2a Fibr	Flox
Flox_GAATAGATCAATCGGT-1	0.906351	1.12017	Ctla2a Fibr	Flox
Flox_GAATAGATCGTGGGTC-1	1.6643	0.957716	Ctla2a Fibr	Flox
Flox_GAATCACCAGTATGAA-1	1.45807	0.312185	Ctla2a Fibr	Flox
Flox_GAATCGTAGAGTGTGC-1	1.66033	0	Ctla2a Fibr	Flox
Flox_GAATCGTTCGTTCTAT-1	1.57922	0.767956	Ctla2a Fibr	Flox
Flox_GACAGCCAGTGTAGTA-1	1.66939	0	Ctla2a Fibr	Flox
Flox_GACAGCCGTTCTAAGC-1	1.0072	0	Ctla2a Fibr	Flox
Flox_GACATCAAGAAGTCTA-1	1.12022	0.345788	Ctla2a Fibr	Flox
Flox_GACATCATCTGGTGGC-1	1.66265180Clec3b Fibr3929	0.956464	Ctla2a Fibr	Flox
Flox_GACCAATGTGGATTTC-1	1.52853	0.337378	Ctla2a Fibr	Flox
Flox_GACCGTGCACGTCGTG-1	1.35708	0.767296	Ctla2a Fibr	Flox
Flox_GACCGTGTCTACAGGT-1	1.12556	0	Ctla2a Fibr	Flox
Flox_GACCTTCGTACGTAGG-1	1.44756	0.543969	Ctla2a Fibr	Flox
Flox_GACGTTATCCGCGAGT-1	1.15832	0.547075	Ctla2a Fibr	Flox
Flox_GACTATGCATGTTCGA-1	1.07102	0.569476682010Clec3b Fibr1	Ctla2a Fibr	Flox
Flox_GACTATGGTGCGTCGT-1	1.71179	0.645935	Ctla2a Fibr	Flox
Flox_GACTCAATCATCACCC-1	0.7358200378236Clec3b Fibr	0	Ctla2a Fibr	Flox
Flox_GACTCTCTCATCACTT-1	1.11062	0.255334	Ctla2a Fibr	Flox
Flox_GACTTCCGTCCACGCA-1	0	0.9264Clec3b Fibr980941592	Ctla2a Fibr	Flox
Flox_GACTTCCGTGAGCAGT-1	0.970531	0	Ctla2a Fibr	Flox
Flox_GAGAAATCATGCCGCA-1	1.40491	0.325262	Ctla2a Fibr	Flox
Flox_GAGACCCCACCTCAGG-1	1.52456	0.5869346039282Clec3b Fibr	Ctla2a Fibr	Flox
Flox_GAGACCCTCCATGATG-1	0.681536	0.834017	Ctla2a Fibr	Flox
Flox_GAGACCCTCGGCTTCT-1	1.79238	0.728627	Ctla2a Fibr	Flox
Flox_GAGAGGTTCCGCTGTT-1	1.12427	0.604964	Ctla2a Fibr	Flox
Flox_GAGATGGTCCATCTGC-1	1.0211111Clec3b Fibr23152	0.635592	Ctla2a Fibr	Flox
Flox_GAGCCTGAGCTCTATG-1	0.803957	0	Ctla2a Fibr	Flox
Flox_GAGCCTGCAAATGCTC-1	0.66Clec3b Fibr83361635823	0.384402	Ctla2a Fibr	Flox
Flox_GAGCCTGCAAGTGTCT-1	1.24708	0.34597	Ctla2a Fibr	Flox
Flox_GAGCCTGTCACAGAGG-1	2.02548	0.60019265639Clec3b Fibr81	Ctla2a Fibr	Flox
Flox_GAGCCTGTCACCCTGT-1	0.902796	0.397991	Ctla2a Fibr	Flox
Flox_GAGCCTGTCCGTAGTA-1	1.00784	0.7148Clec3b Fibr275043Clec3b Fibr1	Ctla2a Fibr	Flox
Flox_GAGGCAAAGGTCGCCT-1	0.492Clec3b Fibr7329591745	0.492Clec3b Fibr7329591745	Ctla2a Fibr	Flox
Flox_GAGGCAAGTCCATACA-1	0.724975	0.954364	Ctla2a Fibr	Flox
Flox_GAGGCCTAGCCGTTAT-1	1.39236	1.39236	Ctla2a Fibr	Flox
Flox_GAGGGATAGGAGTACC-1	1.16364	0	Ctla2a Fibr	Flox
Flox_GAGGGATGTCATTCCC-1	1.27618	0.416459	Ctla2a Fibr	Flox
Flox_GAGGGATTCTGGGATT-1	0.809889958Clec3b Fibr854	0.484788	Ctla2a Fibr	Flox
Flox_GAGGGTAGTATAGGGC-1	1.18758	0	Ctla2a Fibr	Flox
Flox_GAGTCATGTGAATGTA-1	1.33648	0.7188708471Clec3b Fibr795	Ctla2a Fibr	Flox
Flox_GAGTCATGTTCCGGTG-1	1.1437	0	Ctla2a Fibr	Flox
Flox_GAGTGAGTCCCTCGAT-1	1.75592	0	Ctla2a Fibr	Flox
Flox_GAGTGAGTCTGCTGAA-1	1.44405	0	Ctla2a Fibr	Flox
Flox_GAGTGTTAGACATAAC-1	0.459314	0	Ctla2a Fibr	Flox
Flox_GAGTGTTGTTGGGTAG-1	1.Clec3b Fibr506476127353	0.423857	Ctla2a Fibr	Flox
Flox_GAGTGTTTCGTTACCC-1	1.77937	0.301485	Ctla2a Fibr	Flox
Flox_GAGTTGTGTAAGTCAA-1	0.946183	0.332152	Ctla2a Fibr	Flox
Flox_GAGTTTGAGACCCGCT-1	1.39Clec3b Fibr4050249977	0.47253	Ctla2a Fibr	Flox
Flox_GAGTTTGAGCACTCTA-1	0.378Clec3b Fibr4214391193	0.651866	Ctla2a Fibr	Flox
Flox_GATAGCTCACTCGATA-1	0.351498	0.611063	Ctla2a Fibr	Flox
Flox_GATAGCTGTGTCCAAT-1	0.45504	0	Ctla2a Fibr	Flox
Flox_GATCACACATCTGCGG-1	1.Clec3b Fibr840680877422	0.614492	Ctla2a Fibr	Flox
Flox_GATCACAGTAGAGGAA-1	1.39172	1.25793	Ctla2a Fibr	Flox
Flox_GATCACATCCCTATTA-1	1.75546	1.16595	Ctla2a Fibr	Flox
Flox_GATCATGTCAACTCTT-1	1.24396	0.302146	Ctla2a Fibr	Flox
Flox_GATCCCTAGTCGTTAC-1	1.22423	0.7888066Clec3b Fibr838527	Ctla2a Fibr	Flox
Flox_GATGACTCATCTCATT-1	2.32093041445Clec3b Fibr	0.628489	Ctla2a Fibr	Flox
Flox_GATGACTTCCTTCTAA-1	1.57946	1.01199	Ctla2a Fibr	Flox
Flox_GATGAGGGTAACGCGA-1	0.801826	0.970581	Ctla2a Fibr	Flox
Flox_GATGATCAGTCTAGCT-1	0.874967	0.3827188Clec3b Fibr636602	Ctla2a Fibr	Flox
Flox_GATGATCCAGACATCT-1	1.50654	0	Ctla2a Fibr	Flox
Flox_GATGATCGTAGTTCCA-1	1.30469	0	Ctla2a Fibr	Flox
Flox_GATGCTACATACTGAC-1	1.73973840Clec3b Fibr7668	0.734125	Ctla2a Fibr	Flox
Flox_GATGGAGCAAGTGGAC-1	1.55504	0.808749	Ctla2a Fibr	Flox
Flox_GATGGAGGTGCATTTG-1	1.54628	0.745833	Ctla2a Fibr	Flox
Flox_GATGGAGGTGTTTACG-1	1.1603532983Clec3b Fibr36	0	Ctla2a Fibr	Flox
Flox_GATGTTGTCCATAGAC-1	1.08198	0.965247	Ctla2a Fibr	Flox
Flox_GATGTTGTCGAGATAA-1	1.6Clec3b Fibr85248767818	1.50837	Ctla2a Fibr	Flox
Flox_GATGTTGTCTGACAGT-1	2.055511Clec3b Fibr215374	0.994254	Ctla2a Fibr	Flox
Flox_GATGTTGTCTTCTGGC-1	0	0.30395	Ctla2a Fibr	Flox
Flox_GATGTTGTCTTTCAGT-1	0.911695	0.316368	Ctla2a Fibr	Flox
Flox_GATTCGAGTGGAAGTC-1	1.8988	0.709187	Ctla2a Fibr	Flox
Flox_GATTCGATCTCCTGCA-1	1.1517	1.0046Clec3b Fibr81Clec3b Fibr0986	Ctla2a Fibr	Flox
Flox_GATTGGTAGCTACTAC-1	2.3047	0	Ctla2a Fibr	Flox
Flox_GATTGGTAGCTGTCCG-1	0.343009	0.5979372453320Clec3b Fibr	Ctla2a Fibr	Flox
Flox_GATTTCTCAGCTACCG-1	0.995839	0.824283	Ctla2a Fibr	Flox
Flox_GATTTCTGTGTAGTGG-1	1.50857	0.696035	Ctla2a Fibr	Flox
Flox_GCAACATCAGAAGCTG-1	0.503857	0.837328	Ctla2a Fibr	Flox
Flox_GCAACATGTTTCAGAC-1	1.53876	0.37662104390Clec3b Fibr74	Ctla2a Fibr	Flox
Flox_GCAACATTCTGTCCGT-1	1.60239	0.448788	Ctla2a Fibr	Flox
Flox_GCACATACAACGTATC-1	1.03623	0.546636	Ctla2a Fibr	Flox
Flox_GCACATATCCTTCTTC-1	1.09151	0.506569	Ctla2a Fibr	Flox
Flox_GCACGGTAGTTGAATG-1	1.21	0.28984	Ctla2a Fibr	Flox
Flox_GCACGGTTCAGAGTGG-1	1.5538	1.20324	Ctla2a Fibr	Flox
Flox_GCACGTGAGTTTGGCT-1	1.75609	0.39Clec3b Fibr47983233628	Ctla2a Fibr	Flox
Flox_GCACGTGGTCAGATTC-1	1.3566	0	Ctla2a Fibr	Flox
Flox_GCACGTGTCTCATGGA-1	1.2Clec3b Fibr5492839591	0.387357	Ctla2a Fibr	Flox
Flox_GCAGCTGCAACCGTAT-1	1.23621	0.476626	Ctla2a Fibr	Flox
Flox_GCAGCTGGTCGGATTT-1	1.075Clec3b FibrClec3b Fibr2617864	0	Ctla2a Fibr	Flox
Flox_GCATCGGAGTTCAACC-1	1.751596Clec3b Fibr9Clec3b Fibr108	1.21844	Ctla2a Fibr	Flox
Flox_GCATCGGCAGACACCC-1	1.82499	0.588018	Ctla2a Fibr	Flox
Flox_GCATCTCGTCATATGC-1	0.672342	0.891272	Ctla2a Fibr	Flox
Flox_GCATGATCAGTCCGTG-1	0.996809	0	Ctla2a Fibr	Flox
Flox_GCATTAGCAACCGCCA-1	1.19822	0.414934	Ctla2a Fibr	Flox
Flox_GCATTAGTCCGATAAC-1	0.381492	0.656969	Ctla2a Fibr	Flox
Flox_GCCAGGTCATCGGATT-1	1.25145	0.605304	Ctla2a Fibr	Flox
Flox_GCCATGGCATGAAAGT-1	1.71279	0.321142	Ctla2a Fibr	Flox
Flox_GCCATGGGTACCGTCG-1	1.45126	0.9686	Ctla2a Fibr	Flox
Flox_GCCATGGTCTAGACAC-1	1.34152	0.302404	Ctla2a Fibr	Flox
Flox_GCCATTCGTCCATCTC-1	1.40969	0.24790Clec3b Fibr48815327	Ctla2a Fibr	Flox
Flox_GCCGTGAAGAGTGTTA-1	1.78237698415Clec3b Fibr7	0	Ctla2a Fibr	Flox
Flox_GCCTGTTCAGGACATG-1	1.16183	1.16183	Ctla2a Fibr	Flox
Flox_GCCTGTTTCCGTGTCT-1	1.23113	0.526432	Ctla2a Fibr	Flox
Flox_GCGAGAACACTACCGG-1	0.646065	1.03533	Ctla2a Fibr	Flox
Flox_GCGAGAAGTAGGCTGA-1	0.592049	0.592049	Ctla2a Fibr	Flox
Flox_GCGGATCAGATGGTAT-1	1.47509	0.915654	Ctla2a Fibr	Flox
Flox_GCGGATCGTTAGGGAC-1	1.62424	0.4116595935162Clec3b Fibr	Ctla2a Fibr	Flox
Flox_GCGTGCACACAAATAG-1	1.22617	0.727689	Ctla2a Fibr	Flox
Flox_GCGTGCACACAGCTGC-1	1.36659	0.900557	Ctla2a Fibr	Flox
Flox_GCGTGCACATCGGAGA-1	0.928924	0.412504	Ctla2a Fibr	Flox
Flox_GCGTTTCAGTGGAATT-1	1.631Clec3b Fibr901091188	0	Ctla2a Fibr	Flox
Flox_GCGTTTCCAAGAGTAT-1	0.854085	0.37Clec3b Fibr85194799924	Ctla2a Fibr	Flox
Flox_GCGTTTCCAAGCGAGT-1	0.452693	1.35Clec3b Fibr6763328191	Ctla2a Fibr	Flox
Flox_GCTACAAAGCAGCCCT-1	1.83049	1.01002	Ctla2a Fibr	Flox
Flox_GCTACAAAGCAGCGAT-1	2.07198	1.06224698Clec3b Fibr6352	Ctla2a Fibr	Flox
Flox_GCTACCTCAGAGTGTG-1	1.51535	0.947099	Ctla2a Fibr	Flox
Flox_GCTACCTTCTCGACCT-1	1.25944580417Clec3b Fibr	0.408589	Ctla2a Fibr	Flox
Flox_GCTCAAAGTCGTACAT-1	1.74072	0	Ctla2a Fibr	Flox
Flox_GCTGCAGCACGGTCTG-1	1.26417	0	Ctla2a Fibr	Flox
Flox_GCTGCAGTCGACGATT-1	1.34736	0.388346674692Clec3b Fibr6	Ctla2a Fibr	Flox
Flox_GCTGCAGTCGGTGCAC-1	1.32125	0.295288	Ctla2a Fibr	Flox
Flox_GCTGCAGTCTCACGAA-1	1.51943	0	Ctla2a Fibr	Flox
Flox_GCTGGGTCATCGCCTT-1	1.44228	0.306694	Ctla2a Fibr	Flox
Flox_GCTGGGTCATTGTGCA-1	0.860149	1.62738	Ctla2a Fibr	Flox
Flox_GCTTCACGTACCCGCA-1	1.74274	1.05959Clec3b Fibr8588414	Ctla2a Fibr	Flox
Flox_GCTTCACGTCATAGTC-1	0.719906	0.423384	Ctla2a Fibr	Flox
Flox_GCTTTCGGTTCAAGTC-1	0.927721	0.927721	Ctla2a Fibr	Flox
Flox_GCTTTCGTCGTTGTTT-1	1.09155Clec3b Fibr5906724	0.506595	Ctla2a Fibr	Flox
Flox_GGAAGTGCATCGTTCC-1	0.420888	0.420888	Ctla2a Fibr	Flox
Flox_GGAAGTGTCCACATAG-1	0.780065	0.580954	Ctla2a Fibr	Flox
Flox_GGAAGTGTCTCTCTAA-1	2.14638	0.9715907024Clec3b Fibr988	Ctla2a Fibr	Flox
Flox_GGAATCTCAAGAGTTA-1	1.31226	0.936552	Ctla2a Fibr	Flox
Flox_GGAATCTCAGCCTACG-1	1.28924	0.972203	Ctla2a Fibr	Flox
Flox_GGAATCTCATAATCGC-1	1.38761	0	Ctla2a Fibr	Flox
Flox_GGAATGGGTCTTGCGG-1	0.638846	0.369594	Ctla2a Fibr	Flox
Flox_GGAATGGGTGTAACGG-1	1.179	0.988922	Ctla2a Fibr	Flox
Flox_GGACGTCGTCTCAGGC-1	1.36878	0.397718	Ctla2a Fibr	Flox
Flox_GGAGAACTCAGACCCG-1	1.09989	0.588641	Ctla2a Fibr	Flox
Flox_GGAGATGAGGACTGGT-1	1.25865	0.408217	Ctla2a Fibr	Flox
Flox_GGAGATGAGTGAATAC-1	0.786694	0.953522	Ctla2a Fibr	Flox
Flox_GGAGATGCAGACATCT-1	1.63498625Clec3b Fibr1141	0	Ctla2a Fibr	Flox
Flox_GGAGATGGTTGGGTAG-1	1.277	0.829833	Ctla2a Fibr	Flox
Flox_GGAGCAAGTTCGAGCC-1	1.20398	0	Ctla2a Fibr	Flox
Flox_GGAGGATTCAGCTTGA-1	0.440902	0	Ctla2a Fibr	Flox
Flox_GGAGGTAGTACGATGG-1	0.6849	0	Ctla2a Fibr	Flox
Flox_GGATGTTCAATAGAGT-1	1.35754	0.893355	Ctla2a Fibr	Flox
Flox_GGATGTTGTCCAGAAG-1	1.60859	0.737049	Ctla2a Fibr	Flox
Flox_GGATGTTTCGTTCTAT-1	1.76823	0.340065	Ctla2a Fibr	Flox
Flox_GGCACGTAGACATAGT-1	1.08196	0.94015	Ctla2a Fibr	Flox
Flox_GGCACGTGTATTGACC-1	0.69827	0.514926	Ctla2a Fibr	Flox
Flox_GGCGTCAAGGCAGTCA-1	1.44509	0	Ctla2a Fibr	Flox
Flox_GGCGTCACACTCGATA-1	1.42795	0.644879	Ctla2a Fibr	Flox
Flox_GGCGTCAGTCACGCTG-1	1.7415	0.663294	Ctla2a Fibr	Flox
Flox_GGCTGTGAGGCTAAAT-1	1.22433	0	Ctla2a Fibr	Flox
Flox_GGCTTTCGTAAGTAGT-1	1.33712	0	Ctla2a Fibr	Flox
Flox_GGGAAGTAGACCATAA-1	1.84448	0	Ctla2a Fibr	Flox
Flox_GGGAAGTCATGTCTAG-1	1.03331	0.735348	Ctla2a Fibr	Flox
Flox_GGGACAATCGCCGAGT-1	2.01227	0.655318	Ctla2a Fibr	Flox
Flox_GGGACCTGTACAGTCT-1	1.11284	0.968651	Ctla2a Fibr	Flox
Flox_GGGACCTTCTGCATGA-1	1.65099	0.35151	Ctla2a Fibr	Flox
Flox_GGGACTCCATTCAGCA-1	1.62589	0	Ctla2a Fibr	Flox
Flox_GGGAGATAGTCTTCGA-1	0.568197	0.928284	Ctla2a Fibr	Flox
Flox_GGGATCCGTACCTGTA-1	1.29228	1.01549	Ctla2a Fibr	Flox
Flox_GGGATGACAACTGGTT-1	1.3372	0.445757	Ctla2a Fibr	Flox
Flox_GGGATGATCGGTATGT-1	0	0	Ctla2a Fibr	Flox
Flox_GGGCCATTCGCTCATC-1	1.79051	0.569893	Ctla2a Fibr	Flox
Flox_GGGCGTTGTCGGCTAC-1	1.08448	1.08448	Ctla2a Fibr	Flox
Flox_GGGCGTTTCTGTCAGA-1	1.62454	0	Ctla2a Fibr	Flox
Flox_GGGTAGAGTGACTATC-1	1.Clec3b Fibr520805889753	1.Clec3b Fibr520805889753	Ctla2a Fibr	Flox
Flox_GGGTAGAGTTGTGCCG-1	0.392281	0.392281	Ctla2a Fibr	Flox
Flox_GGGTAGATCATTCCTA-1	1.68487	0.3974Clec3b Fibr784657786	Ctla2a Fibr	Flox
Flox_GGGTATTGTACGGTTT-1	1.61451	0.369677	Ctla2a Fibr	Flox
Flox_GGGTATTTCGCGATCG-1	0.812356	0.662641	Ctla2a Fibr	Flox
Flox_GGGTCACCAGATCATC-1	0.440685	0.440685	Ctla2a Fibr	Flox
Flox_GGGTCTGAGGCATCAG-1	1.05229	1.05229	Ctla2a Fibr	Flox
Flox_GGGTCTGAGGGCTGAT-1	1.34777	0.450928	Ctla2a Fibr	Flox
Flox_GGGTCTGGTAGCTTAC-1	1.48029	0	Ctla2a Fibr	Flox
Flox_GGGTCTGTCCGAGAAG-1	0.778023	0.46284149Clec3b Fibr46073	Ctla2a Fibr	Flox
Flox_GGGTGAAGTTAAGACA-1	1.1157	0.599211	Ctla2a Fibr	Flox
Flox_GGGTGAAGTTATGACC-1	1.16Clec3b Fibr3209715846	0.740552	Ctla2a Fibr	Flox
Flox_GGGTGTCTCCACCCTA-1	1.80206	1.21263	Ctla2a Fibr	Flox
Flox_GGGTTATCAAGTACCT-1	1.628194648Clec3b Fibr293	0.59825	Ctla2a Fibr	Flox
Flox_GGGTTTAGTGATTGGG-1	1.32109	0	Ctla2a Fibr	Flox
Flox_GGTAATCCAAATGCGG-1	1.1975	0	Ctla2a Fibr	Flox
Flox_GGTAATCCAGTAGAAT-1	1.2377017796Clec3b Fibr19	0.342Clec3b Fibr2475585177	Ctla2a Fibr	Flox
Flox_GGTAATCCATCTGGGC-1	1.83899	0	Ctla2a Fibr	Flox
Flox_GGTAGAGAGCTAAACA-1	0	2.42422	Ctla2a Fibr	Flox
Flox_GGTAGAGAGTGGATAT-1	0.796908	0.96504	Ctla2a Fibr	Flox
Flox_GGTAGAGGTGGCTCTG-1	0.329031	0.329031	Ctla2a Fibr	Flox
Flox_GGTAGAGGTTATCTTC-1	1.30687	1.19684	Ctla2a Fibr	Flox
Flox_GGTCTGGGTGTAGCAG-1	1.2Clec3b Fibr20579939111	0.332208	Ctla2a Fibr	Flox
Flox_GGTGAAGAGACAGCGT-1	1.254641Clec3b Fibr845836	0.48652	Ctla2a Fibr	Flox
Flox_GGTGGCTTCGCGCCAA-1	1.58331	0.301521672669Clec3b Fibr8	Ctla2a Fibr	Flox
Flox_GGTGTTAAGCTCCGAC-1	1.18439	0.563169	Ctla2a Fibr	Flox
Flox_GGTTGTAAGCTAGTTC-1	0.77328	0.328551	Ctla2a Fibr	Flox
Flox_GGTTGTACACGCTGAC-1	1.48769	0.35652500766Clec3b Fibr69	Ctla2a Fibr	Flox
Flox_GGTTGTAGTATGAAGT-1	1.37824	0.555021	Ctla2a Fibr	Flox
Flox_GGTTGTAGTGTCGCTG-1	1.4037577896Clec3b Fibr38	0.4Clec3b Fibr264306555968	Ctla2a Fibr	Flox
Flox_GTAACCACATAATGCC-1	1.25343	0.305626	Ctla2a Fibr	Flox
Flox_GTAACCAGTTATCTTC-1	1.29208	0.542381	Ctla2a Fibr	Flox
Flox_GTAAGTCCAGGATGAC-1	0.592663	0.794439	Ctla2a Fibr	Flox
Flox_GTAAGTCGTGTCTTGA-1	1.77488	0	Ctla2a Fibr	Flox
Flox_GTAAGTCTCTTCTGGC-1	1.51001	0	Ctla2a Fibr	Flox
Flox_GTAATCGCACTACCCT-1	1.09952	0.288024	Ctla2a Fibr	Flox
Flox_GTAATCGTCGAAGTGG-1	1.64427	0.872305	Ctla2a Fibr	Flox
Flox_GTAATGCTCCTATTTG-1	1.68658	0.682084	Ctla2a Fibr	Flox
Flox_GTACAGTAGGGCAAGG-1	1.0Clec3b Fibr6417287Clec3b Fibr33	0.90Clec3b Fibr86201650722	Ctla2a Fibr	Flox
Flox_GTACAGTCACGGCTAC-1	1.7Clec3b Fibr89370422Clec3b Fibr7	0.602877	Ctla2a Fibr	Flox
Flox_GTAGAAAAGAGGCGGA-1	1.42441	0.946898	Ctla2a Fibr	Flox
Flox_GTAGAAACATTCGATG-1	1.09252	0.507173	Ctla2a Fibr	Flox
Flox_GTAGAGGGTTGCACGC-1	1.425Clec3b Fibr451672357	0.372392	Ctla2a Fibr	Flox
Flox_GTAGATCAGCACTCGC-1	0.773259	0	Ctla2a Fibr	Flox
Flox_GTAGATCCATCTCGTC-1	1.58355	0.896937	Ctla2a Fibr	Flox
Flox_GTAGATCTCAATCTCT-1	1.3846615854Clec3b Fibr55	0.469188	Ctla2a Fibr	Flox
Flox_GTAGGAGGTAGCTGAG-1	1.54324	0	Ctla2a Fibr	Flox
Flox_GTAGGAGTCTGCCTGT-1	1.59219	0.942271	Ctla2a Fibr	Flox
Flox_GTAGGTTAGCTGCCAC-1	0.454977	1.1953	Ctla2a Fibr	Flox
Flox_GTAGGTTTCCCGAAAT-1	1.99548	0.951249	Ctla2a Fibr	Flox
Flox_GTAGTACCAACGACAG-1	1.9558846916Clec3b Fibr57	0.794816	Ctla2a Fibr	Flox
Flox_GTAGTACCAGGTTACT-1	1.01968	0	Ctla2a Fibr	Flox
Flox_GTATTGGAGCTTGTGT-1	1.66594	0	Ctla2a Fibr	Flox
Flox_GTATTGGCACCCTAGG-1	1.70689	0.42579	Ctla2a Fibr	Flox
Flox_GTATTGGCATCTCATT-1	1.81281	0.760559	Ctla2a Fibr	Flox
Flox_GTATTGGGTCTTGCGG-1	0.915829	0.469715	Ctla2a Fibr	Flox
Flox_GTATTTCAGTTGTCAC-1	1.35712	0.253479	Ctla2a Fibr	Flox
Flox_GTCAAACAGAAACCCG-1	0.767296	0	Ctla2a Fibr	Flox
Flox_GTCAAACCAGCAGTAG-1	1.29147	0.561756	Ctla2a Fibr	Flox
Flox_GTCAAACTCCGCTTAC-1	1.05992	0.48779	Ctla2a Fibr	Flox
Flox_GTCAAGTTCCATTCAT-1	1.38066	0	Ctla2a Fibr	Flox
Flox_GTCACGGTCTGCCTGT-1	0.491668	0.491668	Ctla2a Fibr	Flox
Flox_GTCACTCCACGACTAT-1	2.06763	0.867611	Ctla2a Fibr	Flox
Flox_GTCACTCGTCGCACAC-1	0.681818	0.681818	Ctla2a Fibr	Flox
Flox_GTCATGACAAGTGATA-1	1.57491	0.671709	Ctla2a Fibr	Flox
Flox_GTCATGACATAACTCG-1	0.826687	0.826687	Ctla2a Fibr	Flox
Flox_GTCATGAGTCGATTCA-1	0.83271Clec3b Fibr46506584	0.359897	Ctla2a Fibr	Flox
Flox_GTCATGATCCGTATGA-1	1.22385	1.02968	Ctla2a Fibr	Flox
Flox_GTCCACTTCTGAATCG-1	1.40455	0	Ctla2a Fibr	Flox
Flox_GTCCCATCAGAGCCCT-1	1.4295	0	Ctla2a Fibr	Flox
Flox_GTCCCATTCCCATAAG-1	1.52869	0.981003	Ctla2a Fibr	Flox
Flox_GTCCTCACACGCGTCA-1	1.39003	0.69564	Ctla2a Fibr	Flox
Flox_GTCGAATAGGTCATAA-1	1.31654	0.64719	Ctla2a Fibr	Flox
Flox_GTCGAATGTATTCCGA-1	1.25381	0.348736	Ctla2a Fibr	Flox
Flox_GTCGAATTCCGAAATC-1	1.01618	0.462188	Ctla2a Fibr	Flox
Flox_GTCGCGATCCTGGGTG-1	1.57499	0.493749022741Clec3b Fibr8	Ctla2a Fibr	Flox
Flox_GTCGTTCCACGAAAGC-1	1.46891	1.172375Clec3b Fibr571055	Ctla2a Fibr	Flox
Flox_GTCGTTCGTCCACGCA-1	0.404916	1.0975Clec3b Fibr49722802	Ctla2a Fibr	Flox
Flox_GTCTACCAGGTATAGT-1	1.731722Clec3b Fibr722696	0.819024	Ctla2a Fibr	Flox
Flox_GTCTACCAGTCCGTCG-1	1.61707	0.742586	Ctla2a Fibr	Flox
Flox_GTCTACCGTCAACCTA-1	1.45022	0.309449	Ctla2a Fibr	Flox
Flox_GTCTAGATCCATAGAC-1	0.443306	0.60801	Ctla2a Fibr	Flox
Flox_GTCTGTCGTATGAAGT-1	0.47169	1.22695	Ctla2a Fibr	Flox
Flox_GTCTGTCTCCGCCTAT-1	1.69588	0.794816	Ctla2a Fibr	Flox
Flox_GTCTTTACACGGGCTT-1	0.45705	0.45705	Ctla2a Fibr	Flox
Flox_GTGACGCCACACGGAA-1	1.07223	0.392359	Ctla2a Fibr	Flox
Flox_GTGAGCCGTCATGACT-1	0	0.394712	Ctla2a Fibr	Flox
Flox_GTGAGGACATGACGGA-1	1.48004	0.395234	Ctla2a Fibr	Flox
Flox_GTGAGGAGTCGGCTAC-1	0	0	Ctla2a Fibr	Flox
Flox_GTGAGGAGTGATTGGG-1	0.437881	0.437881	Ctla2a Fibr	Flox
Flox_GTGATGTTCCGGCAAC-1	0.621688	0.358398	Ctla2a Fibr	Flox
Flox_GTGCACGCACCTATCC-1	2.21619	0.39253	Ctla2a Fibr	Flox
Flox_GTGCAGCCAGACGGAT-1	1.42805	0	Ctla2a Fibr	Flox
Flox_GTGCAGCCAGTATTCG-1	0.675573	0.827187	Ctla2a Fibr	Flox
Flox_GTGCGTGGTCTTACAG-1	3.06767	0	Ctla2a Fibr	Flox
Flox_GTGCGTGGTGACCGAA-1	0.434575	0.434575	Ctla2a Fibr	Flox
Flox_GTGCGTGGTTGTGGAG-1	1.19255	1.10146	Ctla2a Fibr	Flox
Flox_GTGCTGGGTATGACAA-1	0.927438	0.476985	Ctla2a Fibr	Flox
Flox_GTGCTGGTCGGCTTGG-1	1.02116	0.908396	Ctla2a Fibr	Flox
Flox_GTGCTTCAGGTGTGAC-1	1.21661	0.466203	Ctla2a Fibr	Flox
Flox_GTGGAAGTCGTTCTCG-1	1.70112	0.403987	Ctla2a Fibr	Flox
Flox_GTGGAGACAGTAGGAC-1	0.720854	0.424022	Ctla2a Fibr	Flox
Flox_GTGGCGTGTATACCCA-1	0.947897	1.42565	Ctla2a Fibr	Flox
Flox_GTGGGAATCGCGGACT-1	0.651822	0.866491	Ctla2a Fibr	Flox
Flox_GTGGTTAAGACTTCCA-1	1.37005	0.90332	Ctla2a Fibr	Flox
Flox_GTGGTTACACAGTACT-1	1.084902635Clec3b Fibr877	0.903961	Ctla2a Fibr	Flox
Flox_GTGGTTACATCAGCAT-1	1.59189	0.750475	Ctla2a Fibr	Flox
Flox_GTGGTTAGTCTACAGT-1	1.80586	0.92646	Ctla2a Fibr	Flox
Flox_GTGTGATCAGGGAATC-1	0.615311	0.354253	Ctla2a Fibr	Flox
Flox_GTGTGATTCTATGTGG-1	1.19389	1.19389	Ctla2a Fibr	Flox
Flox_GTGTGGCAGTCACGAG-1	0.678812	0	Ctla2a Fibr	Flox
Flox_GTGTGGCCATAAGCGG-1	1.44825	0.873502	Ctla2a Fibr	Flox
Flox_GTGTGGCTCATCTGTT-1	1.75853	0.362362	Ctla2a Fibr	Flox
Flox_GTGTTAGAGCTATCTG-1	1.1928Clec3b Fibr69451128	0	Ctla2a Fibr	Flox
Flox_GTGTTAGAGGCGAACT-1	1.02582	0	Ctla2a Fibr	Flox
Flox_GTGTTAGAGGGTGAAA-1	1.60111	0	Ctla2a Fibr	Flox
Flox_GTGTTAGAGGTACTGG-1	1.32257	0.651118	Ctla2a Fibr	Flox
Flox_GTGTTAGCACAGCATT-1	1.50751	0	Ctla2a Fibr	Flox
Flox_GTGTTCCGTCCGACGT-1	1.51649	0	Ctla2a Fibr	Flox
Flox_GTGTTCCTCTCCAAGA-1	0.715543	0.528782	Ctla2a Fibr	Flox
Flox_GTTACAGGTATTGACC-1	0.719473722767Clec3b Fibr1	0.423093	Ctla2a Fibr	Flox
Flox_GTTACCCTCTCATGGA-1	1.45857	0.84153	Ctla2a Fibr	Flox
Flox_GTTACGACAGCTCCTT-1	1.47645	0.754143	Ctla2a Fibr	Flox
Flox_GTTAGACGTAGTGGCA-1	1.2025	1.01026	Ctla2a Fibr	Flox
Flox_GTTAGACGTTCCGGTG-1	1.911795Clec3b Fibr684602	0.6349656339Clec3b Fibr206	Ctla2a Fibr	Flox
Flox_GTTAGACGTTCTCCAC-1	1.24063	0.877319Clec3b Fibr6243704	Ctla2a Fibr	Flox
Flox_GTTAGTGAGACCTGGA-1	0.666689	0	Ctla2a Fibr	Flox
Flox_GTTATGGCAGTTGTCA-1	0.371678	0.854628	Ctla2a Fibr	Flox
Flox_GTTCATTCACTTCAGA-1	0.962858	0	Ctla2a Fibr	Flox
Flox_GTTCATTCATTCTCTA-1	1.48353	0.823374	Ctla2a Fibr	Flox
Flox_GTTCATTTCAGTGTTG-1	1.58258	0.357478	Ctla2a Fibr	Flox
Flox_GTTCCGTAGTATGGAT-1	0.502289	1.22157	Ctla2a Fibr	Flox
Flox_GTTCCGTGTCTCAGGC-1	1.81277	0.705808	Ctla2a Fibr	Flox
Flox_GTTCGCTAGATAGGGA-1	1.34126	1.Clec3b Fibr715848691462	Ctla2a Fibr	Flox
Flox_GTTCTATAGTGGCGAT-1	1.29933	0.510852	Ctla2a Fibr	Flox
Flox_GTTCTATCAGCTGTAT-1	0.87775	0.532239	Ctla2a Fibr	Flox
Flox_GTTCTATTCATGGTAC-1	1.06645	0	Ctla2a Fibr	Flox
Flox_GTTCTATTCGTTGTAG-1	0.859468	0.374296	Ctla2a Fibr	Flox
Flox_GTTCTATTCTTAGCCC-1	0	0.766309	Ctla2a Fibr	Flox
Flox_GTTCTATTCTTTGGAG-1	1.46945	0.3495	Ctla2a Fibr	Flox
Flox_GTTGAACCAAACTAAG-1	1.00415	1.00415	Ctla2a Fibr	Flox
Flox_GTTGAACCAAATGAGT-1	1.Clec3b Fibr691877190585	0.880221	Ctla2a Fibr	Flox
Flox_GTTGAACCAGCAGTCC-1	1.17857	1.05597	Ctla2a Fibr	Flox
Flox_GTTGAACCATGGCTAT-1	1.23405	0.396775	Ctla2a Fibr	Flox
Flox_GTTGAACGTAACCCTA-1	0.933895	0.769321	Ctla2a Fibr	Flox
Flox_GTTGCGGTCACATCAG-1	1.46942	0	Ctla2a Fibr	Flox
Flox_GTTGCTCTCCTTCTAA-1	0.828896	0.416283	Ctla2a Fibr	Flox
Flox_GTTGTAGTCCCAAGCG-1	2.21921	1.31731	Ctla2a Fibr	Flox
Flox_GTTGTGACACCGCTAG-1	1.36867	1.36867	Ctla2a Fibr	Flox
Flox_GTTGTGATCTTCTTCC-1	1.2773	0.746066	Ctla2a Fibr	Flox
Flox_GTTTACTAGCGTTAGG-1	1.1033	0	Ctla2a Fibr	Flox
Flox_TAACACGAGGTGCTAG-1	0	0.474128	Ctla2a Fibr	Flox
Flox_TAACACGGTCACTACA-1	1.76534	0.677379	Ctla2a Fibr	Flox
Flox_TAACCAGGTCAACACT-1	0.377369	0.377369	Ctla2a Fibr	Flox
Flox_TAACGACAGACCTCCG-1	1.63651	0.806992	Ctla2a Fibr	Flox
Flox_TAACGACAGTTTGGCT-1	1.22228	0.335868	Ctla2a Fibr	Flox
Flox_TAACGACCAGAAGCGT-1	1.24005	0.801058	Ctla2a Fibr	Flox
Flox_TAACGACCATGGAACG-1	1.01454	0.5325293Clec3b Fibr749851	Ctla2a Fibr	Flox
Flox_TAACTTCCATCCCGTT-1	2.04735	0.393359	Ctla2a Fibr	Flox
Flox_TAACTTCGTCGTATGT-1	0.804253	0.804253	Ctla2a Fibr	Flox
Flox_TAACTTCTCGTTCCCA-1	1.7822	0.37112	Ctla2a Fibr	Flox
Flox_TAAGCACGTCCGAAGA-1	0.948149	0.490034	Ctla2a Fibr	Flox
Flox_TAAGCCACAAGTGGCA-1	0.94939	0.668075	Ctla2a Fibr	Flox
Flox_TAAGCCACATAGATCC-1	0.352537	0.818906	Ctla2a Fibr	Flox
Flox_TAAGCCATCATTGCGA-1	1.48029	0	Ctla2a Fibr	Flox
Flox_TAAGCGTCACAGCCAC-1	1.16032	0.436793	Ctla2a Fibr	Flox
Flox_TAAGTCGCAGGGACTA-1	2.18425	0	Ctla2a Fibr	Flox
Flox_TAAGTCGGTAGTGCGA-1	1.50671	0.460779	Ctla2a Fibr	Flox
Flox_TAATCTCAGTCCCAGC-1	1.09063	0.68716794Clec3b Fibr66365	Ctla2a Fibr	Flox
Flox_TACAACGCATGGTACT-1	1.41197	0.482926	Ctla2a Fibr	Flox
Flox_TACACCCAGAGCAGCT-1	1.06525	0.735537	Ctla2a Fibr	Flox
Flox_TACATTCAGGCAGGTT-1	1.82978	0.683651	Ctla2a Fibr	Flox
Flox_TACATTCAGTGGATTA-1	0.867691	0	Ctla2a Fibr	Flox
Flox_TACCCGTCACTTGAGT-1	1.7246	0.479151	Ctla2a Fibr	Flox
Flox_TACCGAACAGTGTACT-1	1.14Clec3b Fibr2332426372	0.3039Clec3b Fibr2356Clec3b Fibr684	Ctla2a Fibr	Flox
Flox_TACCGGGCAGCAGTAG-1	1.21718	1.09238	Ctla2a Fibr	Flox
Flox_TACCTCGAGCCTGTCG-1	1.56058	0.294Clec3b Fibr2855576351	Ctla2a Fibr	Flox
Flox_TACCTCGTCTCTTAAC-1	0.495961	1.0737Clec3b Fibr38814802	Ctla2a Fibr	Flox
Flox_TACGCTCGTCGCGGTT-1	0.855631	1.10833	Ctla2a Fibr	Flox
Flox_TACGGGCTCAAACTGC-1	1.2077	0.878572	Ctla2a Fibr	Flox
Flox_TACGTCCCACTGGCGT-1	0.673965	0.495509	Ctla2a Fibr	Flox
Flox_TACTGCCAGACCCTTA-1	0.486218	0.272373	Ctla2a Fibr	Flox
Flox_TACTGCCTCCTGTACC-1	0.650646	0.650646	Ctla2a Fibr	Flox
Flox_TACTTACCAAGGAGTC-1	1.04093	1.16259	Ctla2a Fibr	Flox
Flox_TACTTGTCAAATCGGG-1	0.872338	0.872338	Ctla2a Fibr	Flox
Flox_TACTTGTCAGCCCAGT-1	1.82936	0.338115	Ctla2a Fibr	Flox
Flox_TAGACTGGTAAGATCA-1	0.900882	0.680324	Ctla2a Fibr	Flox
Flox_TAGACTGTCCCAGGCA-1	0.531573	0.719015	Ctla2a Fibr	Flox
Flox_TAGAGTCCAATCTGCA-1	1.04653	0.379762	Ctla2a Fibr	Flox
Flox_TAGCACAGTACTCCCT-1	1.66588	0.940055	Ctla2a Fibr	Flox
Flox_TAGGAGGAGGTGATCG-1	1.51665	0	Ctla2a Fibr	Flox
Flox_TAGGGTTCACACACTA-1	1.09553	0.585732	Ctla2a Fibr	Flox
Flox_TAGGTACAGTCCGCCA-1	1.63494	0	Ctla2a Fibr	Flox
Flox_TAGGTTGTCCAAGCTA-1	1.65177	0	Ctla2a Fibr	Flox
Flox_TAGTGCATCCTTCTTC-1	1.40694	0.76839	Ctla2a Fibr	Flox
Flox_TATACCTGTTCGGTTA-1	0.890001	0.252334	Ctla2a Fibr	Flox
Flox_TATCAGGAGGGAGTGG-1	0.767029	0.570361	Ctla2a Fibr	Flox
Flox_TATCCTAAGGGCAGGA-1	0	1.06243	Ctla2a Fibr	Flox
Flox_TATCGCCAGGACAGCT-1	1.24037	0.80Clec3b Fibr06690898399	Ctla2a Fibr	Flox
Flox_TATCGCCAGTTGCGCC-1	1.09471	0.585185	Ctla2a Fibr	Flox
Flox_TATCTGTGTGCATACT-1	1.12208	0.603496	Ctla2a Fibr	Flox
Flox_TATCTGTTCGCCTTGT-1	0.414446	0.414446	Ctla2a Fibr	Flox
Flox_TATCTTGAGGGCGAAG-1	0.994433	0.758682281Clec3b Fibr6619	Ctla2a Fibr	Flox
Flox_TATCTTGCAAACTCGT-1	1.94541	0.533839	Ctla2a Fibr	Flox
Flox_TATCTTGCATAGGCGA-1	1.56883	0	Ctla2a Fibr	Flox
Flox_TATCTTGTCACCCATC-1	2.16803	0.911749	Ctla2a Fibr	Flox
Flox_TATCTTGTCACTGTTT-1	1.83561	0.39Clec3b Fibr63495647293	Ctla2a Fibr	Flox
Flox_TATGTTCCAAACGTGG-1	0.78483Clec3b Fibr35894559	1.09418	Ctla2a Fibr	Flox
Flox_TATTCCAAGTTAACAG-1	1.104995656Clec3b Fibr68	1.00458	Ctla2a Fibr	Flox
Flox_TATTCCAGTCGACGCT-1	1.55193	0.381905	Ctla2a Fibr	Flox
Flox_TATTCCAGTTCCAGGC-1	1.05842	1.05842	Ctla2a Fibr	Flox
Flox_TATTCCATCGTAACTG-1	1.23142	0.712829	Ctla2a Fibr	Flox
Flox_TATTCCATCTCGTTTA-1	1.95006	0.656254	Ctla2a Fibr	Flox
Flox_TATTGCTCATCCGCGA-1	1.39822	0.835635	Ctla2a Fibr	Flox
Flox_TATTGCTGTCATAGTC-1	1.64343	1.12702	Ctla2a Fibr	Flox
Flox_TATTGCTTCCCGAAAT-1	1.21486	0	Ctla2a Fibr	Flox
Flox_TATTGGGGTCGTTCAA-1	0.67776	0.67776	Ctla2a Fibr	Flox
Flox_TCAAGACAGCCTCCAG-1	1.28256	1.08329	Ctla2a Fibr	Flox
Flox_TCAAGACAGTTTCGAC-1	1.40312	1.01272	Ctla2a Fibr	Flox
Flox_TCAAGCACACAGAAGC-1	1.33488	0	Ctla2a Fibr	Flox
Flox_TCAAGCACAGAACGCA-1	1.74033	0.308572802Clec3b Fibr6932	Ctla2a Fibr	Flox
Flox_TCAAGTGCAGGCATGA-1	1.2432615Clec3b Fibr11803	0.34440525742Clec3b Fibr04	Ctla2a Fibr	Flox
Flox_TCACAAGAGCATTGAA-1	1.3658	0	Ctla2a Fibr	Flox
Flox_TCACAAGGTATGAAAC-1	2.01123	0.358722	Ctla2a Fibr	Flox
Flox_TCACAAGTCTAGGCCG-1	1.92089	1.12528	Ctla2a Fibr	Flox
Flox_TCACACCTCGTTCTGC-1	0.730927	0.238427	Ctla2a Fibr	Flox
Flox_TCACATTCAGGAATCG-1	1.487104532799Clec3b Fibr	0.451528	Ctla2a Fibr	Flox
Flox_TCACATTTCCTGGGTG-1	1.72836	0.98736	Ctla2a Fibr	Flox
Flox_TCACGCTGTGACAGCA-1	1.61115	0	Ctla2a Fibr	Flox
Flox_TCACGGGCATCCGATA-1	1.77746	0.970123	Ctla2a Fibr	Flox
Flox_TCACTATGTTGTGCAT-1	2.0031	0.699337484273Clec3b Fibr4	Ctla2a Fibr	Flox
Flox_TCACTCGCATTGACTG-1	1.30825	0.262339	Ctla2a Fibr	Flox
Flox_TCAGCCTAGTCCCGGT-1	0.795083	0.474563	Ctla2a Fibr	Flox
Flox_TCAGCCTCACGAAAGC-1	1.17596	0.370356	Ctla2a Fibr	Flox
Flox_TCAGCCTGTGATACTC-1	1.17577	0.751568	Ctla2a Fibr	Flox
Flox_TCAGCCTGTGGTTCTA-1	1.45434	0.698007	Ctla2a Fibr	Flox
Flox_TCAGGTAAGTCAAGCG-1	1.06405	0.885236	Ctla2a Fibr	Flox
Flox_TCAGTGAAGTGGATTA-1	0	0	Ctla2a Fibr	Flox
Flox_TCAGTGACACCAGTAT-1	1.28779	0.5595782905Clec3b Fibr366	Ctla2a Fibr	Flox
Flox_TCAGTGACAGTTGTTG-1	1.21237	0.69915078056Clec3b Fibr74	Ctla2a Fibr	Flox
Flox_TCAGTGACAGTTTCGA-1	1.309030Clec3b Fibr452948	0.642307	Ctla2a Fibr	Flox
Flox_TCAGTGATCATCCTAT-1	1.Clec3b Fibr38697848Clec3b Fibr2	0	Ctla2a Fibr	Flox
Flox_TCATACTAGCAGCAGT-1	1.67595	1.09007	Ctla2a Fibr	Flox
Flox_TCATACTAGGATTCCT-1	1.06553	0.322427	Ctla2a Fibr	Flox
Flox_TCATACTCACGGTGAA-1	0.795473	0.527426	Ctla2a Fibr	Flox
Flox_TCATCCGGTTGCTCCT-1	1.34102	0.755736	Ctla2a Fibr	Flox
Flox_TCATGTTCACTGATTG-1	0.732354	1.15055	Ctla2a Fibr	Flox
Flox_TCATTCAAGTGGATAT-1	1.97847	0.484381	Ctla2a Fibr	Flox
Flox_TCATTCACAAAGGGTC-1	1.37447	0	Ctla2a Fibr	Flox
Flox_TCATTGTAGCATTGAA-1	1.32331	0.866225	Ctla2a Fibr	Flox
Flox_TCATTGTGTTAGCTAC-1	0.977198	0	Ctla2a Fibr	Flox
Flox_TCATTTGCAGTGACCC-1	0.816104	0	Ctla2a Fibr	Flox
Flox_TCCACCACAAGAGCTG-1	0.400088	0.906592	Ctla2a Fibr	Flox
Flox_TCCACCACATGACACT-1	1.4998091Clec3b Fibr86114	0	Ctla2a Fibr	Flox
Flox_TCCAGAATCCATGCAA-1	0.701757	0	Ctla2a Fibr	Flox
Flox_TCCAGAATCGGCAGTC-1	1.15005	0.35884	Ctla2a Fibr	Flox
Flox_TCCATGCAGCCTCTGG-1	2.10533	0	Ctla2a Fibr	Flox
Flox_TCCATGCAGGATCATA-1	0.30864	0	Ctla2a Fibr	Flox
Flox_TCCATGCTCGCCAACG-1	1.27828	0.830831	Ctla2a Fibr	Flox
Flox_TCCCACAAGGTCATAA-1	0.963158	0.732354	Ctla2a Fibr	Flox
Flox_TCCCACAGTATTGAGA-1	1.35153Clec3b Fibr215994	0.59779	Ctla2a Fibr	Flox
Flox_TCCCACAGTCAAACGG-1	1.40726	1.30811	Ctla2a Fibr	Flox
Flox_TCCCACATCGCCAATA-1	1.Clec3b Fibr435602635046	0.611757	Ctla2a Fibr	Flox
Flox_TCCCAGTAGCTGCGAA-1	1.08277	0	Ctla2a Fibr	Flox
Flox_TCCCAGTTCCGTTGGG-1	1.28301	0	Ctla2a Fibr	Flox
Flox_TCCCATGAGTTAGTAG-1	0.422657	0	Ctla2a Fibr	Flox
Flox_TCCCATGCATTCACAG-1	0.337999	0.337999	Ctla2a Fibr	Flox
Flox_TCCGAAAAGAGATTCA-1	0.929674	0	Ctla2a Fibr	Flox
Flox_TCCGAAAAGATCCGAG-1	1.43668	0.459347	Ctla2a Fibr	Flox
Flox_TCCGAAAGTGAGATCG-1	1.56699	0	Ctla2a Fibr	Flox
Flox_TCCGATCTCGGTAGAG-1	1.43428	0.376148	Ctla2a Fibr	Flox
Flox_TCCGGGATCACCTGTC-1	1.76103	0	Ctla2a Fibr	Flox
Flox_TCCGGGATCACTGTTT-1	1.56383	0.295182	Ctla2a Fibr	Flox
Flox_TCCTCCCCAAGTCATC-1	1.45927	0.285392	Ctla2a Fibr	Flox
Flox_TCCTCCCCACAATTCG-1	1.56834	1.06448	Ctla2a Fibr	Flox
Flox_TCCTCCCCAGAGAGGG-1	1.0977Clec3b Fibr09787918	0.4050156Clec3b Fibr781705	Ctla2a Fibr	Flox
Flox_TCCTCCCCATGACTTG-1	1.36686	0.832528	Ctla2a Fibr	Flox
Flox_TCCTCCCTCTGGGAGA-1	0.805734	0.345559	Ctla2a Fibr	Flox
Flox_TCCTCGATCAGGAGAC-1	0.977974	0.60406	Ctla2a Fibr	Flox
Flox_TCCTCGATCGATGGAG-1	1.68039	0.678334	Ctla2a Fibr	Flox
Flox_TCCTCTTAGACCTGGA-1	2.45085	0.33112	Ctla2a Fibr	Flox
Flox_TCCTTCTCACAAGTTC-1	1.15918	0.396Clec3b Fibr7730022573	Ctla2a Fibr	Flox
Flox_TCCTTTCCAAGTAGTA-1	1.7725562295Clec3b Fibr89	0.529441	Ctla2a Fibr	Flox
Flox_TCCTTTCCACATATCG-1	1.35Clec3b Fibr6291865492	0.492347	Ctla2a Fibr	Flox
Flox_TCGAACACAAGCAATA-1	1.74056	0.5Clec3b Fibr722310696501	Ctla2a Fibr	Flox
Flox_TCGAACATCATGAAAG-1	2.18182	0.68451	Ctla2a Fibr	Flox
Flox_TCGAAGTCAGGTATGG-1	0.761744	0.761744	Ctla2a Fibr	Flox
Flox_TCGACCTGTGATGAAT-1	0.544728	1.15449	Ctla2a Fibr	Flox
Flox_TCGACCTTCGATCCCT-1	1.16723	0.844943	Ctla2a Fibr	Flox
Flox_TCGATTTTCCAAGCTA-1	0.65Clec3b Fibr81684123363	0.377816151Clec3b Fibr695	Ctla2a Fibr	Flox
Flox_TCGCACTCAATATCCG-1	1.99523	0.7222Clec3b Fibr381832756	Ctla2a Fibr	Flox
Flox_TCGCACTTCGCCACTT-1	1.48522	1.05195	Ctla2a Fibr	Flox
Flox_TCGCACTTCGTTCTGC-1	1.19628	0.57056158Clec3b Fibr79005	Ctla2a Fibr	Flox
Flox_TCGCAGGAGCCATCCG-1	0.92576	0	Ctla2a Fibr	Flox
Flox_TCGCAGGCAGTCTTCC-1	0.9655015298Clec3b Fibr261	1.15314	Ctla2a Fibr	Flox
Flox_TCGCAGGCATGGTACT-1	1.591844Clec3b Fibr505593	0.444026	Ctla2a Fibr	Flox
Flox_TCGCTCACAGTGTGGA-1	1.44906	0.433847	Ctla2a Fibr	Flox
Flox_TCGCTCAGTGCTGATT-1	1.44861	0.79816	Ctla2a Fibr	Flox
Flox_TCGCTTGTCACCTCTG-1	1.55468	0.9Clec3b Fibr658836587725	Ctla2a Fibr	Flox
Flox_TCGCTTGTCTGTTGGA-1	1.29595693152Clec3b Fibr6	1.Clec3b Fibr898398007579	Ctla2a Fibr	Flox
Flox_TCGGATATCTGAGAGG-1	0	1.14931	Ctla2a Fibr	Flox
Flox_TCGGGACTCAGACCCG-1	1.29901	0.566231	Ctla2a Fibr	Flox
Flox_TCGGGCACATAGATGA-1	1.31757	1.15923	Ctla2a Fibr	Flox
Flox_TCGGGCATCCACAGCG-1	1.Clec3b Fibr249222202571	0	Ctla2a Fibr	Flox
Flox_TCGGGTGCACAACCGC-1	0.596449	0.596449	Ctla2a Fibr	Flox
Flox_TCGGGTGCAGATACCT-1	1.4Clec3b Fibr80770040525	0	Ctla2a Fibr	Flox
Flox_TCGGGTGTCGTCAACA-1	1.63163	0	Ctla2a Fibr	Flox
Flox_TCGGTCTAGCCTCGTG-1	1.33053	0.442508	Ctla2a Fibr	Flox
Flox_TCGGTCTGTGACAGGT-1	0.7537850379Clec3b Fibr798	1.17867	Ctla2a Fibr	Flox
Flox_TCGGTCTGTTAGGGTG-1	0.84333	0	Ctla2a Fibr	Flox
Flox_TCGGTCTTCTGTCCGT-1	1.18906	0.502332	Ctla2a Fibr	Flox
Flox_TCGTCCACAACCGCCA-1	1.6951	0.847654	Ctla2a Fibr	Flox
Flox_TCGTGGGAGCACTGGA-1	1.60581	0.69088	Ctla2a Fibr	Flox
Flox_TCGTGGGAGGCACAAC-1	1.38695	0	Ctla2a Fibr	Flox
Flox_TCTAACTAGGAGTATT-1	1.20290636Clec3b Fibr3638	1.20290636Clec3b Fibr3638	Ctla2a Fibr	Flox
Flox_TCTAACTTCTATTGTC-1	0.80646	1.15371	Ctla2a Fibr	Flox
Flox_TCTACATCACCGTACG-1	0.884873	0	Ctla2a Fibr	Flox
Flox_TCTACCGCAAGCCTGC-1	2.10952	0.273814270Clec3b Fibr4503	Ctla2a Fibr	Flox
Flox_TCTACCGGTGCCAAGA-1	1.61607	0.936585	Ctla2a Fibr	Flox
Flox_TCTACCGTCTTAATCC-1	1.88043	1.32924	Ctla2a Fibr	Flox
Flox_TCTATACAGACAGCGT-1	1.81491	0	Ctla2a Fibr	Flox
Flox_TCTCACGAGTCTAGCT-1	0.364512	0.631072	Ctla2a Fibr	Flox
Flox_TCTCAGCCATAGTCAC-1	0	0.69Clec3b Fibr02299579945	Ctla2a Fibr	Flox
Flox_TCTCAGCGTTGCGTAT-1	1.21652	0.3887Clec3b Fibr548679992	Ctla2a Fibr	Flox
Flox_TCTCAGCTCGACGACC-1	0.6510741744510Clec3b Fibr	0.6510741744510Clec3b Fibr	Ctla2a Fibr	Flox
Flox_TCTCCGAGTCGCACAC-1	1.3918593495Clec3b Fibr65	0.358905	Ctla2a Fibr	Flox
Flox_TCTCCGATCCACACCT-1	1.20918	0.942797	Ctla2a Fibr	Flox
Flox_TCTCTGGTCTGGGCAC-1	1.78029	1.04709	Ctla2a Fibr	Flox
Flox_TCTGCCATCCAAGGGA-1	1.15296	0.734182	Ctla2a Fibr	Flox
Flox_TCTTAGTTCGGTCAGC-1	1.54145	0.550586	Ctla2a Fibr	Flox
Flox_TCTTCCTCAGGCACAA-1	1.4765	0.642221	Ctla2a Fibr	Flox
Flox_TCTTGCGAGGCAGTCA-1	0	0	Ctla2a Fibr	Flox
Flox_TCTTGCGTCCGTCAAA-1	1.32155	0	Ctla2a Fibr	Flox
Flox_TCTTTGAGTACAAGTA-1	1.46289	0.346988	Ctla2a Fibr	Flox
Flox_TCTTTGAGTGTTGACT-1	1.06548	0.818965	Ctla2a Fibr	Flox
Flox_TGAACGTAGTCGGCCT-1	1.1Clec3b Fibr5250119174	0.342891	Ctla2a Fibr	Flox
Flox_TGAACGTCAACCTATG-1	0.29616858923Clec3b Fibr94	0	Ctla2a Fibr	Flox
Flox_TGAACGTCATGCCGCA-1	0.942917	0.942917	Ctla2a Fibr	Flox
Flox_TGAATCGCAAAGCTCT-1	1.73217	0	Ctla2a Fibr	Flox
Flox_TGAATCGCAGCCGGTT-1	2.15346	1.26362	Ctla2a Fibr	Flox
Flox_TGAATCGGTTCCTTGC-1	0.318563	0.559787	Ctla2a Fibr	Flox
Flox_TGAATGCAGTTGGAAT-1	0.465253026487Clec3b Fibr8	0.465253026487Clec3b Fibr8	Ctla2a Fibr	Flox
Flox_TGAATGCCAGAACATA-1	1.59631	0	Ctla2a Fibr	Flox
Flox_TGAATGCGTTGGAGAC-1	0.685877	0	Ctla2a Fibr	Flox
Flox_TGAATGCTCCTACGGG-1	0.861567	0	Ctla2a Fibr	Flox
Flox_TGACAGTAGGTTAGTA-1	1.25959	0.892929	Ctla2a Fibr	Flox
Flox_TGACAGTTCATTCATC-1	0.44891	0.993183	Ctla2a Fibr	Flox
Flox_TGACCCTCACTATCCC-1	0.308285	0.733937	Ctla2a Fibr	Flox
Flox_TGACCCTGTAGTTCCA-1	1.98399	0	Ctla2a Fibr	Flox
Flox_TGACCCTGTTAAAGTG-1	1.38166	0	Ctla2a Fibr	Flox
Flox_TGACGCGGTGTACAGG-1	0.930782	0.930782	Ctla2a Fibr	Flox
Flox_TGACTCCCAACCGCCA-1	1.08648	0.72811844714Clec3b Fibr16	Ctla2a Fibr	Flox
Flox_TGAGACTAGGATGAGA-1	1.29909	0.635863	Ctla2a Fibr	Flox
Flox_TGAGCATGTCAGGAGT-1	1.45940Clec3b Fibr794511	0	Ctla2a Fibr	Flox
Flox_TGAGCATGTGAGCTCC-1	1.044Clec3b Fibr588534703	0.905333	Ctla2a Fibr	Flox
Flox_TGAGGAGGTCTACACA-1	1.47754	0.895878	Ctla2a Fibr	Flox
Flox_TGAGGAGGTTAAGGGC-1	1.27Clec3b Fibr1210948519	0.825387	Ctla2a Fibr	Flox
Flox_TGAGGTTCATCACAGT-1	1.43411	0	Ctla2a Fibr	Flox
Flox_TGAGTCATCAGCGCGT-1	1.07769	0	Ctla2a Fibr	Flox
Flox_TGATCAGAGCGCATCC-1	0.840674	0.364163	Ctla2a Fibr	Flox
Flox_TGATCAGCACGACGCT-1	1.22455	1.15Clec3b Fibr2173304166	Ctla2a Fibr	Flox
Flox_TGATCAGTCGATTGAC-1	1.68846	0.439151	Ctla2a Fibr	Flox
Flox_TGATCTTGTGAGATCG-1	1.3645897Clec3b Fibr8157	0.34805	Ctla2a Fibr	Flox
Flox_TGATGCAGTCATATGC-1	1.44538	0	Ctla2a Fibr	Flox
Flox_TGATGCATCGTTCGCT-1	1.00379176Clec3b Fibr6432	0	Ctla2a Fibr	Flox
Flox_TGATGCATCTACCTTA-1	0.877012	0.719195	Ctla2a Fibr	Flox
Flox_TGATGGTCACTTTAGG-1	1.25691	0.306912	Ctla2a Fibr	Flox
Flox_TGATGGTCAGCACAGA-1	1.15307	0	Ctla2a Fibr	Flox
Flox_TGATTTCAGGCACAAC-1	0.988471	0.988471	Ctla2a Fibr	Flox
Flox_TGATTTCGTAGGTGCA-1	1.67779	0.39457	Ctla2a Fibr	Flox
Flox_TGCACGGGTGCGGATA-1	0.805586	0.656745	Ctla2a Fibr	Flox
Flox_TGCAGATCATACTGAC-1	0.814558	0	Ctla2a Fibr	Flox
Flox_TGCAGATCATATCTCT-1	1.32274	1.04232	Ctla2a Fibr	Flox
Flox_TGCAGATTCAGGAAGC-1	0.7704	0	Ctla2a Fibr	Flox
Flox_TGCAGGCCATGTAACC-1	1.5941	0.503184	Ctla2a Fibr	Flox
Flox_TGCAGGCGTCAGACTT-1	0.939588	0.418475	Ctla2a Fibr	Flox
Flox_TGCAGGCTCAGGACGA-1	1.3794	0	Ctla2a Fibr	Flox
Flox_TGCATGATCCGTATGA-1	2.18698	1.09094	Ctla2a Fibr	Flox
Flox_TGCGACGAGAGCAGTC-1	1.25001	0	Ctla2a Fibr	Flox
Flox_TGCGACGCAGGAGGTT-1	1.28871	0.318778	Ctla2a Fibr	Flox
Flox_TGCGGGTAGCGAACTG-1	0.872663	0.6569240Clec3b Fibr742497	Ctla2a Fibr	Flox
Flox_TGCTCGTTCCAAAGGG-1	1.73369	0	Ctla2a Fibr	Flox
Flox_TGCTGAAGTACAAAGT-1	0	0.933778	Ctla2a Fibr	Flox
Flox_TGCTTCGGTTCATCTT-1	0.992306	0.702339	Ctla2a Fibr	Flox
Flox_TGCTTGCGTTCTCAGA-1	1.37884	0.910332	Ctla2a Fibr	Flox
Flox_TGGAACTAGTGTTGTC-1	1.42Clec3b Fibr9001592191	0.487705	Ctla2a Fibr	Flox
Flox_TGGAGAGGTCTGTGGC-1	1.33868	0.661656	Ctla2a Fibr	Flox
Flox_TGGAGAGTCGTGGGAA-1	1.24867	0	Ctla2a Fibr	Flox
Flox_TGGAGGAAGGGAGGTG-1	1.04703	0.90799427Clec3b Fibr524Clec3b Fibr	Ctla2a Fibr	Flox
Flox_TGGAGGACAACACGAG-1	2.02106	0.660206	Ctla2a Fibr	Flox
Flox_TGGAGGACATGCTGCG-1	0.538402	0	Ctla2a Fibr	Flox
Flox_TGGAGGAGTAACCCGC-1	0.836178	1.08563	Ctla2a Fibr	Flox
Flox_TGGAGGATCTCTATGT-1	1.21868	0.911963	Ctla2a Fibr	Flox
Flox_TGGAGGATCTGCTTTA-1	1.18673	0.450494	Ctla2a Fibr	Flox
Flox_TGGATCACAGGCTACC-1	1.28099	0.680604	Ctla2a Fibr	Flox
Flox_TGGATGTCAGTCCCGA-1	0.953424	0	Ctla2a Fibr	Flox
Flox_TGGATGTGTCGTATTG-1	1.59712	0.446404Clec3b Fibr3817365	Ctla2a Fibr	Flox
Flox_TGGATGTTCCGTAATG-1	1.40494	0.609067	Ctla2a Fibr	Flox
Flox_TGGCGTGCACTTGGCG-1	1.44146	0	Ctla2a Fibr	Flox
Flox_TGGCGTGGTCCAGTTA-1	1.11937	0.523331	Ctla2a Fibr	Flox
Flox_TGGCGTGTCGAGGCAA-1	1.Clec3b Fibr0725Clec3b Fibr978523	1.Clec3b Fibr0725Clec3b Fibr978523	Ctla2a Fibr	Flox
Flox_TGGGAAGAGAAGAGCA-1	1.39462	0.73399	Ctla2a Fibr	Flox
Flox_TGGGAAGCACCCTAAA-1	1.29837	0.76147	Ctla2a Fibr	Flox
Flox_TGGGAGATCGACGACC-1	1.47304	0.610102	Ctla2a Fibr	Flox
Flox_TGGGCGTAGGGCAATC-1	0.782183	0.782183	Ctla2a Fibr	Flox
Flox_TGGGCTGGTAGATCGG-1	1.20Clec3b Fibr5999074958	0.771181	Ctla2a Fibr	Flox
Flox_TGGGTTAAGGCTGGAT-1	0.564802	0.564802	Ctla2a Fibr	Flox
Flox_TGGGTTATCGCAGTTA-1	1.89684	0.592917	Ctla2a Fibr	Flox
Flox_TGGTACACACTTCATT-1	1.26516	0.614044	Ctla2a Fibr	Flox
Flox_TGGTACAGTTAGGAGC-1	1.19333	0.324262	Ctla2a Fibr	Flox
Flox_TGGTGATCATACCACA-1	1.72085	0.377701	Ctla2a Fibr	Flox
Flox_TGGTGATTCCCAGCGA-1	1.18189	0.756245	Ctla2a Fibr	Flox
Flox_TGTAACGCACTTGGGC-1	0.875825	0.875825	Ctla2a Fibr	Flox
Flox_TGTAAGCTCGGAGCAA-1	0.495522	0.825363	Ctla2a Fibr	Flox
Flox_TGTACAGCATGAGGGT-1	0.99634	0.52078	Ctla2a Fibr	Flox
Flox_TGTAGACAGGCCTTCG-1	1.1760049Clec3b Fibr43234	0	Ctla2a Fibr	Flox
Flox_TGTAGACCACAATGTC-1	0.828112	1.000Clec3b Fibr764459039	Ctla2a Fibr	Flox
Flox_TGTAGACGTAGTCCTA-1	2.08327	0	Ctla2a Fibr	Flox
Flox_TGTAGACTCATGCTAG-1	1.38767	0.51156	Ctla2a Fibr	Flox
Flox_TGTAGACTCGACACCG-1	0.953122	0.426094	Ctla2a Fibr	Flox
Flox_TGTCCACAGTGTAGTA-1	1.56744	0.388179	Ctla2a Fibr	Flox
Flox_TGTCCACTCGCCATAA-1	0.98121Clec3b Fibr57997982	0.6064Clec3b Fibr712584693	Ctla2a Fibr	Flox
Flox_TGTCCCAAGAGTGTGC-1	0.879066	0	Ctla2a Fibr	Flox
Flox_TGTGAGTAGAGAAGGT-1	0.220794	0.220794	Ctla2a Fibr	Flox
Flox_TGTGAGTTCAATCCGA-1	1.0185	0.844489	Ctla2a Fibr	Flox
Flox_TGTGATGAGTGAATAC-1	0.757417	0.757417	Ctla2a Fibr	Flox
Flox_TGTGATGCACTGAGGA-1	0.877312	0.383998	Ctla2a Fibr	Flox
Flox_TGTGCGGAGTAGGGTC-1	0.401423	1.09051	Ctla2a Fibr	Flox
Flox_TGTGCGGGTTTGATCG-1	0.396647	0	Ctla2a Fibr	Flox
Flox_TGTGTGACAGATTCGT-1	0.717722	0.421915	Ctla2a Fibr	Flox
Flox_TGTTACTTCAGGGTAG-1	0.872311	0.656633	Ctla2a Fibr	Flox
Flox_TGTTACTTCTACTGCC-1	1.25786	0	Ctla2a Fibr	Flox
Flox_TGTTCATCACACTGGC-1	0.665883	0.665883	Ctla2a Fibr	Flox
Flox_TGTTCATGTGTTGACT-1	1.14783	0.960694	Ctla2a Fibr	Flox
Flox_TGTTCTAAGGTTAGTA-1	0.7778	0.7778	Ctla2a Fibr	Flox
Flox_TGTTCTAAGTATTAGG-1	1.88573	0.410973	Ctla2a Fibr	Flox
Flox_TGTTCTATCGCTAGCG-1	2.42416	1.19006	Ctla2a Fibr	Flox
Flox_TGTTGAGGTGCATCTA-1	0.316216	0.556098	Ctla2a Fibr	Flox
Flox_TGTTGGAGTTGTCATG-1	0.70962	0.70962	Ctla2a Fibr	Flox
Flox_TGTTTGTTCTCATTAC-1	1.23307	0.29817	Ctla2a Fibr	Flox
Flox_TTAATCCCAGGCAATG-1	0.349734	0	Ctla2a Fibr	Flox
Flox_TTACAGGCACTTGAGT-1	1.35064	0.539399	Ctla2a Fibr	Flox
Flox_TTACAGGGTTACCTTT-1	1.37352	0.611198	Ctla2a Fibr	Flox
Flox_TTACCGCCAATTGCTG-1	1.00877	0	Ctla2a Fibr	Flox
Flox_TTACGCCTCTCAACGA-1	1.31784	0.861909	Ctla2a Fibr	Flox
Flox_TTACGTTAGTTGCATC-1	1.02439	0.466956	Ctla2a Fibr	Flox
Flox_TTACGTTGTTCGTACA-1	0.666159	0.387554	Ctla2a Fibr	Flox
Flox_TTACTGTAGCTCGTGC-1	1.08955	0.581753	Ctla2a Fibr	Flox
Flox_TTACTGTCAATCACGT-1	1.66657	0.507186	Ctla2a Fibr	Flox
Flox_TTACTGTCACCCAACG-1	1.26708230277Clec3b Fibr8	0.354228	Ctla2a Fibr	Flox
Flox_TTAGGCACAAGCTCTA-1	1.Clec3b Fibr42058143489	0.71996	Ctla2a Fibr	Flox
Flox_TTAGGCACATGACGAG-1	1.Clec3b Fibr688042787193	0.6Clec3b Fibr460776015945	Ctla2a Fibr	Flox
Flox_TTAGGGTGTGGGCTCT-1	1.8251	1.062	Ctla2a Fibr	Flox
Flox_TTAGGGTGTTAGGGTG-1	2.00311	0	Ctla2a Fibr	Flox
Flox_TTATTGCCATCGCTAA-1	0.879341	0	Ctla2a Fibr	Flox
Flox_TTCAATCTCAAGTTGC-1	0.914062	0.317441	Ctla2a Fibr	Flox
Flox_TTCACCGCAAGAATAC-1	0.903407	0.312618	Ctla2a Fibr	Flox
Flox_TTCACCGTCATCGGGC-1	1.1267	0.467401	Ctla2a Fibr	Flox
Flox_TTCAGGACAAGTTCGT-1	1.2618	0.409693	Ctla2a Fibr	Flox
Flox_TTCATGTCATTCAGCA-1	1.80268	0.490561	Ctla2a Fibr	Flox
Flox_TTCATGTTCACTTTGT-1	2.14303	0	Ctla2a Fibr	Flox
Flox_TTCATGTTCGCTGATA-1	1.53377	0.418297	Ctla2a Fibr	Flox
Flox_TTCCAATCATATACCG-1	2.02265	0.661089	Ctla2a Fibr	Flox
Flox_TTCCGGTAGGTTGGTG-1	1.04752	0	Ctla2a Fibr	Flox
Flox_TTCCGGTCAAAGGAGA-1	0.778638	0.33Clec3b Fibr41019529388	Ctla2a Fibr	Flox
Flox_TTCCGGTTCTGGACCG-1	0.626252	0.835463	Ctla2a Fibr	Flox
Flox_TTCCGTGCAGGACAGT-1	1.60154	0.732457	Ctla2a Fibr	Flox
Flox_TTCCTAACACAGCTTA-1	1.06141	0.563Clec3b Fibr6586096575	Ctla2a Fibr	Flox
Flox_TTCCTAAGTAGGTTTC-1	1.7158	0.409982	Ctla2a Fibr	Flox
Flox_TTCCTAATCAAAGAAC-1	1.49533	1.27971	Ctla2a Fibr	Flox
Flox_TTCCTAATCGCAGATT-1	1.24257	0	Ctla2a Fibr	Flox
Flox_TTCCTCTTCGTAACCA-1	1.21403718458Clec3b Fibr7	0.581666	Ctla2a Fibr	Flox
Flox_TTCCTTCAGGACGCTA-1	1.62991	0.375648	Ctla2a Fibr	Flox
Flox_TTCCTTCCACGGTAGA-1	1.64974	0.383417	Ctla2a Fibr	Flox
Flox_TTCCTTCCATTCTTCA-1	1.48825	0.707448	Ctla2a Fibr	Flox
Flox_TTCCTTCGTCGAATGG-1	0.88091	0.663751	Ctla2a Fibr	Flox
Flox_TTCGATTAGGCATGGT-1	1.21043	0.697762	Ctla2a Fibr	Flox
Flox_TTCGCTGAGGAATGTT-1	1.29026	0.686955	Ctla2a Fibr	Flox
Flox_TTCGCTGAGTAGACAT-1	1.06729	0.389926	Ctla2a Fibr	Flox
Flox_TTCTAACGTACTAACC-1	1.765121Clec3b Fibr539747	0.525766	Ctla2a Fibr	Flox
Flox_TTCTAACTCTTCCTAA-1	1.04304	0.3Clec3b Fibr03250Clec3b Fibr84558	Ctla2a Fibr	Flox
Flox_TTCTCTCCATCTTTCA-1	1.07672	1.18098	Ctla2a Fibr	Flox
Flox_TTCTGTAAGCATCCCG-1	0.791766	0.3382069321060Clec3b Fibr	Ctla2a Fibr	Flox
Flox_TTCTGTAGTCGCAACC-1	1.46891	0.443026	Ctla2a Fibr	Flox
Flox_TTCTGTATCTCTATAC-1	0.927259	0.411574	Ctla2a Fibr	Flox
Flox_TTCTTCCAGCCTGAGA-1	1.83027514Clec3b Fibr0867	0.529498	Ctla2a Fibr	Flox
Flox_TTCTTCCAGTAATACG-1	1.51570450Clec3b Fibr4286	0.498307	Ctla2a Fibr	Flox
Flox_TTCTTCCCACCCTAGG-1	1.360982Clec3b Fibr008495	0	Ctla2a Fibr	Flox
Flox_TTCTTCCCAGAACTAA-1	1.42866	0.424515	Ctla2a Fibr	Flox
Flox_TTCTTGACAAGTTCGT-1	1.20981	1.08543	Ctla2a Fibr	Flox
Flox_TTGACCCAGATAACGT-1	1.00503	0.623791	Ctla2a Fibr	Flox
Flox_TTGACCCTCATGGGAG-1	1.05111	0.806717	Ctla2a Fibr	Flox
Flox_TTGACCCTCTTCACGC-1	1.0183	0	Ctla2a Fibr	Flox
Flox_TTGAGTGGTGTTGCCG-1	1.14972	0.622148	Ctla2a Fibr	Flox
Flox_TTGATGGCAAGCACAG-1	1.03338	0.309034	Ctla2a Fibr	Flox
Flox_TTGATGGGTGTCACAT-1	1.25596	0	Ctla2a Fibr	Flox
Flox_TTGATGGGTTAGCGGA-1	0.315181	1.04821	Ctla2a Fibr	Flox
Flox_TTGCATTGTGTTTCTT-1	1.18612	0	Ctla2a Fibr	Flox
Flox_TTGCGTCAGGTTTGAA-1	0.383194	0.8758383476Clec3b Fibr82	Ctla2a Fibr	Flox
Flox_TTGCGTCCAGCGTTTA-1	0.573757	0.936033	Ctla2a Fibr	Flox
Flox_TTGCGTCTCTTGAACG-1	0.726957	0.428Clec3b Fibr1512386228	Ctla2a Fibr	Flox
Flox_TTGCTGCAGCTGACCC-1	1.1440Clec3b Fibr38587217	0.668249	Ctla2a Fibr	Flox
Flox_TTGCTGCAGTAGGGTC-1	1.04917	0.656298	Ctla2a Fibr	Flox
Flox_TTGCTGCCAGCGAGTA-1	1.00595	0.456265	Ctla2a Fibr	Flox
Flox_TTGGATGCACAGTGAG-1	1.23277142Clec3b Fibr4787	0.963359	Ctla2a Fibr	Flox
Flox_TTGGATGCACTTGTGA-1	0.788152	0.3363123Clec3b Fibr384026	Ctla2a Fibr	Flox
Flox_TTGGGATGTTTCTTAC-1	1.16588	0.274245	Ctla2a Fibr	Flox
Flox_TTGGGATTCGGCATAT-1	1.43883	0.728479	Ctla2a Fibr	Flox
Flox_TTGGGCGTCGAGCTGC-1	1.45601	0.839639	Ctla2a Fibr	Flox
Flox_TTGGGTATCTTCCCGA-1	1.29426	0	Ctla2a Fibr	Flox
Flox_TTGGTTTTCGTGTGAT-1	1.23191	0.962608	Ctla2a Fibr	Flox
Flox_TTGGTTTTCTGAACGT-1	2.36755	1.229	Ctla2a Fibr	Flox
Flox_TTGGTTTTCTGACCCT-1	1.01067	1.01067	Ctla2a Fibr	Flox
Flox_TTGTGGAAGGCGTTAG-1	1.58345	0	Ctla2a Fibr	Flox
Flox_TTGTGGACAGGCGATA-1	1.60367	0.365509	Ctla2a Fibr	Flox
Flox_TTGTGGAGTATGTCTG-1	1.21682	0.292289	Ctla2a Fibr	Flox
Flox_TTGTGTTGTGGTCTCG-1	0.4662Clec3b Fibr752482889	0.260034	Ctla2a Fibr	Flox
Flox_TTGTTCAAGGCCTAAG-1	1.77183	1.36838	Ctla2a Fibr	Flox
Flox_TTGTTCATCGGAGTGA-1	0.6152Clec3b Fibr20793193	0	Ctla2a Fibr	Flox
Flox_TTGTTGTCAGAGTGTG-1	1.65128	0.531964	Ctla2a Fibr	Flox
Flox_TTGTTGTTCGTCGCTT-1	1.70389	1.01093	Ctla2a Fibr	Flox
Flox_TTGTTTGGTCCAAAGG-1	0	0.344453	Ctla2a Fibr	Flox
Flox_TTGTTTGGTTCAGGTT-1	1.77042	0.872284	Ctla2a Fibr	Flox
Flox_TTGTTTGTCTCGCTTG-1	1.09359	1.38065	Ctla2a Fibr	Flox
Flox_TTTACGTAGTAAACAC-1	0.950161	0.721452	Ctla2a Fibr	Flox
Flox_TTTACGTCACCAGCTG-1	1.59318	0.246825	Ctla2a Fibr	Flox
Flox_TTTAGTCAGAGAGAAC-1	1.63416	0.4633	Ctla2a Fibr	Flox
Flox_TTTATGCTCGTCCATC-1	1.41936	0.675217	Ctla2a Fibr	Flox
Flox_TTTATGCTCTAAGCGT-1	1.7082	1.0773	Ctla2a Fibr	Flox
Flox_TTTCACAGTCCTCCAT-1	1.29016	0.25665Clec3b Fibr88448Clec3b Fibr5	Ctla2a Fibr	Flox
Flox_TTTCACATCGCCGAGT-1	1.53479	0.7129967Clec3b Fibr032222	Ctla2a Fibr	Flox
Flox_TTTCAGTCAGTTCACA-1	2.10783	0.322479	Ctla2a Fibr	Flox
Flox_TTTCATGCATTCTCTA-1	1.53213	0	Ctla2a Fibr	Flox
Flox_TTTCGATAGGAATCGC-1	0.757116	0	Ctla2a Fibr	Flox
Flox_TTTCGATAGGACGCTA-1	1.19357	0.7652	Ctla2a Fibr	Flox
Flox_TTTGACTCAGGCATGA-1	0.759226	1.48384	Ctla2a Fibr	Flox
Flox_TTTGACTTCGGCTTCT-1	0.5626	0	Ctla2a Fibr	Flox
Flox_TTTGGAGAGCACCAGA-1	1.30383	0	Ctla2a Fibr	Flox
Flox_TTTGGAGAGGTTACAA-1	1.26856	0.929573621077Clec3b Fibr6	Ctla2a Fibr	Flox
Flox_TTTGGAGGTACTAACC-1	1.28729	0	Ctla2a Fibr	Flox
Flox_TTTGGAGGTTTACTGG-1	1.54325	0.969056	Ctla2a Fibr	Flox
Flox_TTTGGAGTCCTGGCTT-1	1.68543	0	Ctla2a Fibr	Flox
Flox_TTTGGTTGTCATCTAG-1	1.51822	0.848672	Ctla2a Fibr	Flox
DD_TGTCAGAAGACGCAGT-1	0	0	Ctla2a Fibr	DD
Flox_AAACCCAGTAACGATA-1	1.18665	0.450453	Hsd11b2 Fibr	Flox
Flox_AAACGCTTCGATGCAT-1	0.679651	0.679651	Hsd11b2 Fibr	Flox
Flox_AAAGAACAGAGCCATG-1	1.3461	0.884268	Hsd11b2 Fibr	Flox
Flox_AAAGAACGTCGCGTTG-1	1.28096	0.418724	Hsd11b2 Fibr	Flox
Flox_AAAGAACTCGGCTCTT-1	0.332855	0.947704	Hsd11b2 Fibr	Flox
Flox_AAAGGATGTACGATGG-1	1.47945	0	Hsd11b2 Fibr	Flox
Flox_AAAGGTACACCCTGTT-1	1.59535	0.503806	Hsd11b2 Fibr	Flox
Flox_AAAGGTAGTGAGGATC-1	1.42158	0	Hsd11b2 Fibr	Flox
Flox_AAAGTCCCAGCATCTA-1	0	1.34257	Hsd11b2 Fibr	Flox
Flox_AAAGTGAGTGGAAGTC-1	1.Clec3b Fibr563819179617	0	Hsd11b2 Fibr	Flox
Flox_AAAGTGAGTTATCTTC-1	1.242606573Clec3b Fibr342	0.686049	Hsd11b2 Fibr	Flox
Flox_AAATGGATCTAAGAAG-1	1.17698	0	Hsd11b2 Fibr	Flox
Flox_AACAAAGCAAGACTGG-1	1.01582	0	Hsd11b2 Fibr	Flox
Flox_AACAAAGGTTGCAACT-1	1.59503	0.77866	Hsd11b2 Fibr	Flox
Flox_AACAACCAGTATGAGT-1	0.935586	0	Hsd11b2 Fibr	Flox
Flox_AACAACCCAACGATTC-1	0.538164	0.304856	Hsd11b2 Fibr	Flox
Flox_AACAACCGTGTTTACG-1	1.07689	0.896765	Hsd11b2 Fibr	Flox
Flox_AACAAGATCTAGGCAT-1	0.398569	1.08477	Hsd11b2 Fibr	Flox
Flox_AACACACTCTGAGGTT-1	0.575062918Clec3b Fibr097	0	Hsd11b2 Fibr	Flox
Flox_AACCAACAGCCTCAGC-1	1.59698	0.580884	Hsd11b2 Fibr	Flox
Flox_AACCAACGTTGGGACA-1	0.903298	0.312569	Hsd11b2 Fibr	Flox
Flox_AACCACAAGCAAACAT-1	0.94Clec3b Fibr1693164491	0	Hsd11b2 Fibr	Flox
Flox_AACCACATCGCCTTGT-1	1.90181	1.06448	Hsd11b2 Fibr	Flox
Flox_AACCCAAGTAGTCCTA-1	0.907825	0.400771	Hsd11b2 Fibr	Flox
Flox_AACCTGAAGTTAGAAC-1	0	0.659304	Hsd11b2 Fibr	Flox
Flox_AACCTGACAACCGTGC-1	2.15083	0.638256	Hsd11b2 Fibr	Flox
Flox_AACCTGAGTGTAGGAC-1	0.922729	0.922729	Hsd11b2 Fibr	Flox
Flox_AACCTGAGTTAAGTCC-1	1.21916	0.888144	Hsd11b2 Fibr	Flox
Flox_AACCTTTCACAAGTTC-1	1.91616	0.895556	Hsd11b2 Fibr	Flox
Flox_AACGAAACACTATCGA-1	1.23427	0	Hsd11b2 Fibr	Flox
Flox_AACGGGAGTGCCTATA-1	0.72613	0.427574	Hsd11b2 Fibr	Flox
Flox_AAGAACACAACTGCCG-1	0.833079	0	Hsd11b2 Fibr	Flox
Flox_AAGAACAGTTTGCAGT-1	1.27254	0.414742	Hsd11b2 Fibr	Flox
Flox_AAGACAAAGCGCATCC-1	0	0.545474	Hsd11b2 Fibr	Flox
Flox_AAGACAACATCGTCCT-1	0.669143	0	Hsd11b2 Fibr	Flox
Flox_AAGACAAGTCGTTTCC-1	0.41551Clec3b Fibr22791006	0.934301878Clec3b Fibr1598	Hsd11b2 Fibr	Flox
Flox_AAGACTCCACCTCAGG-1	1.0061	0	Hsd11b2 Fibr	Flox
Flox_AAGATAGTCTCGTTTA-1	1.92069	0.514Clec3b Fibr6292502118	Hsd11b2 Fibr	Flox
Flox_AAGCATCCACCTCTAC-1	1.58165	0.9994862Clec3b Fibr096775	Hsd11b2 Fibr	Flox
Flox_AAGCATCTCATTGCCC-1	2.11207	0.897339	Hsd11b2 Fibr	Flox
Flox_AAGCCATAGGGCAATC-1	1.606691579Clec3b Fibr632	0.335492	Hsd11b2 Fibr	Flox
Flox_AAGCCATCAGTCGGTC-1	0.87827	0.87827	Hsd11b2 Fibr	Flox
Flox_AAGCGAGAGCATGCAG-1	1.76269	0.39394	Hsd11b2 Fibr	Flox
Flox_AAGCGTTAGACGATAT-1	1.16785	0.745523	Hsd11b2 Fibr	Flox
Flox_AAGCGTTCAGAGTGTG-1	0.445858	0	Hsd11b2 Fibr	Flox
Flox_AAGGAATGTTTACGTG-1	1.92335	1.01275	Hsd11b2 Fibr	Flox
Flox_AAGGTAAAGAATACAC-1	0.768369	0	Hsd11b2 Fibr	Flox
Flox_AAGTTCGGTGACACGA-1	1.95199	0	Hsd11b2 Fibr	Flox
Flox_AAGTTCGTCCATTGTT-1	1.293187168653Clec3b Fibr	0.950356	Hsd11b2 Fibr	Flox
Flox_AATAGAGTCGACATAC-1	1.77447	0	Hsd11b2 Fibr	Flox
Flox_AATCACGTCTCTAGGA-1	1.36687	0.629627	Hsd11b2 Fibr	Flox
Flox_AATCGACAGGCTCCCA-1	1.Clec3b Fibr436420241472	0.790843	Hsd11b2 Fibr	Flox
Flox_AATCGTGCAGACTGCC-1	1.27596	0.498066	Hsd11b2 Fibr	Flox
Flox_AATCGTGTCAGCGCAC-1	0.364781	0	Hsd11b2 Fibr	Flox
Flox_AATGAAGTCTGACGCG-1	1.6765Clec3b Fibr42Clec3b Fibr4528	0	Hsd11b2 Fibr	Flox
Flox_AATGACCCATCGGAAG-1	0.720096	0.423511	Hsd11b2 Fibr	Flox
Flox_AATGGAACATAAGCAA-1	1.417	1.02445	Hsd11b2 Fibr	Flox
Flox_AATGGCTGTTTGGGTT-1	1.48657	0.565557	Hsd11b2 Fibr	Flox
Flox_AATTCCTAGAAGCGGG-1	0.731598	0.541704	Hsd11b2 Fibr	Flox
Flox_AATTCCTAGATTAGTG-1	1.4346	0.649039	Hsd11b2 Fibr	Flox
Flox_ACAAAGAGTCACCGAC-1	0.854499	0.371609	Hsd11b2 Fibr	Flox
Flox_ACAACCACATGCGGTC-1	0.8973601767Clec3b Fibr69	0.546Clec3b Fibr0629417053	Hsd11b2 Fibr	Flox
Flox_ACACGCGCAAATCCCA-1	0.880283	0.302247	Hsd11b2 Fibr	Flox
Flox_ACACGCGCAAGTCATC-1	1.9Clec3b Fibr9789774709	0.768256	Hsd11b2 Fibr	Flox
Flox_ACACGCGTCTGGGCAC-1	1.63388	0	Hsd11b2 Fibr	Flox
Flox_ACAGGGACAATCGCGC-1	1.75988	0	Hsd11b2 Fibr	Flox
Flox_ACAGGGAGTCAGTCGC-1	0.887639	0.887639	Hsd11b2 Fibr	Flox
Flox_ACAGGGAGTGATACTC-1	0	0	Hsd11b2 Fibr	Flox
Flox_ACATCCCAGTTACGGG-1	0.878346	1.24188	Hsd11b2 Fibr	Flox
Flox_ACATCCCCACCCTATC-1	1.77937	0.53282	Hsd11b2 Fibr	Flox
Flox_ACATCGATCCCGTGAG-1	2.30125	0.424369	Hsd11b2 Fibr	Flox
Flox_ACATTTCAGGATTCCT-1	1.43785	0.88682	Hsd11b2 Fibr	Flox
Flox_ACATTTCTCCATACTT-1	1.63536	0.65Clec3b Fibr15763883994	Hsd11b2 Fibr	Flox
Flox_ACATTTCTCGCCGTGA-1	1.84718	0	Hsd11b2 Fibr	Flox
Flox_ACCAAACCACCAGACC-1	1.01859	0.366254	Hsd11b2 Fibr	Flox
Flox_ACCAACATCAGACATC-1	0.994075	0.994075	Hsd11b2 Fibr	Flox
Flox_ACCACAAAGACCAACG-1	2.38556	0.599989	Hsd11b2 Fibr	Flox
Flox_ACCACAAGTACCCGCA-1	0.81173	0.662095	Hsd11b2 Fibr	Flox
Flox_ACCACAAGTCACCACG-1	1.30989	0.964496	Hsd11b2 Fibr	Flox
Flox_ACCCAAATCGAGAATA-1	1.6214655835Clec3b Fibr64	0	Hsd11b2 Fibr	Flox
Flox_ACCCAAATCTCGCGTT-1	0.428318	1.14381	Hsd11b2 Fibr	Flox
Flox_ACCCTCAAGACTGTTC-1	1.03215	0.643719	Hsd11b2 Fibr	Flox
Flox_ACCGTTCAGTAAACTG-1	0.680805	0.680805	Hsd11b2 Fibr	Flox
Flox_ACCTGAAAGATGGTCG-1	1.07798	0.829638837656Clec3b Fibr2	Hsd11b2 Fibr	Flox
Flox_ACCTGAATCACTTGTT-1	1.2345654467Clec3b Fibr25	1.08164	Hsd11b2 Fibr	Flox
Flox_ACCTGTCAGGACACTG-1	1.18788	0.99698	Hsd11b2 Fibr	Flox
Flox_ACCTGTCCAATTTCGG-1	1.9546052Clec3b Fibr44319	0	Hsd11b2 Fibr	Flox
Flox_ACGATCAAGGAAAGAC-1	0.760074	1.18689	Hsd11b2 Fibr	Flox
Flox_ACGATCACAAGAGGCT-1	0.61958	0.61958	Hsd11b2 Fibr	Flox
Flox_ACGATGTAGTGGACTG-1	1.33Clec3b Fibr4602317473	0	Hsd11b2 Fibr	Flox
Flox_ACGATGTCACTGAGTT-1	1.02882	0.641262	Hsd11b2 Fibr	Flox
Flox_ACGCACGGTAAGACCG-1	1.60399	0.89391	Hsd11b2 Fibr	Flox
Flox_ACGGAAGCAATTTCGG-1	1.32479	0.378598	Hsd11b2 Fibr	Flox
Flox_ACGGAAGGTTCGGGTC-1	0.84512	0	Hsd11b2 Fibr	Flox
Flox_ACGGGTCCAGATTTCG-1	1.66081	0	Hsd11b2 Fibr	Flox
Flox_ACGGGTCTCAGAGTGG-1	1.32038	0.437589	Hsd11b2 Fibr	Flox
Flox_ACGGGTCTCGGACTGC-1	1.75541	0.671498	Hsd11b2 Fibr	Flox
Flox_ACGGTCGGTCAACCAT-1	0.988321	0.247735	Hsd11b2 Fibr	Flox
Flox_ACGGTCGTCCGACATA-1	2.82125	0	Hsd11b2 Fibr	Flox
Flox_ACGGTTAAGGAAAGAC-1	0.423803	0.423803	Hsd11b2 Fibr	Flox
Flox_ACGGTTAAGGCTCAAG-1	1.39813	1.299282984Clec3b Fibr026	Hsd11b2 Fibr	Flox
Flox_ACGGTTATCCTGGGTG-1	0.729895753174Clec3b Fibr3	0.729895753174Clec3b Fibr3	Hsd11b2 Fibr	Flox
Flox_ACGTAACTCGAGATAA-1	2.14277	0	Hsd11b2 Fibr	Flox
Flox_ACGTACACATTCCTAT-1	0.570495	0.767193	Hsd11b2 Fibr	Flox
Flox_ACGTAGTAGTTCCAGT-1	1.05747	0.879341	Hsd11b2 Fibr	Flox
Flox_ACGTCCTTCCGTGACG-1	1.46352	1.09617	Hsd11b2 Fibr	Flox
Flox_ACGTTCCGTAGACAGC-1	1.23835	0	Hsd11b2 Fibr	Flox
Flox_ACGTTCCTCGGACGTC-1	2.12907	0	Hsd11b2 Fibr	Flox
Flox_ACTATGGCAATGCTCA-1	1.46066	0.743337	Hsd11b2 Fibr	Flox
Flox_ACTATGGGTAGCTGCC-1	1.58818	0.396663	Hsd11b2 Fibr	Flox
Flox_ACTATGGGTTGGCTAT-1	0.35181	0.611545	Hsd11b2 Fibr	Flox
Flox_ACTATTCCAGGAGACT-1	0.795983	0	Hsd11b2 Fibr	Flox
Flox_ACTCCCAAGTATGGAT-1	1.43533	0.726102	Hsd11b2 Fibr	Flox
Flox_ACTCCCAAGTGGGAAA-1	0.628081	0.628081	Hsd11b2 Fibr	Flox
Flox_ACTCCCAGTGAGGCAT-1	0	0	Hsd11b2 Fibr	Flox
Flox_ACTCCCAGTGGCCACT-1	0.740Clec3b FibrClec3b Fibr1712369	0.900817	Hsd11b2 Fibr	Flox
Flox_ACTCTCGAGAAGTCTA-1	0.684097	0	Hsd11b2 Fibr	Flox
Flox_ACTCTCGCACTTACAG-1	1.08643	0.684023704626Clec3b Fibr5	Hsd11b2 Fibr	Flox
Flox_ACTCTCGTCTCATTTG-1	1.81454	0.876029	Hsd11b2 Fibr	Flox
Flox_ACTGATGCAGAGAAAG-1	0	0.446161Clec3b Fibr8779877	Hsd11b2 Fibr	Flox
Flox_ACTGCAATCCTCTAAT-1	1.08798	0	Hsd11b2 Fibr	Flox
Flox_ACTGTGATCGAGTGGA-1	1.39742	0.700579	Hsd11b2 Fibr	Flox
Flox_ACTTAGGCAGATCATC-1	0.766967	0.931232	Hsd11b2 Fibr	Flox
Flox_ACTTTCAAGTAACCGG-1	1.2782	0.962737749Clec3b Fibr6173	Hsd11b2 Fibr	Flox
Flox_ACTTTCACAGCTGAAG-1	1.50028	0.690706150Clec3b Fibr0221	Hsd11b2 Fibr	Flox
Flox_ACTTTGTCACATGACT-1	0.676427	0.279357	Hsd11b2 Fibr	Flox
Flox_AGAAATGTCCTTCTGG-1	1.73948	0.66211	Hsd11b2 Fibr	Flox
Flox_AGAACAAAGTGCGCTC-1	0.757858	0.757858	Hsd11b2 Fibr	Flox
Flox_AGAACAATCTATGCCC-1	0.921786	0	Hsd11b2 Fibr	Flox
Flox_AGAACCTAGGATTTCC-1	0.539727	0.305843	Hsd11b2 Fibr	Flox
Flox_AGAACCTAGTAATCCC-1	1.28812	0	Hsd11b2 Fibr	Flox
Flox_AGAACCTGTACGGTTT-1	1.623178278Clec3b Fibr424	0	Hsd11b2 Fibr	Flox
Flox_AGAACCTTCCGTATGA-1	1.49636	0.325733	Hsd11b2 Fibr	Flox
Flox_AGAAGTAGTCGTATGT-1	0	0	Hsd11b2 Fibr	Flox
Flox_AGAAGTAGTTCAAAGA-1	1.00792	0.835044	Hsd11b2 Fibr	Flox
Flox_AGAAGTAGTTCAAGTC-1	1.17472	0	Hsd11b2 Fibr	Flox
Flox_AGAAGTAGTTCCCACT-1	1.37807	0.6Clec3b Fibr985423663988	Hsd11b2 Fibr	Flox
Flox_AGACAAACACCTCGTT-1	1.09051	0.909003	Hsd11b2 Fibr	Flox
Flox_AGACAAACAGCAGACA-1	1.3778153614Clec3b Fibr34	0.6Clec3b Fibr829876059691	Hsd11b2 Fibr	Flox
Flox_AGACACTAGCTCACTA-1	1.48839	0.707535	Hsd11b2 Fibr	Flox
Flox_AGACACTAGGGATCAC-1	0.60438	0.60438	Hsd11b2 Fibr	Flox
Flox_AGACAGGAGGACGGAG-1	1.Clec3b Fibr414621859395	1.65193	Hsd11b2 Fibr	Flox
Flox_AGACAGGAGTAAGCAT-1	2.01987	0.89721	Hsd11b2 Fibr	Flox
Flox_AGACAGGGTCGAGTGA-1	0.694751	0.918215	Hsd11b2 Fibr	Flox
Flox_AGACAGGGTTGGGTTT-1	1.449318794730Clec3b Fibr	0.658291	Hsd11b2 Fibr	Flox
Flox_AGACCATAGACTCAAA-1	1.76896	0.558712	Hsd11b2 Fibr	Flox
Flox_AGACCATGTACAGTCT-1	1.21062	0	Hsd11b2 Fibr	Flox
Flox_AGACCCGAGAATTTGG-1	0.952502	0.7234Clec3b Fibr714776784	Hsd11b2 Fibr	Flox
Flox_AGACCCGAGGACAGCT-1	1.47993	0	Hsd11b2 Fibr	Flox
Flox_AGACTCAAGCGGATCA-1	0.622928	0.622928	Hsd11b2 Fibr	Flox
Flox_AGAGAGCAGAAGTGTT-1	0.6035712741Clec3b Fibr37	0.6035712741Clec3b Fibr37	Hsd11b2 Fibr	Flox
Flox_AGAGCAGCAAGCACAG-1	1.2469	0.91Clec3b Fibr69144052245	Hsd11b2 Fibr	Flox
Flox_AGAGCAGCATCCTAAG-1	1.38169	0.55698744Clec3b Fibr46742	Hsd11b2 Fibr	Flox
Flox_AGATCCATCTACCCAC-1	0.634466	0.366729	Hsd11b2 Fibr	Flox
Flox_AGATCGTTCTTTCCAA-1	1.34057	0.338635	Hsd11b2 Fibr	Flox
Flox_AGATGAAGTTCGTACA-1	0.728867	1.30341	Hsd11b2 Fibr	Flox
Flox_AGATGAATCACTGGGC-1	1.2652488Clec3b Fibr44078	0	Hsd11b2 Fibr	Flox
Flox_AGATGCTCATCTTTCA-1	1.72354	0.50547	Hsd11b2 Fibr	Flox
Flox_AGATGCTGTAGATGTA-1	1.15111	0	Hsd11b2 Fibr	Flox
Flox_AGCATCAAGTTGCTGT-1	0	0.639227	Hsd11b2 Fibr	Flox
Flox_AGCCAATTCGAACCTA-1	1.33674	0.660387	Hsd11b2 Fibr	Flox
Flox_AGCGCCAAGCGCCTTG-1	1.10078	0.337401	Hsd11b2 Fibr	Flox
Flox_AGCGCCACAGTGCCTG-1	0.768008	1.00547	Hsd11b2 Fibr	Flox
Flox_AGCGCTGAGTCAACAA-1	0.734896	0.308774	Hsd11b2 Fibr	Flox
Flox_AGCGCTGAGTTGAAAC-1	0.420978	0.716327	Hsd11b2 Fibr	Flox
Flox_AGCGTATCACCGCTAG-1	0.848328	0.511547	Hsd11b2 Fibr	Flox
Flox_AGCTCAACACTAAACC-1	1.47672	0	Hsd11b2 Fibr	Flox
Flox_AGCTCAAGTACGAAAT-1	0.886229	1.09739	Hsd11b2 Fibr	Flox
Flox_AGGAAATCAGAACTAA-1	1.705Clec3b Fibr125609774	0.598048	Hsd11b2 Fibr	Flox
Flox_AGGAATACAGGTTCAT-1	0.88879	0.670283	Hsd11b2 Fibr	Flox
Flox_AGGACGAAGATGGCAC-1	0.400852	0.400852	Hsd11b2 Fibr	Flox
Flox_AGGACTTAGTTCATCG-1	1.06403	0.817726	Hsd11b2 Fibr	Flox
Flox_AGGAGGTAGTATAACG-1	1.28128	0	Hsd11b2 Fibr	Flox
Flox_AGGAGGTTCACGATCA-1	0	0.746397	Hsd11b2 Fibr	Flox
Flox_AGGATAAGTGGATGAC-1	0.70443524469Clec3b Fibr45	0.929821	Hsd11b2 Fibr	Flox
Flox_AGGATCTGTGCCGTTG-1	1.75526	1.027605Clec3b Fibr69258	Hsd11b2 Fibr	Flox
Flox_AGGCATTAGTCTCTGA-1	1.35706	0.892972	Hsd11b2 Fibr	Flox
Flox_AGGCCACGTAGATTGA-1	0.97475	1.11944	Hsd11b2 Fibr	Flox
Flox_AGGCCACGTCAGCGTC-1	0.621988	0.830271	Hsd11b2 Fibr	Flox
Flox_AGGCTGCGTTATGACC-1	1.6059908438Clec3b Fibr87	0.335243	Hsd11b2 Fibr	Flox
Flox_AGGGAGTAGTTGGACG-1	0.943723	1.28534	Hsd11b2 Fibr	Flox
Flox_AGGGCCTCACACCTAA-1	1.4291	0.880076	Hsd11b2 Fibr	Flox
Flox_AGGGTCCAGGGTCTTT-1	1.42469	0.37221	Hsd11b2 Fibr	Flox
Flox_AGGGTCCCAATAGAGT-1	1.63473	0.650942	Hsd11b2 Fibr	Flox
Flox_AGGGTCCGTGTTAACC-1	1.51407	0.699584	Hsd11b2 Fibr	Flox
Flox_AGGGTCCTCTTACCGC-1	1.37119	0.398779	Hsd11b2 Fibr	Flox
Flox_AGGTAGGGTAACGTTC-1	0.906958	0.552959	Hsd11b2 Fibr	Flox
Flox_AGGTAGGTCGACCAAT-1	0.690483	0	Hsd11b2 Fibr	Flox
Flox_AGGTCATAGGTATCTC-1	1.48635	0.270785	Hsd11b2 Fibr	Flox
Flox_AGGTCATCACGACTAT-1	2.32182	0.504845	Hsd11b2 Fibr	Flox
Flox_AGGTGTTAGCTCATAC-1	1.94924	1.5291	Hsd11b2 Fibr	Flox
Flox_AGGTTACGTTCGGCTG-1	1.43289	0.724454	Hsd11b2 Fibr	Flox
Flox_AGGTTACGTTGCGGAA-1	0.977577	1.16648	Hsd11b2 Fibr	Flox
Flox_AGTACCATCGCCATAA-1	1.03287	0.416662	Hsd11b2 Fibr	Flox
Flox_AGTACTGGTCGCCTAG-1	1.04362	0.800349	Hsd11b2 Fibr	Flox
Flox_AGTAGCTGTTACACAC-1	0.827115	0.958733	Hsd11b2 Fibr	Flox
Flox_AGTAGCTTCAAGATAG-1	0.90859	0.401195	Hsd11b2 Fibr	Flox
Flox_AGTCACAAGAGGCTGT-1	1.41869	0.942287	Hsd11b2 Fibr	Flox
Flox_AGTCACATCGTAGTGT-1	1.53482	0.860857	Hsd11b2 Fibr	Flox
Flox_AGTCTCCAGCTCGCAC-1	0.290357	0.515102	Hsd11b2 Fibr	Flox
Flox_AGTCTCCGTAAGCTCT-1	1.57312	0.49283	Hsd11b2 Fibr	Flox
Flox_AGTCTCCTCTTCGATT-1	1.41857	0.714778	Hsd11b2 Fibr	Flox
Flox_AGTGATCAGATAGCAT-1	0.454052	0.454052	Hsd11b2 Fibr	Flox
Flox_AGTGATCGTGTTGACT-1	1.75387	0	Hsd11b2 Fibr	Flox
Flox_AGTGATCTCTTTGCAT-1	1.82467	0.7Clec3b Fibr02322749836	Hsd11b2 Fibr	Flox
Flox_AGTTCGAGTATCCCAA-1	0.852564	0.640328	Hsd11b2 Fibr	Flox
Flox_ATACTTCGTTAAGACA-1	0.946416	0	Hsd11b2 Fibr	Flox
Flox_ATACTTCTCAGTAGGG-1	1.24478	1.24478	Hsd11b2 Fibr	Flox
Flox_ATACTTCTCTGCGGCA-1	0	0	Hsd11b2 Fibr	Flox
Flox_ATAGAGAAGATTCGCT-1	1.19816	0.933216	Hsd11b2 Fibr	Flox
Flox_ATAGAGAGTCTGTGGC-1	1.01292	0.629573	Hsd11b2 Fibr	Flox
Flox_ATATCCTGTTACAGCT-1	0	0.803877	Hsd11b2 Fibr	Flox
Flox_ATCACAGTCTGATTCT-1	0.934364	1.11867	Hsd11b2 Fibr	Flox
Flox_ATCACGACAAGTATCC-1	1.51	0.36522583Clec3b Fibr70679	Hsd11b2 Fibr	Flox
Flox_ATCATTCAGCCTGTGC-1	1.56585	0.321122	Hsd11b2 Fibr	Flox
Flox_ATCATTCTCGTTAGAC-1	1.01819	0.633448	Hsd11b2 Fibr	Flox
Flox_ATCCGTCGTACGCTTA-1	0.967663	0.799236	Hsd11b2 Fibr	Flox
Flox_ATCCGTCTCCATCTAT-1	1.22962	0	Hsd11b2 Fibr	Flox
Flox_ATCCTATCAAGTTGGG-1	1.46156	1.06228	Hsd11b2 Fibr	Flox
Flox_ATCGATGCAAACCATC-1	1.34647	0.75965	Hsd11b2 Fibr	Flox
Flox_ATCGATGCATACCATG-1	0	0	Hsd11b2 Fibr	Flox
Flox_ATCGATGTCTGGGTCG-1	0.740265	0.437122	Hsd11b2 Fibr	Flox
Flox_ATCGGATCAGTTCTAG-1	0.3741544622Clec3b Fibr707	0.3741544622Clec3b Fibr707	Hsd11b2 Fibr	Flox
Flox_ATCGTAGCATTAGGAA-1	1.25088	0.304688	Hsd11b2 Fibr	Flox
Flox_ATCGTCCAGTTGGCTT-1	1.23154	1.00548	Hsd11b2 Fibr	Flox
Flox_ATCGTGAGTGACAACG-1	1.05229	0	Hsd11b2 Fibr	Flox
Flox_ATCTCTATCAAACCCA-1	1.30511	0.514033	Hsd11b2 Fibr	Flox
Flox_ATCTTCATCCGTACGG-1	1.98299	0.6748622906630Clec3b Fibr	Hsd11b2 Fibr	Flox
Flox_ATGACCAAGTACTGGG-1	1.53275	0.859337	Hsd11b2 Fibr	Flox
Flox_ATGAGGGGTTTATGCG-1	1.48361	0	Hsd11b2 Fibr	Flox
Flox_ATGAGGGTCTCCAATT-1	0.909165	0.315221	Hsd11b2 Fibr	Flox
Flox_ATGAGTCCAGCAGTTT-1	1.37918	0.614667	Hsd11b2 Fibr	Flox
Flox_ATGCATGTCTATGTGG-1	0.885933	0.885933	Hsd11b2 Fibr	Flox
Flox_ATGCCTCAGAGCTGAC-1	0.622467	0.358905	Hsd11b2 Fibr	Flox
Flox_ATGGAGGAGAGACAAG-1	1.08396	0	Hsd11b2 Fibr	Flox
Flox_ATGGAGGTCGCTTGCT-1	0.837539	0.837539	Hsd11b2 Fibr	Flox
Flox_ATGGATCGTAGACGTG-1	0.652218	0.652218	Hsd11b2 Fibr	Flox
Flox_ATGGATCTCCTACACC-1	1.37045	0.985199	Hsd11b2 Fibr	Flox
Flox_ATGGGAGAGACTCCGC-1	1.41592	0.7129967Clec3b Fibr032222	Hsd11b2 Fibr	Flox
Flox_ATGGGTTGTTGCTGAT-1	0.65820Clec3b Fibr68206189	0.65820Clec3b Fibr68206189	Hsd11b2 Fibr	Flox
Flox_ATGGTTGCAAACCATC-1	1.5487878Clec3b Fibr1762	1.04833	Hsd11b2 Fibr	Flox
Flox_ATGGTTGCACGTATAC-1	1.60617	1.38323	Hsd11b2 Fibr	Flox
Flox_ATGTCCCAGCCTCATA-1	0.819213	0.491249	Hsd11b2 Fibr	Flox
Flox_ATGTCCCGTTAGAAGT-1	0.894Clec3b Fibr7526423615	0.393218	Hsd11b2 Fibr	Flox
Flox_ATGTCTTAGGCAGTCA-1	0	0	Hsd11b2 Fibr	Flox
Flox_ATGTCTTCATGCGTGC-1	1.80583	0.991402	Hsd11b2 Fibr	Flox
Flox_ATTACTCTCGCACTCT-1	1.72183	0	Hsd11b2 Fibr	Flox
Flox_ATTATCCGTTAGGCCC-1	0.758461	0	Hsd11b2 Fibr	Flox
Flox_ATTATCCGTTCCACAA-1	1.67457	1.15318	Hsd11b2 Fibr	Flox
Flox_ATTCAGGTCAGTCAGT-1	0.638656	0.36947	Hsd11b2 Fibr	Flox
Flox_ATTCCATCAGTATTCG-1	0.648081	0.375648	Hsd11b2 Fibr	Flox
Flox_ATTCCCGCACAAGCAG-1	0.688061	0	Hsd11b2 Fibr	Flox
Flox_ATTCCTAAGGTAGACC-1	1.52021	0	Hsd11b2 Fibr	Flox
Flox_ATTCCTATCTAAGGAA-1	0.990355	0.352801	Hsd11b2 Fibr	Flox
Flox_ATTCTACAGCACTCAT-1	1.18964	0.452016	Hsd11b2 Fibr	Flox
Flox_ATTCTACGTTGTGTAC-1	1.18116	0.856495	Hsd11b2 Fibr	Flox
Flox_ATTGGGTCATAGGCGA-1	1.42182	0	Hsd11b2 Fibr	Flox
Flox_ATTTACCGTCTTGAGT-1	1.01874	1.01874	Hsd11b2 Fibr	Flox
Flox_CAACAACGTCCGTTTC-1	1.06775	0.56732	Hsd11b2 Fibr	Flox
Flox_CAACAACGTGCCCAGT-1	0.579966	0	Hsd11b2 Fibr	Flox
Flox_CAACAGTCATCGAGCC-1	1.30792	0.962824	Hsd11b2 Fibr	Flox
Flox_CAACAGTGTCACTTCC-1	1.27565	0.55241	Hsd11b2 Fibr	Flox
Flox_CAACCTCAGCACTCGC-1	0.717507	0.945452	Hsd11b2 Fibr	Flox
Flox_CAACGATAGGATTTAG-1	0.979408	0.746018	Hsd11b2 Fibr	Flox
Flox_CAACGGCAGGCATCTT-1	0.433733	0.433733	Hsd11b2 Fibr	Flox
Flox_CAACGGCCACGCTTAA-1	1.3937	0.321153	Hsd11b2 Fibr	Flox
Flox_CAAGACTAGTACAGAT-1	1.4842	0.759468	Hsd11b2 Fibr	Flox
Flox_CAAGCTAAGTCAAGCG-1	0.758884	0.563756	Hsd11b2 Fibr	Flox
Flox_CAAGCTAAGTTGTACC-1	1.30993	0	Hsd11b2 Fibr	Flox
Flox_CAAGGGACAGAGGGTT-1	0.48733	0.66369	Hsd11b2 Fibr	Flox
Flox_CAATACGAGCTAATGA-1	1.50144	1.00945	Hsd11b2 Fibr	Flox
Flox_CAATCGAAGGTGAGAA-1	1.27003	0.705264	Hsd11b2 Fibr	Flox
Flox_CAATCGACATTCAGCA-1	1.3348	0.985646	Hsd11b2 Fibr	Flox
Flox_CAATTTCCAATAGTCC-1	1.6149	1.418861Clec3b Fibr714436	Hsd11b2 Fibr	Flox
Flox_CACAACATCTCATGCC-1	1.62557	0	Hsd11b2 Fibr	Flox
Flox_CACACAACAACCAACT-1	1.80604	0.776456	Hsd11b2 Fibr	Flox
Flox_CACACAAGTCTAGATC-1	1.67893	0.897425	Hsd11b2 Fibr	Flox
Flox_CACAGATGTCGTCAGC-1	1.00908	0.8360795Clec3b Fibr1119	Hsd11b2 Fibr	Flox
Flox_CACAGGCCAGACCTAT-1	1.5106837574Clec3b Fibr94	1.01701	Hsd11b2 Fibr	Flox
Flox_CACAGGCTCGTTCATT-1	0.346539	0	Hsd11b2 Fibr	Flox
Flox_CACCAAAAGCATAGGC-1	0.777323	0.777323	Hsd11b2 Fibr	Flox
Flox_CACCAAACATGCGTGC-1	1.45204	0.283058	Hsd11b2 Fibr	Flox
Flox_CACCAAAGTCCGGACT-1	1.75127	0	Hsd11b2 Fibr	Flox
Flox_CACCAAATCCTCTCTT-1	1.19937253Clec3b Fibr4944	0.769653	Hsd11b2 Fibr	Flox
Flox_CACCGTTAGGGTACGT-1	1.12968	0.87398973Clec3b Fibr95363	Hsd11b2 Fibr	Flox
Flox_CACCGTTCAGAGGACT-1	1.4314382Clec3b FibrClec3b Fibr63	0.425781	Hsd11b2 Fibr	Flox
Flox_CACCGTTGTCAGGCAA-1	1.59196	0.967203	Hsd11b2 Fibr	Flox
Flox_CACCGTTTCAGACAAA-1	1.59941	0	Hsd11b2 Fibr	Flox
Flox_CACCGTTTCGTTTACT-1	1.25779	0.731878	Hsd11b2 Fibr	Flox
Flox_CACGTGGTCTTCACGC-1	0.794384	0.647003	Hsd11b2 Fibr	Flox
Flox_CACGTTCCATGATCTG-1	0.919495	0.263598	Hsd11b2 Fibr	Flox
Flox_CACTAAGAGTTCACTG-1	1.65623	1.43023	Hsd11b2 Fibr	Flox
Flox_CACTGGGAGGGAGATA-1	0.51259184Clec3b Fibr09273	0	Hsd11b2 Fibr	Flox
Flox_CACTTCGAGACTTCGT-1	1.66097	0.725662	Hsd11b2 Fibr	Flox
Flox_CACTTCGCAAGAGTGC-1	0.373293	1.0332	Hsd11b2 Fibr	Flox
Flox_CACTTCGCATAGAGGC-1	0.638987	0.467735	Hsd11b2 Fibr	Flox
Flox_CACTTCGGTCTCCCTA-1	1.33843	0.589856	Hsd11b2 Fibr	Flox
Flox_CAGATTGGTGCGACAA-1	0.526276	0.869297	Hsd11b2 Fibr	Flox
Flox_CAGCAATTCTTAGCTT-1	0	0	Hsd11b2 Fibr	Flox
Flox_CAGCAGCAGCTACGTT-1	0.477659	0.477659	Hsd11b2 Fibr	Flox
Flox_CAGCAGCCAGCAGTTT-1	1.34515	0.883511	Hsd11b2 Fibr	Flox
Flox_CAGCAGCCAGTCGTTA-1	0.969073	0.969073	Hsd11b2 Fibr	Flox
Flox_CAGCAGCGTGCCTTTC-1	0.62508	1.15404	Hsd11b2 Fibr	Flox
Flox_CAGCCAGTCTGCTTAT-1	1.4174	0.485676	Hsd11b2 Fibr	Flox
Flox_CAGGTATCAACGGTAG-1	0	0.453256	Hsd11b2 Fibr	Flox
Flox_CAGTGCGAGGAACGAA-1	0.776097	0.776097	Hsd11b2 Fibr	Flox
Flox_CAGTGCGGTCAGTCCG-1	0.706536	0	Hsd11b2 Fibr	Flox
Flox_CAGTTCCGTTCGAAGG-1	0.815365	1.06126	Hsd11b2 Fibr	Flox
Flox_CATACTTAGACGAGCT-1	1.57191	1.26522	Hsd11b2 Fibr	Flox
Flox_CATAGACCACCGGAAA-1	1.35425	0.671896	Hsd11b2 Fibr	Flox
Flox_CATAGACCATCAGCAT-1	1.65039	0.6787	Hsd11b2 Fibr	Flox
Flox_CATAGACGTAACGGTG-1	0.44487	0	Hsd11b2 Fibr	Flox
Flox_CATAGACTCGCCACTT-1	1.58946	0.262429	Hsd11b2 Fibr	Flox
Flox_CATCAAGAGTCTTGGT-1	0.944779	0.42Clec3b Fibr9196442Clec3b Fibr25	Hsd11b2 Fibr	Flox
Flox_CATCCACGTGACCGAA-1	1.54287	0	Hsd11b2 Fibr	Flox
Flox_CATGAGTTCGCTTACC-1	0.328889	0.575965Clec3b Fibr6435992	Hsd11b2 Fibr	Flox
Flox_CATGCAACATGGGCAA-1	0.911606	0	Hsd11b2 Fibr	Flox
Flox_CATGCCTAGGATTCCT-1	0.906897	0.464143	Hsd11b2 Fibr	Flox
Flox_CATGCTCAGGGATCAC-1	1.49811	0.45671	Hsd11b2 Fibr	Flox
Flox_CATGGATTCGCATGAT-1	0.877299	0.53192	Hsd11b2 Fibr	Flox
Flox_CATGGTACATGGAAGC-1	0.416723	0.416723	Hsd11b2 Fibr	Flox
Flox_CATTCCGCATCGTGCG-1	0.668585	0.389158	Hsd11b2 Fibr	Flox
Flox_CATTCCGTCCACTGGG-1	1.43731	0.538357	Hsd11b2 Fibr	Flox
Flox_CATTCCGTCGTTGTAG-1	0.498776	0.498776	Hsd11b2 Fibr	Flox
Flox_CATTCTAGTGTTAACC-1	1.7796	0.436638	Hsd11b2 Fibr	Flox
Flox_CATTGAGAGCGATGCA-1	0.650921	0	Hsd11b2 Fibr	Flox
Flox_CATTGTTGTCACTCTC-1	1.43651	0.428094	Hsd11b2 Fibr	Flox
Flox_CATTGTTTCCTTACCG-1	0	0	Hsd11b2 Fibr	Flox
Flox_CATTGTTTCGCTATTT-1	1.53268	1.03507	Hsd11b2 Fibr	Flox
Flox_CCAAGCGCACACGGTC-1	1.14Clec3b Fibr8617463844	0.616505	Hsd11b2 Fibr	Flox
Flox_CCAAGCGTCACCGGTG-1	1.86523	0	Hsd11b2 Fibr	Flox
Flox_CCAATGACATCGTGCG-1	2.59463	0	Hsd11b2 Fibr	Flox
Flox_CCACACTAGATACAGT-1	1.40236	0.363Clec3b Fibr3899796418	Hsd11b2 Fibr	Flox
Flox_CCACACTTCGCTGTCT-1	1.5389	1.04019	Hsd11b2 Fibr	Flox
Flox_CCACCATTCACCTCTG-1	1.34859	0	Hsd11b2 Fibr	Flox
Flox_CCACGAGAGGTTACCT-1	0.406736	0.6950526116Clec3b Fibr303	Hsd11b2 Fibr	Flox
Flox_CCACGTTAGCCGCTTG-1	1.866990229Clec3b Fibr634	0.47477	Hsd11b2 Fibr	Flox
Flox_CCACGTTCATAGGCGA-1	1.23356	0.396552	Hsd11b2 Fibr	Flox
Flox_CCACGTTGTCACGTGC-1	1.77418	0.636617	Hsd11b2 Fibr	Flox
Flox_CCACTTGAGTCATGAA-1	0.4182087347159Clec3b Fibr	0.712202	Hsd11b2 Fibr	Flox
Flox_CCCAACTAGTTGCCTA-1	0.908392	0.908392	Hsd11b2 Fibr	Flox
Flox_CCCAACTGTTGTCTAG-1	1.15022	1.44417	Hsd11b2 Fibr	Flox
Flox_CCCGAAGCAAAGCTCT-1	1.10951	0.856644	Hsd11b2 Fibr	Flox
Flox_CCCTCAACAGTCGGTC-1	0.690425	0.690425	Hsd11b2 Fibr	Flox
Flox_CCCTCTCAGGTTCACT-1	1.570422085Clec3b Fibr638	0.668941	Hsd11b2 Fibr	Flox
Flox_CCCTCTCCAGAGAGGG-1	1.12079	1.27651	Hsd11b2 Fibr	Flox
Flox_CCCTTAGAGGGTCACA-1	0.566379	0	Hsd11b2 Fibr	Flox
Flox_CCGAACGGTGTTTACG-1	1.4467Clec3b Fibr50233799	0.340849	Hsd11b2 Fibr	Flox
Flox_CCGAACGTCCACAGGC-1	1.24253	0.599636	Hsd11b2 Fibr	Flox
Flox_CCGATCTGTGAATATG-1	2.9218	0	Hsd11b2 Fibr	Flox
Flox_CCGCAAGGTGTCTTCC-1	1.67203	1.07204	Hsd11b2 Fibr	Flox
Flox_CCGGACAGTCTTTATC-1	1.14Clec3b Fibr9584460655	0.536715	Hsd11b2 Fibr	Flox
Flox_CCGGTAGAGTTGTACC-1	1.44843431600Clec3b Fibr4	0.966308	Hsd11b2 Fibr	Flox
Flox_CCGGTGAGTAGGTCAG-1	1.30552	0	Hsd11b2 Fibr	Flox
Flox_CCGTAGGCAAACTCGT-1	0.681456	1.08299	Hsd11b2 Fibr	Flox
Flox_CCGTGAGCAGTTGGTT-1	1.56025	0	Hsd11b2 Fibr	Flox
Flox_CCGTTCATCTGTGCTC-1	1.12745	0.348933	Hsd11b2 Fibr	Flox
Flox_CCTAAGACATTGAAAG-1	1.31012	0.643012	Hsd11b2 Fibr	Flox
Flox_CCTAAGATCAAATGCC-1	1.25128	0.347695	Hsd11b2 Fibr	Flox
Flox_CCTACGTGTGCCAAGA-1	1.20325	0.3282Clec3b Fibr437742171	Hsd11b2 Fibr	Flox
Flox_CCTATCGTCGCAGTCG-1	1.23401	0.680059	Hsd11b2 Fibr	Flox
Flox_CCTCAACAGCCACCGT-1	1.876025334Clec3b Fibr541	1.04468495Clec3b Fibr4897	Hsd11b2 Fibr	Flox
Flox_CCTCAACTCATGCAGT-1	1.25547	0.749208	Hsd11b2 Fibr	Flox
Flox_CCTCACAGTATCGGTT-1	1.20889	0.462123	Hsd11b2 Fibr	Flox
Flox_CCTCAGTAGCTGACCC-1	1.36027	0.346345	Hsd11b2 Fibr	Flox
Flox_CCTCCAAAGGTCCGAA-1	0.68870201Clec3b Fibr89348	0	Hsd11b2 Fibr	Flox
Flox_CCTCCAACAGCTAACT-1	1.78183	0	Hsd11b2 Fibr	Flox
Flox_CCTCCAACATTCAGCA-1	0	0	Hsd11b2 Fibr	Flox
Flox_CCTCCAAGTCTACTGA-1	1.893799380734Clec3b Fibr	0.62508	Hsd11b2 Fibr	Flox
Flox_CCTCCTCAGGTCTTTG-1	0.316903	0	Hsd11b2 Fibr	Flox
Flox_CCTCTCCGTCTCACGG-1	0.4977246028Clec3b Fibr112	0.828529	Hsd11b2 Fibr	Flox
Flox_CCTGCATGTCAACATC-1	2.14916	0.987280989816Clec3b Fibr5	Hsd11b2 Fibr	Flox
Flox_CCTGTTGAGCACCGTC-1	0.372392	0.855949	Hsd11b2 Fibr	Flox
Flox_CCTGTTGCAGGCTATT-1	0.852011	0	Hsd11b2 Fibr	Flox
Flox_CCTGTTGTCAGGAGAC-1	2.54362	0	Hsd11b2 Fibr	Flox
Flox_CCTTGTGCACAAGCTT-1	1.17225970197Clec3b Fibr3	0.607579	Hsd11b2 Fibr	Flox
Flox_CGAAGTTTCTGCTTTA-1	1.33643	0.87660196Clec3b Fibr80357	Hsd11b2 Fibr	Flox
Flox_CGAATTGTCCTCGATC-1	0.816808	0	Hsd11b2 Fibr	Flox
Flox_CGACAGCTCTGTCCGT-1	1.16039	0.739835	Hsd11b2 Fibr	Flox
Flox_CGAGAAGAGTAGGCCA-1	1.55729	0.428616	Hsd11b2 Fibr	Flox
Flox_CGAGGCTAGAGGTGCT-1	1.12862	0.420582580Clec3b Fibr3038	Hsd11b2 Fibr	Flox
Flox_CGAGGCTAGCGTGTTT-1	1.53863	0.715498088379Clec3b Fibr6	Hsd11b2 Fibr	Flox
Flox_CGAGGCTGTAACTAAG-1	1.51852499Clec3b Fibr1433	0.783214	Hsd11b2 Fibr	Flox
Flox_CGAGTTAAGACTTCCA-1	1.43512	0.336484	Hsd11b2 Fibr	Flox
Flox_CGATGCGCAGACCTAT-1	1.01959	0.724271	Hsd11b2 Fibr	Flox
Flox_CGCAGGTAGGATTACA-1	0.99087	0.4475824Clec3b Fibr289Clec3b Fibr2	Hsd11b2 Fibr	Flox
Flox_CGCAGGTCAACTTGCA-1	0	1.78952	Hsd11b2 Fibr	Flox
Flox_CGCATGGAGCGGTAAC-1	0	0	Hsd11b2 Fibr	Flox
Flox_CGCATGGTCTCTTCAA-1	1.20822	1.0571	Hsd11b2 Fibr	Flox
Flox_CGCCAGACATACAGCT-1	1.89933	0.725259	Hsd11b2 Fibr	Flox
Flox_CGCCAGATCTCCGTGT-1	1.24408	0.344741	Hsd11b2 Fibr	Flox
Flox_CGCCATTTCGCCGATG-1	0.5586	0.317807	Hsd11b2 Fibr	Flox
Flox_CGGAACCGTAGGTTTC-1	1.23409	0.34066Clec3b Fibr78767069	Hsd11b2 Fibr	Flox
Flox_CGGAATTGTGCCGAAA-1	0	1.06202	Hsd11b2 Fibr	Flox
Flox_CGGAATTGTGTGCTTA-1	0.8871631625Clec3b FibrClec3b Fibr7	0.389388	Hsd11b2 Fibr	Flox
Flox_CGGACACGTACCTTCC-1	0.670758	0.492954	Hsd11b2 Fibr	Flox
Flox_CGGAGAACAACTCCAA-1	1.18	0.318983	Hsd11b2 Fibr	Flox
Flox_CGGAGAAGTGAGTAAT-1	1.38377	0.824787	Hsd11b2 Fibr	Flox
Flox_CGGCAGTAGAGCATCG-1	1.15733	0.897834	Hsd11b2 Fibr	Flox
Flox_CGGGCATTCATTATCC-1	0	0	Hsd11b2 Fibr	Flox
Flox_CGGGCATTCCCGTTGT-1	1.18531	0.859939	Hsd11b2 Fibr	Flox
Flox_CGGGTCATCCGAACGC-1	1.939521Clec3b Fibr00535	0.993825	Hsd11b2 Fibr	Flox
Flox_CGGGTCATCGGTTAGT-1	0.714219	0.419562	Hsd11b2 Fibr	Flox
Flox_CGGGTGTCACTCCACT-1	0.929883	0.4Clec3b Fibr039229397963	Hsd11b2 Fibr	Flox
Flox_CGGTCAGCAGGTCCGT-1	0.8120081Clec3b Fibr517117	0.8120081Clec3b Fibr517117	Hsd11b2 Fibr	Flox
Flox_CGTAAGTAGAAGCGCT-1	0.8894938Clec3b Fibr294026	0.730165	Hsd11b2 Fibr	Flox
Flox_CGTAATGTCGCTTGCT-1	1.80066	0	Hsd11b2 Fibr	Flox
Flox_CGTCAAAGTGAGACCA-1	1.05631	0.878298	Hsd11b2 Fibr	Flox
Flox_CGTCCATTCGGCTTGG-1	1.35806	0.974802	Hsd11b2 Fibr	Flox
Flox_CGTGAATGTGTTACAC-1	1.46366	0.906782	Hsd11b2 Fibr	Flox
Flox_CGTGATAGTGATAGAT-1	0	0	Hsd11b2 Fibr	Flox
Flox_CGTTAGAAGACCATAA-1	1.75529	0.671428	Hsd11b2 Fibr	Flox
Flox_CGTTAGACATGTCGTA-1	1.57915	0.82576	Hsd11b2 Fibr	Flox
Flox_CGTTAGAGTAGACAGC-1	0.460304	0	Hsd11b2 Fibr	Flox
Flox_CGTTAGATCGGAAACG-1	0	0	Hsd11b2 Fibr	Flox
Flox_CGTTGGGAGTTATGGA-1	1.02182	0.636114	Hsd11b2 Fibr	Flox
Flox_CTAACCCAGCAGTAAT-1	1.44308	0.678095	Hsd11b2 Fibr	Flox
Flox_CTAACCCGTGAGGCAT-1	1.3268121681Clec3b Fibr48	0.745552	Hsd11b2 Fibr	Flox
Flox_CTAACTTCACACGGTC-1	2.41093	0	Hsd11b2 Fibr	Flox
Flox_CTAAGTGGTTAAACAG-1	1.74962	0.831221	Hsd11b2 Fibr	Flox
Flox_CTAAGTGGTTCCTAAG-1	1.37511	0.74589Clec3b Fibr20882589	Hsd11b2 Fibr	Flox
Flox_CTACAGATCCTTATGT-1	0.990701	0.6Clec3b Fibr324907142785	Hsd11b2 Fibr	Flox
Flox_CTACCCAAGACATAAC-1	1.07558	0.279106	Hsd11b2 Fibr	Flox
Flox_CTACCCACATCACGGC-1	2.75266	0	Hsd11b2 Fibr	Flox
Flox_CTACCCATCTTCTAAC-1	1.67083	0.331042	Hsd11b2 Fibr	Flox
Flox_CTACCTGAGATACAGT-1	1.48392	0	Hsd11b2 Fibr	Flox
Flox_CTACCTGCACTGATTG-1	1.34476	0	Hsd11b2 Fibr	Flox
Flox_CTACCTGTCTGCACCT-1	0.9145766660Clec3b Fibr12	0.558392	Hsd11b2 Fibr	Flox
Flox_CTACGGGTCCATGAGT-1	1.48908	0.323Clec3b Fibr1098737144	Hsd11b2 Fibr	Flox
Flox_CTACTATCATGAAGCG-1	1.17287	1.02425	Hsd11b2 Fibr	Flox
Flox_CTAGACACATGTTACG-1	0.332598	1.21418	Hsd11b2 Fibr	Flox
Flox_CTATAGGAGACAAGCC-1	0.932429	0	Hsd11b2 Fibr	Flox
Flox_CTATAGGAGGGCAATC-1	1.60293	0.993397	Hsd11b2 Fibr	Flox
Flox_CTATCTAGTACTAGCT-1	1.44047	0	Hsd11b2 Fibr	Flox
Flox_CTCACTGAGCACTAAA-1	1.84375	1.07657	Hsd11b2 Fibr	Flox
Flox_CTCAGAAGTAATCAAG-1	0.427945	0	Hsd11b2 Fibr	Flox
Flox_CTCAGGGAGCAATAAC-1	1.20125	0.381758	Hsd11b2 Fibr	Flox
Flox_CTCAGGGGTGGGTTGA-1	1.16447	1.46009	Hsd11b2 Fibr	Flox
Flox_CTCAGTCAGTGATTCC-1	1.03015	0.371818	Hsd11b2 Fibr	Flox
Flox_CTCAGTCGTTGGACTT-1	1.64811	0.469749	Hsd11b2 Fibr	Flox
Flox_CTCATTAAGAATTGCA-1	0.931869	0.706146	Hsd11b2 Fibr	Flox
Flox_CTCCACACAGAGCGTA-1	1.56906	0.352386	Hsd11b2 Fibr	Flox
Flox_CTCCACATCTCGGTCT-1	0.38380429433Clec3b Fibr44	0.38380429433Clec3b Fibr44	Hsd11b2 Fibr	Flox
Flox_CTCCATGAGTCAGAGC-1	1.1429	0	Hsd11b2 Fibr	Flox
Flox_CTCCATGCAAAGACGC-1	0.818292	0.818292	Hsd11b2 Fibr	Flox
Flox_CTCCCTCCATATGCGT-1	0.967309	0.596321	Hsd11b2 Fibr	Flox
Flox_CTCCTCCGTTGCGGCT-1	1.58998	0.329567	Hsd11b2 Fibr	Flox
Flox_CTCTCGAGTACAGGTG-1	1.10303	0.920269	Hsd11b2 Fibr	Flox
Flox_CTCTCGATCGACCATA-1	1.58516	0.979408	Hsd11b2 Fibr	Flox
Flox_CTCTGGTGTGATGGCA-1	0.660749	1.05518	Hsd11b2 Fibr	Flox
Flox_CTGAATGGTTACCTGA-1	0.46171	0.776372	Hsd11b2 Fibr	Flox
Flox_CTGAGCGAGGTCTGGA-1	1.06055	0.664735	Hsd11b2 Fibr	Flox
Flox_CTGAGGCAGGATGTTA-1	1.2290526Clec3b Fibr49023	0.591113	Hsd11b2 Fibr	Flox
Flox_CTGATCCAGGTAGATT-1	1.10008	0.789659	Hsd11b2 Fibr	Flox
Flox_CTGATCCAGGTCCCTG-1	0.455029	0.455029	Hsd11b2 Fibr	Flox
Flox_CTGATCCGTAGTGTGG-1	1.361621703Clec3b Fibr409	0	Hsd11b2 Fibr	Flox
Flox_CTGCAGGAGCTCTTCC-1	0.716675	0.944459	Hsd11b2 Fibr	Flox
Flox_CTGCAGGCAACTGCCG-1	0.508173	0.843506	Hsd11b2 Fibr	Flox
Flox_CTGCAGGCAGATGCGA-1	1.22275	0	Hsd11b2 Fibr	Flox
Flox_CTGCAGGTCGAATCCA-1	1.11021	0.595535	Hsd11b2 Fibr	Flox
Flox_CTGCATCAGGATTTAG-1	1.25700530Clec3b Fibr2587	0.608838	Hsd11b2 Fibr	Flox
Flox_CTGCCATGTTAATCGC-1	1.86649	0	Hsd11b2 Fibr	Flox
Flox_CTGCCTATCATCGCTC-1	1.16541	0.274079	Hsd11b2 Fibr	Flox
Flox_CTGCCTATCCCAGTGG-1	0.856001	0.643162	Hsd11b2 Fibr	Flox
Flox_CTGCTCAAGACATGCG-1	0.794772	0.592935	Hsd11b2 Fibr	Flox
Flox_CTGCTCATCCTTCTGG-1	1.45953663456Clec3b Fibr8	0	Hsd11b2 Fibr	Flox
Flox_CTGGACGAGCACCGTC-1	1.12148	0.524609	Hsd11b2 Fibr	Flox
Flox_CTGTAGACAGCTATTG-1	1.04292	0.743125	Hsd11b2 Fibr	Flox
Flox_CTGTAGACATGCAGCC-1	1.1203	0.295868	Hsd11b2 Fibr	Flox
Flox_CTGTAGACATTCTGTT-1	1.72099	0.534248	Hsd11b2 Fibr	Flox
Flox_CTGTAGAGTAATGCGG-1	0.595079	0.797399Clec3b Fibr3218726	Hsd11b2 Fibr	Flox
Flox_CTGTAGAGTATACAGA-1	1.33637	0.986982	Hsd11b2 Fibr	Flox
Flox_CTGTGAACATCCTTGC-1	1.42073	0.370592	Hsd11b2 Fibr	Flox
Flox_CTTAGGACAAATCAGA-1	1.0412	0.476777	Hsd11b2 Fibr	Flox
Flox_CTTCCGACAAACTCGT-1	0.744264	0.551926	Hsd11b2 Fibr	Flox
Flox_CTTCCGATCTTTGGAG-1	0.47141795023Clec3b Fibr82	0.7905Clec3b Fibr893862339	Hsd11b2 Fibr	Flox
Flox_CTTCCTTCAACTGGTT-1	0.859075	0	Hsd11b2 Fibr	Flox
Flox_CTTCCTTGTTTACCTT-1	1.7745	0.919037	Hsd11b2 Fibr	Flox
Flox_CTTCGGTAGTAATCCC-1	1.36368	0.2802	Hsd11b2 Fibr	Flox
Flox_CTTCGGTGTCTGGTTA-1	1.99256	1.31229	Hsd11b2 Fibr	Flox
Flox_CTTCTAATCAACTGAC-1	1.37699	0.990701	Hsd11b2 Fibr	Flox
Flox_CTTCTAATCAGCACCG-1	1.6962	0.49236	Hsd11b2 Fibr	Flox
Flox_CTTCTAATCGATACAC-1	0.972546	0.600118	Hsd11b2 Fibr	Flox
Flox_CTTGATTTCTTGGATG-1	1.64394	0.564851	Hsd11b2 Fibr	Flox
Flox_CTTTCAAAGATCGACG-1	0.41558Clec3b Fibr93971582	0.934427	Hsd11b2 Fibr	Flox
Flox_CTTTCGGGTTGCAAGG-1	1.53797	0.796774	Hsd11b2 Fibr	Flox
Flox_GAAACCTGTATCCCAA-1	0	0	Hsd11b2 Fibr	Flox
Flox_GAAACCTGTTTGAACC-1	0.83Clec3b Fibr42822327105	0.3591652505147Clec3b Fibr	Hsd11b2 Fibr	Flox
Flox_GAAATGAAGTATGGCG-1	0.984	0.443646	Hsd11b2 Fibr	Flox
Flox_GAACGTTAGTTAGAAC-1	1.44957	0.382467	Hsd11b2 Fibr	Flox
Flox_GAACGTTCACATTCTT-1	1.65531	0.473099	Hsd11b2 Fibr	Flox
Flox_GAACGTTGTTCCACGG-1	0.726966	0.537972	Hsd11b2 Fibr	Flox
Flox_GAACGTTGTTGGGCCT-1	0	0.4842Clec3b Fibr267565987	Hsd11b2 Fibr	Flox
Flox_GAAGAATGTGTTACTG-1	1.49702	0.768307	Hsd11b2 Fibr	Flox
Flox_GAAGCCCAGCGTCGAA-1	1.70847	0.498218	Hsd11b2 Fibr	Flox
Flox_GAAGCCCCAACTGATC-1	1.34003	0.385166	Hsd11b2 Fibr	Flox
Flox_GAAGCGATCTATGTGG-1	1.3658	0.81Clec3b Fibr47108705795	Hsd11b2 Fibr	Flox
Flox_GAAGGGTCATGCCGGT-1	1.47785	0	Hsd11b2 Fibr	Flox
Flox_GAAGTAACACGAGGTA-1	1.21765	0.783731	Hsd11b2 Fibr	Flox
Flox_GAATCGTCAGAGGAAA-1	1.37478	0.685486	Hsd11b2 Fibr	Flox
Flox_GAATCGTGTGTCATTG-1	0.344753	0.344753	Hsd11b2 Fibr	Flox
Flox_GACATCACAACACGTT-1	1.20866959698Clec3b Fibr	0.178775	Hsd11b2 Fibr	Flox
Flox_GACCCTTTCATCGACA-1	1.07042	0	Hsd11b2 Fibr	Flox
Flox_GACCTTCGTCATAACC-1	1.39316	0.697728	Hsd11b2 Fibr	Flox
Flox_GACCTTCGTGGGATTG-1	0.52399	0.866052	Hsd11b2 Fibr	Flox
Flox_GACCTTCTCGGTAACT-1	1.67141	0	Hsd11b2 Fibr	Flox
Flox_GACGCTGCACCGCTAG-1	0.460434	1.20568	Hsd11b2 Fibr	Flox
Flox_GACGCTGCACGCGGTT-1	1.7124	1.45942	Hsd11b2 Fibr	Flox
Flox_GACGCTGTCGGTGCAC-1	1.403748Clec3b Fibr911	0.569627	Hsd11b2 Fibr	Flox
Flox_GACGTTATCCATAAGC-1	0.868574	1.12339	Hsd11b2 Fibr	Flox
Flox_GACTATGGTCAACCAT-1	1.38069	0.556415	Hsd11b2 Fibr	Flox
Flox_GACTCTCCATCGATGT-1	1.78904	1.3Clec3b Fibr28707387043	Hsd11b2 Fibr	Flox
Flox_GACTGATCAGTTGTCA-1	1.32091	0.778044	Hsd11b2 Fibr	Flox
Flox_GACTGATCATTCAGCA-1	1.69319	0.441219	Hsd11b2 Fibr	Flox
Flox_GACTGATGTGCAGTGA-1	0.794883	0.593025	Hsd11b2 Fibr	Flox
Flox_GACTTCCAGGGTTAAT-1	1.00841	0.770494	Hsd11b2 Fibr	Flox
Flox_GACTTCCCACAATGCT-1	1.86695	0.912855	Hsd11b2 Fibr	Flox
Flox_GAGAAATAGAAATGGG-1	0	0	Hsd11b2 Fibr	Flox
Flox_GAGACTTCAGGAGGTT-1	0	0	Hsd11b2 Fibr	Flox
Flox_GAGATGGTCAGGAGAC-1	1.14843	1.00158	Hsd11b2 Fibr	Flox
Flox_GAGCCTGCAAAGAGTT-1	2.25013	0	Hsd11b2 Fibr	Flox
Flox_GAGCTGCCAAATGAAC-1	0	0.565228	Hsd11b2 Fibr	Flox
Flox_GAGGGTATCATTGGTG-1	1.73485	0	Hsd11b2 Fibr	Flox
Flox_GAGGGTATCGCCAATA-1	2.06856	0	Hsd11b2 Fibr	Flox
Flox_GAGTCATCAGGACAGT-1	1.48098	0.678357	Hsd11b2 Fibr	Flox
Flox_GAGTCATCAGTGTATC-1	0.582677	0.333191	Hsd11b2 Fibr	Flox
Flox_GAGTCTACATGACACT-1	1.49958	0.403541	Hsd11b2 Fibr	Flox
Flox_GAGTCTAGTAGAGACC-1	0.879946	0.662952	Hsd11b2 Fibr	Flox
Flox_GAGTCTAGTCTAGATC-1	1.53959	1.19063	Hsd11b2 Fibr	Flox
Flox_GAGTGAGAGTCTCTGA-1	0.450391	0.450391	Hsd11b2 Fibr	Flox
Flox_GAGTGTTAGCGTGCTC-1	0.429176	0.958574	Hsd11b2 Fibr	Flox
Flox_GAGTTACTCACTTGTT-1	1.23643	0	Hsd11b2 Fibr	Flox
Flox_GAGTTGTAGCTACTAC-1	0.645331	1.03434	Hsd11b2 Fibr	Flox
Flox_GAGTTGTAGTGGGAAA-1	1.63858	1.12296	Hsd11b2 Fibr	Flox
Flox_GAGTTGTGTCACTTCC-1	0.533635	0	Hsd11b2 Fibr	Flox
Flox_GAGTTTGAGTTTCAGC-1	1.45993	0.806305	Hsd11b2 Fibr	Flox
Flox_GAGTTTGTCGACCACG-1	1.23067	0.677737	Hsd11b2 Fibr	Flox
Flox_GATAGAAGTAACGATA-1	0.91906	0.91906	Hsd11b2 Fibr	Flox
Flox_GATAGAAGTATGCGGA-1	1.73422	0.510639	Hsd11b2 Fibr	Flox
Flox_GATCACACAACACGTT-1	1.22385	0.392078	Hsd11b2 Fibr	Flox
Flox_GATCAGTCAGAGTGTG-1	0.649694	1.19009	Hsd11b2 Fibr	Flox
Flox_GATCAGTTCTACCAGA-1	2.22177	0	Hsd11b2 Fibr	Flox
Flox_GATCATGCAACTACGT-1	1.75706	0.277399	Hsd11b2 Fibr	Flox
Flox_GATCCCTCACGGCACT-1	0.992306	0.292289	Hsd11b2 Fibr	Flox
Flox_GATGAGGCATCAGCTA-1	0.795483	0.795483	Hsd11b2 Fibr	Flox
Flox_GATGAGGGTATCCTCC-1	0.670236	0.670236	Hsd11b2 Fibr	Flox
Flox_GATGATCGTGAATATG-1	1.20291	0.658516	Hsd11b2 Fibr	Flox
Flox_GATGCTAAGGGCCTCT-1	1.836Clec3b Fibr918568935	0.561433	Hsd11b2 Fibr	Flox
Flox_GATGCTACACCCTGTT-1	1.90626	1.1641	Hsd11b2 Fibr	Flox
Flox_GATGGAGAGTGCTCAT-1	1.69378	0.441476	Hsd11b2 Fibr	Flox
Flox_GATGGAGGTAGTTAGA-1	1.29334	0.721724	Hsd11b2 Fibr	Flox
Flox_GATGTTGGTCCATAGT-1	1.50936	0.776847	Hsd11b2 Fibr	Flox
Flox_GATGTTGTCTTGCAGA-1	1.57864	0.674012	Hsd11b2 Fibr	Flox
Flox_GATTCGAAGGACAACC-1	0.80Clec3b Fibr06690898399	0	Hsd11b2 Fibr	Flox
Flox_GATTTCTAGCGGCTCT-1	0.947897	0.947897	Hsd11b2 Fibr	Flox
Flox_GCAACCGTCACCTCGT-1	1.05644	0.559868	Hsd11b2 Fibr	Flox
Flox_GCAACCGTCAGTCCGG-1	0.968965	0.282953	Hsd11b2 Fibr	Flox
Flox_GCACATAGTCCGAAGA-1	1.23191	1.53507	Hsd11b2 Fibr	Flox
Flox_GCACGGTCAGGTTCAT-1	1.65098	0.719312	Hsd11b2 Fibr	Flox
Flox_GCAGCCACAAATGCGG-1	0.819189	0.352688	Hsd11b2 Fibr	Flox
Flox_GCAGCCATCCCTAGGG-1	1.3648067Clec3b Fibr7418	0.8106062786Clec3b FibrClec3b Fibr3	Hsd11b2 Fibr	Flox
Flox_GCAGCCATCTGAATCG-1	1.51794	0.782806	Hsd11b2 Fibr	Flox
Flox_GCAGGCTAGTCCCGGT-1	1.36701	0.349007	Hsd11b2 Fibr	Flox
Flox_GCAGGCTCATCGATAC-1	1.39256Clec3b Fibr1530976	0.92Clec3b Fibr07433265528	Hsd11b2 Fibr	Flox
Flox_GCAGGCTGTTGTCTAG-1	1.23356	1.23356	Hsd11b2 Fibr	Flox
Flox_GCAGGCTTCCCTTTGG-1	1.88285	0.998619	Hsd11b2 Fibr	Flox
Flox_GCAGTTAAGCTCCATA-1	0.668052	0.8861	Hsd11b2 Fibr	Flox
Flox_GCAGTTACAGTGTATC-1	0.555432	0.748601	Hsd11b2 Fibr	Flox
Flox_GCAGTTAGTACAGGTG-1	0.975033	1.3223Clec3b Fibr4417224	Hsd11b2 Fibr	Flox
Flox_GCATCTCGTAGTCACT-1	0.320468	0.562779	Hsd11b2 Fibr	Flox
Flox_GCATTAGCATTGTAGC-1	1.20077	0.381536	Hsd11b2 Fibr	Flox
Flox_GCATTAGTCAAGCGTT-1	0.322165	0.322165	Hsd11b2 Fibr	Flox
Flox_GCCAACGGTTTACTTC-1	0.460693	0.460693	Hsd11b2 Fibr	Flox
Flox_GCCAGCAGTCGTTATG-1	0.601029	0.345005	Hsd11b2 Fibr	Flox
Flox_GCCAGGTTCGATCCCT-1	0.592519	0.592519	Hsd11b2 Fibr	Flox
Flox_GCCAGTGAGTCGTCTA-1	0.648233	0.862146	Hsd11b2 Fibr	Flox
Flox_GCCAGTGCAGGCATTT-1	1.74911	0.583097	Hsd11b2 Fibr	Flox
Flox_GCCAGTGGTCCTTTGC-1	1.62329Clec3b Fibr569786	1.05722	Hsd11b2 Fibr	Flox
Flox_GCCAGTGTCGAATCCA-1	0.377787	0.65Clec3b Fibr37735762539	Hsd11b2 Fibr	Flox
Flox_GCCATGGAGCAGCACA-1	1.32371	0.651866	Hsd11b2 Fibr	Flox
Flox_GCCATGGCATGCAGGA-1	0.63Clec3b Fibr5978951574	0	Hsd11b2 Fibr	Flox
Flox_GCCCAGAAGTAGAATC-1	1.05065	0.657394	Hsd11b2 Fibr	Flox
Flox_GCCCAGATCCGTGGGT-1	1.38426	0.468986	Hsd11b2 Fibr	Flox
Flox_GCCCAGATCGTAGTCA-1	0.501895	0.501895	Hsd11b2 Fibr	Flox
Flox_GCCCGAAGTTGAGTCT-1	0.857561	0	Hsd11b2 Fibr	Flox
Flox_GCCCGAATCGCCAGAC-1	0.592266	0.592266	Hsd11b2 Fibr	Flox
Flox_GCCGATGAGGATTCAA-1	0.473853	0.473853	Hsd11b2 Fibr	Flox
Flox_GCCGATGGTCTGCAAT-1	1.44781	1.15348	Hsd11b2 Fibr	Flox
Flox_GCCGTGACAAACACGG-1	1.97972	0.672999	Hsd11b2 Fibr	Flox
Flox_GCCGTGAGTGTCATTG-1	1.8767	0.7449700Clec3b Fibr314416	Hsd11b2 Fibr	Flox
Flox_GCCTGTTTCCTCATAT-1	1.96412	0	Hsd11b2 Fibr	Flox
Flox_GCGATCGAGAATAACC-1	1.41071	0	Hsd11b2 Fibr	Flox
Flox_GCGATCGTCTGTAAGC-1	1.55564	0.42789	Hsd11b2 Fibr	Flox
Flox_GCGGAAACAACGAGGT-1	1.2120882Clec3b Fibr04611	1.0607	Hsd11b2 Fibr	Flox
Flox_GCGGAAACATCCAACA-1	0.814804	0.814804	Hsd11b2 Fibr	Flox
Flox_GCGGAAAGTAGAAACT-1	1.41404	0.938545	Hsd11b2 Fibr	Flox
Flox_GCGGAAAGTCCACGCA-1	0.88539580549Clec3b Fibr49	0.304529	Hsd11b2 Fibr	Flox
Flox_GCGGAAAGTGTGTGGA-1	0.8Clec3b Fibr36847720347	0.487196	Hsd11b2 Fibr	Flox
Flox_GCGTTTCAGGGCAAGG-1	1.20057	0.872636	Hsd11b2 Fibr	Flox
Flox_GCGTTTCTCCGAACGC-1	0.815377	0.609776	Hsd11b2 Fibr	Flox
Flox_GCTACAAAGGCACAAC-1	0.865553	0.523639	Hsd11b2 Fibr	Flox
Flox_GCTCAAACACGACTAT-1	1.50557	0.576203944Clec3b FibrClec3b Fibr76	Hsd11b2 Fibr	Flox
Flox_GCTCAAATCGCTTAAG-1	0.376664	0.6496285243Clec3b Fibr511	Hsd11b2 Fibr	Flox
Flox_GCTGAATGTAGTTCCA-1	0.961791	0.4309984101Clec3b Fibr329	Hsd11b2 Fibr	Flox
Flox_GCTGCAGCAGACCCGT-1	0.410665	0.700937	Hsd11b2 Fibr	Flox
Flox_GCTGCAGTCTGACAGT-1	0	1.67457	Hsd11b2 Fibr	Flox
Flox_GCTGGGTGTAGATCCT-1	1.66082	0.475667	Hsd11b2 Fibr	Flox
Flox_GCTTCACTCGGAGATG-1	1.27396	0.827459	Hsd11b2 Fibr	Flox
Flox_GCTTGGGCACAACGTT-1	1.20078	0.327227	Hsd11b2 Fibr	Flox
Flox_GCTTGGGCAGATACCT-1	1.37636	0.686538	Hsd11b2 Fibr	Flox
Flox_GCTTTCGTCTAGGCCG-1	1.59Clec3b Fibr9909184442	0.75015	Hsd11b2 Fibr	Flox
Flox_GGAACCCTCTTTACAC-1	0.510999	0.28779	Hsd11b2 Fibr	Flox
Flox_GGAAGTGGTCTACAAC-1	1.23286	0.340158	Hsd11b2 Fibr	Flox
Flox_GGAATCTGTATCAAGA-1	0	0.687495	Hsd11b2 Fibr	Flox
Flox_GGAATGGGTGTGCTTA-1	1.76303	0.364016	Hsd11b2 Fibr	Flox
Flox_GGACGTCTCTATCGGA-1	0.843355	0	Hsd11b2 Fibr	Flox
Flox_GGAGAACCATGGAGAC-1	0.703403	0.703403	Hsd11b2 Fibr	Flox
Flox_GGAGAACTCGCGTCGA-1	1.86218	1.0341	Hsd11b2 Fibr	Flox
Flox_GGAGAACTCGGATAAA-1	0.890198	0.671451	Hsd11b2 Fibr	Flox
Flox_GGAGAACTCGGATTAC-1	1.83266	1.01166	Hsd11b2 Fibr	Flox
Flox_GGAGCAATCACCTCAC-1	0.903888	0.550772	Hsd11b2 Fibr	Flox
Flox_GGAGCAATCCAAACCA-1	1.00063	0.295648	Hsd11b2 Fibr	Flox
Flox_GGAGCAATCGAGCTGC-1	1.0011	0.76431	Hsd11b2 Fibr	Flox
Flox_GGATCTAAGCGCCGTT-1	1.07602	0	Hsd11b2 Fibr	Flox
Flox_GGATCTAGTCCATAGT-1	0.830782	0.358866	Hsd11b2 Fibr	Flox
Flox_GGATCTATCGTAGCTA-1	1.75241	0.389911	Hsd11b2 Fibr	Flox
Flox_GGATGTTAGAGCATTA-1	1.5801	0	Hsd11b2 Fibr	Flox
Flox_GGATGTTCACCTCTGT-1	1.749924775Clec3b Fibr852	0.583534	Hsd11b2 Fibr	Flox
Flox_GGATGTTGTCATACCA-1	1.41997	1.0854	Hsd11b2 Fibr	Flox
Flox_GGCACGTAGCGTCTGC-1	0.426076	0.953089343817Clec3b Fibr3	Hsd11b2 Fibr	Flox
Flox_GGCACGTCAGCACACC-1	1.599464985Clec3b Fibr38	0.947849	Hsd11b2 Fibr	Flox
Flox_GGCACGTGTGACCGAA-1	0.443486	0.443486	Hsd11b2 Fibr	Flox
Flox_GGCACGTGTTGTTTGG-1	2.59734	1.18161	Hsd11b2 Fibr	Flox
Flox_GGCAGTCTCGCAGATT-1	0.863704	1.11773	Hsd11b2 Fibr	Flox
Flox_GGCGTCATCAGCGCAC-1	1.20072	0.573335	Hsd11b2 Fibr	Flox
Flox_GGCTGTGAGTATGGCG-1	1.74911	0	Hsd11b2 Fibr	Flox
Flox_GGCTTTCAGTGCACAG-1	1.76685	0.9Clec3b Fibr502330705879	Hsd11b2 Fibr	Flox
Flox_GGCTTTCGTTGCATGT-1	1.07298	0.392733	Hsd11b2 Fibr	Flox
Flox_GGGAAGTAGTCATGGG-1	0	0	Hsd11b2 Fibr	Flox
Flox_GGGACAAGTACTGGGA-1	0.597183	0	Hsd11b2 Fibr	Flox
Flox_GGGACCTCATTGCCTC-1	1.70283	1.09705	Hsd11b2 Fibr	Flox
Flox_GGGACTCCACCATTCC-1	1.37093	1.08497	Hsd11b2 Fibr	Flox
Flox_GGGACTCCAGCCTACG-1	1.33773	0.877627	Hsd11b2 Fibr	Flox
Flox_GGGACTCGTGGAAGTC-1	1.45181	0.96904	Hsd11b2 Fibr	Flox
Flox_GGGACTCTCATGGATC-1	1.70715	0	Hsd11b2 Fibr	Flox
Flox_GGGAGATCAAGCGATG-1	1.01742	1.01742	Hsd11b2 Fibr	Flox
Flox_GGGAGATGTGACTATC-1	1.39746	0.7006047Clec3b Fibr700207	Hsd11b2 Fibr	Flox
Flox_GGGAGTATCTAGCAAC-1	1.26475	0.701552	Hsd11b2 Fibr	Flox
Flox_GGGATCCAGTAGTCTC-1	1.30796	0.732102	Hsd11b2 Fibr	Flox
Flox_GGGATCCCAAAGGATT-1	1.30746	0.768142	Hsd11b2 Fibr	Flox
Flox_GGGATGAAGTGTACAA-1	1.1Clec3b Fibr9097306069	0.704642	Hsd11b2 Fibr	Flox
Flox_GGGCCATGTGATCATC-1	0.6506Clec3b Fibr473005972	0.6506Clec3b Fibr473005972	Hsd11b2 Fibr	Flox
Flox_GGGCTACGTTTGAAAG-1	0.433408	0.966039	Hsd11b2 Fibr	Flox
Flox_GGGCTCAAGCCTGGAA-1	1.79357	0.748357	Hsd11b2 Fibr	Flox
Flox_GGGCTCAGTTGGCCGT-1	0.946255	1.28833	Hsd11b2 Fibr	Flox
Flox_GGGTAGAAGCTGTTAC-1	1.21099	0	Hsd11b2 Fibr	Flox
Flox_GGGTAGAGTAGACGTG-1	0.776562	0.461841	Hsd11b2 Fibr	Flox
Flox_GGGTATTGTGCCGAAA-1	1.2676	0.703557	Hsd11b2 Fibr	Flox
[truncated: 8,314 more rows]

## Sheet: A2m Fibr vs Hsd11b2 Fibr
	p_val	avg_log2FC	pct.1	pct.2	p_val_adj		Ingenuity Canonical Pathways	-log(p-value)	Ratio	z-score	Molecules		Upstream Regulator	Expr Log Ratio	Molecule Type	Predicted Activation State	Activation z-score	Flags	p-value of overlap	Target Molecules in Dataset	Mechanistic Network
Col1a1	0	3.23181	0.995	0.989	0		EIF2 Signaling	37.6	0.272	-4.243	ACTB,ATF3,ATF4,ATF5,CCND1,EIF3E,EIF3K,EIF3M,FAU,MYC,PABPC1,PIK3R1,PPP1R15A,RPL10A,RPL11,RPL12,RPL13,RPL13A,RPL14,RPL15,RPL17,RPL18,RPL18A,RPL19,Rpl22l1,RPL24,RPL26,RPL27A,RPL28,RPL3,RPL4,RPL5,RPL6,RPL7,RPL8,RPLP0,RPS10,RPS11,RPS12,RPS13,RPS14,RPS15,RPS16,RPS18,RPS19,RPS2,RPS20,RPS23,RPS25,RPS26,RPS27A,RPS3,RPS4Y1,RPS5,RPS6,RPS7,RPS8,RPS9,RPSA,RRAS,VEGFA		MYC	-0.6	transcription regulator	Inhibited	-7.587		1.13e-62	ACTB,ADAMTS1,AHR,ANXA5,ANXA6,APEX1,APP,AR,ATF4,ATP5IF1,AXL,BZW2,C1QBP,CAMK2N1,CAPNS1,CAPZB,CCND1,CCT3,CD44,CD47,CD9,Cdc42,CDCA7,CDK4,CLEC3B,COL14A1,COL1A1,COL1A2,COL3A1,COL4A2,COL5A1,COL5A2,COL6A3,CRIP1,CSTB,CTSB,CTSV,CXCL10,DCTPP1,DKC1,DUSP1,EEF2,EFEMP1,F2R,FABP5,FASN,FBL,FBLN2,FBN2,FBXO32,FCGRT,FN1,FOS,FSTL1,GABARAP,GADD45G,GAMT,GBP2,GJA1,GLUL,GPC3,GREB1,HES1,HLA-A,HLA-E,Hnrnpa1,Hspa1b,HSPB1,HS…	453 (19)
Col6a4	8.10984e-305	3.21665	0.965	0.645	1.74589e-300		RHOGDI Signaling	4.94	0.0977	-2.309	ACTB,CD44,Cdc42,CDH5,ESR1,GNAI1,GNG12,ITGB3,ITGB5,ITGB8,MYH10,MYH9,MYL12B,MYL6,MYL9,PPP1R12A,RHOA,RHOBTB1,RHOC,ROCK1,ROCK2		TGFB1		growth factor	Activated	6.422		4.24e-58	Acot1,ADAMTS2,AHNAK,AHR,ALDH2,APOE,APP,ARF1,ARF4,ATF4,AUTS2,AXL,B2M,BGN,BMP2,BTG1,C1R,C1S,Calm1 (includes others),CALML4,CAMK2N1,CAPNS1,CBR3,CCL11,Ccl2,Ccl7,CCN1,CCND1,CCT2,CCT5,CCT6A,CD34,CD44,CD55,CD83,CDH5,CDK4,CEBPB,CFH,CNN2,CNN3,COL16A1,COL18A1,COL1A1,COL1A2,COL3A1,COL4A2,COL4A6,COL5A1,COL5A3,COL6A1,COL6A2,COL6A3,COTL1,CREB3L1,CSRP1,CTSB,CTSH,CTSK,CXCL10,DAD1,DCN,DKC1,DKK3,DUSP1,DYRK2,EDNRB,…	467 (18)
Meg3	1.99054e-265	3.14839	0.937	0.609	4.28524e-261		PPAR Signaling	2.02	0.0841	-1.667	FOS,HSP90AB1,HSP90B1,JUN,NFKBIA,NGFR,NRIP1,PDGFRB,RRAS		beta-estradiol		chemical - endogenous mammalian	Activated	2.336		1.19e-56	A2M,Acot1,ACTB,ADAMTS1,ADAMTS5,ADCY1,ADH1C,AEBP1,AHR,ALDH2,ANO1,ANXA1,ANXA3,APEX1,APOE,APP,AR,ATF3,ATF5,ATP2B1,BGN,BMP2,BTG1,C1QBP,CALML4,CALR,CCDC80,Ccl2,CCN1,CCND1,CCT2,CD44,CD55,CDCA7,CEBPB,CKB,CNN2,COL1A1,COL1A2,COL3A1,COL4A5,COL4A6,COL5A1,COL5A2,COL6A2,COL6A6,CSTB,CTSB,CTSH,CTSK,CXCL10,CYB5A,CYP1B1,DCN,DDOST,DUSP1,DYRK2,EGFR,ENPP2,ESR1,F2R,FABP5,FASN,FBLN1,FBLN2,FCGRT,FGF2,FHL1,FN1,FOS,FOSB,…	434 (17)
Prss23	0	2.81553	0.925	0.081	0		Apelin Adipocyte Signaling Pathway	1.49	0.0769	-1.633	ADCY1,GNAI1,GPX3,Gsta4,GSTK1,MGST1,PRDX6		lipopolysaccharide		chemical drug	Activated	5.326		1.47e-55	Acot1,ADAMTS5,AHNAK,AHR,ALDH2,AMPD3,ANGPTL2,ANXA1,ANXA3,ANXA5,APEX1,APOE,APP,AR,ARL4C,ATF3,ATF4,ATP1A1,ATP2A2,ATP2B1,ATP6V0D1,AXL,B2M,BGN,BMP2,BTG1,C1R,CALCRL,Calm1 (includes others),CALR,CCL11,Ccl2,Ccl7,CCN1,CCND1,CD200,CD44,CD47,CD55,CD63,CD81,CD83,CD9,CDH5,CDK4,CEBPB,CKAP4,COL1A1,COL1A2,COL3A1,COL4A2,COL4A6,COL5A1,COL5A2,COL5A3,COL6A1,CSRP1,CSTB,CTSB,CTSK,CTSV,CXCL10,CXCL14,CYB5A,DCN,DIO2,DKK3…	458 (15)
Col1a2	0	2.76717	0.997	0.991	0		PTEN Signaling	3.3	0.0933	-1.265	CCND1,EGFR,FOXO1,GHR,ILK,ITGB3,ITGB5,ITGB8,MAGI1,NGFR,PDGFRB,PIK3R1,RRAS,TGFBR2		TP53	-0.275	transcription regulator	Activated	3.386		6.16e-54	A2M,ACTB,ADD3,ALDH1A1,ANXA1,ANXA3,ANXA6,APEX1,APOE,APP,AR,ASL,ATF3,ATF4,ATP1A1,BOK,BTG1,CALCRL,CALU,CAMK2N1,CAPNS1,CCDC80,Ccl2,CCN1,CCND1,CD44,CD47,CD81,Cdc42,CDK4,CEBPB,CHIC1,CKB,CNN2,CNN3,COL14A1,COL18A1,COL1A1,COL1A2,COL3A1,COL4A2,COL5A2,COL6A2,CSRP1,CSTB,CTSB,CTSH,CTSK,CXCL10,CYB5A,DDIT4L,DKK3,DLGAP1,DPEP1,DSTN,DUSP1,EEF1A1,EGFR,EMILIN1,ENPP2,ESR1,F2R,FABP5,FAM3C,FASN,FBL,FBLN2,FGF2,FHL1,FKBP…	469 (19)
Mfap4	2.21004e-283	2.75928	0.949	0.544	4.75778e-279		PPARα/RXRα Activation	1.51	0.0615	-1.265	ADCY1,FASN,GHR,HSP90AB1,HSP90B1,ITGB5,JUN,LPL,NFKBIA,PDIA3,RRAS,TGFBR2		dexamethasone		chemical drug	Activated	3.08		3.38e-52	ABHD2,ACTB,ADAMTS1,ADAMTS2,AEBP1,Akr1c14,ALDH1A1,ALDH2,AMPD3,ANGPTL7,ANO1,ANO4,ANXA1,ANXA3,APOE,APP,ARL4C,ATF3,ATF4,ATP1A1,ATP2A2,ATP2B1,ATP2B4,B2M,BGN,BMP2,BTG1,BZW2,Calm1 (includes others),CALR,CBR3,CCL11,Ccl2,Ccl7,CCN1,CCND1,CCT2,CD34,CD44,CD47,CD55,CD83,CDK4,CEBPB,CNN2,CNN3,COL1A1,COL1A2,COL3A1,COL4A2,COL4A3,COL4A5,COL5A1,COL6A1,COL6A2,COPA,CPE,CRIP1,CRISPLD2,CTSB,CTSK,CTSV,CXCL10,CXCL14,CYB5…	413 (16)
A2m	4.71125e-242	2.74938	0.814	0.123	1.01424e-237		p38 MAPK Signaling	1	0.0593	-1.134	ATF4,CREB5,DUSP1,HSPB1,MEF2A,MYC,TGFBR2		CTNNB1		transcription regulator		1.638		4.98e-52	ACTB,AHR,Akr1c14,ALDH1A1,ANXA1,APP,AR,BGN,BMP2,BTF3,CAPNS1,CAPZB,Ccl2,Ccl7,CCN1,CCND1,CD34,CD44,CD47,CNN2,COL1A1,COL4A2,COL4A5,COL4A6,CRIP1,CXCL10,CXCL14,CYB5A,CYP1B1,DIO2,DPEP1,ECRG4,EGFR,ENPP2,EPHB2,F2R,FASN,FBLN2,FN1,FOS,FST,GADD45G,GALC,GAP43,GHR,GJA1,GLUL,HES1,HMGCS1,HMGCS2,HOXA9,HSPE1,HTRA1,IFI16,IGFBP5,IMPDH2,INHBB,JCHAIN,JUN,LAMB1,LBH,LEF1,LMNA,LPL,LSP1,LY6E,MFGE8,MME,MMP23B,MYC,MYLK,NCAM…	456 (22)
Ogn	1.63614e-257	2.68688	0.877	0.248	3.52228e-253		HER-2 Signaling in Breast Cancer	4.59	0.0925	-1.091	ARF1,ARF4,CCND1,CDK4,COX17,CYB5A,EGFR,FOS,FOXO1,FYN,ITGB3,ITGB5,ITGB8,JUN,MYC,NFKBIA,PARD3,PGR,PIK3R1,RPS6,RRAS		HRAS		enzyme	Inhibited	-2.175		1.16e-47	A2M,ACTB,ANXA3,ANXA6,APP,ARF1,ATP2A2,B2M,BOK,CALCRL,CALU,CCDC80,Ccl2,CCN1,CCND1,CD44,CD81,Cdc42,CDK4,CEBPB,CFH,CNN2,COL18A1,COL1A1,COL1A2,COL3A1,COL5A2,COL6A2,CSRP1,CTSB,CTSV,CXCL10,DUSP1,EFEMP1,EGFR,ELN,F2R,FASN,FBLN2,FGF2,FHL1,FLRT2,FN1,FOS,FOSB,FOSL2,FOXO1,FSTL1,GADD45G,GAS6,GDF10,GJA1,GPX3,GRN,GSN,HES1,HGF,HOXA11,HSPB1,HTRA1,IGFBP5,IGKC,ILK,ITGB5,JUN,JUNB,KLF6,LASP1,LBH,LOXL1,LPP,LSP1,MAN1A1,…	440 (18)
Col6a3	5.95376e-266	2.64264	0.964	0.742	1.28173e-261		VDR/RXR Activation	3.59	0.128	-1	CEBPB,CXCL10,FOXO1,HES1,HOXA10,IGFBP3,IGFBP5,KLF4,S100G,THBD		acyline		biologic drug				1.37e-46	DUSP1,EEF1A1,EEF1B2,EEF2,FOS,GADD45G,JUN,JUNB,MYC,RGS2,RPL10A,RPL12,RPL13,RPL13A,RPL15,RPL17,RPL18A,Rpl23a,RPL24,RPL26,RPL27A,RPL28,Rpl29 (includes others),RPL3,Rpl32,Rpl36,RPL5,RPL6,RPL7,RPL8,RPS10,RPS11,RPS13,RPS15,RPS16,RPS18,RPS19,RPS2,RPS20,RPS23,RPS25,RPS26,Rps3a1,RPS4Y1,RPS5,RPS6,RPS7,RPS8,RPS9,RPSA,TEX15,THRB
Ramp3	1.08194e-185	2.37659	0.842	0.429	2.32919e-181		Glutathione Redox Reactions I	2.68	0.179	-1	GPX3,Gsta4,GSTK1,MGST1,PRDX6		LARP1		translation regulator	Activated	6.779	bias	4.69e-46	EEF1A1,EEF1B2,EEF1D,EEF2,EIF3E,EIF4B,PABPC1,RACK1,RPL10A,RPL11,RPL12,RPL13,RPL13A,RPL14,RPL15,RPL17,RPL18,RPL19,RPL24,RPL26,RPL27A,RPL28,RPL3,RPL4,RPL5,RPL6,RPL7,RPL8,RPS11,RPS12,RPS13,RPS14,RPS15,RPS16,RPS18,RPS19,RPS2,RPS20,RPS23,RPS25,RPS27A,RPS3,RPS5,RPS6,RPS7,RPS8,RPS9
Sparc	2.19217e-307	2.3046	0.991	0.983	4.71931e-303		Estrogen-mediated S-phase Entry	1.99	0.154	-1	CCND1,CDK4,ESR1,MYC		AGT		growth factor	Activated	3.986		2.07e-44	ACTB,ADAMTS2,ADAMTS5,ADD3,ADH1C,AEBP1,ANGPTL2,ANO1,ANXA1,ANXA3,ASL,ATF3,ATP1A1,ATP2B1,BGN,BMP2,BOK,Calm1 (includes others),CALR,CCDC80,Ccl2,Ccl7,CCND1,CD44,CDH5,CDK4,COL16A1,COL18A1,COL1A1,COL1A2,COL3A1,COL4A2,COL4A6,COL5A1,COL5A2,COL6A1,COL6A2,COL6A3,CPE,CREB5,CTSK,CXCL10,DIO2,DKK3,DUSP1,ECRG4,EDNRB,EFEMP1,EGFR,ELN,ESR1,F2R,FASN,FGF2,FN1,FOS,GAP43,GAS6,GJA1,GPC6,GRN,HES1,HGF,HMGCS1,HOXA9,HSPA1A/…	344 (20)
Htra1	4.61185e-249	2.212	0.952	0.872	9.92838e-245		Dopamine Degradation	1.68	0.125	-1	ALDH1A1,ALDH2,MAOB,Sult1a1		MYCN		transcription regulator	Inhibited	-6.771		2.15e-43	ACTB,ADAMTS1,ADAMTS5,ALDH1A1,APEX1,B2M,BASP1,CCND1,CDH5,CKAP4,COL18A1,COL1A1,COL5A2,DKK3,EEF1A1,EEF1D,EEF2,EGFR,FAU,FBXO32,FKBP9,FN1,HLA-A,HSP90AB1,HSPD1,IGFBP7,JUNB,LDHA,MRC2,MYH9,NACA,NCAM1,NCL,NGFR,NPM1,PA2G4,PDIA4,RPL11,RPL12,RPL13,RPL13A,RPL17,RPL18,RPL18A,RPL19,RPL24,RPL26,RPL27A,RPL28,RPL3,RPL4,RPL5,RPL6,RPL7,RPL8,RPLP0,RPS12,RPS13,RPS15,RPS16,RPS19,RPS2,RPS20,RPS23,RPS25,RPS26,RPS3,RPS5,R…	376 (7)
Lox	1.89599e-268	2.20148	0.905	0.273	4.0817e-264		Xenobiotic Metabolism PXR Signaling Pathway	0.708	0.0466	-1	ALDH1A1,ALDH2,GSTK1,HSP90AB1,HSP90B1,MAOB,MGST1,NRIP1,PPP1R12A		tretinoin		chemical - endogenous mammalian	Activated	3.432		5.35e-43	A2M,ABHD2,ADAMTS5,ADD3,AHNAK,AHR,ALDH1A1,ANXA1,ANXA5,ANXA6,APEX1,APOE,APP,AR,ATF3,ATF4,ATP1B3,ATP2A2,BMP2,BTG1,C1S,Calm1 (includes others),CALR,CAVIN3,Ccl2,CCN1,CCND1,CCT5,CD34,CD44,CD47,CD63,CD9,CDCA7,CDH5,CDK4,CEBPB,COL1A1,COL1A2,COL3A1,COL4A2,COL4A3,COL4A5,COL6A3,COTL1,CPE,CTSB,CTSK,CXCL10,DAD1,DCN,DIO2,DKK3,DUSP1,EEF1A1,EEF1D,EGFR,ELN,ENPP2,FABP5,FASN,FBN2,FGF2,FN1,FOS,FOSL2,FOXO1,FST,GAP43,G…	468 (18)
Col6a2	9.48251e-298	2.18172	0.988	0.984	2.0414e-293		SPINK1 General Cancer Pathway	1.56	0.087	-0.816	EGFR,JAK1,Mt1,Mt2,PIK3R1,RRAS		YAP1		transcription regulator		1.957		5.57e-43	ADAMTS1,BMP2,CCDC80,Ccl2,CCN1,CCND1,COL1A1,DCN,EGFR,FASN,FBXO32,FN1,FOS,HMGCS1,HMGCS2,JAK1,LDHA,LMNA,LOX,LPL,MAP1B,MYC,MYH9,MYL9,NUPR1,PLOD2,RPL10A,RPL11,RPL12,RPL13,RPL13A,RPL14,RPL15,RPL17,RPL18,RPL18A,RPL19,Rpl22l1,Rpl23a,RPL24,RPL26,RPL27A,RPL28,Rpl29 (includes others),RPL3,Rpl32,Rpl36,RPL4,RPL5,RPL6,RPL7,RPL8,RPLP0,RPS10,RPS11,RPS12,RPS13,RPS14,RPS15,RPS16,RPS18,RPS19,RPS2,RPS20,RPS23,RPS25,…	392 (18)
Col6a1	6.15704e-308	2.15619	0.99	0.979	1.32549e-303		PD-1, PD-L1 cancer immunotherapy pathway	0.845	0.0566	-0.816	B2M,HLA-A,HLA-E,JAK1,NGFR,PIK3R1		MLXIPL		transcription regulator	Inhibited	-7.024	bias	1.18e-42	Ccl2,FASN,HMGCS2,KHK,RPL10A,RPL11,RPL12,RPL13,RPL13A,RPL14,RPL15,RPL17,RPL18,RPL18A,RPL19,Rpl22l1,Rpl23a,RPL24,RPL26,RPL27A,RPL28,Rpl29 (includes others),RPL3,Rpl32,Rpl36,RPL4,RPL5,RPL6,RPL7,RPL8,RPLP0,RPS10,RPS11,RPS12,RPS13,RPS14,RPS15,RPS16,RPS18,RPS19,RPS2,RPS20,RPS23,RPS25,RPS26,RPS27A,RPS3,Rps3a1,RPS4Y1,RPS5,RPS6,RPS7,RPS8,RPS9,RPSA,TKT
Rian	7.49824e-237	2.07154	0.885	0.307	1.61422e-232		IL-7 Signaling Pathway	2.95	0.115	-0.707	CCND1,FOXO1,FYN,HGF,Igha,JAK1,JUN,MYC,PIK3R1		Lh		complex	Inhibited	-5.19		5.45e-40	ACTB,ADAMTS1,AR,ARL4C,ATP2A2,ATP2B1,ATP5IF1,AXL,CD55,COL18A1,DUSP1,EEF1A1,EEF1B2,EEF2,EGFR,FOS,FST,GADD45G,GJA1,ILK,INHBB,ITGB5,JUN,JUNB,MYC,P4HA2,PGR,PLAT,RAB1A,RAB2A,RGS2,RPL10A,RPL12,RPL13,RPL13A,RPL15,RPL17,RPL18A,Rpl23a,RPL24,RPL26,RPL27A,RPL28,Rpl29 (includes others),RPL3,Rpl32,Rpl36,RPL5,RPL6,RPL7,RPL8,RPS10,RPS11,RPS13,RPS15,RPS16,RPS18,RPS19,RPS2,RPS20,RPS23,RPS25,RPS26,Rps3a1,RPS4Y1,RPS…	444 (21)
Igkc	8.98461e-103	2.065	0.842	0.598	1.93421e-98		Dilated Cardiomyopathy Signaling Pathway	1.22	0.0608	-0.707	ACTB,ADCY1,ATP2A2,ILK,LMNA,MYH10,MYH9,MYL6,MYL9		TNF		cytokine	Activated	2.442		7.29e-40	A2M,ACTB,ADAMTS5,AEBP1,ALDH2,AMPD3,ANXA1,APOE,APP,AR,ARF4,ARSI,ATF3,ATF4,ATP1A1,ATP2A2,ATP2B1,ATP2B4,B2M,BGN,BMP2,BTG1,CALR,CAVIN3,CBR3,CCDC80,CCL11,Ccl2,Ccl7,CCN1,CCND1,CD200,CD34,CD44,CD47,CD55,CD83,CDH5,CDK4,CEBPB,COL16A1,COL1A1,COL1A2,COL3A1,COL4A3,COTL1,CRISPLD2,CTSB,CTSK,CXCL10,CYP1B1,DCN,DUSP1,EDNRB,EGFR,ENPP2,EPHB2,ESR1,FABP5,FASN,FBL,FBXO32,FCGRT,FGF2,FN1,FOS,FOSB,FOSL2,FOXO1,FST,FYN,GAD…	496 (19)
Dio2	5.4951e-189	2.05221	0.93	0.754	1.18299e-184		Insulin Receptor Signaling	1.02	0.0571	-0.707	FOXO1,FYN,GRB10,JAK1,PIK3R1,PPP1R12A,RRAS,SCNN1B		dihydrotestosterone		chemical - endogenous mammalian		0.827		3.29e-38	ACTB,ADAMTS1,ADH1C,ANO1,APOE,APP,AR,ATP2A2,B2M,BASP1,BGN,CCND1,CCT3,CD63,CDCA7,COL3A1,COL5A2,COL5A3,COL6A1,DCN,DCTPP1,DIO2,EGFR,ELN,ESR1,F2R,FASN,FBXO32,FGF2,FN1,FOS,FOXO1,FST,FTL,GAP43,GAS6,GHR,GLUL,GPX3,GRB10,GREB1,GRN,GSN,HLA-A,HPGD,HSPA1A/HSPA1B,HSPB1,IGF1,IGFBP3,IGFBP5,IGFBP7,IL6ST,INHBB,JUN,LDHA,LEF1,LOX,LPL,LY6E,MAF,MME,Mt1,MYC,MYLK,NFKBIA,PA2G4,PHLDA1,PMEPA1,PRNP,PTGER4,PTK7,RAB2A,RARRES2…	450 (20)
Col5a1	3.38488e-254	1.93703	0.953	0.818	7.28696e-250		p70S6K Signaling	1.89	0.0758	-0.632	EEF2,EGFR,F2R,GNAI1,IL4R,JAK1,PDIA3,PIK3R1,RPS6,RRAS		torin1		chemical reagent		0.47	bias	3.69e-36	ADH1C,ATP6V0D1,CCND1,COX17,EEF1A1,EEF1B2,EEF1D,EEF2,EIF3E,EIF4B,FASN,LDHA,NDUFA1,PABPC1,RACK1,RPL10A,RPL11,RPL12,RPL13,RPL13A,RPL14,RPL15,RPL17,RPL18,RPL19,RPL24,RPL26,RPL27A,RPL28,RPL3,RPL4,RPL5,RPL6,RPL7,RPL8,RPS11,RPS12,RPS13,RPS14,RPS15,RPS16,RPS18,RPS19,RPS2,RPS20,RPS23,RPS25,RPS27A,RPS3,RPS5,RPS6,RPS7,RPS8,RPS9,TAGLN,VEGFA	234 (13)
Bst2	3.44789e-229	1.88389	0.944	0.864	7.42262e-225		NAD Signaling Pathway	2.78	0.0861	-0.577	CEBPB,FGF2,GJA1,HGF,HMGCS2,HSPD1,IGF1,LDHA,PIK3R1,POLR2F,SLC29A1,TIPARP,VEGFA		ERBB2		kinase		-0.109		4.35e-35	ACTB,ADAMTS5,AHNAK,ANGPTL2,AR,ATF3,ATF4,ATP1B3,CAVIN3,CCDC80,CCL11,Ccl7,CCND1,CD164,CD34,CD47,CD9,CDCA7,CEBPB,CLEC3B,COL18A1,COL1A1,COL3A1,COL5A1,COL5A2,COL6A1,COL6A2,COL6A3,CRIP1,CTSB,CXCL10,DAP,DHRS7,DPEP1,EGFR,EPHB2,ESR1,F2R,FASN,FBLN2,FN1,FOS,FOXO1,FSTL1,GAS6,GGT5,GHR,GJA1,GNAI1,GPX3,HES1,HSD17B11,HSPA1A/HSPA1B,HSPB1,HTRA1,IGFBP3,IGFBP5,IL6ST,ILK,ITGB3,JAK1,JCHAIN,JUN,JUNB,KLF4,LAMB1,LAMP1,LA…	430 (19)
Ccl11	3.0064e-160	1.79408	0.584	0.045	6.47218e-156		cAMP-mediated signaling	1.04	0.0515	-0.577	ADCY1,APEX1,ATF4,Calm1 (includes others),CREB5,DUSP1,GNAI1,P2RY14,PDE5A,PTGER4,PTH1R,RGS2		sirolimus		chemical drug	Activated	2.403		1.74e-34	ACTB,ANXA5,APP,AR,ARF1,ATF4,ATP1A1,ATP2B4,B2M,BMP2,Ccl2,CCND1,CDK4,CEBPB,COL1A1,COL1A2,CTSK,DAD1,EEF1A1,EEF2,FASN,FGF2,FN1,FOS,GALC,GAP43,HGF,HMGCS2,HSP90AB1,HSP90B1,HSPD1,IGF1,IGFBP5,IL4R,JUN,JUNB,LAMB1,LDHA,LMNA,MAF,Mt1,MYC,NCAM1,NCL,NPM1,PDGFRB,PIK3R1,PIM1,PPIA,PRNP,RACK1,RAN,RHOA,RPL10A,RPL13A,RPL15,RPL18,RPL18A,RPL19,RPL27A,RPL3,RPL5,RPL8,RPLP0,RPN2,RPS10,RPS12,RPS13,RPS14,RPS15,RPS16,RPS18,…	498 (24)
Igfbp5	8.4203e-125	1.79131	0.902	0.68	1.81272e-120		HIF1α Signaling	3.2	0.0817	-0.5	APEX1,FGF2,HGF,HSPA1A/HSPA1B,Hspa1b,IGF1,JUN,LDHA,MMP23B,NAA10,PIK3R1,RACK1,RAN,RPS6,RRAS,SAT1,VEGFA		XBP1	0.483	transcription regulator	Activated	6.556		8.85e-31	APP,ARCN1,ATF4,ATP2A2,CALR,Ccl2,COL4A2,CREB3L1,DAD1,DDOST,DNAJB9,ESR1,FASN,FKBP10,FKBP14,FKBP2,FKBP7,FN1,HERPUD1,HSP90B1,KDELR2,KDELR3,KLF4,MAN1A1,MYC,OSTC,P4HB,PDIA3,PDIA4,PDIA6,PPIB,PRDM1,PRNP,RABAC1,RCN3,RPN1,RPN2,Rrbp1,S100A6,SEC22B,SEC24D,SEC31A,SEC61A1,SEC61B,SEC61G,SELENOM,SERP1,SPARC,SRPRA,SSR1,SSR2,SSR4,SURF4,TRAM1,TXNDC5,XBP1,YIPF5	282 (13)
Crispld2	1.04908e-209	1.78588	0.863	0.394	2.25846e-205		Coagulation System	2.24	0.143	-0.447	A2M,F2R,KNG1,PLAT,THBD		APP	0.652	other	Activated	3.932		1.52e-30	ACTB,ANXA5,ANXA6,APOE,APP,ARF4,ATF4,ATP6V0D1,AXL,BASP1,C1QBP,C1R,C1S,CALML4,CALR,CCL11,Ccl2,Ccl7,CCND1,CD44,CDH5,CDK4,CEBPB,CFH,CKB,COL18A1,Ctla2a/Ctla2b,CTSB,CTSV,CXCL10,DCN,DSTN,EGFR,ELN,ENPP2,EPHB2,ESR1,FBL,FGF2,FN1,FOS,FOSB,FYN,GAP43,GBP2,GHR,Gsta4,HERPUD1,HES1,HGF,HLA-E,HSP90AB1,HSPA1A/HSPA1B,HSPB1,HSPD1,HSPE1,HSPG2,IFI16,IGF1,IGFBP5,IL13RA2,IL6ST,ILK,ITGB3,JUN,JUNB,JUND,KNG1,LDHA,LEF1,LHFPL…	426 (16)
Gadd45g	1.12455e-168	1.77443	0.815	0.343	2.42093e-164		Acute Myeloid Leukemia Signaling	1.08	0.0659	-0.447	CCND1,LEF1,MYC,PIK3R1,PIM1,RRAS		KRAS		enzyme	Inhibited	-3.149		8.65e-30	AHNAK,AHR,Akr1c14,AMPD3,APP,ATF3,ATF5,AXL,B2M,BGN,BZW2,CCDC80,Ccl2,CCN1,CCND1,CCT5,CD44,CDK4,CEBPB,COL1A1,COL3A1,COL4A3,CXCL10,CXCL14,DUSP1,EEF1A1,EFEMP1,EGFR,ELN,FASN,FBLN2,FN1,FOS,FOSB,FSTL1,GGT5,GJA1,GLUL,GPC3,GRN,GSN,HES1,HSPB1,HSPE1,HSPG2,IFITM3,ILK,ITGB3,ITM2B,JUN,JUNB,KLF6,LAMB1,LAMP1,LAMP2,LBH,LDHA,LEF1,LGALS9B,LOX,MME,MYC,MYLK,NCAM1,NCL,NFKBIA,P2RY14,PA2G4,PABPC1,PCOLCE,PDIA3,PIM1,PLA1A,…	316 (16)
H2-K1	1.28212e-195	1.72678	0.954	0.892	2.76014e-191		Serotonin Degradation	1.06	0.0704	-0.447	ADH1C,ALDH1A1,ALDH2,MAOB,Sult1a1		PDGF BB		complex		1.924		9.42e-30	ADD3,Akr1c14,ATF3,ATP2A2,ATP2B1,Ccl2,Ccl7,CCN1,CCND1,CD44,CDK4,CEBPB,COL18A1,COL3A1,DCN,DUSP1,EDNRB,EGFR,FASN,FGF2,FHL1,FN1,FOS,FOSB,GBP2,GHR,GJA1,GLUL,HES1,HLA-E,HMGCS1,IGF1,JUN,JUNB,KLF6,LMNA,MAP2,MGST1,Mt1,Mt2,MYC,PCOLCE,PDGFRB,PFN2,PHLDA1,PIM1,PLAT,PPP1R15A,PRRX2,RACK1,RGS2,RPL13,RPN2,RPS14,RPS6,SAT1,SLC29A1,SLC6A6,SYNE1,TAGLN,THBD,THBS1,VCAN,VEGFA,ZFP36	407 (21)
H2-D1	8.21367e-195	1.70194	0.942	0.827	1.76824e-190		G Beta Gamma Signaling	0.367	0.0388	-0.447	ADCY1,EGFR,GNAI1,GNG12,RRAS		Insulin		group		1.693		4.25e-29	Acot1,ACTB,ADH1C,AEBP1,APOE,APP,ARF1,ATF3,ATP1A1,Ccl2,CCND1,CCT2,CCT4,CCT5,CCT6A,CD34,CEBPB,COL18A1,COL1A1,COL1A2,COL3A1,COL5A1,COL6A1,CYB5A,DUSP1,EGFR,ENPP2,FASN,FBXO32,FGF2,FKBP2,FN1,FOS,FOSB,FOXO1,FTL,GRB10,GREB1,HES1,HMGCS1,HSP90B1,HSPE1,IGF1,IGFBP3,IGFBP5,IL13RA2,IL6ST,IMPDH2,INSIG1,ITGB3,JUN,JUNB,KLF4,LAMB1,LDHA,LGALS3BP,LPL,LRP1,MAOB,MIF,Mt1,MYC,NDUFA1,NFKBIA,P4HB,PDGFRB,PGR,PIK3R1,PLAT,PP…	423 (21)
Aebp1	2.27274e-219	1.6909	0.942	0.938	4.89276e-215		D-myo-inositol-5-phosphate Metabolism	0	0.0256	-0.447	ATP1A1,DUSP1,PPFIA2,PPP1R12A,SET		PD98059		chemical - kinase inhibitor		-0.338		4.58e-29	ANXA1,AR,ATF3,ATF4,BGN,BMP2,CCL11,Ccl2,CCND1,CD44,CD55,CD83,CEBPB,COL1A1,COL1A2,COL3A1,CTSB,CTSH,CTSK,CXCL10,CYP1B1,DIO2,DUSP1,EDNRB,EEF1A1,EGFR,ELN,F2R,FASN,FGF2,FN1,FOS,FOSB,GAP43,GJA1,GRN,HGF,HPGD,IGF1,IGFBP3,INSIG1,ITGB3,ITGB5,JUN,JUNB,JUND,LAMP1,LAMP2,LDHA,LPL,MIF,MYC,NFKBIA,NOP56,PABPC1,PGR,PHLDA1,PIK3R1,PIM1,PLA1A,PLAT,PNP,PPP1R15A,PRNP,RAN,RECK,RNASE4,ROCK1,RPS2,RPS6,S100A10,SDC1,SLC6A2,S…	356 (17)
Arl4c	5.50144e-222	1.68638	0.897	0.498	1.18435e-217		D-myo-inositol (1,4,5,6)-Tetrakisphosphate Biosynthesis	0	0.0279	-0.447	ATP1A1,DUSP1,PPFIA2,PPP1R12A,SET		D-glucose		chemical - endogenous mammalian		1.538		4.58e-28	ACTB,ANO1,ANXA1,ANXA3,APP,ARF4,ATF3,ATF4,ATF5,ATP2A2,ATP2B1,ATP2B4,ATP8B1,BMP2,BVES,C1QBP,CALR,CBR3,Ccl2,CCND1,CD55,CDK4,CEBPB,COL1A1,COL1A2,COL3A1,CTSB,CTSV,DAD1,DCN,DUSP1,ENPP2,FABP5,FASN,FBXO32,FGF2,FKBP2,FN1,FOS,FST,GABARAP,GJA1,GLUL,GRN,GSN,HERPUD1,HGF,Hspa1b,HSPB1,HSPD1,Ifi27l2a/Ifi27l2b,IGF1,IL6ST,ILK,INHBB,JUN,JUNB,KCNQ1OT1,KDELR2,LAMB1,LDHA,LPL,LRP1,MAP1LC3A,MIF,Mt1,Mt2,MYC,MYL9,NDUFA1,O…	431 (20)
Ngfr	1.16884e-243	1.62137	0.816	0.124	2.51628e-239		D-myo-inositol (3,4,5,6)-tetrakisphosphate Biosynthesis	0	0.0279	-0.447	ATP1A1,DUSP1,PPFIA2,PPP1R12A,SET		IGF1	-1.832	growth factor		1.219		1.59e-27	A2M,ADAMTS2,APP,AXL,BGN,BMP2,CCDC80,CCL11,Ccl2,Ccl7,CCN1,CCND1,CD44,Cdc42,CDK4,CEBPB,COL14A1,COL16A1,COL1A1,COL1A2,COL3A1,COL5A2,CYP1B1,DCN,DUSP1,EIF4B,ELN,ESR1,FASN,FBLN1,FBLN2,FBXO32,FN1,FOS,FOSB,FOXO1,GADD45G,GAP43,GAS6,GDF10,GHR,HGF,HSD17B11,HTRA1,IFITM3,IGF1,IGFBP3,IGFBP5,IL4R,ITGB5,JUN,JUNB,KDELR3,KLF6,LAMP1,LASP1,LDHA,LOXL2,LPL,MIF,MYC,NCAM1,NFKBIA,NOG,NUPR1,PCOLCE,PDGFRB,PGR,PHLDA1,PIM1,P…	410 (19)
Tmsb10	5.5086e-201	1.57625	0.974	0.97	1.18589e-196		3-phosphoinositide Degradation	0	0.0262	-0.447	ATP1A1,DUSP1,PPFIA2,PPP1R12A,SET		IL1B		cytokine	Activated	2.146		1.62e-27	A2M,ADAMTS1,ADAMTS5,AMPD3,ANGPTL2,ANXA1,APOE,APP,ATF3,ATF4,ATF5,ATP1A1,ATP2A2,B2M,BGN,BMP2,C1R,CCL11,Ccl2,Ccl7,CCND1,CD44,CD55,CD83,CEBPB,CLEC14A,COL1A1,CTSB,CXCL10,CYP1B1,DCN,DUSP1,EDNRB,EGFR,ELN,ENPP2,ESR1,FABP5,FGF2,FN1,FOS,FOSB,FOXO1,FST,GAS5,GAS6,GBP2,GHR,GJA1,GRN,HES1,HGF,HLA-A,HLA-E,HOXA11,HSPA1A/HSPA1B,HSPB1,HSPG2,IFI16,IFITM3,IGF1,IGFBP3,IGFBP5,IL13RA2,IL4R,ITGB3,ITGB5,ITGB8,JUN,JUNB,JUN…	405 (13)
Serping1	3.91613e-195	1.57035	0.918	0.778	8.43065e-191		Breast Cancer Regulation by Stathmin1	0.597	0.0389	-0.426	ATF4,CALCRL,CCND1,CDK4,CREB5,EDNRB,F2R,FGF2,GNG12,GPR153,HGF,IGF1,JUN,P2RY14,PIK3R1,PPP1R12A,PTGER4,PTH1R,RHOA,RRAS,STMN1,TUBA1A,VEGFA		diethylstilbestrol		chemical drug		1.97		2.55e-27	ADH1C,AHR,Aox3,AR,CCND1,CD200,CD55,CD83,COL1A1,CPE,CTSK,CXCL14,CYGB,DCN,EGFR,ESR1,FBLN1,FOS,GAP43,GDF10,GREB1,HLA-A,HOXA10,HOXA11,HOXA9,HSP90AB1,HSP90B1,HTRA3,IGF1,IGFBP3,IL4R,INHBB,JCHAIN,KLF4,LMO4,LSP1,LUM,MFAP2,MFAP4,MFGE8,MGP,Nrg1,PCOLCE,PDGFRB,PGR,PIM1,PRDM1,PTK7,RPN2,S100A6,S100G,SLC41A1,SOCS2,SPARC,STEAP3,TSHZ3,VEGFA,VIT,WNT4,WNT5A	466 (22)
Srgn	8.59068e-139	1.56866	0.919	0.874	1.8494e-134		Calcium Signaling	2.22	0.0694	-0.378	ATF4,ATP2A2,ATP2B1,ATP2B4,Calm1 (includes others),CALR,CREB5,MEF2A,MYH10,MYH9,MYL6,MYL9,Tpm1,Tpm4,TRPC4		mifepristone		chemical drug	Activated	2.294		1.05e-26	Acot1,ANXA1,APOE,AR,ATF3,CCL11,Ccl2,CCND1,CEBPB,CLEC3B,COL18A1,COL5A2,Ctla2a/Ctla2b,DIO2,DKK3,DUSP1,EDNRB,FBLN2,FGF2,FOS,FST,GAS6,GJA1,HOXA10,HOXA11,HPGD,HSPD1,IGFBP3,IL13RA2,IL4R,INHBB,IQGAP1,ITGB3,JUN,JUNB,KLF4,LOX,LRP1,MME,Mt1,MYC,NDP,NFKBIA,NPM3,OGN,PEPD,PGR,PLAT,PTN,RAMP3,RGS2,RHOC,S100A6,S100G,SERPING1,SFRP2,SFRP4,SLC6A2,SRM,VCAN,XBP1	490 (21)
Dcn	1.17779e-186	1.56171	0.989	0.971	2.53554e-182		Telomerase Signaling	1.18	0.0654	-0.378	DKC1,EGFR,HSP90AB1,HSP90B1,MYC,PIK3R1,RRAS		cycloheximide		chemical reagent		0.704		3.95e-26	ACTB,ADCY1,AHR,APP,AR,ATP2B4,B2M,CALR,CCL11,CCN1,CCND1,CD44,CD55,CEBPB,COL1A1,COL1A2,COL5A1,CXCL10,DIO2,DUSP1,EEF1A1,EEF1D,EGFR,EIF4B,ESR1,FGF2,FN1,FOS,FOSB,FOSL2,FST,GADD45G,GAP43,GJA1,GNAI1,GREB1,HGF,IGF1,IGFBP5,IL4R,ITGB3,ITGB5,JUN,JUNB,JUND,LDHA,LPL,MME,Mt1,MYC,NFKBIA,NPM1,OGN,PDGFRB,PGR,PLAT,PRDM1,RGS2,TGFBR2,THBD,THBS1,THRB,TIA1,Tpm4,VEGFA	397 (14)
Fbln2	2.36302e-130	1.55919	0.769	0.4	5.08711e-126		T Cell Exhaustion Signaling Pathway	0	0.0194	-0.378	FOS,FOXO1,HLA-A,HLA-E,JAK1,JUN,PIK3R1,PRDM1,RRAS,TGFBR2,VEGFA		PRL		cytokine	Activated	2.642		4.59e-26	A2M,ACTB,ANXA3,ANXA5,APP,ATP2A2,B2M,BOK,CAMK2N1,CCND1,CDK4,CNN3,COL1A1,COL1A2,COL3A1,COL5A1,CTSB,CTSH,CTSV,CXCL10,DCN,EGFR,ESR1,FN1,FOS,HERPUD1,HSPD1,IGFBP3,IGFBP5,JUN,LY6E,MAGED1,Meg3,MFGE8,MGP,MGST1,MME,MYC,NUPR1,P4HB,PARM1,PCOLCE,PDIA4,PIM1,PLAT,RABAC1,RNASE4,RPSA,SDC1,SFRP2,SHISA5,SOCS2,SPARC,TIMP2,Tmsb4x (includes others),XAF1	449 (19)
Hes1	7.61798e-98	1.51118	0.529	0.13	1.64e-93		Thyroid Cancer Signaling	2.91	0.114	-0.333	CCND1,FOS,FOXO1,IGF1,JUN,LEF1,MYC,PIK3R1,RRAS		medroxyprogesterone acetate		chemical drug	Activated	4.604		5.8e-26	ADAMTS1,ADCY1,ALDH2,Ccl2,CCN1,CCND1,CD44,CKB,COL3A1,COL4A3,COL4A6,COL5A1,COL5A2,CTSB,CTSK,CXCL10,DCN,DDOST,ENPP2,ESR1,F2R,FASN,FGF2,FN1,FOXO1,FST,FYN,GHR,GLUL,GNG12,GPX3,GSN,HGF,HSP90B1,HTRA1,HTRA3,IGF1,IGFBP7,IL4R,IL6ST,ITGB3,ITGB8,JUN,JUNB,LAMP2,LEF1,LMNA,MAOB,MYC,MYH10,MYH9,MYL12B,MYLK,NFKBIA,NOG,Nrg1,OAT,P4HA2,PGR,PIK3R1,PTCH1,RARRES2,RPN1,RPN2,SAT1,SFRP4,SPRY2,THBS1,VCAN,VEGFA,WNT4,WNT5A,WNT…	409 (22)
Cfh	5.62352e-142	1.50537	0.867	0.545	1.21063e-137		Xenobiotic Metabolism AHR Signaling Pathway	2.61	0.103	-0.333	AHR,ALDH1A1,ALDH2,CYP1B1,GSTK1,HSP90AB1,HSP90B1,MGST1,NRIP1		CG		complex	Activated	2.54		7.27e-26	ACTB,ADAMTS1,ALDH1A1,ANGPTL2,AR,B2M,BMP2,BTG1,C1R,C1S,Ccl2,Ccl7,CCND1,CD34,CDK4,CEBPB,CTSV,CXCL10,CYP1B1,DUSP1,EFEMP1,EGFR,EMB,ENPP2,FABP5,FHL1,FOS,FOSL2,FST,FYN,GASK1B,GDF10,GJA1,GREM2,HDLBP,HLA-A,HLA-E,HPGD,IGF1,IGFBP3,IL13RA2,IL4R,INHBB,ITGB3,ITGB5,JUN,JUNB,KHK,KLF4,LGALS3BP,MAF,MYC,NRIP1,NRP1,PGR,PHLDA1,PLAT,PLPP3,RGS2,RNF130,S100A10,S100A6,SCUBE1,SDC1,SDC4,SFRP2,SFRP4,SLC4A4,SPRY2,VCAN,VEGFA…	438 (19)
B2m	2.4519e-201	1.47673	0.976	0.975	5.27844e-197		Estrogen Receptor Signaling	5.16	0.0788	-0.186	ADCY1,ATF4,CCND1,CREB5,EGFR,ESR1,FBXO32,FOS,FOXO1,GNAI1,GNG12,HES1,HSP90AB1,HSP90B1,IGF1,JAK1,JUN,MMP23B,MYC,MYL12B,MYL6,MYL9,NRIP1,PDIA3,PGR,PIK3R1,PPP1R12A,RHOA,ROCK1,ROCK2,RRAS,VEGFA		ESR2		ligand-dependent nuclear receptor		0.424		3.07e-25	ADAMTS1,ADAMTS5,ANGPTL2,ANXA1,APEX1,APOE,AR,ATF3,ATF5,ATP2B1,BMP2,Bst2,CALU,CCN1,CCND1,CCT3,CCT4,CD34,CDK4,COL16A1,COL1A1,COL1A2,COL5A3,CTSH,EGFR,EMB,ENPP2,ESR1,FASN,FBL,FBLN1,FBLN2,FGF2,FHL1,FN1,FOS,FOSL2,FOXO1,FST,FSTL1,GBP2,GJA1,GPX3,GREB1,HAND2,HMGCS1,HOXD11,HPGD,HSPD1,IGF1,IGFBP3,IGFBP5,IMPDH2,JAK1,JUNB,KDELR3,KLF4,LGALS3BP,LMNA,LMO4,LOX,LOXL1,LPL,MGP,MME,MYC,MYLK,NFKBIA,PA2G4,PABPC1,PCOLCE,…	441 (20)
Spon2	3.18245e-147	1.46934	0.81	0.427	6.85119e-143		IGF-1 Signaling	4.37	0.125	0	CCN1,FOS,FOXO1,GRB10,IGF1,IGFBP3,IGFBP5,IGFBP7,JAK1,JUN,PIK3R1,RRAS,SOCS2		8-bromo-cAMP		chemical reagent	Activated	4.797		1.47e-24	ADCY1,ALDH2,APP,BMP2,Ccl2,CCND1,CEBPB,CKB,COL3A1,COL4A6,COL5A1,COL5A2,CTSB,CTSK,CYP1B1,DCN,DDOST,DIO2,DUSP1,EGFR,ESR1,F2R,FGF2,FN1,FOS,FOXO1,FST,FYN,GHR,GJA1,GLUL,GNAI1,GNG12,GPX3,GSN,HPGD,HSP90B1,IGF1,IL4R,IL6ST,INHBB,ITGB3,ITGB8,JUN,LAMP2,LEF1,LOX,MAOB,MMP23B,MYC,MYH10,MYH9,MYL12B,MYLK,NFKBIA,NOG,NRP1,OAT,P4HA2,PGR,PIK3R1,PLAT,PTCH1,RPN1,RPN2,SAT1,SFRP4,SPRY2,THBS1,TIMP2,VEGFA,WNT4,WNT5A,WNT5B	423 (17)
Gsn	2.61111e-171	1.40889	0.944	0.921	5.62121e-167		Calcium Transport I	3.66	0.4	0	ANXA5,ATP2A2,ATP2B1,ATP2B4		NFKBIA	0.439	transcription regulator	Activated	4.071		1.94e-24	A2M,ADAMTS5,AEBP1,AMPD3,AXL,BMP2,BOK,CCL11,Ccl2,Ccl7,CCND1,CD44,CEBPB,COL1A2,COL3A1,COL5A2,CTSB,CXCL10,CYP1B1,DCN,ENPP2,FCGRT,FGF2,FN1,FOS,GADD45G,GAS5,GBP2,GPX3,GRN,HES1,HLA-A,Hnrnpa1,HOXA10,IFI16,JUN,JUNB,LITAF,LRIG1,LY6E,MFGE8,MGP,Mt1,Mt2,MYC,NFKBIA,NRK,OGN,PIK3R1,PIM1,PLAT,PMEPA1,PTP4A2,RGS3,ROCK1,RPL27A,RPL8,RPS18,RPS2,RPSA,SAT1,SDC1,SDC4,SLC16A2,SOD3,TCEAL9,TIMP2,Tmsb4x (includes others),VE…	313 (15)
Fbln1	2.12281e-181	1.35989	0.904	0.527	4.56999e-177		Endocannabinoid Cancer Inhibition Pathway	3.45	0.0966	0	ADCY1,ATF3,ATF4,CCND1,CREB5,GNAI1,LEF1,MYC,NUPR1,PIK3R1,RHOA,ROCK1,ROCK2,VEGFA		mibolerone		chemical drug		0.944		2.53e-24	AHNAK,AHR,AR,ARF4,CALR,CALU,CCDC80,CCND1,COL1A1,COL1A2,COL6A3,DAD1,FASN,FHL1,FOSL2,GADD45G,GPC3,HDLBP,HLA-E,HMGCS1,HSD17B11,HSP90B1,IGF1,IGFBP3,JUN,LPL,MME,MYC,P4HB,PPIA,PPIB,Rrbp1,SERP1,SPARCL1,SRM,STMN1,TMED3,TUBA1A,UCP2	333 (7)
Nupr1	3.93817e-192	1.33013	0.699	0.081	8.4781e-188		PI3K/AKT Signaling	3.42	0.0854	0	CCND1,FOXO1,GHR,HSP90AB1,HSP90B1,IL13RA2,IL17RA,IL4R,IL6ST,ILK,ITGB3,ITGB5,ITGB8,JAK1,NFKBIA,PIK3R1,RRAS		FOS	0.921	transcription regulator		-1.254		2.87e-24	A2M,ARF1,ASL,ATF3,CALU,Ccl7,CCND1,CD164,CD44,COL16A1,COL18A1,COL1A1,COL6A1,CTSB,CTSH,CTSV,CXCL10,DAP,DIO2,EMB,FASN,FBLIM1,FGF2,FLRT2,FN1,FOS,FOSB,FSTL1,GAS5,GJA1,GREB1,HPGD,HSD17B10,HSP90B1,IFI16,IGFBP5,JUN,JUNB,KLF6,LAMP2,LGALS3BP,LOX,LPL,MALAT1,MGST1,Mt2,MYC,MYH9,Nrg1,NRIP1,PGR,PHLDA1,PIM1,PLAT,PMEPA1,PRDM1,PTH1R,PTP4A2,QKI,RPLP0,RPS18,RPS6,RPS7,RPS9,S100A10,SDC1,SDK1,SEMA3A,SFRP2,SFRP4,STMN1,T…	338 (15)
Fbn2	1.78663e-111	1.32908	0.694	0.341	3.84626e-107		Complement System	2.89	0.162	0	C1QBP,C1R,C1S,CD55,CFH,SERPING1		IFNG		cytokine	Activated	4.095		3.79e-24	A2M,Acot1,ACTB,AHR,APP,ATF3,ATF4,ATP1A1,ATP2A2,AUTS2,B2M,Bst2,BTG1,C1R,CCL11,Ccl2,Ccl7,CCND1,CD200,CD44,CD55,CD63,CD83,CDH5,CDK4,CEBPB,COL1A1,COL1A2,COL5A2,CTSB,CTSH,CTSK,CTSV,CXCL10,CYB5A,DCN,DUSP1,EDNRB,EEF1A1,ELN,F2R,FABP5,FASN,FBLN1,FGF2,FLRT2,FN1,FOS,FOSB,FOXO1,FTL,GAS5,GAS6,GBP2,GGT5,GJA1,GLUL,HES1,HLA-A,HLA-E,HMGCS1,HSP90AB1,HSPA1A/HSPA1B,HSPB1,HSPD1,HSPG2,HTRA1,IFI16,Ifitm1,IFITM3,IGF1,IL…	423 (15)
Mettl7a1	6.19972e-166	1.31749	0.774	0.287	1.33468e-161		Neuregulin Signaling	2.74	0.094	0	DCN,EGFR,HSP90AB1,HSP90B1,ITGB3,ITGB5,ITGB8,MYC,PIK3R1,RPS6,RRAS		IL3		cytokine		1.148		2.14e-23	ALDH2,ATF5,BMP2,Calm1 (includes others),CALR,CAPZB,CCL11,CCND1,CCT5,CD63,CD83,DAD1,EEF1A1,F2R,FASN,FKBP3,FOS,FOSL2,GADD45G,HGF,HLA-A,HSP90B1,IMPDH2,ITGB3,JCHAIN,JUN,JUNB,Mt1,MYC,NACA,NCL,NRP1,PIM1,RAN,RBPJ,RPL11,RPL13,Rpl23a,Rpl29 (includes others),RPL3,RPL4,RPL5,RPL6,RPL7,RPS12,RPS14,RPS16,RPS19,RPS20,RPS3,RPS4Y1,RPS6,RPS7,SNRPD2,SOX4,UCP2,VEGFA,XBP1	378 (19)
Rgs3	9.75931e-116	1.3095	0.763	0.449	2.10099e-111		Sumoylation Pathway	2.64	0.0971	0	AR,Cdc42,FOS,JUN,NFKBIA,RAN,RHOA,RHOBTB1,RHOC,SERBP1		VCAN	-0.617	other		-0.603		3.38e-23	AEBP1,APOE,C1R,C1S,Calm1 (includes others),Ccl2,CD34,CEBPB,CPE,CRISPLD2,DCN,EGFR,ELN,ENPP2,FABP5,FN1,FST,GPC6,INHBB,LAMB1,LGALS9B,MAP1B,MIF,MYH10,NFKBIA,OGN,PCSK5,RBPJ,RGS2,RNASE4,ROCK1,SERPING1,SMOC1,THBD,Tpm1,TWSG1,VCAN,VEGFA,WNT4,XAF1,YBX3	250 (13)
Slco2a1	2.83307e-180	1.30842	0.59	0.009	6.09904e-176		Ovarian Cancer Signaling	2.6	0.0823	0	CCND1,CD44,CDK4,EGFR,GJA1,LEF1,PA2G4,PIK3R1,RRAS,VEGFA,WNT4,WNT5A,WNT5B		LY294002		chemical drug	Inhibited	-2.066		2.28e-22	ADAMTS1,ADH1C,APOE,AR,ATF3,ATF4,ATP2B1,BMP2,Ccl2,CCN1,CCND1,CD44,CD83,CDK4,CEBPB,COL1A1,COL1A2,CXCL10,DUSP1,EGFR,EMILIN1,ESR1,F2R,FASN,FGF2,FLRT2,FN1,FOS,FOSB,FOXO1,GJA1,GRB10,GRN,Gsta4,HERPUD1,HES1,HGF,HMGCS1,HSP90AB1,IGF1,IGFBP3,IGFBP5,INHBB,ITGB3,ITGB5,JUN,JUNB,LAMB1,LMNA,LMO4,MAF,MAP2,MEF2A,MYC,NFKBIA,PHLDA1,PIK3R1,PIM1,PLPP3,PTN,RAMP3,RGS2,SOCS2,SPRY2,TAGLN,THBD,THBS1,VCAN,VEGFA,WNT5A,ZFP36,…	409 (17)
Jun	1.14191e-24	1.30547	0.803	0.79	2.45831e-20		ERK5 Signaling	2.57	0.111	0	ATF4,CREB5,EGFR,FOS,IL6ST,MEF2A,MYC,RRAS		EGF		growth factor		1.77		3.05e-22	ADAMTS1,ANO1,AR,ATF3,ATP2A2,Ccl2,CCN1,CCND1,CD34,CD44,CDH5,CDK4,CEBPB,COL1A1,COL1A2,COL3A1,COL4A2,CXCL14,DAD1,DCN,DIO2,DUSP1,EEF1A1,EGFR,ESR1,FASN,FGF2,FN1,FOS,FOSB,FOSL2,FST,FSTL1,GGT5,GJA1,Gsta4,HES1,HGF,HMGCS1,HPGD,IGF1,IGFBP3,IGFBP5,ITGB3,JUN,JUNB,JUND,LAMB1,LDHA,MYC,NCAM1,NCL,NOG,Nrg1,NRP1,OSR2,PDGFRB,PGR,PIK3R1,PLAT,PLPP3,PPIB,RHOA,S100A10,S100G,SCNN1B,SDC1,SFRP2,SOX4,SPARC,SPRY2,TAGLN,TGFB…	452 (20)
Wnt5a	2.79734e-155	1.29273	0.934	0.923	6.02212e-151		Bladder Cancer Signaling	2.27	0.0862	0	CCND1,CDK4,EGFR,FGF2,MMP23B,MYC,PA2G4,RRAS,THBS1,VEGFA		ESR1	1.074	ligand-dependent nuclear receptor		-0.211		4.15e-22	ABHD2,ADAMTS5,ADCY1,ADD3,ADH1C,AHNAK,ANGPTL2,ANXA3,APEX1,APOE,AR,ATF3,ATF5,ATP2B1,ATP6V0D1,BMP2,CALML4,CCN1,CCND1,CD55,CD83,CDK4,CEBPB,CKB,COL16A1,COL5A2,COPA,COTL1,CPE,CTSB,CYP1B1,DYRK2,EFEMP1,EGFR,ELN,ENPP2,ESR1,FASN,FBLN1,FHL1,FKBP2,FOS,FOSB,FOSL2,FOXO1,FST,GADD45G,GHR,GJA1,GNG12,GREB1,GSN,Gsta4,GULP1,HES1,HLA-E,HMGCS2,HOXA9,HOXD11,HSP90B1,HSPD1,HTRA1,IFITM3,IGF1,IGFBP3,IGFBP5,IL17RA,IL6ST,IMP…	417 (20)
Igha	6.03696e-75	1.28437	0.746	0.474	1.29964e-70		Putrescine Degradation III	2.26	0.182	0	ALDH1A1,ALDH2,MAOB,SAT1		5-fluorouracil		chemical drug	Activated	3.969		1.49e-21	ATF3,ATF4,BTF3,CALU,CAPNS1,CCND1,CCT3,CCT4,CCT6A,CD81,COL1A2,CSTB,EEF2,EIF3E,FBL,FOXO1,GAP43,GSN,HNRNPC,HSP90AB1,HSPE1,JUN,LDHA,MYC,NACA,NCL,NDUFA1,NOP56,PPP1R15A,RPL10A,RPL11,RPL15,RPL18,RPL19,RPL24,RPL27A,RPL5,RPL6,RPL7,RPS12,RPS13,RPS16,RPS23,RPS27A,RPS4Y1,RPS8,SAT1,SDC1,SEC61A1,SERPINB6,SNRPD2,SRM,SSR4,THBS1,TSC22D1,YBX3	430 (20)
Gas6	3.05366e-45	1.27919	0.762	0.75	6.57392e-41		ERB2-ERBB3 Signaling	2.24	0.108	0	CCND1,FOXO1,JUN,MYC,Nrg1,PIK3R1,RRAS		methylprednisolone		chemical drug		1.217		5.13e-21	A2M,ALDH1A1,ANGPTL2,ANXA1,ANXA3,APEX1,ATP1A1,ATP2A2,ATP5IF1,B2M,BTG1,C1QBP,Calm1 (includes others),Ccl2,CCND1,CCT6A,CD44,CD9,CNN3,CTSH,CTSV,DUSP1,EDNRB,ENPP2,FABP5,FBXO32,FN1,FOS,FSTL1,GAS5,GBP2,GHR,GSTK1,HACD3,HSD17B10,HSP90B1,HSPA1A/HSPA1B,IGF1,IGKC,IL6ST,INSIG1,ITGB5,JUN,LGALS9B,LOX,LPL,MAOB,MGP,Mt1,MYC,NAP1L1,NCL,NFKBIA,NPM1,PIK3R1,PLA1A,PLAT,PNRC1,PRDM1,RAMP3,RGS2,SDC1,SDC4,SLC29A1,SLC39A1,S…	423 (16)
Col3a1	5.84236e-225	1.26165	0.994	0.999	1.25774e-220		Natural Killer Cell Signaling	2.15	0.0704	0	B2M,COL18A1,COL1A1,COL1A2,COL3A1,COL5A3,FYN,HLA-A,HLA-E,HSPA1A/HSPA1B,Hspa1b,PIK3R1,ROCK1,RRAS		EGFR	-0.523	kinase		-0.802		6.05e-21	ACTB,ANXA1,APP,AR,BTG1,BZW2,CCND1,CCT5,CD164,CD47,CD63,CDK4,CEBPB,COL1A1,COL3A1,COL5A2,COL6A1,COL6A2,CTSK,CXCL10,CXCL14,DUSP1,EGFR,ESR1,F2R,FASN,FBLN2,FOS,FOSL2,GAS5,GHR,GJA1,GRN,HERPUD1,HSP90B1,HSPB1,HSPE1,IGF1,IGFBP3,IGFBP5,IL13RA2,ITGB5,JUN,JUNB,JUND,LAMB1,LEF1,MATN2,MME,MYC,NCL,NFKBIA,PA2G4,PABPC1,PLAT,PPIA,PTGER4,RPN1,RRAS,SDC1,SERBP1,SPRY2,THBS1,VCAN,VEGFA,WNT4,ZEB2	507 (22)
Man1a	1.05433e-156	1.26149	0.851	0.517	2.26976e-152		Ephrin B Signaling	2	0.0972	0	EPHB2,GNAI1,GNG12,RGS3,RHOA,ROCK1,ROCK2		PTEN		phosphatase	Activated	2.079		1.39e-20	ABCA9,ANXA1,AR,ARF4,ATF3,BTG1,CALCRL,Ccl2,CCND1,CD44,CDH5,CDK4,CEBPB,CNN3,COL5A2,CSRP1,CTSB,CTSV,CXCL10,DUSP1,EGFR,ESR1,FASN,FN1,FOS,FOXO1,GPX3,GRB10,HADH,HGF,HMGCS1,HOXA10,HOXA11,HSPA1A/HSPA1B,IFT20,IGF1,IGFBP3,IGFBP5,IL4R,JUN,JUND,KLF6,LAMP1,LAMP2,MME,MMP23B,MYC,NCAM1,NGFR,NHP2,NR2F2,P2RY14,PA2G4,PDGFRB,PIK3R1,PIM1,PINK1,PLOD1,PRDM1,PTN,PTP4A2,RAMP2,RAMP3,RPS6,SAT1,SDC1,SDC4,SERINC3,SLC26A7,SLC…	456 (19)
Igfbp7	3.60372e-198	1.24546	0.968	0.978	7.75809e-194		CSDE1 Signaling Pathway	1.97	0.107	0	FN1,FOS,HNRNPC,MYC,PABPC1,SDC4		TWIST1		transcription regulator	Activated	2.969		2.41e-20	ADAMTS1,ALDH1A1,AR,AXL,Ccl2,CD44,COL1A1,COL6A1,DCN,DKK3,EMILIN1,ESR1,FBN2,FN1,FOS,FOXO1,GSN,HEG1,IGFBP5,ITGB3,ITGB5,LMNA,MFGE8,MME,MRC2,MXRA8,NCAM1,OLFML3,PCOLCE,PRRX2,RHOA,RHOC,SEMA5A,SLC29A1,TGFBR2,VCAN,VEGFA,ZEB2	440 (22)
Mylk	4.1597e-164	1.23797	0.924	0.784	8.95501e-160		Polyamine Regulation in Colon Cancer	1.9	0.103	0	FOS,JUN,MYC,RHOA,SAT1,SRM		JUN	1.305	transcription regulator		0.653		2.72e-20	A2M,ANGPTL2,ANXA1,APEX1,APOE,APP,AR,ATF3,AXL,BTG1,CAPNS1,Ccl2,Ccl7,CCN1,CCND1,CD164,CD44,COL1A1,COL1A2,CXCL10,CYGB,CYP1B1,DIO2,DUSP1,EEF2,EGFR,FGF2,FN1,FOS,GAP43,GAS6,GJA1,GREB1,HES1,HPGD,IFI16,IGF1,IGFBP3,IGFBP7,ITGB8,JUN,JUNB,LAMP2,LMNA,MAF,MAOB,MYC,NCAM1,NFKBIA,PGR,PIM1,PRNP,S100A10,SDC1,SDK1,SERP1,SLC6A6,SPARC,STMN1,THBS1,Tmsb4x (includes others),VEGFA,WNT4,WNT5A,ZEB2,ZFP36	333 (17)
Itm2b	5.73101e-241	1.23197	0.976	0.977	1.23377e-236		PEDF Signaling	1.66	0.0833	0	NFKBIA,PIK3R1,RHOA,ROCK1,ROCK2,RRAS,SERPINF1		APOE	0.78	transporter		0.67		2.81e-20	ACTB,ADAMTS5,Aox3,APOE,APP,ATF3,ATF4,BGN,CALR,CAPNS1,Ccl2,CCN1,CCND1,CD44,COL18A1,COL1A1,CREB3L1,CSRP1,CTSB,CTSK,CTSV,EMILIN1,ESR1,F2R,FABP5,FOS,GLUL,GPX3,HERPUD1,HSP90AB1,HSP90B1,HSPA1A/HSPA1B,Hspa1b,HSPD1,HSPG2,IGF1,IL4R,JAK1,JUN,KLF4,LPL,LRP1,MAP2,MGP,MTCH1,MYC,P4HB,PHLDA1,PLPP3,PMEPA1,PPP1R15A,RPL10A,SDC4,UCP2,XBP1	436 (21)
Glul	6.45422e-116	1.22923	0.824	0.619	1.38946e-111		Endocannabinoid Developing Neuron Pathway	1.62	0.072	0	ADCY1,ATF4,CCND1,CREB5,GNAI1,GNG12,PIK3R1,RHOA,RRAS		F2		peptidase	Activated	3.804	bias	3.76e-20	CALR,CBR3,Ccl2,CCN1,CCND1,CD44,CD55,CD63,CKAP4,COL1A1,COTL1,CXCL10,DKK3,DUSP1,EDNRB,F2R,FGF2,FHL1,FN1,FOS,FOSB,FOSL2,IGF1,IGFBP5,JUN,JUNB,KLF6,LAMP1,LAMP2,LBH,LOXL2,MIF,MYC,MYH9,NFKBIA,PDIA4,PGR,PLAT,RGS3,RHOA,SDC4,SRM,TENT5A,THBD,THBS1,TIMP2,TMED9,VEGFA	453 (19)
Ifi27l2a	3.49792e-34	1.21801	0.638	0.491	7.53033e-30		Noradrenaline and Adrenaline Degradation	1.47	0.108	0	ADH1C,ALDH1A1,ALDH2,MAOB		trichostatin A		chemical drug	Activated	3.226		4.61e-20	ACTB,ADAMTS1,ADAMTS5,ADCY1,ANXA6,APOE,APP,AR,B2M,BMP2,BTG1,Ccl2,CCND1,CD34,CD44,CD9,CDCA7,CLEC3B,COL1A2,COL6A3,CRTAC1,CXCL10,DNM3,DUSP1,EGFR,EIF4B,ENPP2,ESR1,F2R,FASN,FBLN1,FGF2,FN1,FOS,FOSL2,FOXO1,FST,GADD45G,GAP43,GHR,GREB1,GSN,HES1,HMGCS1,HMGCS2,HOXA10,IGFBP3,JCHAIN,JUND,KLF4,LEF1,LMNA,LOX,MAF,MANF,MAP2,MBNL1,MME,MYC,NCAM1,NFKBIA,NGFR,NRP1,OAT,PGR,PIM1,PPP1R12A,PRDM1,PRNP,PRSS23,RAN,RECK,ROCK1…	466 (18)
Ctsb	3.31323e-158	1.21294	0.937	0.9	7.13273e-154		Pancreatic Adenocarcinoma Signaling	1.22	0.0635	0	CCND1,CDK4,EGFR,JAK1,PA2G4,PIK3R1,TGFBR2,VEGFA		PTH		other	Activated	2.641		1.68e-19	ADAMTS1,ADD3,AHNAK,ATP2A2,BMP2,Ccl2,CCND1,CEBPB,COL1A1,COL1A2,DUSP1,EGFR,EIF4B,FN1,FOS,FOSB,FOSL2,GJA1,GNG12,IGF1,IGFBP3,IGFBP5,JUN,LEF1,LMNA,MGP,MME,PTH1R,RAMP3,RGS2,S100G,SDC4,SEC22B,SEC61B,SFRP2,SFRP4,TMEM119,WNT4	379 (25)
Lum	1.30031e-72	1.1825	0.879	0.821	2.7993e-68		PFKFB4 Signaling Pathway	1.18	0.087	0	ATF4,CREB5,FGF2,TKT		gentamicin		chemical drug		1.35		3.08e-19	ALDH1A1,APEX1,ASL,ATF3,CALR,Ccl2,CCND1,CD63,CD9,CEBPB,CTSB,CTSV,CXCL10,DPEP1,EEF1A1,ENPP2,FOS,GAS5,GAS6,GHR,HSP90B1,HSPA1A/HSPA1B,HSPB1,IGFBP3,IGFBP5,ITGB5,JUN,JUNB,KLF6,LAMP2,LITAF,MAF,MYC,NCL,NOP58,NPM1,Nrg1,NRIP1,PDIA4,PTH1R,PTN,RHOA,S100G,SEC22B,SLC7A8,SOCS2,SOX4,Sult1a1,TMEM100,TSC22D1,USP2,VAT1,YBX3	323 (16)
Igsf10	9.15622e-196	1.17436	0.825	0.281	1.97115e-191		Opioid Signaling Pathway	1.08	0.0504	0	ADCY1,ATF4,Calm1 (includes others),CREB5,FOS,FOSB,FYN,GNAI1,GNG12,LEF1,MYC,NFKBIA,RGS3,RRAS		TCR		complex		-0.298		3.26e-19	APOE,CCND1,CD200,CD44,CTSB,CXCL10,DKC1,FBL,FOS,FYN,GADD45G,HADH,HSD17B10,HSP90B1,HSPD1,IL4R,JUN,JUNB,LAMP1,MAF,MYC,NFKBIA,NHP2,NOP58,NRP1,P4HB,PA2G4,PDIA4,PIK3R1,PIM1,PRDM1,PRDX6,RPL10A,RPL13A,RPL15,RPL17,RPL18A,RPL3,RPL4,RPL5,RPL6,RPL7,RPLP0,RPS13,RPS15,RPS16,RPS2,RPS23,RPS3,RPSA,SEMA3A,SOCS2,TSC22D1,TSC22D3,TWSG1	332 (23)
Serpinh1	1.10459e-235	1.17341	0.981	0.994	2.37797e-231		GM-CSF Signaling	1.08	0.0714	0	CCND1,PIK3R1,PIM1,RACK1,RRAS		Vegf		group		0.461		1.03e-18	A2M,Acot1,ADAMTS1,AHR,Akr1c14,ANGPTL2,ANGPTL7,ATF3,BMP2,BMP2K,CALCRL,Ccl2,CCN1,CD44,CDH5,COL4A3,CRTAC1,Ctla2a/Ctla2b,CXCL10,DIO2,DKC1,DNAJB9,ELN,ENPP2,FGF2,FN1,FOSB,FST,GASK1B,GRB10,HERPUD1,HES1,HMGCS2,Hoxa11os,IGFBP3,IL6ST,INHBB,INSIG1,ITGB8,JUN,LEF1,LRIG1,MAGI1,MAOB,MGP,MIF,Mt2,MYC,NDP,NR2F2,NRP1,P2RY14,PHLDA1,PKDCC,PLOD2,PLPP3,RAMP3,RECK,RGS2,SNRK,SOCS2,TGFBR2,THBD,TRPC4,VEGFA	383 (18)
Ramp2	1.94998e-96	1.16831	0.872	0.808	4.19792e-92		LPS/IL-1 Mediated Inhibition of RXR Function	1.08	0.0512	0	ALDH1A1,ALDH2,APOE,FABP5,GSTK1,HMGCS1,HMGCS2,JUN,MAOB,MGST1,NGFR,PLTP,SOD3		HMGA1		transcription regulator		-1.204		1.04e-18	B2M,BOK,CCN1,CCND1,CD44,COL1A1,COL1A2,COL4A2,CPE,CTSH,ESR1,FOS,FOSL2,FSTL1,GHR,GSN,IGF1,IGFBP3,IGFBP7,INSIG1,JUNB,LAMB1,LY6E,MYC,NFIX,PTH1R,RAN,S100G,SDC4,SEC24D,SERPINH1,SOD3,SOX4,SPARC,Srgn,STEAP3,TAGLN,TRIM28	411 (21)
Kcnk1	8.49441e-201	1.16829	0.733	0.109	1.82868e-196		Melanoma Signaling	1.07	0.08	0	CCND1,CDK4,PIK3R1,RRAS		halofuginone		chemical drug		-1.582	bias	3.45e-18	ADD3,BGN,CD200,CD44,CD55,CKB,COL1A1,COL1A2,CTSK,CXCL10,CYGB,DKK3,EDNRB,ELN,F2R,FN1,FSTL1,GPX3,HES1,IGFBP3,IL13RA2,LGALS3BP,LOX,PCOLCE,PLPP3,PTGFRN,SPARC,SPARCL1,STEAP3,TAGLN,TGFBR2,TIMP2,USP2,WNT5A	379 (18)
Tsc22d1	1.78937e-95	1.15541	0.919	0.942	3.85215e-91		Pyroptosis Signaling Pathway	1.04	0.0645	0	GAS5,GBP2,KCNQ1OT1,NGFR,PTGER4,RHOA		forskolin		chemical toxicant		0.918		3.62e-18	ACTB,ADAMTS1,APP,ARL4C,ATF3,ATP6V0D1,CALR,CCL11,CCND1,CD200,CD44,CD55,CD9,CDK4,CEBPB,COL18A1,COL1A1,COL1A2,CRISPLD2,CTSV,CXCL10,CYP1B1,DIO2,DUSP1,ESR1,FN1,FOS,FOSB,FOSL2,FOXO1,FST,GADD45G,GAP43,GJA1,GRN,HPGD,HSPA1A/HSPA1B,IGF1,IGFBP3,IGFBP5,ILK,INHBB,ITGB5,JUN,JUNB,JUND,KLF4,LAMP1,LITAF,MFGE8,MIF,MMP23B,Mt1,Mt2,MYC,NDP,NFKBIA,P4HA2,PGR,PLAT,PRDX2,PTH1R,QKI,RGS2,RPS10,RPS11,RPS20,S100A10,SAT1,SERI…	350 (16)
Mfap5	3.45909e-101	1.15087	0.913	0.895	7.44673e-97		Non-Small Cell Lung Cancer Signaling	1.03	0.0638	0	CCND1,CDK4,EGFR,PA2G4,PIK3R1,RRAS		ADAM12		peptidase		-0.393		3.67e-18	AEBP1,C1QTNF3,Ccl2,Ccl7,CEBPB,COL4A2,COL4A5,COL5A2,COL5A3,COL6A3,DCN,EGFR,GAS6,HGF,IGFBP3,IGFBP5,JUNB,LUM,MFAP5,MGP,Nrg1,OGN,PARM1,SFRP2,SPARCL1	283 (11)
Thbd	1.94924e-140	1.14519	0.753	0.274	4.19632e-136		Xenobiotic Metabolism CAR Signaling Pathway	0.983	0.0526	0	ALDH1A1,ALDH2,EGFR,GSTK1,HSP90AB1,HSP90B1,MGST1,NRIP1,RACK1,SOD3		SP1		transcription regulator		1.99	bias	4.3e-18	ABHD2,ADAMTS1,ADD3,AEBP1,APOE,AR,ATF3,ATP2A2,C1QBP,Ccl2,CCND1,CD55,CDK4,CEBPB,CKB,COL1A1,COL1A2,CXCL10,CYBRD1,CYP1B1,EGFR,ESR1,F2R,FASN,FGF2,FN1,FOS,FYN,GHR,GJA1,HGF,Hspa1b,IFITM3,IGF1,IGFBP3,IL4R,ITGB3,ITGB5,JUN,KLF4,KLF6,LPL,MAOB,Mt1,MYC,MYLK,NFKBIA,NGFR,PDGFRB,PGR,PIM1,PRKG1,PRNP,PTGER4,PTH1R,PTN,RECK,RRAS,SLC6A2,SPARC,TAGLN,TGFBR2,THBD,THRB,TIMP2,UBC,VEGFA,ZEB2	462 (23)
Slc16a2	5.50436e-169	1.14399	0.9	0.722	1.18498e-164		ATM Signaling	0.979	0.0619	0	ATF4,CREB5,GADD45G,JUN,NFKBIA,TRIM28		progesterone		chemical - endogenous mammalian		0.119		4.31e-18	Acot1,ACTB,ADAMTS1,AEBP1,ALDH1A1,AMPD3,APOE,AR,ATF3,BMP2,BMP2K,CCND1,CD248,CEBPB,CTSV,CXCL10,CYP1B1,EGFR,ENPP2,ESR1,F2R,FKBP3,FN1,FOS,FOXO1,FST,GAP43,GAS6,Ggta1,GHR,GJA1,GRB10,GREB1,HAND2,HGF,HLA-A,HOXA10,HOXA11,IGF1,IGFBP3,IGFBP5,IL13RA2,ITGB3,JUN,KCNK1,LDHA,LITAF,LPL,Meis1,MME,MYC,NCAM1,NFKBIA,NRP1,NUPR1,P2RX4,PARM1,PGR,PIK3R1,PLPP3,PRNP,PRSS23,PTGER4,RACK1,RNASE4,S100A6,S100G,SCNN1B,SFRP4,THBD…	348 (21)
Inhbb	2.62736e-162	1.14052	0.542	0.006	5.65618e-158		Mouse Embryonic Stem Cell Pluripotency	0.873	0.0577	0	IL6ST,JAK1,LEF1,MYC,PIK3R1,RRAS		NFE2L2		transcription regulator		1.829		6.47e-18	AHR,ARF1,ATF3,ATF4,ATP1A1,Calm1 (includes others),CCL11,Ccl2,CCT3,COL1A1,COL3A1,COL4A2,CTSK,CXCL10,DAD1,DSTN,EIF3E,ELN,FN1,FTL,GADD45G,GHR,GPX3,Gsta4,HACD3,HERPUD1,HSP90AB1,HSP90B1,LAMP2,LMNA,LPL,LY6E,MAP1LC3A,MGST1,Mt1,OAT,P2RX4,PDIA3,PDIA4,PDIA6,PFN2,PPIB,RACK1,RAMP2,RAN,RPL18,RPLP0,RPS16,SAT1,SEC61A1,SERINC3,SLC16A2,SLC7A8,SOD3,TKT,TMED2,Tpm1,UBC,VEGFA,XBP1	369 (19)
Plpp3	6.24498e-79	1.13954	0.915	0.884	1.34442e-74		Gαi Signaling	0.3	0.0357	0	ADCY1,GNAI1,GNG12,P2RY14,RRAS		tunicamycin		chemical - endogenous non-mammalian	Activated	4.62		1.03e-17	ARF4,ATF3,ATF4,ATF5,ATP2A2,AXL,CALR,Ccl2,CCND1,CEBPB,COL6A1,DNAJB9,EGFR,FASN,FN1,GRN,HDLBP,HERPUD1,HSP90B1,ILK,KDELR2,KLF4,MANF,MYC,NFKBIA,Nrg1,P4HB,PDGFRB,PDIA3,PDIA6,PHLDA1,PPP1R15A,PRNP,SEC22B,SEC24D,SEC61A1,SEC61G,SERINC3,SRPRA,SURF4,TMED3,TMED9,VEGFA,XBP1,YIPF5	282 (16)
Scube1	3.42043e-125	1.12885	0.861	0.655	7.3635e-121		IL-15 Signaling	0	0.0114	0	Igha,IGKC,JAK1,MYC,PIK3R1,RRAS		FGF2	0.675	growth factor		1.022		1.23e-17	ADAMTS5,AR,ATF4,BGN,BMP2,Ccl2,CCN1,CCND1,CD34,CDH5,COL1A1,COL1A2,COL3A1,CTSK,CYGB,DAD1,DCN,EDNRB,EGFR,ELN,ENPP2,FGF2,FN1,FOS,FOXO1,GAP43,GJA1,HES1,HGF,IGF1,IGFBP3,IGFBP5,JUN,JUNB,LAMB1,LEF1,LMNA,LOX,Meis1,MGP,MIF,MYC,NGFR,NOG,PDGFRB,PLAT,PPP1R12A,Ptma (includes others),S100A10,SDC1,SDC2,SFRP2,SPARC,SPRY2,TAGLN,THBS1,Tmsb4x (includes others),VEGFA,WNT4,WNT5A,XIST,ZEB2	356 (18)
Akr1c14	2.88186e-169	1.12182	0.611	0.047	6.20407e-165		Type I Diabetes Mellitus Signaling	0	0.0157	0	CPE,HLA-A,HLA-E,HSPD1,JAK1,NFKBIA,NGFR,SOCS2		IL4		cytokine	Activated	2.313		1.55e-17	ACTB,ADCY1,AHNAK,AHR,ALDH2,ANO1,ANXA1,ANXA6,APOE,AUTS2,Bst2,CCL11,Ccl2,Ccl7,CCND1,CCT3,CD200,CD44,CD55,CD83,Cdc42,CKAP4,CKB,COL18A1,COL1A1,COL1A2,COL3A1,COL6A2,COL6A3,CRIP1,CRISPLD2,Ctla2a/Ctla2b,CTSK,CXCL10,CYB5A,F2R,FASN,FBL,FLRT2,FN1,FOS,FOSB,GADD45G,GBP2,GJA1,HGF,HPGD,HSPA1A/HSPA1B,IFI16,IFITM3,IGF1,IL13RA2,IL4R,IL6ST,ITGB3,JAK1,JCHAIN,JUN,JUNB,JUND,KCNK1,KCTD12,KLF6,LAMP2,LDHA,LEF1,LGALS3BP,…	426 (16)
Grem2	3.39403e-196	1.11881	0.632	0.011	7.30667e-192		Superpathway of Inositol Phosphate Compounds	0	0.0256	0	ATP1A1,DUSP1,PIK3R1,PPFIA2,PPP1R12A,SET		prostaglandin E2		chemical - endogenous mammalian		1.113		1.62e-17	ADAMTS1,AHR,Akr1c14,APP,ATF3,BMP2,BTG1,CALCRL,Ccl2,CCND1,CD44,CD55,CD83,CEBPB,COL1A1,CXCL10,DCN,DUSP1,EGFR,F2R,FASN,FGF2,FN1,FOS,FOSB,FOSL2,FOXO1,FST,GJA1,HEG1,IGF1,IGFBP5,IGFBP7,JUN,KLF4,LMNA,LOX,MYC,NFKBIA,NRP1,PNP,PPP1R15A,PRDM1,PTGER4,RGS2,SOCS2,THBD,THBS1,TSC22D1,TSC22D3,UCP2,VEGFA	310 (14)
C1s1	2.60282e-161	1.11637	0.939	0.884	5.60335e-157		3-phosphoinositide Biosynthesis	0	0.0293	0	ATP1A1,DUSP1,PIK3R1,PPFIA2,PPP1R12A,SET		Tgf beta		group	Activated	2.527		2.18e-17	ADH1C,BASP1,BGN,CCL11,Ccl2,CCN1,CCND1,CEBPB,COL1A1,COL1A2,COL3A1,COL4A2,COL5A1,COL6A2,CTSK,CXCL10,DCN,FBLN2,FGF2,FN1,FOS,FST,FSTL1,HSPG2,IGF1,IGFBP3,IGFBP5,Igha,ILK,ITGB3,JAK1,JUN,JUNB,LOX,MAF,MIF,MYC,PLAT,PLPP3,PMEPA1,QKI,SDC1,SPARC,TAGLN,THBS1,TIMP2,VEGFA	400 (19)
Col6a6	2.55134e-156	1.10559	0.735	0.235	5.49252e-152		Inhibition of ARE-Mediated mRNA Degradation Pathway	0	0.0248	0	NGFR,TIA1,ZFP36,ZFP36L2		GABA		chemical - endogenous mammalian		-0.221	bias	2.79e-17	ACTB,ADCY1,ADH1C,APOE,APP,ATP1A1,ATP2A2,ATP2B4,BTG1,Calm1 (includes others),CD63,CKAP4,COL6A3,COX17,EEF1A1,FASN,FN1,FOS,GALC,HADH,HERPUD1,HNRNPC,LAMP1,LAPTM4A,LDHA,MAGED1,MAOB,MYH10,NDUFA1,NOP58,PDIA3,PDIA4,PDIA6,PRDX6,PSAP,RHOBTB1,RPL13,RPL15,RPL18,Rpl34 (includes others),Rpl36,RPL4,RPL5,RPL6,RPL7,RPLP0,RPS18,RPS2,RPS25,RPS26,RPS8,SEC31A,SEC61G,Tmsb4x (includes others),VEGFA,WNT4	225 (7)
Tmem229a	3.67946e-167	1.09545	0.632	0.07	7.92114e-163		Tumor Microenvironment Pathway	5.62	0.112	0.229	CCND1,CD44,COL1A1,COL1A2,COL3A1,FGF2,FN1,FOS,FOXO1,HGF,HLA-A,HLA-E,IGF1,ITGB3,JUN,MMP23B,MYC,PIK3R1,RRAS,VEGFA		HTT		transcription regulator	Activated	2.714		4.01e-17	ADAMTS2,ADAMTS5,APOE,APP,ATF3,ATP1A1,ATP2A2,ATP8A1,B2M,BASP1,C1QTNF3,C1R,CALML4,CAVIN3,CCND1,CD9,CEBPB,COL16A1,COL18A1,COL4A2,COL6A1,COL6A3,CPNE5,DCN,DIO2,DKK3,ECRG4,EDNRB,EEF1A1,EEF2,ENPP2,FASN,FHL1,FN1,FOS,GADD45G,GAP43,GLUL,GPX3,GSN,HMGCS1,HSP90AB1,Hspa1b,HSPD1,HSPE1,IFI16,IGFBP5,JUN,JUNB,KCNK2,KLF4,LDHA,LOX,MAN1A1,MAP2,MFAP4,MGP,Mt1,NDUFA1,NFIC,NGFR,PFN2,SEC22B,SERPINF1,SERPING1,SERPINH1,SOCS…	347 (19)
Galnt17	5.12632e-189	1.0842	0.738	0.143	1.10359e-184		WNT/β-catenin Signaling	5.26	0.11	0.258	CCND1,CD44,CDH5,DKK3,GJA1,ILK,JUN,LEF1,LRP1,MYC,RPS27A,SFRP2,SFRP4,SOX4,TGFBR2,UBC,WNT4,WNT5A,WNT5B		decitabine		chemical drug	Activated	3.322		1.04e-16	ADAMTS1,APOE,AR,B2M,BTG1,Ccl2,CCND1,CD44,CD9,CDCA7,COL1A1,COL1A2,COL3A1,COL6A3,COPA,CRTAC1,CXCL10,CYP1B1,DNM3,DUSP1,EEF1A1,EEF1B2,EGFR,EIF4B,ESR1,FBN2,FGF2,FN1,GADD45G,GAP43,GPC3,GSN,HLA-E,HMGCS2,HOXA10,HOXA9,HPGD,HSPA1A/HSPA1B,HTRA3,IFI16,IGFBP3,IGFBP7,JUNB,KLF4,KLF6,LEF1,LOX,LUM,MAF,MANF,MAOB,MAP2,MYC,NCAM1,NFKBIA,PABPC1,PGR,PTCH1,RAN,RECK,RNASE4,RPL11,RPL26,RPL4,RPS13,RPS25,RPS6,S100A10,SAT1,S…	517 (22)
Anxa3	3.88003e-131	1.08379	0.63	0.151	8.35294e-127		MSP-RON Signaling In Cancer Cells Pathway	3.14	0.0942	0.277	ATF4,CCND1,CREB5,EGFR,FOS,JUN,LEF1,MYC,NFKBIA,PIK3R1,RRAS,TRIM24,VEGFA		FOXO3		transcription regulator	Activated	3.204		1.31e-16	Acot1,AHR,ANXA1,ANXA3,APEX1,AR,BMP2,BTG1,CCN1,CCND1,CDH5,CDK4,COL4A2,CTSB,CTSV,CXCL10,EDNRB,ESR1,FABP5,FASN,FBXO32,FN1,FOS,FOSB,FOXO1,FYN,GLUL,GPX3,HMGCS2,IGF1,IGFBP7,IMPDH2,JAK1,JUNB,MAP1LC3A,MBNL1,Mt1,Mt2,MYC,NFKBIA,NRP1,NUPR1,PPP1R15A,PRDM1,PRNP,SH3GLB1,UBC,UCP2,VEGFA	493 (23)
Myl9	1.9748e-99	1.08033	0.698	0.342	4.25134e-95		Neurovascular Coupling Signaling Pathway	1.41	0.0578	0.277	APP,Calm1 (includes others),GJA1,KNG1,PPP1R12A,PRDX6,PRKG1,PTGER4,RHOA,ROCK1,ROCK2,SLC39A7,SLCO2A1		OSM		cytokine	Activated	2.993		2.01e-16	A2M,ADAMTS1,ADAMTS5,AHR,AMPD3,ANXA1,ANXA3,ARL4C,ATF3,ATP2B4,B2M,C1R,C1S,CCL11,Ccl2,CCND1,COL1A1,COL1A2,COL3A1,COL6A1,CTSH,CTSV,CXCL10,CYP1B1,DHRS7,EPHB2,FASN,FGF2,FN1,FOS,FOSB,GADD45G,GAP43,GBP2,GLUL,HGF,HLA-A,HOXA9,IGFBP3,IL4R,IL6ST,JUN,JUNB,LITAF,MAP2,Mt2,MYC,MYH10,PEPD,PRDM1,PRDX2,QKI,RALY,RNASE4,SCNN1B,SERPING1,SLC39A7,SLC7A8,SYNE1,TAPBP,TUBA1A,VEGFA,WNT5A,ZFP36	374 (16)
Cd164	8.4022e-148	1.07598	0.919	0.878	1.80882e-143		Role of PKR in Interferon Induction and Antiviral Response	2.23	0.0809	0.302	ATF3,FOS,HSP90AB1,HSP90B1,HSPA1A/HSPA1B,Hspa1b,JAK1,JUN,NFKBIA,NPM1,PDGFRB		Alpha catenin		group	Inhibited	-3.954	bias	2.19e-16	ADAMTS1,ADAMTS2,ADAMTS5,BGN,C1QTNF3,COL1A1,COL1A2,COL3A1,COL5A1,COL5A2,COL6A1,COL6A2,COL6A3,CTSB,CTSV,CXCL10,ELN,FSTL1,GAP43,IGF1,IGFBP7,IL6ST,LEF1,LUM,MMP23B,MYC,NFKBIA,RHOC,ZEB2	239 (11)
Esr1	5.76443e-157	1.07445	0.935	0.917	1.24097e-152		Endothelin-1 Signaling	0.963	0.0521	0.333	ADCY1,EDNRB,FOS,GNAI1,JUN,MYC,PDIA3,PIK3R1,PRDX6,RRAS		CCR2		G-protein coupled receptor	Activated	2.855		2.89e-16	AEBP1,APP,BGN,CCL11,Ccl2,Ccl7,COL14A1,COL1A1,COL1A2,COL4A2,COL6A1,COL6A2,COL6A3,CXCL10,DCN,FBLN1,FBLN2,FN1,HSPG2,IGF1,LUM,OGN,PCOLCE,PLOD1,SPARC,THBS1,TIMP2,VCAN	399 (21)
Plod2	3.84679e-112	1.07089	0.865	0.806	8.28138e-108		BEX2 Signaling Pathway	1.74	0.0864	0.378	CCND1,JUN,LEF1,MAP2,NFKBIA,NGFR,VEGFA		thioacetamide		chemical toxicant		1.448	bias	3.76e-16	ADAMTS1,ADD3,ANXA1,BGN,CD200,CD44,CD55,CKB,COL1A1,COL1A2,COL3A1,CYGB,DKK3,EDNRB,ELN,F2R,FOS,FSTL1,GAS5,GPX3,HGF,IGF1,IGFBP3,IL13RA2,JUN,LGALS3BP,LOX,MYC,PCOLCE,PLA1A,PLPP3,PTGFRN,S100A10,SPARC,SPARCL1,STEAP3,TAGLN,TIMP2,Tpm1,USP2,WNT5A	390 (15)
Resf1	2.4614e-86	1.06889	0.818	0.665	5.2989e-82		Gαs Signaling	1.66	0.0732	0.378	ADCY1,ADD3,ATF4,CREB5,GNAI1,GNG12,PTGER4,PTH1R,RGS2		IKBKB		kinase	Activated	3.063		4.27e-16	AEBP1,AMPD3,AR,ATF3,BMP2,CCL11,Ccl2,CCND1,CD44,CEBPB,CTSB,CTSK,CXCL10,CYP1B1,DCN,ENPP2,FASN,FOS,FOXO1,FYN,GBP2,GRN,HGF,HLA-A,IFI16,IGFBP7,ILK,ITGB3,ITGB5,JUNB,MGP,Mt1,Mt2,MYC,NFKBIA,OGN,SLC16A2,SOCS2,SOD3,TGFBR2,TIMP2,Tmsb4x (includes others),VCAN,VEGFA	324 (15)
Ampd3	1.36864e-184	1.06617	0.694	0.104	2.94641e-180		Huntington's Disease Signaling	1.05	0.0498	0.378	ATF4,CAPNS1,CREB5,DNM3,EGFR,GNG12,HSPA1A/HSPA1B,Hspa1b,IGF1,JUN,PIK3R1,POLR2F,RPS27A,UBC		estrogen		chemical drug		0.473		4.27e-16	APOE,AR,AXL,BMP2,CCN1,CCND1,CKB,COL14A1,COL18A1,COL1A1,COL3A1,COL4A2,COL5A1,COL6A2,DPEP1,DUSP1,EGFR,ESR1,FBLN1,FN1,FOS,GAP43,GJA1,GREB1,HGF,IGF1,IGFBP5,JUN,JUNB,LPL,MYC,NGFR,NRIP1,OAT,PGR,PIM1,PLAT,S100G,SPARC,SRM,Tmsb4x (includes others),VEGFA,XBP1,ZFP36	340 (22)
Pltp	2.88717e-80	1.06468	0.823	0.689	6.2155e-76		IL-15 Production	0.932	0.0569	0.378	AXL,EGFR,EPHB2,FYN,JAK1,PDGFRB,PTK7		nitrofurantoin		chemical drug		-0.87		5.61e-16	A2M,ACTB,ADAMTS1,ANXA5,APEX1,APOE,ASL,CCND1,CTSB,CTSV,CXCL10,EEF1A1,GAS5,HMGCS1,HMGCS2,IGF1,IGFBP3,LOX,Mt1,MYC,NFKBIA,PLAT,PRDX2,RPL13,RPL13A,RPL6,RPS8,RPS9,S100A10,SDC1,STMN1,TUBA1A,VEGFA
Tmem119	1.28209e-140	1.06398	0.875	0.625	2.76008e-136		Endometrial Cancer Signaling	1.84	0.1	0.447	CCND1,ILK,LEF1,MYC,PIK3R1,RRAS		uranyl nitrate		chemical toxicant		0.031		7.83e-16	ADH1C,ATP5IF1,Calm1 (includes others),CSRP1,EEF2,FAU,FKBP3,FTL,GAS6,GHR,GPX3,HSPD1,IGFBP7,LAMP2,MGP,Mt2,NDUFA1,PRDX2,RACK1,RPL10A,RPL19,RPL7,RPS16,RPS26,RPS8,TAGLN,UBC
Adamts2	2.52139e-151	1.05794	0.816	0.392	5.42805e-147		EGF Signaling	1.45	0.0909	0.447	EGFR,FOS,JAK1,JUN,PIK3R1		CCN2		growth factor		0.889		1e-15	ADAMTS1,ADAMTS5,CCND1,CD44,COL1A1,COL4A2,DAD1,DCN,EMILIN1,ESR1,FN1,HES1,IGF1,ILK,JUN,LEF1,LOX,LOXL1,MYC,PTH1R,RAMP2,SDC4,SFRP4,SOX4,SPARC,Tpm1,VEGFA	464 (22)
Myadm	4.1718e-123	1.053	0.846	0.636	8.98106e-119		IL-17A Signaling in Airway Cells	1.14	0.0746	0.447	CCL11,IL17RA,JAK1,NFKBIA,PIK3R1		thapsigargin		chemical toxicant	Activated	2.505		1.16e-15	ADCY1,AR,ATF3,ATF4,ATF5,ATP2A2,CALR,Ccl2,CCND1,CD83,CEBPB,COL1A1,CREB3L1,CXCL10,DIO2,DNAJB9,ESR1,FN1,FOS,HERPUD1,HMGCS2,HSP90B1,HSPA1A/HSPA1B,IGF1,INSIG1,JUN,KLF4,LBH,MYC,NFKBIA,PNP,PPP1R15A,PRNP,SELENOS,THBS1,TMEM100,VEGFA,XBP1	379 (19)
Cd34	8.42868e-95	1.04933	0.895	0.88	1.81453e-90		FGF Signaling	0.827	0.0595	0.447	ATF4,CREB5,FGF2,HGF,PIK3R1		CD 437		chemical drug	Activated	2.393	bias	1.62e-15	ARF1,CCT2,CCT3,CCT6A,CDK4,CEBPB,EEF2,EIF4B,FOS,FTL,HNRNPC,ITM2B,JUN,MGST1,MYC,NACA,NFKBIA,NPM1,PABPC1,PDIA3,RPL11,RPL13,RPL13A,RPL19,RPL24,RPL8,RPS10,RPS15,RPS16,RPS2,SET,SNRPD2,SOX4,SSR2,TMEM258,TUBA1A
Tent5a	6.90992e-126	1.04285	0.65	0.186	1.48757e-121		Th2 Pathway	0.762	0.0511	0.447	HLA-A,IL4R,JAK1,JUN,MAF,PIK3R1,TGFBR2		IL6		cytokine	Activated	3.978		1.63e-15	A2M,ADAMTS1,ADAMTS5,AHNAK,AHR,ANXA1,APOE,APP,ARL4C,ATF3,ATP2A2,BGN,BMP2,CCL11,Ccl2,CCND1,CD44,CD83,CEBPB,CFH,COL1A1,COL3A1,CTR9,CTSK,CXCL10,CYP1B1,DCN,DUSP1,EGFR,ENPP2,FCGRT,FGF2,FN1,FOS,GADD45G,GAP43,GBP2,Gsta4,HGF,HLA-A,HPGD,IFI16,IFITM3,IGF1,IGFBP3,IGFBP5,IL4R,IL6ST,ITGB3,ITGB5,JAK1,JCHAIN,JUN,JUNB,JUND,LPL,MAF,MAP2,MFAP4,Mt1,Mt2,MYC,NFKBIA,PIM1,PLAT,PPP1R15A,PRDM1,PRNP,PTGER4,SH3GLB1,SOCS2,TG…	434 (16)
Lrp1	5.99609e-161	1.0398	0.916	0.858	1.29084e-156		fMLP Signaling in Neutrophils	0.565	0.0458	0.447	Calm1 (includes others),GNAI1,GNG12,NFKBIA,PIK3R1,RRAS		TAZ		enzyme		1.39		1.68e-15	ADAMTS1,ADAMTS5,ANXA1,AXL,BASP1,CAMK2N1,Ccl2,CCN1,CCND1,CD44,COL1A1,COL5A1,COL5A2,COL6A2,CYP1B1,DCN,DUSP1,ENPP2,FBLN2,FN1,IFI16,KLF6,LDHA,LOX,LOXL2,LUM,MFAP5,MYC,PLOD2,PRSS23,TAGLN,THBS1,VEGFA	337 (15)
C1qtnf3	1.87225e-57	1.03674	0.312	0.05	4.03058e-53		Cardiac β-adrenergic Signaling	0.418	0.0393	0.447	ADCY1,APEX1,ATP2A2,GNAI1,GNG12,PDE5A,PPP1R12A		EDN1		cytokine		1.269		2.22e-15	ACTB,ANXA1,ANXA5,ANXA6,ATP2A2,CALCRL,CCN1,CCND1,COL1A2,COL5A1,EDNRB,EGFR,FGF2,FN1,FOS,FOSB,FST,GJA1,GRN,HAND2,ITGB3,JUN,JUNB,MARCKSL1,MYC,MYL6,NPM1,PDIA6,PLOD1,PTGER4,RAMP3,RPSA,SDC1,THBS1,VCAN,VEGFA	379 (16)
Smoc2	1.10719e-53	1.03091	0.664	0.468	2.38356e-49		Synaptic Long Term Depression	0.324	0.0359	0.447	GNAI1,IGF1,PDIA3,PRDX6,PRKG1,RRAS,SLC39A7		poly rI:rC-RNA		biologic drug	Activated	3.8		2.88e-15	ANXA1,ATF3,ATF4,AUTS2,AXL,B2M,BMP2,Bst2,CCL11,Ccl2,CCT5,CD200,CD44,CD47,CD83,CDK4,CEBPB,CXCL10,DIO2,DUSP1,FAU,FGF2,FN1,FOS,GBP2,HLA-A,HLA-E,HSPD1,IFI16,IFITM3,IGF1,IL13RA2,IL4R,JUN,JUNB,KLF4,KLF6,LGALS9B,LPL,LY6E,MYC,NFKBIA,NOP56,NOP58,PHLDA1,PIM1,PPP1R15A,RGS2,RPL10A,RPL11,RPL12,RPL13A,RPL15,RPL17,RPL19,Rpl23a,RPL3,RPS13,RPS2,RPSA,SAT1,SDC4,SERPING1,SLFN5,THBS1,TIPARP,VEGFA,WNT5A,XAF1,ZFP36	428 (16)
Crtac1	2.6363e-136	1.02352	0.477	0.009	5.67543e-132		Th17 Activation Pathway	0	0.0103	0.447	AHR,HSP90AB1,HSP90B1,JAK1,PTGER4		STAT3		transcription regulator	Activated	2.79		5.4e-15	A2M,AHR,ALDH1A1,APEX1,CCL11,Ccl2,CCND1,CD44,CD83,CD9,CDH5,CEBPB,COL1A1,COL1A2,COL3A1,COL5A1,CTSB,CTSK,CXCL10,ENPP2,ESR1,FASN,FGF2,FN1,FOS,FST,GADD45G,GAP43,GBP2,GJA1,GRB10,HGF,HLA-A,HOXA10,IFI16,IFITM3,IGFBP5,IL13RA2,IL4R,IL6ST,JUNB,KLF4,LDHA,LOX,MAF,MAP2,Mt1,MYC,NPM1,NRP1,PDIA4,PGR,PHLDA1,PIM1,PRDM1,PTN,RBPJ,SLFN5,SOCS2,TAGLN,THBD,THBS1,VCAN,VEGFA,WNT5A,XAF1,XBP1,ZFP36	413 (15)
Kdelr2	1.47488e-115	1.02031	0.905	0.879	3.17513e-111		Estrogen-Dependent Breast Cancer Signaling	4.94	0.152	0.632	ATF4,CCND1,CREB5,EGFR,ESR1,FOS,HSD17B10,HSD17B11,IGF1,JUN,PIK3R1,RRAS		RICTOR		other	Activated	5.555		6.51e-15	AR,ATP6V0D1,COX17,FABP5,FAU,IFI16,NDUFA1,RPL10A,RPL11,RPL12,RPL13A,RPL14,RPL17,RPL18,Rpl23a,RPL26,RPL28,Rpl29 (includes others),Rpl34 (includes others),RPL4,RPL6,RPL7,RPL8,RPLP0,RPS10,RPS11,RPS13,RPS15,RPS18,RPS19,RPS2,RPS23,RPS26,RPS27A,RPS3,Rps3a1,RPS4Y1,RPS5,RPS6,RPS8,RPS9,RPSA	418 (16)
Creb3l1	1.25945e-141	1.01762	0.796	0.426	2.71135e-137		Glioma Invasiveness Signaling	3.83	0.137	0.707	CD44,Cdc42,F2R,ITGB3,PIK3R1,RHOA,RHOBTB1,RHOC,RRAS,TIMP2		IgG		complex	Inhibited	-2.601		8.1e-15	AHR,APOE,APP,ATP1B3,ATP6V0D1,B2M,CALR,CCL11,Ccl2,Ccl7,CD83,CD9,CEBPB,COL1A1,COL3A1,CXCL10,DUSP1,FABP5,FN1,FOSB,FOSL2,FOXO1,FST,HLA-E,HSPB1,IFITM3,ITGB8,JUNB,JUND,KNG1,MAF,MYC,NFKBIA,PIM1,PMEPA1,PPP1R15A,PTGER4,SDC4,SERPINF1,TAPBP,TGFBR2,THBS1,VEGFA,ZFP36	416 (16)
Klf4	2.19869e-48	1.01085	0.663	0.462	4.73333e-44		Corticotropin Releasing Hormone Signaling	2.37	0.0805	0.707	ADCY1,ATF4,Calm1 (includes others),CREB5,FOS,GNAI1,JUN,JUND,MEF2A,PTCH1,SLC39A7,VEGFA		Akt		group		0.048		1.05e-14	A2M,APP,AR,ATF4,BMP2,Ccl2,CCND1,CD164,CD44,CD63,CDK4,CEBPB,COL3A1,CXCL10,EGFR,ESR1,FASN,FBXO32,FN1,FOS,FOXO1,GGT5,GSTK1,HES1,HPGD,HSPG2,IGF1,ITGB5,JUN,LAMP1,LEF1,LMNA,LPL,MAP2,MME,MYC,NFKBIA,PGR,PTGER4,PTN,RPN2,SOX4,THBS1,TIPARP,TMED10,TMED9,VCAN,VEGFA,XBP1	402 (19)
Lsamp	2.25732e-84	1.00987	0.838	0.706	4.85956e-80		Apelin Endothelial Signaling Pathway	1.33	0.0638	0.707	ADCY1,Calm1 (includes others),FOS,GNAI1,GNG12,JUN,MEF2A,PIK3R1,RRAS		tetradecanoylphorbol acetate		chemical drug	Activated	2.079		1.27e-14	ACTB,ADAMTS1,ANXA1,APP,ARF1,ARF4,ATF3,ATP2A2,ATP2B4,AXL,BMP2,CCL11,Ccl2,Ccl7,CCN1,CCND1,CD44,CD55,CDK4,CPE,CTSB,CTSH,CTSV,CXCL10,DIO2,DUSP1,E330013P04Rik,EEF1D,EGFR,ESR1,Fam13a,FGF2,FOS,FOSB,FOSL2,FST,GAP43,GJA1,HES1,HGF,HNRNPC,HOXA9,HSP90AB1,IFI16,IGF1,IGFBP3,IGFBP5,INHBB,ITGB3,JUN,JUNB,JUND,KCNK2,KLF4,KLF6,KRT83,LAMP1,LBH,LOXL2,LPL,MAF,MAOB,METTL7A,MME,MYC,MYH9,NFKBIA,NKAIN3,NPM1,NRP1,OSR2,PDGF…	382 (17)
Rrbp1	6.98879e-127	1.00896	0.93	0.945	1.50455e-122		GNRH Signaling	0.983	0.0526	0.707	ADCY1,ATF4,Calm1 (includes others),CREB5,EGFR,FOS,GNAI1,GNG12,JUN,RRAS		ST1926		chemical drug	Activated	3.053	bias	1.31e-14	ACTB,ARF1,CCT2,CCT3,CCT6A,CDK4,CEBPB,EEF2,EIF3E,EIF4B,ITM2B,MGST1,NACA,NPM1,PABPC1,PDIA3,RPL13,RPL18A,RPL19,RPL24,RPL6,RPL8,RPS10,RPS15,RPS2,RPS26,RPS27A,SNRPD2,SOX4,SSR2,TMEM258
H2-Q7	7.96398e-105	1.00655	0.67	0.277	1.71449e-100		Glioblastoma Multiforme Signaling	4.76	0.105	0.775	CCND1,Cdc42,CDK4,EGFR,FOXO1,IGF1,LEF1,MYC,PDGFRB,PDIA3,PIK3R1,RHOA,RHOBTB1,RHOC,RRAS,WNT4,WNT5A,WNT5B		PPARGC1A		transcription regulator	Inhibited	-3.126		1.32e-14	A2M,ADAMTS1,ADAMTS2,ADAMTS5,Ccl2,Ccl7,CEBPB,COL1A2,COL6A2,COL6A3,CXCL10,CXCL14,DCN,DIO2,EGFR,FASN,FBLN1,FBLN2,FBXO32,FOS,GAS6,GPC6,HMGCS2,IGF1,IGFBP3,IGFBP5,IGFBP7,IL4R,INHBB,INSIG1,KCNK1,LAMB1,LDHA,LGALS9B,LPL,LUM,MAOB,MFAP5,MYC,NFKBIA,OGN,OLFML3,PCSK5,PIK3R1,PTN,SEMA3A,SERPINH1,SPARCL1,TIMP2,UCP2,VCAN,VEGFA,XBP1	335 (21)
Prrx1	8.68368e-110	0.990086	0.866	0.722	1.86942e-105		mTOR Signaling	14.3	0.165	0.816	Cdc42,EIF3E,EIF3K,EIF3M,EIF4B,FAU,PIK3R1,RHOA,RHOBTB1,RHOC,RPS10,RPS11,RPS12,RPS13,RPS14,RPS15,RPS16,RPS18,RPS19,RPS2,RPS20,RPS23,RPS25,RPS26,RPS27A,RPS3,RPS4Y1,RPS5,RPS6,RPS7,RPS8,RPS9,RPSA,RRAS,VEGFA		POLG		enzyme				1.44e-14	AR,CYB5A,EEF1B2,RACK1,RPL13,RPL14,RPL27A,Rpl32,RPL5,RPL7,RPS16,RPS19,RPS25,RPS27A,RPS5
P2ry14	1.2344e-100	0.987804	0.604	0.204	2.65741e-96		Hypoxia Signaling in the Cardiovascular System	3.78	0.135	0.816	ATF4,CREB5,HSP90AB1,HSP90B1,JUN,LDHA,NFKBIA,P4HB,UBE2G2,VEGFA		AHR	0.536	ligand-dependent nuclear receptor	Inhibited	-2.741		1.73e-14	A2M,ADAMTS2,ADAMTS5,ALDH2,APP,ATP2B1,BZW2,CAMK2N1,CBR3,Ccl2,CCND1,Cdc42,CDK4,COL14A1,COL16A1,COL1A1,COL1A2,COL3A1,COL4A2,COL5A1,COL5A2,COL6A1,COL6A3,CXCL10,CYP1B1,DCN,EFEMP1,EMILIN1,ESR1,FBLN2,FBN2,FN1,FOS,GAS6,HES1,JUN,JUNB,LDHA,MATN2,Mt1,Mt2,MYC,PDGFRB,PLAT,PPP1R15A,SDC1,SEMA3A,SPTSSA,TGFBR2,THBS1,TIMP2,TIPARP,VEGFA	321 (18)
Ar	6.98327e-128	0.986152	0.919	0.901	1.50336e-123		Cell Cycle: G1/S Checkpoint Regulation	2.13	0.103	0.816	CCND1,CDK4,FOXO1,MYC,PA2G4,RPL11,RPL5		CGA		other	Inhibited	-2.119		1.96e-14	ADAMTS1,AR,CCND1,CREB3L1,CTSV,DNAJB9,FHL1,FKBP14,FKBP2,FOXO1,HERPUD1,HSP90B1,IKBIP,NUPR1,PARM1,PDIA3,PDIA4,PDIA6,PPIB,SERF2,SFRP4,SHISA5,SSR2,SSR4,TIMP2	391 (13)
Cxcl14	3.20189e-12	0.976991	0.57	0.502	6.89303e-08		Growth Hormone Signaling	2.03	0.0986	0.816	A2M,FOS,GHR,IGF1,IGFBP3,PIK3R1,SOCS2		cardiotoxin		chemical - other		-0.087	bias	2.58e-14	B2M,BGN,CCL11,Ccl2,Ccl7,CCND1,COL1A1,COL1A2,COL6A2,CTSB,CTSH,CTSV,CXCL10,DCN,EDNRB,FBL,FGF2,FST,FSTL1,GSN,HGF,IGF1,IGFBP3,IGFBP7,IL4R,ITGB5,MYH9,NPM1,Nrg1,PTN,RPSA,SERPINF1,SFRP2,THBS1,TSC22D1,TSHZ3,UCP2,VEGFA
Rcn3	3.26353e-151	0.972021	0.935	0.93	7.02572e-147		Glioma Signaling	1.64	0.0726	0.816	Calm1 (includes others),CCND1,CDK4,EGFR,IGF1,PA2G4,PDGFRB,PIK3R1,RRAS		MAPT		other		1.026		2.83e-14	A2M,ACTB,ANXA5,ANXA6,APP,ARF1,ARF4,ATF3,ATP6V0D1,BASP1,C1QBP,C1R,C1S,CCND1,CD63,CD9,CEBPB,CKB,CXCL10,DSTN,EEF2,FASN,FBL,FOS,FYN,GAP43,GBP2,Ggta1,HLA-A,HSPA1A/HSPA1B,HSPD1,HSPE1,IFI16,IFITM3,JUN,LGALS3BP,LRP1,MAP1B,MAP2,PFN2,PPIA,PRDX6,PRNP,RAB2A,RARRES2,ROCK2,RPL19,RPLP0,RPS16,S100A6,SEC31A,STMN1,SYNE1,THBS1,Tpm1,TUBA1A,UBC,UCP2,VEGFA	410 (20)
Slc26a7	3.87898e-60	0.957681	0.484	0.183	8.35068e-56		HGF Signaling	1.49	0.0682	0.816	CCND1,FOS,HGF,ITGB3,ITGB5,ITGB8,JUN,PIK3R1,RRAS		testosterone		chemical - endogenous mammalian		-1.869		3.25e-14	A2M,ANXA1,ANXA3,AR,ATP2A2,ATP2B1,BGN,CCND1,CDK4,CTSV,CYB5A,DCN,EGFR,ESR1,FBXO32,FN1,FOS,FOSB,FOSL2,FOXO1,FST,HMGCS2,HSP90AB1,HSPA1A/HSPA1B,HSPD1,IGF1,IGFBP3,IGFBP5,INHBB,JUN,JUND,MGST1,Mt1,NFKBIA,NGFR,OAT,PDE5A,PDIA4,PIK3R1,PTCH1,RAB2A,RPS11,SDC1,TGFBR2,THBS1,VCAN,WNT5A,XBP1	533 (22)
Thbs1	7.47645e-56	0.949715	0.787	0.637	1.60953e-51		IL-3 Signaling	1.32	0.0759	0.816	FOS,FOXO1,JAK1,JUN,PIK3R1,RRAS		BMP7		growth factor		0.148		4.26e-14	BMP2,CAMK2N1,CD34,CD44,CEBPB,COL1A1,COL1A2,COL5A2,EGFR,ESR1,FASN,FN1,GJA1,GRB10,IGF1,IGFBP3,IGFBP5,ILK,KLF4,Meis1,NCAM1,NOG,PDGFRB,PIK3R1,RGS2,TAGLN,TCF21,VCAN,VEGFA,WNT5A,WNT5B,ZEB2	299 (17)
H2-T23	1.4234e-144	0.945701	0.694	0.195	3.0643e-140		ERBB Signaling	1.03	0.0638	0.816	EGFR,FOS,FOXO1,JUN,PIK3R1,RRAS		PGR	-0.406	ligand-dependent nuclear receptor		1.435		4.39e-14	ADAMTS1,AR,BTG1,CCND1,CD44,CEBPB,CKAP4,COL6A1,COL6A2,CSRP1,EGFR,ESR1,FN1,FOS,FOXO1,GAS6,GLUL,GRB10,GREB1,HES1,HPGD,IFI16,IGFBP5,KCNK1,KLF4,MFAP5,MYC,NFKBIA,P2RX4,P4HA2,PFN2,PGR,PRRX1,RHOC,S100A6,SDC1,SPRY2,TIPARP,TSC22D3,VCAN,WNT4,XAF1	493 (22)
Serpinf1	4.5552e-142	0.944769	0.926	0.936	9.80643e-138		Death Receptor Signaling	0.996	0.0625	0.816	ACTB,HSPB1,LMNA,NFKBIA,ROCK1,TIPARP		GLI1		transcription regulator	Inhibited	-2.138		4.45e-14	AHNAK,ANO1,ANXA1,ANXA6,ARL4C,ATF3,C1QTNF3,Ccl2,CCN1,CCND1,CD44,COL1A1,CTSB,DIO2,EGFR,EMB,FHL1,FOS,FOXO1,G3BP2,GPC3,GREM2,HES1,HPGD,IGF1,IGFBP7,INSIG1,KLF4,KLF6,LMNA,METTL7A,MYADM,NOG,NR2F2,PIM1,PLOD1,PTCH1,PTH1R,RNASE4,RPL27A,RRAS,S100A6,SAT1,SDC4,SEC61A1,SERTAD4,SH3GLB1,SMOC2,SOCS2,SOX4,SRM,SYNE1,TIMP2,TMEM100,TSC22D1,VEGFA,WNT5A,ZFP36	446 (20)
Ccdc71l	5.44597e-105	0.943297	0.698	0.326	1.17241e-100		Erythropoietin Signaling Pathway	0.267	0.0339	0.816	CCND1,FOS,JUN,NFKBIA,PIK3R1,RRAS		trans-hydroxytamoxifen		chemical drug		-1.531		5e-14	ANXA3,APOE,BTG1,COL1A1,COL1A2,COL4A5,CTSH,CYP1B1,DCN,DUSP1,FN1,GREB1,INHBB,KLF6,LAMB1,LDHA,LHFPL2,LITAF,LMNA,LOX,LOXL2,MATN2,NR2F2,P4HB,PLOD1,PLOD2,PRSS23,RBPJ,RSPO3,SERPINF1,TGFBR2,XBP1	305 (12)
Htra3	1.40519e-123	0.941328	0.78	0.399	3.02509e-119		STAT3 Pathway	5.58	0.126	0.832	EGFR,FGF2,GHR,HGF,IGF1,IL13RA2,IL17RA,IL4R,IL6ST,MYC,NGFR,PDGFRB,PIM1,RRAS,SOCS2,TGFBR2,VEGFA		simvastatin		chemical drug		-0.286		6.57e-14	ADAMTS1,ANXA1,ANXA3,APOE,APP,AR,ASL,BMP2,Ccl2,CCN1,CCND1,CD55,CD81,CD9,COTL1,ESR1,F2R,FOS,GJA1,IGFBP3,KLF4,LPL,MYC,MYH10,NFIX,NFKBIA,NRIP1,PALS2,PLAT,S100A6,SDC4,THBD,Tpm1,TSC22D3,VEGFA	270 (15)
Rbpms	1.06777e-108	0.934849	0.891	0.817	2.2987e-104		Epithelial Adherens Junction Signaling	2.63	0.0828	0.832	EGFR,FYN,HGF,IQGAP1,LEF1,MAGI1,MYH10,MYL12B,RHOA,ROCK1,ROCK2,RRAS,TGFBR2		EIF2AK3		kinase	Activated	3.353		7.08e-14	ARF4,ATF3,ATF4,ATF5,ATP2A2,Ccl2,CCND1,CEBPB,DNAJB9,FGF2,HERPUD1,IGF1,JUN,KDELR2,KLF4,LMO4,MYC,NUPR1,PDIA3,PPP1R15A,PRDM1,SEC22B,SEC24D,SEC61A1,TMED9,VEGFA,XBP1,YIPF5,ZFP36	330 (19)
Klf6	3.57829e-38	0.933196	0.665	0.481	7.70335e-34		Thrombin Signaling	4.02	0.0896	0.905	ADCY1,Cdc42,EGFR,F2R,GNAI1,GNG12,MYL12B,MYL6,MYL9,MYLK,PDIA3,PIK3R1,PPP1R12A,RHOA,RHOBTB1,RHOC,ROCK1,ROCK2,RRAS		raloxifene		chemical drug		-0.67		7.23e-14	ANXA3,BMP2,CCND1,CTSH,CYP1B1,DUSP1,ENPP2,ESR1,F2R,GREB1,HES1,HSPA1A/HSPA1B,IGF1,INHBB,ITGB3,JUN,KLF6,LAMB1,LITAF,LUM,MATN2,MFAP5,MIF,PGR,PRSS23,RAB2A,RHOA,ROCK1,ROCK2,TGFBR2,THBD	387 (23)
Fos	5.67797e-08	0.920844	0.464	0.398	0.00122235		ERK/MAPK Signaling	1.89	0.0654	0.905	ATF4,CREB5,DUSP1,ESR1,FOS,FYN,HSPB1,ITGB3,ITGB5,ITGB8,MYC,PIK3R1,PPP1R12A,RRAS		U0126		chemical drug		-0.524		7.33e-14	ATF3,ATF4,CCL11,Ccl2,CCND1,CD200,CD44,CDH5,CDK4,CEBPB,COL1A1,CXCL10,CYP1B1,DUSP1,EDNRB,EEF1A1,EEF2,EGFR,ELN,ENPP2,ESR1,FASN,FGF2,FN1,FOS,FOSB,GAMT,GJA1,GRN,GSN,Gsta4,HERPUD1,HPGD,HSP90AB1,IL13RA2,ITGB5,JUN,JUNB,JUND,LAMB1,LAMP1,LAMP2,LPL,MYC,PABPC1,PGR,PHLDA1,ROCK1,RPS6,TGFBR2,THBD,THBS1,TIMP2,TSC22D1,TSC22D3,UBC,VEGFA,WWTR1,ZFP36	352 (17)
Steap3	1.96853e-120	0.919753	0.854	0.67	4.23785e-116		Systemic Lupus Erythematosus In B Cell Signaling Pathway	0	0.018	0.905	Calm1 (includes others),CCND1,FOS,FOXO1,FYN,Igha,IGKC,IL6ST,JAK1,JUN,MYC,PIK3R1,RRAS		PDX1		transcription regulator	Activated	2.612		7.36e-14	ACTB,ATF3,ATF4,ATF5,ATP2A2,CAMK2N1,Ccl2,CCND1,CD44,CKB,COL1A1,COL3A1,FGF2,GAP43,GNG12,GRN,IGFBP3,ILK,INSIG1,JUN,JUNB,KLF6,MAN1A1,MAOB,MAP2,Mt1,MYC,PDIA4,PDIA6,PRSS23,RHOBTB1,S100G,SLC6A6	381 (14)
Lpl	9.3649e-65	0.918205	0.582	0.258	2.01608e-60		Semaphorin Neuronal Repulsive Signaling Pathway	6.15	0.126	0.943	CD44,FYN,ITGB3,ITGB5,ITGB8,MYL12B,MYL6,MYL9,NRP1,PIK3R1,PPP1R12A,PRKG1,RHOA,ROCK1,ROCK2,RRAS,SEMA3A,SEMA5A,VCAN		calcitriol		chemical drug		1.775		7.58e-14	AHR,APP,AR,ATP2B1,ATP2B4,Ccl2,CCN1,CCND1,CD44,CEBPB,COL4A2,COX17,CTSK,CXCL10,DCTPP1,DUSP1,EGFR,ELN,EPHB2,ESR1,FASN,FBN2,FN1,FOS,FTL,GADD45G,GHR,HES1,HPGD,HSPD1,IGF1,IGFBP3,IGFBP5,JUN,KCTD12,KLF4,LAMP1,LBH,LDHA,LPL,MAF,MTCH1,MYC,NCAM1,NFKBIA,NME4,NUPR1,OAT,PGR,PINK1,PMEPA1,PRNP,RBPMS,S100G,SERPINB6,SPRY2,STMN1,THBD,THBS1,TIMP2,TMEM100,TSHZ3,UCP2,VEGFA	409 (19)
Raly	3.52076e-87	0.916872	0.865	0.798	7.5795e-83		Protein Kinase A Signaling	3.23	0.0663	0.943	ADCY1,ADD3,APEX1,ATF4,Calm1 (includes others),CREB5,DUSP1,GNAI1,GNG12,KDELR2,KDELR3,LEF1,MYH10,MYL12B,MYL6,MYL9,MYLK,NFKBIA,NGFR,PDE5A,PDIA3,PPP1R12A,PTCH1,RHOA,ROCK1,ROCK2,TGFBR2		hydrogen peroxide		chemical - endogenous mammalian	Activated	3.063		8.23e-14	AEBP1,APEX1,APP,AR,ATF3,Ccl2,CCND1,CD55,CD63,CD81,COL1A1,COL1A2,CTSB,DUSP1,EEF1A1,EEF1B2,EGFR,ELN,ENPP2,FASN,FBXO32,FGF2,FN1,FOS,Gsta4,HMGCS2,Hspa1b,INSIG1,ITGB3,JUN,KCNQ1OT1,KLF4,MAP1LC3A,MIF,MYC,PDIA3,PDIA4,PIM1,PRDX2,PTGER4,PTN,PTP4A2,RAN,RPL5,RSL1D1,SERPINH1,SFRP2,SLC39A7,SPARC,STMN1,TAGLN,UCP2,VEGFA,WNT4,WNT5A,XAF1,XBP1	426 (20)
Tmed3	1.14405e-127	0.914526	0.904	0.859	2.46291e-123		Inhibition of Matrix Metalloproteases	4.44	0.205	1	A2M,HSPG2,LRP1,MMP23B,RECK,SDC1,SDC2,TIMP2		TGFB3	0.281	growth factor	Activated	2.277		8.35e-14	CCN1,CDK4,COL1A1,COL1A2,COL3A1,COL5A1,EEF1D,ELN,FGF2,FN1,FOS,FOSB,FOSL2,GJA1,HTRA1,ITGB3,JUN,JUND,LEF1,MGP,PLOD2,RHOA,TAGLN,THBS1,VEGFA,ZEB2	390 (20)
Selenom	2.18063e-101	0.913377	0.902	0.911	4.69447e-97		IL-17A Signaling in Gastric Cells	2.83	0.192	1	CXCL10,EGFR,FOS,IL17RA,JUN		SMAD3		transcription regulator	Activated	2.736		1.05e-13	ATF4,BGN,BMP2,Ccl2,CCND1,CDH5,CDK4,COL1A1,COL1A2,COL3A1,COL6A1,COL6A3,CRISPLD2,CXCL10,ELN,ESR1,FBN2,FN1,FOS,FOXO1,FST,HSP90B1,ITGB5,JUN,JUNB,JUND,LGALS9B,LUM,MYC,PCSK5,PMEPA1,RPS6,RPS8,SPARC,SPON1,TAGLN,THBS1,VEGFA,ZEB2,ZFP36	269 (18)
Malat1	1.1008e-51	0.912088	0.98	0.992	2.36981e-47		Regulation of Cellular Mechanics by Calpain Protease	2.02	0.0899	1	CAPNS1,CCND1,CDK4,EGFR,ITGB3,ITGB5,ITGB8,RRAS		TP73		transcription regulator		0.515		1.09e-13	ATF3,B2M,C1R,Ccl2,CCN1,CD55,CD83,CNN3,COL18A1,COL1A1,COL5A2,CXCL10,EGFR,FASN,FGF2,FN1,FST,GRN,HES1,HSPA1A/HSPA1B,IGFBP3,IGFBP5,IL4R,KCNK1,LAPTM4A,LBH,LDHA,Meg3,MMP23B,MYC,NCAM1,NRP1,NUPR1,P2RX4,PDGFRB,PNRC1,RAN,SAT1,SERPINB6,SERPINF1,SERPING1,SHISA5,SNRK,STMN1,SYNE2,THBS1,TSHZ2,VEGFA,WNT4	438 (18)
Wnt4	3.71331e-94	0.911016	0.499	0.103	7.99402e-90		iNOS Signaling	1.71	0.106	1	Calm1 (includes others),FOS,JAK1,JUN,NFKBIA		WNT3A		cytokine		1.192		1.14e-13	AHR,APP,BGN,BMP2,CALR,CCDC80,Ccl2,CCN1,CCND1,CD44,CEBPB,COL1A1,CXCL10,DCN,ECRG4,FN1,GADD45G,GAP43,GGT5,IGFBP5,JUN,KCTD12,KLF4,LBH,LEF1,Meis1,MYC,NCAM1,NGFR,OGN,PMEPA1,PRDM1,PTH1R,RHOA,ROCK2,SDC4,SFRP2,SOX4,SPARC,THBS1,VEGFA,WNT5A,XBP1,ZNF703	450 (20)
Tnfaip8l3	1.58491e-98	0.910179	0.616	0.229	3.41199e-94		Basal Cell Carcinoma Signaling	1.49	0.0833	1	BMP2,LEF1,PTCH1,WNT4,WNT5A,WNT5B		GPER1		G-protein coupled receptor		1.084	bias	1.15e-13	ATF3,CCN1,CCND1,DUSP1,ESR1,FASN,FOS,FOSB,IGF1,JUN,MYC,MYH10,NFKBIA,NOP58,PPP1R15A,PTGER4,SFRP2,TAGLN,ZFP36	427 (19)
Itgb5	2.23115e-112	0.888267	0.708	0.305	4.80322e-108		UVA-Induced MAPK Signaling	1.34	0.0714	1	EGFR,FOS,JUN,PDIA3,PIK3R1,RRAS,TIPARP		SMARCA4		transcription regulator		0.958	bias	1.84e-13	A2M,ABHD2,AHNAK,AHR,ALDH2,ANGPTL2,ANO1,ARL4C,ATP2B4,CCND1,CD44,CD47,CD63,CEBPB,COL1A1,COTL1,CTSB,CTSH,EPHB2,FBLIM1,FN1,FOS,FOSL2,GADD45G,GULP1,HLA-E,HPGD,IFI16,IFITM3,IGF1,IGFBP5,IGFBP7,JUN,LEF1,LMNA,LOX,LOXL2,LUM,MAOB,MAP1B,MFGE8,MGP,Mt1,MYC,MYLK,NR2F2,NRP1,PLAT,PLPP3,PTCH1,PTP4A2,RAMP1,RGS2,ROCK1,S100A6,SDC2,SERPINH1,SMARCA2,SOCS2,SOD3,SPRY2,TAGLN,TIMP2	495 (23)
Btg1	4.71486e-84	0.887478	0.895	0.844	1.01501e-79		Role of NANOG in Mammalian Embryonic Stem Cell Pluripotency	1.32	0.0667	1	BMP2,IL6ST,JAK1,PIK3R1,RRAS,WNT4,WNT5A,WNT5B		IRS1	0.303	enzyme		0.195		2.19e-13	CCND1,CEBPB,COL3A1,COL4A2,COL6A1,COL6A3,FASN,FBXO32,FHL1,FOS,FST,GAS5,GJA1,IGF1,KLF4,LPL,MYC,NFKBIA,NRP1,PIK3R1,PLPP3,SFRP2,SPARCL1,TAGLN,UCP2,VEGFA,WNT5A	337 (22)
Tuba1a	2.70178e-70	0.875592	0.916	0.909	5.81639e-66		IL-2 Signaling	1.28	0.082	1	FOS,JAK1,JUN,PIK3R1,RRAS		ERBB3		kinase		0.416		2.32e-13	ACTB,AXL,BGN,CCN1,CCND1,CD47,COL1A1,COL6A1,CTSK,DUSP1,EGFR,FBLN2,FGF2,FN1,FSTL1,GAS5,GAS6,GHR,IGFBP5,MATN2,RRAS,SPARC,STMN1,THBS1,VEGFA	400 (18)
Dnm3	1.01151e-124	0.870231	0.632	0.162	2.17757e-120		MIF Regulation of Innate Immunity	1.24	0.0909	1	FOS,JUN,MIF,NFKBIA		enalapril		biologic drug	Inhibited	-2.071		2.36e-13	A2M,ADAMTS1,Ccl2,Ccl7,CCN1,COL1A1,COL3A1,FBLIM1,FBLN2,FN1,GPX3,HGF,HSPB1,LOX,MFGE8,MYC,PTH1R,S100A10,S100A6,TGFBR2,TIMP2,UCP2	358 (17)
Anxa5	1.26681e-94	0.870021	0.919	0.94	2.72718e-90		FAT10 Cancer Signaling Pathway	1.07	0.08	1	EEF1A1,NFKBIA,NGFR,TGFBR2		genistein		chemical drug		0.739		2.94e-13	A2M,ABCA9,AR,ATF4,ATP6V0D1,BMP2,BMP2K,Ccl2,CCND1,CD164,CD44,COL1A1,CTSB,CTSH,CTSK,CTSV,CXCL10,DUSP1,ESR1,FOS,GABARAP,GALC,HLA-A,HOXA10,HOXA11,HPGD,HSPA1A/HSPA1B,IGF1,JUN,JUNB,JUND,LAMP1,LPL,Mt1,MYC,PGR,PIK3R1,PIM1,PLAT,PLTP,PSAP,RPN2,S100G,SLC4A4,TAGLN,VEGFA,WNT5A,ZEB2	279 (17)
Ckb	3.5662e-49	0.869213	0.754	0.604	7.67733e-45		UVC-Induced MAPK Signaling	1.05	0.0784	1	EGFR,FOS,JUN,RRAS		TGFB2		growth factor		1.328		3.51e-13	AHR,ALDH1A1,CD248,CDH5,COL1A1,COL1A2,COL3A1,COL6A2,Ctla2a/Ctla2b,FGF2,FN1,FOS,HSPG2,ITGB5,KCNQ1OT1,MLLT3,PDGFRB,PLOD2,RGS3,TAGLN,TGFBR2,THBS1,TIMP2,VCAN,VEGFA	438 (20)
Sema3a	1.37898e-122	0.86799	0.667	0.211	2.96868e-118		UVB-Induced MAPK Signaling	1.02	0.0769	1	EGFR,FOS,JUN,PIK3R1		ERG		transcription regulator		0.821		3.55e-13	AR,CD164,DSTN,F2R,FHL1,FOSB,FYN,HERPUD1,HPGD,ILK,LEF1,MAGI1,PIM1,PLAT,PLPP3,PRDM1,RAB2A,RALGPS2,RAPH1,RBMS1,RGS3,RHOA,RHOBTB1,ROCK2,RPL27A,RPS11,RRAS,SOX4,SPARC,TGFBR2,THBS1,TMEM263,Tpm1,TSC22D3	211 (7)
Dlgap1	6.09163e-122	0.866582	0.761	0.355	1.31141e-117		CNTF Signaling	0.914	0.0702	1	IL6ST,JAK1,PIK3R1,RRAS		vancomycin		biologic drug		0.113		3.55e-13	A2M,ADAMTS1,ANXA1,CCND1,CD44,CD63,CD9,COL3A1,CTSB,FBLIM1,FOS,GAS5,GAS6,GSTK1,IGFBP5,ITGB5,JUNB,LAMP2,MYC,Nrg1,NRIP1,PA2G4,PLA1A,RHOA,S100A10,SEC22B,SET,SLC7A8,SOCS2,SOD3,SOX4,TMEM100,Tpm1,USP2	208 (10)
Ckap4	2.77893e-92	0.861982	0.815	0.707	5.98247e-88		Triacylglycerol Degradation	0.914	0.0702	1	ABHD2,LPL,PLA1A,PRDX6		miR-338-3p (miRNAs w/seed CCAGCAU)		mature microRNA	Inhibited	-2.032	bias	4.24e-13	ADAMTS2,CCND1,COL1A1,COL1A2,COL4A2,COL4A5,COL5A1,COL5A2,LOXL2,PLOD2,SPARC,TAGLN,TGFBR2,Tpm1,VCAN
Ahnak	5.82994e-96	0.861849	0.948	0.976	1.25507e-91		CD40 Signaling	0.735	0.0597	1	FOS,JUN,NFKBIA,PIK3R1		CD3		complex		0.231		7.2e-13	AHR,ANXA1,ATF4,BTG1,C1R,CCND1,CD44,CD83,CDK4,CXCL10,DAD1,FBL,FKBP2,FKBP3,FOS,FTL,FYN,GGT5,HSP90B1,HSPA1A/HSPA1B,HSPE1,IGF1,IGFBP5,IL4R,ITGB5,JAK1,JUN,JUNB,KDELR2,LAMP1,LEF1,LRP1,LSP1,MAF,MYC,NCL,NFKBIA,NKTR,NME4,NPM1,OGN,P4HB,PA2G4,PDIA4,PNP,POLR2F,PSAP,PTGER4,PTP4A2,RAB2A,RBPJ,RHOC,RPL6,RPS14,SEC61B,SOCS2,STMN1,THBS1,TRIM24,VEGFA,XAF1,ZFP36	407 (19)
Timp2	1.43032e-113	0.854538	0.936	0.947	3.07919e-109		FLT3 Signaling in Hematopoietic Progenitor Cells	0.558	0.05	1	ATF4,CREB5,PIK3R1,RRAS		Brd4		kinase	Activated	2.523	bias	7.43e-13	C1R,COL1A1,COL1A2,COL3A1,COL4A2,COL4A3,COL4A5,COL5A2,COL6A3,EDNRB,HGF,HOXA11,KLF4,LOX,LOXL2,MYC,PLAT,SPON2,TAGLN,Tmsb4x (includes others)	253 (13)
Cd47	8.73864e-106	0.853413	0.886	0.821	1.88125e-101		Role of MAPK Signaling in Promoting the Pathogenesis of Influenza	0.489	0.0442	1	ATP6V0D1,JUN,NFKBIA,PRDX6,RRAS		SP3		transcription regulator		-0.065		1.43e-12	ADD3,AEBP1,ATF3,Ccl2,CCND1,COL1A1,COL1A2,DUSP1,EGFR,ESR1,F2R,FOS,GHR,HGF,IGF1,IGFBP3,ITGB5,ITGB8,JUN,KLF4,LPL,MAOB,MYLK,PGR,PRKG1,RECK,RRAS,SERPINH1,SPARC,TAGLN,TGFBR2,TIMP2,VEGFA	413 (22)
Adcy1	4.45154e-104	0.847574	0.597	0.182	9.58326e-100		CCR5 Signaling in Macrophages	0	0.01	1	Calm1 (includes others),FOS,GNAI1,GNG12,JUN		tamoxifen		chemical drug		1.476		1.51e-12	AHNAK,ATF4,BMP2,CCDC80,CCN1,CCND1,COL1A1,COL1A2,CPE,EGFR,ESR1,F2R,FASN,FN1,FOS,GAP43,GREB1,HES1,HGF,HMGCS1,HSP90AB1,HSP90B1,IGF1,IGFBP3,JUN,JUNB,LOXL2,MIF,MYC,NOP58,PGR,PRSS23,RAMP3,S100G,SYNE1,TAGLN,TGFBR2,UCP2,VEGFA,WIPI1,ZEB2	444 (21)
Mfap2	3.17382e-108	0.84568	0.908	0.868	6.83261e-104		Type II Diabetes Mellitus Signaling	0	0.0327	1	CEBPB,NFKBIA,NGFR,PIK3R1,SOCS2		ERN1		kinase	Activated	2.194		1.57e-12	ARF4,ATF3,ATF4,ATP2A2,Ccl2,CEBPB,COL6A1,CYP1B1,DNAJB9,FASN,FN1,HDLBP,HSP90B1,JUN,P4HB,PDIA6,SEC22B,SEC24D,SEC61A1,SELENOS,SPARC,SRPRA,SURF4,TMED3,TXNDC5,VEGFA,XBP1	346 (18)
Fam189a2	5.2551e-97	0.841455	0.887	0.743	1.13132e-92		Synaptogenesis Signaling Pathway	0.983	0.0478	1.069	ADCY1,APOE,ATF4,Calm1 (includes others),CDH5,CREB5,EPHB2,FYN,LRP1,MAP1B,NAP1L1,PIK3R1,RHOA,RRAS,THBS1		fulvestrant		chemical drug		-0.591		1.58e-12	ATF4,AXL,BMP2,CCDC34,CCDC80,Ccl2,CCN1,CCND1,CXCL10,EGFR,ESR1,F2R,FOS,FOSL2,GHR,GJA1,GREB1,HES1,IGF1,IGFBP5,INHBB,ITGB3,JUN,LPL,MANF,MYC,NGFR,NRP1,PGR,PRSS23,RAB2A,ROCK2,S100G,STMN1,TSC22D3,VEGFA,WNT4,XBP1	446 (23)
Msrb2	2.21152e-98	0.841213	0.773	0.505	4.76096e-94		Prolactin Signaling	2.1	0.093	1.134	CEBPB,FOS,FYN,JUN,MYC,PIK3R1,RRAS,SOCS2		estrogen receptor		group		-1.955		1.72e-12	ANXA1,AXL,CCND1,CD44,CDH5,COL4A2,COL4A5,COL4A6,COL5A1,COL6A1,COL6A2,EGFR,FN1,FOS,GREB1,HSPA1A/HSPA1B,IGF1,JUN,LOXL2,LY6E,MAN1A1,MAP1B,MGP,MYC,NRIP1,PGR,RGS2,SAT1,SPARC,TGFBR2,TIMP2,TSC22D3,VEGFA,WNT5A,WNT5B,XBP1	347 (18)
Ecrg4	2.37066e-34	0.839249	0.388	0.178	5.10355e-30		Sphingosine-1-phosphate Signaling	1.72	0.075	1.134	ADCY1,Cdc42,GNAI1,PDGFRB,PDIA3,PIK3R1,RHOA,RHOBTB1,RHOC		PSEN1		peptidase		0.685		1.75e-12	ACTB,APOE,APP,ARF4,ATP2A2,AXL,BASP1,C1QBP,C1R,C1S,CCND1,CD9,CKB,DHRS7,DSTN,DUSP1,EGFR,ENPP2,F2R,FBL,FOS,GAS5,GJA1,HES1,HLA-E,HSPD1,HSPE1,IGF1,LRP1,MAP2,Meg3,MME,MYC,NCAM1,NUPR1,PDGFRB,PIK3R1,PPIA,PRDX6,RBPJ,STMN1,TGFBR2,TIPARP,Tpm1,TUBA1A,UBC	469 (19)
Bgn	3.91114e-87	0.836727	0.932	0.932	8.4199e-83		JAK/STAT Signaling	1.71	0.0854	1.134	CEBPB,FOS,JAK1,JUN,PIK3R1,RRAS,SOCS2		BDNF		growth factor		0.064		1.81e-12	ANXA5,APEX1,APP,AR,ATP2A2,BMP2,CCN1,CEBPB,CYGB,DUSP1,EEF1D,EEF2,FOS,FOSB,FTL,GAP43,GLUL,GNAI1,INHBB,ITGB5,JUN,KLF4,MALAT1,MAP1B,NCAM1,NGFR,PLTP,RHOA,RPL13,Rpl23a,RPS23,S100A10,SERPINH1,SFRP2,SPARC,SPRY2,TAGLN,THBS1,TIPARP,TMED2,Tmsb4x (includes others),TUBA1A	299 (18)
Sdc4	1.12754e-70	0.831156	0.83	0.718	2.42736e-66		PDGF Signaling	1.61	0.0814	1.134	FOS,JAK1,JUN,MYC,PDGFRB,PIK3R1,RRAS		corticosterone		chemical - endogenous mammalian	Activated	2.331		1.86e-12	ANXA1,APP,ATP1A1,ATP2B1,Ccl2,CCND1,CDK4,CEBPB,COL1A1,COL1A2,COL3A1,COL5A1,COL6A1,COL6A2,CRISPLD2,DIO2,FASN,FGF2,FOS,GAS6,GLUL,JUN,MYC,SLC6A2,TSC22D3,UCP2,XBP1	400 (20)
Cd63	4.94686e-171	0.819491	0.976	0.985	1.06496e-166		Xenobiotic Metabolism General Signaling Pathway	0.697	0.049	1.134	AHR,FTL,GSTK1,MAF,MGST1,PIK3R1,RRAS		SPDEF		transcription regulator	Inhibited	-2.183		1.93e-12	CD34,COL16A1,COL1A1,COL4A2,COL4A5,COL4A6,COL5A1,COL5A2,COL6A1,COL6A2,COL6A3,DKK3,EGFR,LASP1,LEF1,SDC1,SDC2,STMN1,WNT5A
Eln	5.78737e-77	0.816674	0.564	0.207	1.2459e-72		Aryl Hydrocarbon Receptor Signaling	5.2	0.113	1.155	AHR,ALDH1A1,ALDH2,CCND1,CDK4,CYP1B1,ESR1,FOS,GSTK1,HSP90AB1,HSP90B1,HSPB1,JUN,MGST1,MYC,NFIC,NFIX,NRIP1		DYSF		other		0.223	bias	2.05e-12	ANXA1,B2M,Ccl7,CD55,CD83,Ctla2a/Ctla2b,CTSH,CTSV,CXCL10,FASN,FN1,FTL,HLA-A,HSPA1A/HSPA1B,HSPB1,IFI16,ITGB3,PLPP3,PRSS23,PSAP,TCEAL9,TMEM123
Ctsk	2.55637e-83	0.813626	0.775	0.549	5.50334e-79		Osteoarthritis Pathway	5.4	0.0983	1.213	ADAMTS5,ANXA5,ATF4,BMP2,CEBPB,CREB5,DCN,FGF2,FN1,HES1,HTRA1,ITGB3,ITGB5,ITGB8,LEF1,LRP1,PTCH1,PTH1R,RARRES2,RBPJ,SDC4,TGFBR2,VEGFA		4-hydroxytamoxifen		chemical drug		1.757		2.35e-12	ANGPTL2,ATF3,CAPNS1,CCN1,CCND1,CD55,CDCA7,CEBPB,COL16A1,CYP1B1,DUSP1,EFEMP1,EGFR,ESR1,FOS,FOSB,FOSL2,FOXO1,HOXD11,IGF1,IGFBP3,JUN,JUNB,MYC,NFKBIA,PGR,PPP1R15A,PTGER4,THRB,ZFP36	363 (23)
Hspg2	1.81577e-89	0.813595	0.864	0.744	3.90899e-85		Intrinsic Prothrombin Activation Pathway	3.36	0.167	1.342	COL18A1,COL1A1,COL1A2,COL3A1,COL5A3,KNG1,THBD		butyric acid		chemical - endogenous mammalian		0.839		2.46e-12	A2M,ADCY1,ALDH1A1,ANXA1,ANXA5,AR,ATP2B4,CCND1,CD44,CD81,CD83,CDK4,COL4A2,COL5A1,COL5A2,COL6A3,DUSP1,ESR1,FASN,FOS,FSTL1,FYN,GBP2,GRN,GSN,HSPG2,IFI16,IGFBP3,IQGAP1,ITGB5,JCHAIN,KLF4,LY6E,MYC,NCL,NFKBIA,NPM1,NRP1,PDIA3,PLAT,PRDM1,PSAP,RHOA,S100G,SAT1,SEC61B,TGFBR2,UCP2,VEGFA,WNT5A	471 (20)
Gja1	4.02603e-70	0.812948	0.876	0.741	8.66724e-66		Renal Cell Carcinoma Signaling	2.29	0.1	1.342	FOS,HGF,JUN,PIK3R1,RPS27A,RRAS,UBC,VEGFA		1,2-dithiol-3-thione		chemical reagent		0.283		2.58e-12	ARF1,ATP1A1,CCT3,DAD1,DNAJB9,DSTN,EIF3E,GHR,Gsta4,HACD3,HSP90AB1,HSP90B1,LMNA,LPL,LY6E,P2RX4,PDIA3,PDIA4,PDIA6,PFN2,PPIB,RACK1,RAN,RPL18,RPLP0,RPS16,SEC61A1,SERINC3,SLC16A2,TMED2,Tpm1,XBP1	156 (6)
Fstl1	2.3187e-103	0.812853	0.956	0.979	4.99169e-99		Coronavirus Replication Pathway	1.78	0.111	1.342	ARCN1,COPA,Ifitm1,IFITM3,TUBA1A		ERK		group		1.278		2.8e-12	AXL,BGN,Ccl2,Ccl7,CCND1,CDK4,COL1A1,COL3A1,CTSK,CXCL10,DIO2,DUSP1,EGFR,ESR1,FGF2,FN1,FOS,FOSL2,FOXO1,FST,ITGB3,JUN,JUNB,LAMB1,MYC,MYLK,PRDM1,RECK,ROCK1,SOX4,THBS1,TUBA1A,VCAN,VEGFA,ZFP36	413 (19)
Enpp2	1.81402e-35	0.807402	0.633	0.478	3.90521e-31		Neuroprotective Role of THOP1 in Alzheimer's Disease	1.72	0.075	1.342	APP,C1R,HLA-A,HLA-E,HTRA1,HTRA3,KNG1,MME,PRSS23		miR-29b-3p (and other miRNAs w/seed AGCACCA)		mature microRNA	Inhibited	-3.496	bias	2.81e-12	ADAMTS2,CCND1,COL1A1,COL1A2,COL3A1,COL4A2,COL4A5,COL5A1,COL5A2,COL5A3,FAM3C,INSIG1,KLF4,LOXL2,PIK3R1,PLOD2,SPARC,TGFBR2,Tpm1,VCAN,VEGFA	361 (15)
Pla1a	5.43967e-59	0.797855	0.491	0.209	1.17105e-54		Agrin Interactions at Neuromuscular Junction	1.54	0.0857	1.342	ACTB,EGFR,JUN,LAMB1,Nrg1,RRAS		miR-335-3p (miRNAs w/seed UUUUCAU)		mature microRNA	Inhibited	-2.496	bias	2.88e-12	ADAMTS2,COL1A1,COL1A2,COL4A2,COL4A5,COL5A1,COL5A2,LOXL2,PLOD2,SPARC,TGFBR2,Tpm1,VCAN
Ggt5	3.68684e-114	0.796407	0.554	0.104	7.93704e-110		LXR/RXR Activation	1.27	0.065	1.342	APOE,FASN,HADH,KNG1,LPL,NGFR,PLTP,SERPINF1		WT1		transcription regulator		-1.175		3.07e-12	CCL11,CCND1,CTSV,CXCL10,EGFR,ESR1,FOSB,GRB10,GSN,HDLBP,HSP90B1,HSPG2,IGF1,ITM2B,JUNB,JUND,KLF4,LRP1,MGST1,MYC,MYL6,PDIA4,PHLDA1,PPIB,Ptma (includes others),RALGPS2,RBPJ,ROCK1,RPL19,SDC1,SH3BP5,SLC6A6,THBS1,TSC22D1,VEGFA,WNT4	345 (11)
Sec61b	5.80925e-74	0.795234	0.931	0.956	1.25062e-69		Thrombopoietin Signaling	1.23	0.0794	1.342	FOS,JUN,MYC,PIK3R1,RRAS		SP600125		chemical drug	Inhibited	-3.278		3.11e-12	APOE,ATF3,Ccl2,CCN1,CCND1,CD44,CD83,CEBPB,CKAP4,COL1A1,COL4A2,CXCL10,CYGB,DDIT4L,DUSP1,EMB,FABP5,FASN,FN1,FOS,FOSB,FOXO1,GBP2,GRB10,IGF1,IL13RA2,ITGB5,JUN,JUNB,LGALS9B,NFKBIA,NUPR1,P4HA2,PDGFRB,PGR,SERPINH1,SPARC,THBS1,VEGFA,ZFP36	321 (17)
Cd9	2.11079e-73	0.792223	0.835	0.717	4.5441e-69		WNT/Ca+ pathway	1.21	0.0781	1.342	ATF4,CREB5,PDIA3,WNT5A,WNT5B		COL18A1	-0.44	other		0.729		3.55e-12	CCND1,CD34,CDH5,EDNRB,EGFR,EPHB2,F2R,FGF2,FN1,FOS,HGF,ITGB3,JUN,JUNB,KNG1,LDHA,MYC,NRP1,THBS1,TUBA1A,VEGFA	282 (20)
Isoc1	1.88452e-76	0.789445	0.874	0.839	4.057e-72		Ceramide Signaling	0.742	0.0556	1.342	FOS,JUN,NGFR,PIK3R1,RRAS		FSH		complex		0.134		3.85e-12	ACTB,ADAMTS1,AHR,AR,ARL4C,ATP2A2,ATP2B1,ATP5IF1,AXL,CCND1,CD55,COL18A1,CPE,CTSV,DNAJB9,DUSP1,EGFR,ESR1,FGF2,FOS,FOSB,FOSL2,FOXO1,FST,IGFBP3,ILK,INHBB,ITGB5,JUN,JUNB,LOX,MYC,P4HA2,PGR,PLA1A,PLAT,PRNP,RAB1A,RAB2A,TGFBR2,THBS1,TIMP2,Tpm4,TUBA1A,VEGFA,YBX3	288 (15)
a	4.325e-111	0.787109	0.513	0.084	9.31086e-107		Amyotrophic Lateral Sclerosis Signaling	0.73	0.0522	1.342	CAPNS1,GLUL,IGF1,PIK3R1,SSR4,VEGFA		cyclosporin A		biologic drug		-0.341		3.86e-12	A2M,ANXA1,APOE,APP,ATF3,ATP1A1,BGN,BMP2,CCL11,CCND1,CD200,CD44,CD55,CD83,CDK4,COL1A1,COL4A2,EDNRB,EGFR,FASN,FBLIM1,FN1,FOS,FOSB,FOXO1,FST,FYN,GAS5,GJA1,HERPUD1,HSPD1,JUN,MAF,MIF,MYC,MYH10,NFKBIA,NGFR,PA2G4,PARD3,PPIA,S100A10,SERPINH1,SSR4,TAGLN,Tpm1,VEGFA,WNT5A,XAF1	425 (20)
Nrg1	3.34369e-126	0.785557	0.498	0.039	7.1983e-122		Androgen Signaling	0.693	0.0473	1.342	AR,Calm1 (includes others),CALR,CCND1,GNAI1,GNG12,JUN,POLR2F		PTP4A1		phosphatase		0.17		3.91e-12	ANXA5,COL5A1,COL6A1,COL6A2,EEF1A1,EEF2,FASN,HSPA1A/HSPA1B,IFI16,IGFBP7,IMPDH2,ITGB8,MYADM,NOP56,PIK3R1,PPP1R12A,PRDX2,RAN,ROCK1,ROCK2,SPARC,STMN1,TKT,VCAN
Mbnl1	3.00751e-86	0.780245	0.882	0.822	6.47456e-82		Melanocyte Development and Pigmentation Signaling	0.666	0.0521	1.342	ADCY1,ATF4,CREB5,PIK3R1,RRAS		VEGFA	0.419	growth factor	Activated	3.156		4.24e-12	ADAMTS1,ALDH2,BMP2,Ccl2,CCN1,CCND1,CD34,CD55,CD83,CDH5,COL1A1,CSTB,CTSB,CTSV,CXCL10,FGF2,FN1,FOS,FOSB,GJA1,GRB10,HES1,IGFBP5,ITGB3,JUNB,LMNA,MYLK,NDUFA1,NR2F2,NRP1,PDGFRB,PIM1,PLAT,PLPP3,SET,SPARC,THBD,THBS1,VEGFA	374 (18)
Apoe	2.41863e-41	0.77976	0.724	0.556	5.20683e-37		Reelin Signaling in Neurons	0.613	0.0476	1.342	APOE,APP,FYN,MAP1B,PIK3R1,RHOA		CHUK		kinase	Activated	3.236	bias	4.95e-12	AEBP1,AMPD3,ATF3,BMP2,CCL11,Ccl2,CCND1,CEBPB,COL18A1,CTSB,CXCL10,DCN,ENPP2,FOS,GBP2,GRN,HLA-A,IFI16,ITGB3,ITM2B,JUNB,MFAP5,MGP,Mt1,Mt2,MYC,NFKBIA,OGN,SLC16A2,SMOC2,SOD3,VEGFA	324 (14)
Rock1	4.06237e-87	0.777548	0.87	0.842	8.74547e-83		Apoptosis Signaling	0.575	0.0481	1.342	CAPNS1,LMNA,NFKBIA,ROCK1,RRAS		IKZF1		transcription regulator	Inhibited	-3.841		5.04e-12	ABCA9,AXL,B2M,CD34,DIPK1A,DNM3,FKBP9,FN1,FOXO1,GAS6,GRN,HES1,IFI16,IGF1,IL6ST,KLF4,LHFPL2,LRP1,MAP2,MYC,NCAM1,NFIX,NGFR,P2RX4,PRNP,PTH1R,RAB11FIP2,S100A16,SELENOM,SEMA5A,SERPINH1,SH3BP5,SPPL2A,Sult1a1,TMEM119	35 (2)
Map1lc3a	8.42355e-101	0.77212	0.91	0.924	1.81342e-96		Gustation Pathway	0	0.0246	1.342	ADCY1,LPL,P2RX4,P2RY14,SCNN1B		AGN194204		chemical drug	Activated	3.914		5.12e-12	Acot1,AHR,ANGPTL7,ARL4C,ATF3,ATP1A1,BZW2,COL6A2,COTL1,CSRP1,CYB5A,DCN,DUSP1,GBP2,GJA1,GNAI1,HTRA3,IFITM3,IL4R,KLF6,LAMP1,LMNA,LPL,MAN1A1,MYC,NRIP1,PARM1,PHLDA1,PIM1,PRNP,RAMP3,STRA6,XBP1
Tpm1	1.80649e-62	0.767369	0.825	0.752	3.88901e-58		Neurotrophin/TRK Signaling	2.43	0.105	1.414	ATF4,CREB5,FOS,JUN,NGFR,PIK3R1,RRAS,SPRY2		SB203580		chemical drug	Inhibited	-2.457	bias	5.54e-12	ANXA1,ANXA3,ATF3,BMP2,CCL11,Ccl2,Ccl7,CCND1,CD200,CD47,CD55,CD83,CEBPB,COL1A1,COL1A2,COL3A1,CTSH,CTSK,CXCL10,CYP1B1,DUSP1,EDNRB,EFEMP1,FN1,FOS,FOSB,GBP2,GJA1,Gsta4,IGFBP3,IL13RA2,ITGB3,JUN,JUNB,JUND,MYC,NFKBIA,PDGFRB,PLA1A,PLAT,PPP1R15A,RCN3,S100A10,SERPING1,SOD3,SPARC,TAGLN,THBS1,TIMP2,UCP2,VEGFA	310 (14)
Cygb	1.87908e-75	0.762491	0.746	0.455	4.04528e-71		B Cell Receptor Signaling	0	0.0159	1.414	ATF4,Calm1 (includes others),CREB5,FOXO1,Igha,IGKC,JUN,NFKBIA,PIK3R1,RRAS		miR-30c-5p (and other miRNAs w/seed GUAAACA)		mature microRNA	Inhibited	-3.94	bias	5.83e-12	ADAMTS2,ATP2A2,COL1A1,COL1A2,COL4A2,COL4A5,COL5A1,COL5A2,HES1,JUN,LOXL2,MBNL1,NCL,P4HA2,PLOD2,PNP,PTGFRN,RBMS1,SPARC,TGFBR2,TMCO1,TMED10,TMED2,TMED3,Tpm1,VCAN,WNT5A
Spon1	1.28699e-54	0.757903	0.89	0.934	2.77063e-50		Pulmonary Healing Signaling Pathway	2.97	0.0804	1.5	CCND1,EGFR,FYN,LEF1,MMP23B,MYC,NFKBIA,NGFR,RBPJ,RRAS,THBS1,VEGFA,WNT4,WNT5A,WNT5B,WWTR1		MAPK14		kinase	Activated	2.23		6.05e-12	ATP2B4,BMP2,CALR,Ccl2,Ccl7,CCND1,CD83,COL1A1,CXCL10,DUSP1,EFEMP1,EGFR,FASN,FN1,FOS,FOSL2,GJA1,HAND2,ITGB8,JUN,JUNB,JUND,LEF1,MAOB,NGFR,NRP1,TAGLN,TIMP2,Tpm1,VEGFA,ZFP36	316 (16)
Nav1	2.50203e-77	0.757241	0.728	0.425	5.38636e-73		Ephrin Receptor Signaling	2.92	0.0796	1.508	ATF4,CREB5,EPHB2,FYN,GNAI1,GNG12,ITGB3,ITGB5,ITGB8,RGS3,RHOA,ROCK1,ROCK2,RRAS,SDC2,VEGFA		PRKAG3		kinase				6.26e-12	CD55,Cdc42,CDH5,DDIT4L,EIF4B,FTL,GADD45G,GAS5,GJA1,GPX3,IGFBP5,JUNB,KLF4,METTL7A,NAP1L1,NRIP1,RAMP1,REV3L,RPL12,RPL13A,RPL5,Rps3a1,SELENOS,TMEM100,TPPP3,WNT4,ZEB2,ZFP36
Kdelr3	2.2336e-64	0.75098	0.779	0.669	4.80848e-60		RHOA Signaling	2.53	0.0887	1.508	ACTB,IGF1,MYL12B,MYL6,MYL9,MYLK,PFN2,PPP1R12A,RHOA,ROCK1,ROCK2		carbon tetrachloride		chemical toxicant	Activated	2.279		6.55e-12	APOE,ATF3,Calm1 (includes others),Ccl2,CEBPB,COL1A1,COL1A2,COL3A1,CXCL10,DUSP1,FN1,FOS,Gsta4,GSTK1,HGF,HSPB1,HSPD1,IGF1,IGFBP5,IL13RA2,JUN,JUNB,JUND,Mt1,Mt2,MYC,PDGFRB,PPP1R15A,PRNP,S100A6,Sult1a1,TGFBR2,TIMP2	467 (18)
Arf4	7.62924e-90	0.745645	0.914	0.938	1.64242e-85		Leukocyte Extravasation Signaling	1.23	0.057	1.508	ACTB,CD44,CDH5,GNAI1,MMP23B,MYL6,PIK3R1,RHOA,ROCK1,ROCK2,TIMP2		SMAD7		transcription regulator		-1.698		6.83e-12	ADAMTS2,ADH1C,BGN,BMP2,BZW2,Ccl2,CDK4,COL1A1,COL1A2,COL3A1,COL6A1,COL6A3,CXCL10,DCN,EFEMP1,FN1,FOXO1,FST,GAS6,MATN2,MYC,NFKBIA,PLAT,PMEPA1,TAGLN,TGFBR2,VEGFA	290 (17)
Atp8b1	8.50426e-68	0.745214	0.802	0.628	1.8308e-63		Regulation Of The Epithelial Mesenchymal Transition By Growth Factors Pathway	2.7	0.0781	1.604	EGFR,FGF2,FOS,FOXO1,HGF,JAK1,JUN,NGFR,PDGFRB,PIK3R1,RHOA,RRAS,TGFBR2,WWTR1,ZEB2		ERK1/2		group		0.736		7.05e-12	B2M,BMP2,CALR,CCL11,Ccl2,CCND1,CD44,CDK4,CEBPB,COL1A1,COL3A1,CTSB,CTSV,CXCL10,DUSP1,ESR1,FGF2,FN1,FOS,FOSB,FOXO1,GJA1,HLA-A,HPGD,IGFBP3,ITGB3,JUN,JUNB,JUND,MYC,Nrg1,PTGER4,PTN,RHOC,S100A6,TAPBP,TIMP2,VCAN,VEGFA	284 (15)
Pcolce	8.66188e-49	0.744681	0.632	0.411	1.86473e-44		Colorectal Cancer Metastasis Signaling	5.32	0.0923	1.606	ADCY1,CCND1,Cdc42,EGFR,FOS,GNAI1,GNG12,IL6ST,JAK1,JUN,LEF1,LRP1,MMP23B,MYC,PIK3R1,PTGER4,RHOA,RHOBTB1,RHOC,RRAS,TGFBR2,VEGFA,WNT4,WNT5A,WNT5B		CALCA		other		-0.236		7.4e-12	ADD3,AHNAK,CD44,CD83,COL3A1,Ctla2a/Ctla2b,CTSK,EIF4B,FOS,FOSL2,GNG12,IGF1,IL4R,JUNB,LMNA,LMO4,MME,MYC,NFKBIA,NRP1,PRDM1,PTGER4,RAMP1,RAMP3,RBPJ,SDC4,SEC22B,SEC61B,ZEB2	480 (20)
Mrc2	1.59893e-102	0.74043	0.776	0.444	3.44219e-98		Systemic Lupus Erythematosus In T Cell Signaling Pathway	0	0.0297	1.606	ATF4,B2M,CD44,Cdc42,CREB5,ESR1,FOS,GNAI1,H2-T22,HLA-A,HLA-E,JUN,PIK3R1,RHOA,RHOBTB1,RHOC,ROCK1,ROCK2,RRAS		miR-1-3p (and other miRNAs w/seed GGAAUGU)		mature microRNA	Inhibited	-3.58	bias	8.32e-12	ARCN1,ARF4,AXL,Calm1 (includes others),CNN3,CSRP1,EGFR,ESR1,FBLN2,FSTL1,GJA1,HACD3,HAND2,IGF1,LASP1,LRP1,MEF2A,MRC2,NRP1,OAT,PNP,PPIB,RAB11FIP2,SDC4,SERP1,SH3PXD2B,SLC44A1,SYNE1,THBS1,Tmsb4x (includes others)
Hspa1a	3.61177e-12	0.739282	0.474	0.367	7.77541e-08		Apelin Liver Signaling Pathway	3.76	0.231	1.633	COL18A1,COL1A1,COL1A2,COL3A1,COL5A3,PDGFRB		PAX3-FOXO1		fusion gene/product		-1.6		8.64e-12	ANXA1,ANXA5,ATP1A1,AXL,CALR,CCN1,CCND1,CCT5,CCT6A,CD63,DUSP1,EEF2,EMB,FABP5,FBL,FOXO1,GRN,HSPA1A/HSPA1B,HTRA1,Ifitm1,IGFBP5,IL4R,IL6ST,ILK,MYH10,MYH9,NGFR,OGN,P4HB,PRRX1,PRSS23,RPL26,RPL6,RPS6,SDC1,TIMP2,ZFP36L2
Pnp	1.3834e-63	0.739019	0.747	0.564	2.97818e-59		Relaxin Signaling	1.83	0.071	1.633	ADCY1,APEX1,FOS,GNAI1,GNG12,JUN,NFKBIA,PDE5A,PIK3R1,SLC39A7,VEGFA		Jnk		group		1.737		9.34e-12	A2M,ANXA5,APP,BTG1,CCL11,Ccl2,CCND1,CD44,CD55,CD83,CDK4,COL1A1,COL3A1,DUSP1,FBXO32,FN1,FOS,FOSB,GAP43,GJA1,HES1,IGF1,JUN,JUND,KLF6,MRC2,MYC,PLAT,STRA6,TGFBR2,VCAN,ZFP36	410 (16)
Col16a1	2.46968e-88	0.723354	0.854	0.7	5.31672e-84		RAC Signaling	1.76	0.0725	1.633	CD44,IQGAP1,ITGB3,ITGB5,ITGB8,JUN,PARD3,PIK3R1,RHOA,RRAS		cigarette smoke		chemical toxicant	Activated	2.481		9.36e-12	AHR,ATF4,CCL11,Ccl2,CCN1,CCND1,CCT5,CKB,COL4A2,CXCL10,CYP1B1,ELN,FABP5,FBXO32,FN1,FOS,FTL,GADD45G,GPX3,IGF1,JAK1,JUN,KLF4,LAMP2,MAP1LC3A,NFKBIA,P2RX4,RAMP2,RPS6,SOCS2,SOD3,Tmsb4x (includes others),UBC,VEGFA,WNT5A,XBP1	377 (17)
Jchain	1.51919e-23	0.72191	0.308	0.136	3.27052e-19		Regulation Of The Epithelial Mesenchymal Transition In Development Pathway	1.59	0.0805	1.633	LEF1,LOX,PTCH1,RBPJ,WNT4,WNT5A,WNT5B		PI3K (complex)		complex		0.409		9.65e-12	ATF3,ATF4,Ccl2,CCND1,CCT6A,CD44,CD55,CDK4,CEBPB,COL1A1,CXCL10,DUSP1,FABP5,FBXO32,FN1,FOS,FOXO1,GAP43,GJA1,IGF1,JUN,LASP1,LEF1,LSP1,MAP2,MYC,NCL,NFKBIA,PIM1,PRDM1,PRDX2,RGS2,RPS6,STMN1,TAGLN,THBS1,VEGFA,XBP1	296 (19)
Jund	2.14892e-39	0.717562	0.921	0.948	4.6262e-35		TGF-β Signaling	1.38	0.0729	1.633	BMP2,FOS,INHBB,JUN,PMEPA1,RRAS,TGFBR2		IL15		cytokine		0.215		1.08e-11	AHR,ANXA1,ATF4,BTG1,CCL11,Ccl2,CCND1,CD44,CD55,CD83,CDK4,CEBPB,CXCL10,FYN,GGT5,HSPE1,ITGB5,JUN,JUNB,LAMP1,LDHA,LEF1,LSP1,MAF,MIF,MLLT3,MYC,NCAM1,NFKBIA,NME4,OGN,PA2G4,PDIA3,PDIA4,PIK3R1,PIM1,PNP,PRDM1,PSAP,PTP4A2,RBPJ,RPS6,SET,SOCS2,TGFBR2,TKT,VEGFA,XBP1,ZFP36	389 (17)
Mmp23	5.61256e-70	0.71646	0.836	0.763	1.20827e-65		NGF Signaling	1.36	0.0678	1.633	ATF4,CREB5,NGFR,PIK3R1,RHOA,ROCK1,ROCK2,RRAS		NR3C1		ligand-dependent nuclear receptor		-0.336		1.09e-11	A2M,ABHD2,ACTB,ADH1C,ANGPTL7,ANXA1,APOE,APP,B2M,BMP2,BOK,BTG1,C1R,Ccl2,CCN1,CCND1,CD47,CD83,CEBPB,COL1A1,COL1A2,COL3A1,COL5A1,COL6A1,COL6A2,CXCL10,DAD1,DUSP1,F2R,FN1,FOS,FOXO1,GAP43,GBP2,GLUL,GPX3,GULP1,HERPUD1,HMGCS2,HSP90AB1,IGF1,JUN,JUND,LMO4,LOX,Mt1,MYC,NFKBIA,NGFR,OAT,PIK3R1,PLAT,PPP1R15A,PTP4A2,RGS2,ROCK1,SERINC3,SH3GLB1,SOX4,THBD,THBS1,TIPARP,TSC22D3,WDR12,WNT5A	464 (23)
Tceal9	5.29112e-88	0.715582	0.927	0.935	1.13907e-83		CREB Signaling in Neurons	0.955	0.043	1.633	ADCY1,ATF4,CALCRL,Calm1 (includes others),CREB5,EDNRB,EGFR,F2R,FGF2,GHR,GNAI1,GNG12,GPR153,HGF,IGF1,NGFR,P2RY14,PDGFRB,PDIA3,PIK3R1,POLR2F,PTGER4,PTH1R,RRAS,TGFBR2,VEGFA		mir-29		microRNA	Inhibited	-2.602		1.1e-11	AR,CCND1,Cdc42,COL1A1,COL1A2,COL3A1,COL4A2,COL4A5,COL5A2,ELN,FN1,IGF1,KLF4,LPL,PDGFRB,PIK3R1,SFRP2,SPARC,THBS1,Tpm1,VEGFA	385 (20)
Lgals3bp	1.57412e-68	0.71396	0.772	0.606	3.38876e-64		MSP-RON Signaling In Macrophages Pathway	0.708	0.0513	1.633	ATF4,CREB5,FOS,JUN,PIK3R1,RRAS		docosahexaenoic acid		chemical drug		-0.382		1.13e-11	APOE,APP,ATF4,Ccl2,CD44,CD83,CEBPB,COL1A1,DNAJB9,FASN,FOS,FOXO1,GDF10,HPGD,LDHA,LOX,LOXL1,LOXL2,MYC,PDE5A,PIK3R1,PLAT,PLTP,SDC1,SERPINH1,TGFBR2,THBS1,TIMP2,UCP2	348 (18)
Spry2	3.3776e-84	0.712633	0.628	0.271	7.27129e-80		Necroptosis Signaling Pathway	0.372	0.0382	1.633	AXL,CAPNS1,GLUL,JAK1,NGFR,UBC		IGF1R	0.306	transmembrane receptor	Activated	2.5		1.18e-11	ANXA3,APP,BMP2,CALU,CAVIN3,CEBPB,COL18A1,COL1A1,COL3A1,COL4A2,ESR1,FASN,FOS,GABARAP,GRB10,HTRA1,IGF1,IGFBP3,IGFBP5,INHBB,LASP1,LPL,Meg3,MYC,NDUFA1,PLAT,RAB1A,RHOA,RPL10A,RPL24,RPL3,RPL7,RPS26,S100A10,SDC4,SLC16A2,VEGFA,ZFP36L2	404 (24)
Pdgfrb	1.86145e-81	0.708106	0.783	0.537	4.00733e-77		Cholecystokinin/Gastrin-mediated Signaling	2.68	0.0924	1.667	Cdc42,EGFR,FOS,JUN,MEF2A,RHOA,RHOBTB1,RHOC,ROCK1,ROCK2,RRAS		HIF1A	0.292	transcription regulator	Activated	2.169		1.25e-11	ADAMTS1,AHR,APOE,ATP2A2,AXL,BGN,BMP2,Ccl2,Ccl7,CCN1,CCND1,CD164,CD44,CXCL10,CYB5A,EDNRB,EGFR,FHL1,FN1,FOS,FYN,GHR,GJA1,HSPB1,IFI16,IGF1,IGFBP3,IGFBP5,IL17RA,INHBB,ITGB3,ITGB5,JUN,KIAA1217,LDHA,LOX,LOXL2,MAF,MANF,MIF,MYC,NFKBIA,NPM1,P4HA2,PLOD2,PPIA,QKI,SDC4,SLC29A1,SLC39A7,THBS1,VEGFA	289 (13)
Atf5	5.59007e-69	0.705742	0.732	0.515	1.20343e-64		eNOS Signaling	1.75	0.0692	1.667	ADCY1,Calm1 (includes others),ESR1,HSP90AB1,HSP90B1,HSPA1A/HSPA1B,Hspa1b,KNG1,PIK3R1,PRKG1,VEGFA		Ca2+		chemical - endogenous mammalian		0.966		1.29e-11	AHR,APEX1,APP,AR,ATF3,ATP2A2,CALR,CCN1,CCND1,CD83,CDK4,CEBPB,COL1A1,CSRP1,CYP1B1,DUSP1,EGFR,FABP5,FASN,FGF2,FN1,FOS,FOSL2,GJA1,JUN,JUNB,JUND,KLF4,MEF2A,MGP,NFKBIA,NGFR,S100G,TAGLN,TIMP2,VEGFA	430 (21)
Prkg1	6.0247e-113	0.702557	0.588	0.138	1.297e-108		Nitric Oxide Signaling in the Cardiovascular System	1.74	0.0756	1.667	ATP2A2,Calm1 (includes others),HSP90AB1,HSP90B1,KNG1,PDE5A,PIK3R1,PRKG1,VEGFA		HOXA10	-0.814	transcription regulator		-1.065		1.3e-11	ACTB,ALDH1A1,APOE,COL3A1,CTSV,EGFR,ENPP2,FKBP3,FN1,FST,GAS6,GJA1,HDLBP,HOXA11,IGFBP3,IGFBP5,ITGB3,MAP1B,Meis1,MYLK,NCAM1,P4HB,PIK3R1,PTGER4,RNASE4,SAT1,SFRP4,THBD,WNT4
Mug1	5.57367e-128	0.702012	0.45	0.005	1.1999e-123		White Adipose Tissue Browning Pathway	1.41	0.0662	1.667	ADCY1,ATF4,CEBPB,CREB5,DIO2,LDHA,PRKG1,THRB,VEGFA		indomethacin		chemical drug		0.365		1.47e-11	A2M,ADAMTS1,ADAMTS5,ANXA1,APP,Ccl2,CCND1,CD34,CD44,CD55,CEBPB,FASN,FBLIM1,FGF2,FOS,GAS5,HGF,IFITM3,IGF1,LOXL2,LPL,MANF,MYC,NGFR,P4HB,PGR,PIM1,PLA1A,PTGER4,S100A10,SDC1,UCP2,VCAN,VEGFA	438 (20)
Greb1	1.43697e-138	0.701916	0.598	0.089	3.0935e-134		Role of NFAT in Regulation of the Immune Response	0	0.0187	1.667	Calm1 (includes others),FOS,FYN,GNAI1,GNG12,HLA-A,JUN,MEF2A,NFKBIA,PIK3R1,RRAS		P38 MAPK		group	Activated	2.656		1.58e-11	ANXA5,ATF3,BGN,BMP2,CCL11,Ccl2,CCND1,CD44,CD55,CD83,CDH5,CEBPB,COL3A1,CTSK,CXCL10,DIO2,DUSP1,EDNRB,FBXO32,FGF2,FN1,FOS,FST,GJA1,HTRA1,IGFBP5,ITGB3,ITGB8,JUN,JUNB,KDELR3,KLF4,MIF,MYC,NGFR,PRDM1,SDC2,SLC6A2,THBS1,TIMP2,VEGFA,WNT5A,ZFP36	314 (14)
Flrt2	2.68677e-72	0.700869	0.547	0.214	5.78407e-68		NF-κB Signaling	0	0.0158	1.667	BMP2,EGFR,GHR,NFKBIA,NGFR,PDGFRB,PIK3R1,RRAS,TGFBR2		kainic acid		chemical toxicant	Activated	2.563		1.71e-11	APOE,APP,ATF3,ATF4,Ccl2,CCND1,CD200,CDK4,CEBPB,DUSP1,FGF2,FOS,FOSB,FOSL2,GAP43,JUN,JUNB,JUND,MEF2A,NCAM1,NGFR,PPP1R15A,RGS2,SDC1,SPTY2D1,TIPARP,VEGFA	257 (20)
Btbd9	1.10583e-76	0.700491	0.634	0.313	2.38063e-72		Insulin Secretion Signaling Pathway	2.03	0.063	1.698	ADCY1,ATF4,CPE,CREB5,FYN,GHR,JAK1,PABPC1,PDIA3,PIK3R1,SCNN1B,SEC61A1,SEC61B,SEC61G,SSR1,SSR2,SSR4		epigallocatechin-gallate		chemical drug		-0.578		1.91e-11	AHR,APP,AR,AXL,Ccl7,CCN1,CCND1,CEBPB,COL18A1,CTSK,CXCL10,EGFR,ESR1,FN1,FOS,FOSB,FOSL2,GJA1,HES1,IL6ST,ITGB3,JUN,JUNB,JUND,LAMP1,MYC,NFKBIA,PDGFRB,PDIA4,PGR,PTN,TIMP2,VEGFA	304 (18)
Pmepa1	2.28814e-57	0.699583	0.5	0.205	4.92592e-53		ILK Signaling	9.25	0.136	1.706	ACTB,ATF4,BMP2,CCND1,Cdc42,CREB5,FBLIM1,FN1,FOS,ILK,ITGB3,ITGB5,ITGB8,JUN,LEF1,MYC,MYH10,MYH9,MYL6,MYL9,NACA,PIK3R1,PPP1R12A,RHOA,RHOBTB1,RHOC,VEGFA		TSC2		other		-1.397		1.99e-11	A2M,ANXA1,ATF3,ATF4,Ccl2,CCND1,CRIP1,CXCL10,ENPP2,FASN,FOS,GALC,GAP43,GSN,HMGCS2,HSPB1,IFITM3,IGFBP5,MAOB,MGP,Mt1,PDGFRB,Rpl32,S100A6,TAGLN,UCP2,ZFP36	371 (17)
Hspa1b	2.5128e-07	0.699236	0.439	0.372	0.00540956		Acute Phase Response Signaling	3.31	0.0865	1.732	A2M,C1R,C1S,CEBPB,FN1,FOS,FTL,IL6ST,JUN,NFKBIA,NGFR,PIK3R1,RRAS,SERPINF1,SERPING1,SOCS2		ADORA2A		G-protein coupled receptor		-1.083		1.99e-11	APP,ATP2A2,ATP2B1,ATP8A1,Ccl2,CCT5,CD81,CKB,COL3A1,COL6A1,CXCL10,DSTN,DUSP1,EEF2,Eif1,FBL,FOS,G3BP2,IFITM3,NFKBIA,P4HB,ROCK1,SPARC,TSC22D3,VEGFA	266 (16)
Col5a3	1.00071e-95	0.698074	0.528	0.128	2.15434e-91		Cardiac Hypertrophy Signaling (Enhanced)	4.12	0.0664	1.768	ADCY1,APEX1,ATP2A2,Calm1 (includes others),EDNRB,FGF2,GHR,GNAI1,GNG12,HAND2,HSPB1,IGF1,IL13RA2,IL17RA,IL4R,IL6ST,ITGB3,ITGB5,ITGB8,JUN,MEF2A,MYC,NGFR,PDE5A,PDIA3,PIK3R1,PRKG1,RHOA,ROCK1,ROCK2,RPS6,RRAS,TGFBR2,WNT4,WNT5A,WNT5B		PC-SPES		chemical drug				2.08e-11	ANXA1,AR,B2M,CCND1,CD9,COL16A1,COL1A1,COL4A2,DAD1,DSTN,FTL,HERPUD1,MGST1,MTCH1,MYL6,P4HB,PA2G4,PPP1R15A,PRDX6,RAN,TIA1
Tagln	5.39041e-36	0.697013	0.294	0.088	1.16045e-31		Factors Promoting Cardiogenesis in Vertebrates	4.34	0.106	1.807	ATF4,BMP2,CCND1,CREB5,LEF1,LRP1,MYC,NOG,PDIA3,RHOA,ROCK1,ROCK2,TGFBR2,WNT4,WNT5A,WNT5B		PPARA		ligand-dependent nuclear receptor		0.248		2.16e-11	Acot1,ALDH2,APEX1,APOE,APP,ASL,C1R,C1S,Ccl2,CCND1,CD63,CDK4,CEBPB,CFH,DIO2,ETHE1,FABP5,FASN,FOS,GLUL,Gsta4,GSTK1,HADH,HGF,HLA-E,HMGCS1,HMGCS2,HSD17B10,HSD17B11,IFITM3,IGFBP3,IGFBP5,INSIG1,KHK,LPL,MGST1,MYC,NFKBIA,PHLDA1,PLTP,PRDX6,QPCT,SAR1A,SAT1,SERINC2,SOCS2,SRM,UCP2,VEGFA	303 (22)
Dusp1	5.0585e-36	0.69394	0.407	0.188	1.08899e-31		Actin Cytoskeleton Signaling	5.58	0.098	1.886	ACTB,F2R,FGF2,FN1,GNG12,GSN,IQGAP1,ITGB3,ITGB5,ITGB8,KNG1,MYH10,MYH9,MYL12B,MYL6,MYL9,MYLK,PFN2,PIK3R1,PPP1R12A,RHOA,ROCK1,ROCK2,RRAS		FKBP10	0.515	enzyme		-1.99	bias	2.29e-11	BGN,COL16A1,COL18A1,COL1A1,COL1A2,COL3A1,COL5A1,COL5A2,COL6A1,COL6A2,COL6A3,CRISPLD2,EPHB2,IGF1,PLOD2,PRNP,SLC16A2
Surf4	4.82501e-71	0.684217	0.829	0.733	1.03873e-66		PAK Signaling	2.21	0.0847	1.89	ITGB3,ITGB5,ITGB8,MYL12B,MYL6,MYL9,MYLK,PDGFRB,PIK3R1,RRAS		Immunoglobulin		complex		1.536		2.62e-11	APP,B2M,BMP2,CALR,Ccl2,Ccl7,CD164,CD44,CD63,CD83,CDK4,COL1A1,COL3A1,CRISPLD2,CTSH,CXCL10,CYP1B1,DUSP1,EDNRB,ELN,FASN,FN1,FOS,FOSB,FOXO1,HLA-A,HLA-E,IFI16,Ifi27l2a/Ifi27l2b,IFITM3,Igha,IL4R,IMPDH2,ITGB5,ITGB8,JCHAIN,KCTD12,KLF4,LAMP1,LGALS3BP,LPL,LSP1,MAF,MEF2A,MYC,NDUFA1,NFKBIA,NKTR,NRP1,PDIA6,PRDM1,RGS2,RPS11,RPS3,RPS6,RPS9,SAT1,SDC1,SLC29A1,SLC6A6,Sult1a1,THBD,TSC22D3,VCAN,VEGFA,XAF1,XBP1,YBX3,…	413 (19)
Cebpb	3.10784e-44	0.680263	0.722	0.568	6.69055e-40		Synaptic Long Term Potentiation	0.854	0.0543	1.89	ADCY1,ATF4,Calm1 (includes others),CREB5,PDIA3,PPP1R12A,RRAS		MAPK9		kinase		0.436		2.66e-11	Ccl2,Ccl7,CEBPB,DIO2,FASN,FOS,FOSL2,HMGCS1,IFI16,JUN,JUNB,JUND,KLF6,LGALS3BP,LMNA,LPL,MARCKSL1,MIF,MYC,NCL,PDIA3,PLA1A,PLAT,PPP1R15A,PTCH1,RPSA,SOD3,ZFP36	437 (19)
Calcrl	1.47803e-57	0.679842	0.69	0.452	3.18191e-53		Regulation of IL-2 Expression in Activated and Anergic T Lymphocytes	0	0.0152	1.89	Calm1 (includes others),FOS,FYN,JUN,NFKBIA,RRAS,TGFBR2		ITGB1	0.284	transmembrane receptor	Inhibited	-2.144		2.75e-11	ADAMTS2,ADAMTS5,ADAMTSL1,APOE,COL1A1,COL1A2,COL5A2,FBN2,FN1,FOS,HSPG2,ITGB3,JUN,JUNB,LAMB1,LOX,LOXL1,MATN2,MYC,OLFML3,SPON1,THBS1,TIMP2,VEGFA,WNT5A	349 (18)
Slc41a1	7.23765e-88	0.678139	0.648	0.285	1.55812e-83		TEC Kinase Signaling	0	0.0242	1.89	ACTB,Cdc42,FOS,FYN,GNAI1,GNG12,ITGB3,ITGB5,ITGB8,JAK1,PIK3R1,RHOA,RHOBTB1,RHOC		INSR		kinase		-0.446		2.93e-11	ALDH1A1,ALDH2,ATF3,ATP1A1,ATP2A2,ATP2B1,Calm1 (includes others),Ccl2,Ccl7,CCND1,CD83,COL6A3,CSTB,CTSB,CTSV,CYP1B1,DUSP1,FASN,FBLN1,FHL1,FOS,GRB10,GRN,HMGCS1,HOXA9,HPGD,HSD17B10,HSPD1,IGF1,INSIG1,IQGAP1,ITGB5,JUNB,MAOB,MARCKSL1,Meg3,MYC,NDUFA1,NOG,OGN,PHLDA1,PIM1,PRDM1,RPL5,RPS16,SAT1,SEMA3A,SFRP2,SLC29A1,SLC39A7,SLC44A1,SOCS2,TSC22D1,UCP2	337 (20)
Fgf2	1.92468e-122	0.674615	0.561	0.088	4.14344e-118		Regulation of Actin-based Motility by Rho	5.81	0.138	1.897	ACTB,Cdc42,GSN,ITGB3,ITGB5,ITGB8,MYL12B,MYL6,MYL9,MYLK,PFN2,PPP1R12A,RHOA,RHOBTB1,RHOC,ROCK1		CREB1		transcription regulator	Activated	2.959		2.98e-11	ANGPTL2,APOE,ATF3,ATF5,ATP1A1,ATP2B4,ATP6V0D1,CCN1,CCND1,CD9,CEBPB,DIO2,DUSP1,FASN,FN1,FOS,FOSB,GABARAP,GADD45G,GAP43,H2-T22,HERPUD1,HLA-A,HMGCS1,HPGD,IGSF10,JUN,JUNB,KDELR3,KLF4,KLF7,LITAF,LPL,MARCKSL1,Meis1,MYC,MYH10,NRP1,PLAT,PPP1R15A,RGS2,RIPOR2,SAT1,SERINC2,SFRP4,SOCS2,SPTY2D1,SSR4,STMN1,TCEAL9,TENT5A,TIPARP,Tpm4,VEGFA,ZFP36	436 (20)
Sec61g	9.31155e-83	0.67425	0.948	0.972	2.00459e-78		P2Y Purigenic Receptor Signaling Pathway	2.84	0.0916	1.897	ADCY1,ATF4,CREB5,FOS,GNAI1,GNG12,ITGB3,JUN,MYC,PDIA3,PIK3R1,RRAS		EPO		cytokine		1.537		3.27e-11	ACTB,B2M,BTG1,BZW2,CTSK,EEF1A1,FABP5,FGF2,FOS,FOSB,GLUL,Ifi27l2a/Ifi27l2b,JUN,JUNB,LY6E,MYC,NACA,NFKBIA,NPM1,NUPR1,PIM1,RHOA,ROCK1,ROCK2,RPL7,RPLP0,RPS23,Rps3a1,RPS4Y1,RPS6,RPS7,SEC22B,SOCS2,Srgn,TSC22D3,UCP2,VEGFA	493 (24)
Wipi1	3.47176e-86	0.667796	0.747	0.468	7.474e-82		Role of NFAT in Cardiac Hypertrophy	0.907	0.0495	1.897	ADCY1,Calm1 (includes others),GNAI1,GNG12,IGF1,IL6ST,MEF2A,PDIA3,PIK3R1,RRAS,TGFBR2		curcumin		chemical drug	Inhibited	-2.808		3.42e-11	ADAMTS5,APOE,APP,AR,AXL,Ccl2,CCND1,CD44,CD81,CDK4,CEBPB,COL1A1,COL1A2,EGFR,FGF2,FOS,FOSB,FOSL2,FTL,FYN,GLUL,HGF,HSP90B1,HSPA1A/HSPA1B,IGFBP5,JUN,JUNB,JUND,LPL,LSP1,MAP2,MARCKSL1,MIF,MYC,NCAM1,NFKBIA,PDGFRB,PIM1,PTN,TGFBR2,TSC22D3,UCP2,VEGFA	440 (18)
Calu	3.47798e-76	0.666667	0.91	0.913	7.4874e-72		Sirtuin Signaling Pathway	1.44	0.0548	1.941	APEX1,APP,FOXO1,GABARAP,GADD45G,HMGCS2,JUN,LDHA,MAP1LC3A,MYC,NDUFA1,POLR2F,SOD3,TRIM28,TUBA1A,UCP2		E2F1		transcription regulator	Activated	2.117		3.77e-11	AR,BOK,Calm1 (includes others),CALR,CCND1,CCT2,CCT4,CD44,CD9,CDK4,CKB,CTSB,CYB5A,DUSP1,FGF2,FHL1,FKBP3,FOS,FOXO1,GABARAP,HES1,HOXA9,HSP90B1,Hspa1b,HSPD1,HSPE1,IGF1,ILK,MAF,MYC,NCL,NFKBIA,NRIP1,NRP1,PA2G4,PIK3R1,QKI,RAB1A,RAN,REV3L,RPS16,RSL1D1,SRPRA,STMN1,TAPBP,THBS1,TRIM28,UCP2,VEGFA,YBX3,ZFP36	448 (18)
S100a16	1.42279e-72	0.66562	0.759	0.484	3.06297e-68		HOTAIR Regulatory Pathway	4.48	0.104	2	AR,CD44,COL1A1,COL1A2,COL3A1,ESR1,LEF1,MMP23B,MYC,NFKBIA,PIK3R1,RHOC,ROCK1,ROCK2,WNT4,WNT5A,WNT5B		ANGPT2		growth factor		1.773		4.02e-11	ARL4C,C1R,CALR,Ccl2,CEBPB,COL18A1,COL1A1,COL1A2,COL3A1,EEF1B2,EGFR,FKBP10,FKBP2,FN1,HMGCS1,HSPA1A/HSPA1B,HSPD1,MFGE8,MGST1,MIF,P4HB,PDGFRB,PDIA3,PDIA6,PHLDA1,RPS6,SERPING1,SOD3,TGFBR2,THBS1,YIPF5	352 (22)
Sdc1	5.64158e-23	0.66348	0.684	0.623	1.21452e-18		Autophagy	3.53	0.0845	2	ATF4,Calm1 (includes others),CREB5,FGF2,FOS,FOXO1,GABARAP,HGF,IGF1,JUN,LAMP1,LAMP2,MAP1LC3A,MYC,NGFR,PIK3R1,VEGFA,WIPI1		Growth hormone		group		0.999		4.24e-11	ACTB,APOE,BMP2,CCND1,CEBPB,COL18A1,COL1A1,COL3A1,DYRK2,EGFR,FASN,FN1,FOS,FOSL2,GHR,HADH,HES1,IGF1,IGFBP3,IGFBP5,JUN,JUNB,LPL,MYC,NFKBIA,PPP1R15A,SOCS2,TCF21,TGFBR2,TKT,TSC22D1,TUBA1A,ZEB2	339 (24)
Chmp4b	2.08527e-82	0.662136	0.872	0.831	4.48917e-78		Endoplasmic Reticulum Stress Pathway	2.33	0.19	2	ATF4,CALR,HSP90B1,XBP1		isobutylmethylxanthine		chemical toxicant		0.505		4.53e-11	AEBP1,Ccl2,CCND1,CD34,CD44,CEBPB,COL1A1,COL1A2,COL3A1,COL5A1,COL6A1,EGFR,FN1,FOS,IL13RA2,ITGB3,JUN,JUNB,KLF4,LDHA,LPL,Mt1,Mt2,MYC,PDGFRB,PGR,PLAT,PTGFRN,ROCK2,THBS1,TIMP2	461 (20)
Sptssa	9.14708e-33	0.658477	0.886	0.907	1.96918e-28		Paxillin Signaling	1.16	0.0648	2	ACTB,ARF1,ITGB3,ITGB5,ITGB8,PIK3R1,RRAS		Histone h3		group		1.067	bias	4.53e-11	ADD3,ATF3,B2M,Ccl2,CCND1,CD9,CDK4,CKAP4,COL1A2,COL4A6,CXCL10,ESR1,FASN,FOS,GHR,HES1,HOXA10,HOXA11,HOXA9,Ifi27l2a/Ifi27l2b,IFITM3,IGF1,IGFBP3,JUN,Meis1,Mt1,NFKBIA,NOG,PGR,PRDM1,PTCH1,RPL10A,RPL12,RPL13A,RPS6,RPS9,RSL1D1,RSPO1,SEC31A,SLC6A2,SYNE2,TAGLN,TGFBR2,Tpm4,TSHZ3,UBC,VEGFA,VKORC1,XBP1	400 (17)
Mt1	7.44798e-09	0.65315	0.651	0.644	0.00016034		Sperm Motility	1.07	0.051	2	AXL,Calm1 (includes others),EGFR,EPHB2,FYN,GNAI1,GNG12,JAK1,PDGFRB,PDIA3,PRDX6,PRKG1,PTK7		HGF	-0.634	growth factor		1.042		4.78e-11	A2M,ADAMTS1,AHR,ANGPTL2,ATF3,BMP2,BMP2K,CALCRL,Ccl2,CCN1,CCND1,CD44,CDK4,COL1A1,COL1A2,COL3A1,CTSK,DKC1,FAM3C,FN1,FOS,FOSB,GRB10,HES1,HGF,IGF1,IGFBP3,IL6ST,INSIG1,ITGB8,LDHA,MYC,Nrg1,NRIP1,NRP1,PHLDA1,PIM1,PLOD1,PLPP3,PNRC1,RARRES2,RGS2,SEMA3A,SOCS2,SPRY2,TGFBR2,THBD,THBS1,TRPC4,VEGFA	411 (16)
Itm2c	8.3378e-57	0.652866	0.895	0.859	1.79496e-52		VEGF Family Ligand-Receptor Interactions	0.827	0.0595	2	FOS,NRP1,PIK3R1,RRAS,VEGFA		Mek		group		-1.385		4.92e-11	APOE,AXL,Ccl2,CCND1,CD164,CD200,CD63,CDCA7,COL1A2,CXCL10,EPHB2,ESR1,FASN,FOS,GAP43,GBP2,GGT5,HSPB1,ITGB3,JUN,JUNB,LAMB1,LAMP1,MAF,MME,MYC,NOP58,PDGFRB,PHLDA1,PLPP3,PUS7,ROCK1,ROCK2,RPN1,RPN2,SDC1,SPRY2,THBS1,Tpm1,XAF1	333 (19)
Fosb	1.56584e-21	0.652249	0.307	0.145	3.37094e-17		GDNF Family Ligand-Receptor Interactions	0.607	0.0526	2	FOS,JUN,PIK3R1,RRAS		NRG1		growth factor		1.484		5e-11	AR,ATF4,AXL,CCN1,CCND1,COL1A1,COL4A3,COL6A3,DAD1,DUSP1,EEF1A1,FABP5,FGF2,FN1,FOS,FOSB,FSTL1,GAS6,GPX3,HES1,ITGB3,ITGB5,JUN,JUNB,JUND,LMO4,MAF,MYC,PGR,SOX4,STMN1,THBS1,VEGFA,ZFP36,ZFP36L2	297 (22)
App	4.51001e-74	0.651962	0.899	0.917	9.70915e-70		NF-κB Activation by Viruses	0.582	0.0513	2	ITGB3,NFKBIA,PIK3R1,RRAS		PSMB11		peptidase	Inhibited	-2.397		5.57e-11	CCL11,Ccl2,Ccl7,CCND1,COL1A1,COL1A2,COL3A1,COL4A6,COL5A1,COL5A3,COL6A1,COL6A2,Col6a4,CREB5,CTSV,HSPA1A/HSPA1B,Hspa1b,LSP1,NCAM1,RARRES2,THBS1,VCAN,VIT
Clec3b	5.89589e-61	0.651363	0.244	0.006	1.26927e-56		Renin-Angiotensin Signaling	0.416	0.041	2	ADCY1,FOS,JUN,PIK3R1,RRAS		AR	0.986	ligand-dependent nuclear receptor		1.363		5.63e-11	ALDH1A1,AR,ATP2A2,ATP8A1,BASP1,CALU,CCL11,Ccl2,CCND1,CCT3,CEBPB,CKAP4,CNN3,COL3A1,COTL1,DCTPP1,DNAJB9,EDNRB,EGFR,EMB,ESR1,FABP5,FOXO1,GADD45G,GAS6,GJA1,GSN,HGF,HLA-A,IGF1,IGFBP3,IGFBP5,IMPDH2,KDELR2,LAMC3,LRIG1,MME,MYC,MYL6,NAP1L1,NGFR,NUPR1,PGR,PITRM1,PLAT,PLOD2,PLTP,PMEPA1,PTCH1,SEC61B,SERP1,SLC26A7,SOD3,SYNE1,TGFBR2,THBS1,TIMP2,VCAN,VEGFA,WNT4,WWTR1,XBP1	499 (22)
Tpm4	4.9752e-47	0.649024	0.842	0.812	1.07106e-42		GPCR-Mediated Nutrient Sensing in Enteroendocrine Cells	0.255	0.0339	2	ADCY1,GNAI1,GNG12,PDIA3		GDF2		growth factor		1.741	bias	5.78e-11	ANXA3,ATP1A1,COL1A1,EGFR,EMB,ENPP2,FOS,HTRA1,IGF1,MYC,NFKBIA,NGFR,NOG,NRP1,RAMP1,SERPINF1,SLC6A6,SOCS2,SPARCL1,TMEM100	327 (16)
Rnase4	1.92047e-60	0.648811	0.899	0.909	4.13438e-56		NRF2-mediated Oxidative Stress Response	3.4	0.0802	2.111	ACTB,ATF4,DNAJB9,FOS,FTL,GSTK1,HACD3,HERPUD1,HSP90AB1,HSP90B1,JUN,JUNB,JUND,MAF,MGST1,PIK3R1,PPIB,RRAS,SOD3		STEAP3	0.92	transporter	Inhibited	-2	bias	5.87e-11	CD44,CEBPB,COL1A1,COL3A1,CYP1B1,FGF2,HAND2,ITGB3,LOX,NUPR1,PIK3R1,PLOD2,PNP,S100A10,SH3PXD2B,VEGFA	164 (7)
Cdc42	3.71023e-104	0.648737	0.952	0.965	7.98738e-100		IL-17 Signaling	1.31	0.0588	2.111	CCL11,CEBPB,FOS,HSP90AB1,HSP90B1,IL17RA,JAK1,JUN,PIK3R1,RRAS,VEGFA		LDL		complex	Activated	2.915		6.14e-11	ADCY1,APOE,ATF3,ATP2A2,AXL,BMP2,Ccl2,Ccl7,CCND1,CDH5,CTSK,CXCL10,DUSP1,EDNRB,EMB,FASN,FOS,FOSB,GAS6,GNAI1,HSP90B1,IGF1,IGFBP3,IL17RA,INSIG1,ITGB3,JUN,LASP1,LRP1,NRP1,PLAT,TGFBR2,TMEM100,VEGFA,XBP1	338 (17)
Phlda1	8.28461e-48	0.642503	0.703	0.516	1.78351e-43		T Cell Receptor Signaling	0	0.0195	2.111	B2M,Calm1 (includes others),FOS,FYN,H2-T22,HLA-A,HLA-E,JUN,LEF1,NFKBIA,PIK3R1,RRAS		GNA15		enzyme				6.39e-11	ADD3,Akr1c14,Ccl2,FHL1,GBP2,GLUL,HES1,HLA-E,MAP2,MGST1,Mt1,MYC,PFN2,PLAT,PRRX2,RGS2,SLC29A1,SLC6A6,SYNE1,TAGLN,THBD,VCAN	358 (15)
Adamts5	9.89718e-62	0.642466	0.684	0.375	2.13066e-57		Apelin Cardiomyocyte Signaling Pathway	1.75	0.0808	2.121	ATP2A2,GNAI1,MYL12B,MYL6,MYL9,MYLK,PDIA3,PIK3R1		CSF1	0.262	cytokine		0.82		8.34e-11	APOE,APP,AXL,Ccl2,Ccl7,CCND1,CD9,CDK4,CTSH,CTSK,DUSP1,F2R,FN1,FOS,HLA-A,HMGCS1,HSP90B1,IGF1,IL6ST,ITGB3,ITGB5,JUN,JUNB,LAMP1,LDHA,LPL,MYC,PGR,RHOA,SLC29A1,SPARC,THBS1,VEGFA,XBP1	389 (17)
Atf3	1.25951e-18	0.641301	0.288	0.145	2.71147e-14		AMPK Signaling	1.2	0.0537	2.121	ACTB,ATF4,CCND1,CREB5,EEF2,FASN,FOXO1,GNAI1,GNG12,PIK3R1,RAB1A,RAB2A,SMARCA2		BMP10		growth factor		0		8.75e-11	A2M,CCL11,Ccl2,CD55,CD83,COL1A1,COL1A2,COL3A1,FGF2,FN1,FOS,HLA-A,HPGD,IGFBP7,NCAM1,NFKBIA,PHLDA1,PTN,THBS1,VCAN	284 (7)
Gdf10	1.12265e-45	0.640995	0.839	0.749	2.41683e-41		Dopamine-DARPP32 Feedback in cAMP Signaling	0.818	0.0497	2.121	ADCY1,ATF4,ATP2A2,Calm1 (includes others),CREB5,GNAI1,PDIA3,PPP1R12A,PRKG1		arsenite		chemical toxicant		0.317		1.09e-10	AHR,APEX1,ATF4,CCND1,CYP1B1,DUSP1,FOS,FST,HGF,HSPA1A/HSPA1B,Hspa1b,HSPB1,IGF1,INHBB,JUN,Mt2,MYC,PRKG1,SEMA5A,SFRP4,THBS1,VEGFA	368 (19)
Prnp	1.02468e-71	0.64059	0.816	0.697	2.20594e-67		CDC42 Signaling	0	0.0278	2.121	B2M,FOS,H2-T22,HLA-A,HLA-E,IQGAP1,ITGB3,ITGB5,ITGB8,JUN,MYL12B,MYL6,MYL9,MYLK,PARD3,PPP1R12A		pirinixic acid		chemical toxicant		-1.169		1.13e-10	Acot1,ADH1C,APOE,ASL,Ccl2,CCND1,CCT3,CCT6A,CD200,CD63,CDK4,CFH,COL1A1,CTSB,DAD1,EGFR,EIF3E,FABP5,FASN,GLUL,HADH,HGF,HLA-E,HMGCS1,HMGCS2,HSD17B10,HSD17B11,Hspa1b,HSPB1,HSPD1,HSPE1,IFITM3,INSIG1,ITGB5,JUNB,LPL,MYC,NAP1L1,NFKBIA,PAICS,PCSK5,PHLDA1,PLTP,THRB,UCP2,VEGFA	431 (22)
P4hb	9.53499e-90	0.636495	0.947	0.968	2.05269e-85		Neuroinflammation Signaling Pathway	1.2	0.0508	2.138	APP,ATF4,B2M,CD200,CREB5,CXCL10,FOS,GLUL,HLA-A,HLA-E,JAK1,JUN,MFGE8,PIK3R1,S100G,TGFBR2		FN1	-0.767	enzyme		0.469		1.19e-10	APOE,APP,CCN1,CCND1,CCT4,CD83,CDK4,CEBPB,COL1A1,EGFR,EIF4B,FGF2,FN1,FOS,G3BP2,ITGB3,JUND,LAMP1,MGP,MYC,NFKBIA,PGR,RECK,SDC1,SDC4,SPARC,TAGLN,TGFBR2,THBS1,TIMP2	418 (21)
Fkbp7	6.18371e-75	0.635741	0.797	0.634	1.33123e-70		BMP signaling pathway	1.15	0.069	2.236	BMP2,FST,JUN,MAGED1,NOG,RRAS		INHA		growth factor		0.661		1.23e-10	ADAMTS1,CCN1,CDK4,COL1A2,COL3A1,COL4A5,COL4A6,COL6A1,CYP1B1,EGFR,FST,HSD17B11,INHBB,LAMC3,LMNA,MATN2,MYC,MYL9,PIK3R1,PRSS23,SFRP4	214 (7)
Gm42418	4.95827e-18	0.635493	1	1	1.06742e-13		RANK Signaling in Osteoclasts	1.08	0.0659	2.236	Calm1 (includes others),FOS,GSN,JUN,NFKBIA,PIK3R1		NFkB (complex)		complex		1.549	bias	1.31e-10	A2M,AHR,APOE,APP,ATF3,ATP2A2,BMP2,C1R,CAPNS1,CBR3,CCL11,Ccl2,Ccl7,CCN1,CCND1,CD44,CD83,CEBPB,COL18A1,COL1A2,CXCL10,DAD1,EDNRB,EGFR,FABP5,FGF2,FN1,FOS,FST,GAP43,GAS6,GBP2,HLA-A,HSPB1,IGKC,IL13RA2,ITGB8,JUN,JUNB,LAMP2,LITAF,LSP1,MYC,MYLK,NCAM1,NFKBIA,PRDM1,RBPJ,RRAS,SAR1A,SDC4,SFRP2,SOD3,TENT5A,TIMP2,VEGFA,WNT5A,ZFP36	352 (16)
Ghr	1.87931e-78	0.634537	0.557	0.207	4.04579e-74		14-3-3-mediated Signaling	0.879	0.0551	2.236	FOS,FOXO1,JUN,PDIA3,PIK3R1,RRAS,TUBA1A		cholesterol		chemical - endogenous mammalian		1.561		1.36e-10	Acot1,APOE,APP,ATF3,ATF4,Ccl2,Ccl7,COL1A1,COL3A1,CTSK,CXCL10,FABP5,FASN,FGF2,FN1,GNAI1,HMGCS1,HSP90B1,INSIG1,JAK1,LPL,MANF,MAP2,Meis1,MME,PLTP,PTCH1,RHOA,THBS1,TMEM123,Tpm1,XBP1	258 (18)
Tmed2	9.3827e-87	0.633519	0.909	0.911	2.01991e-82		BAG2 Signaling Pathway	0.827	0.0595	2.236	CTSB,HSPA1A/HSPA1B,Hspa1b,MYC,PINK1		COL5A1	1.937	other	Inhibited	-3	bias	1.37e-10	APOE,CALR,CNN2,COL5A2,EMILIN1,FBLN2,FN1,ITGB3,ITGB5,LOX,LOXL1,LOXL2,S100A6
Hpgd	1.26917e-56	0.633361	0.592	0.317	2.73228e-52		LPS-stimulated MAPK Signaling	0.812	0.0588	2.236	FOS,JUN,NFKBIA,PIK3R1,RRAS		IKBKG		kinase	Activated	4.369		1.42e-10	AEBP1,AMPD3,ATP2A2,BMP2,Ccl2,CEBPB,CTSB,CXCL10,DCN,ENPP2,FOS,GBP2,GRN,HLA-A,IFI16,JUNB,MGP,Mt1,Mt2,NFKBIA,OGN,SLC16A2,SOD3,VEGFA	307 (15)
Foxl2	9.46942e-52	0.633303	0.784	0.662	2.03858e-47		CD28 Signaling in T Helper Cells	0	0.0135	2.236	Calm1 (includes others),FOS,FYN,HLA-A,JUN,NFKBIA,PIK3R1		molybdenum disulfide		chemical reagent	Inhibited	-2.858		1.42e-10	C1orf198,CD248,CKB,COL16A1,COL1A1,COL4A2,COL5A1,COL5A2,COL5A3,CTSK,ELN,FHL1,FN1,FSTL1,IGFBP5,LBH,MGST1,MYH10,MYH9,PDGFRB,PHLDA1,PLTP,SPARC,THBS1
Cstb	3.76334e-40	0.633122	0.861	0.86	8.10171e-36		G-Protein Coupled Receptor Signaling	1.52	0.0471	2.263	ADCY1,APEX1,ATF4,CALCRL,Calm1 (includes others),CCND1,CREB5,DUSP1,EDNRB,F2R,FOS,FOXO1,FYN,GNAI1,GNG12,GPR153,JUN,MEF2A,MYL12B,MYL6,MYL9,MYLK,NFKBIA,P2RY14,PDE5A,PIK3R1,PTGER4,PTH1R,RGS2,ROCK1,ROCK2,RRAS,WWTR1		dinoprost		chemical - endogenous mammalian		0.316		1.47e-10	ATP1A1,ATP2A2,CCND1,EGFR,ESR1,FGF2,FOS,FOSL2,HMGCS2,HSPA1A/HSPA1B,JUN,LPL,MGST1,MYC,PDIA4,PGR,THBS1,VEGFA	438 (24)
Gpr153	2.35335e-89	0.633043	0.569	0.192	5.06629e-85		CXCR4 Signaling	3.75	0.0947	2.309	ADCY1,Cdc42,FOS,GNAI1,GNG12,JUN,MYL12B,MYL6,MYL9,PIK3R1,RHOA,RHOBTB1,RHOC,ROCK1,ROCK2,RRAS		IL10RA		transmembrane receptor		0.108		1.51e-10	ADD3,ADH1C,Akr1c14,ALDH2,ANO1,BMP2,CCN1,CD34,COL14A1,DCN,DPEP1,EDNRB,EFEMP1,FABP5,FHL1,FN1,FSTL1,GAS6,GBP2,GHR,Gsta4,H2-T22,HGF,HLA-A,HPGD,IFI16,LMO4,LUM,MAOB,Nrg1,OGN,PCOLCE,REPS2,SERPINB6,SPARC,SPON1,Sult1a1
Pdia6	2.0692e-61	0.632833	0.927	0.95	4.45458e-57		Gα12/13 Signaling	3.29	0.0977	2.309	CDH5,F2R,JUN,MEF2A,MYL12B,MYL6,MYL9,NFKBIA,PIK3R1,RHOA,ROCK1,ROCK2,RRAS		RNA polymerase II		complex				1.66e-10	ACTB,B2M,CD83,COL1A2,CYP1B1,DCTPP1,DUSP1,ESR1,FOS,FOSL2,GBP2,GHR,HOXA11,HOXA9,HSPA1A/HSPA1B,IGF1,IGFBP3,JUN,JUNB,MEF2A,Meis1,Mt1,MYC,NFKBIA,RPL10A,RPL12,RPL13A,RPS3,RPS6,SLC6A2,TAPBP,Tmsb4x (includes others),UBC,VEGFA,XIST	456 (17)
Loxl2	6.12436e-50	0.629895	0.791	0.662	1.31845e-45		Dendritic Cell Maturation	0	0.0271	2.324	ATF4,B2M,CD83,COL18A1,COL1A1,COL1A2,COL3A1,COL5A3,CREB5,HLA-A,HLA-E,IGKC,NFKBIA,NGFR,PDIA3,PIK3R1		IPMK		kinase	Activated	2.722	bias	1.69e-10	ACTB,CAPNS1,CCN1,CSRP1,FOS,FOSB,HSP90AB1,JUN,JUNB,MYL6,MYL9	241 (13)
Mt2	1.58715e-37	0.629321	0.453	0.224	3.41681e-33		Chemokine Signaling	2.87	0.113	2.333	Calm1 (includes others),CCL11,FOS,GNAI1,JUN,PPP1R12A,RHOA,ROCK2,RRAS		ELAVL1		other		1.644		1.8e-10	ATF3,ATP1B3,B2M,Bst2,CD83,DCN,DUSP1,FOS,HLA-A,IFI16,IFITM3,Igha,JCHAIN,LGALS3BP,LGALS9B,MYC,NCL,NFKBIA,PCOLCE,PSAP,RACK1,RPL13,RPN2,RPS14,RPS6,SAT1,TIA1,TSC22D3,VEGFA,WNT5A,ZFP36	354 (15)
Emb	2.02398e-18	0.629022	0.216	0.091	4.35723e-14		Phagosome Formation	0.652	0.0391	2.353	CALCRL,EDNRB,F2R,FN1,FYN,GPR153,Igha,IGKC,ITGB3,ITGB5,ITGB8,MRC2,MYH10,MYH9,MYL12B,MYL6,MYL9,MYLK,P2RY14,PIK3R1,PRDX6,PTGER4,PTH1R,RHOA,ROCK1,ROCK2,RRAS		PRNP	0.641	other		0.235		1.84e-10	AHR,APOE,APP,ATF4,CCND1,CD44,FST,GJA1,HSP90B1,HSPA1A/HSPA1B,HSPB1,LAMP2,LRP1,MYC,NFKBIA,PDIA3,PLPP3,PRNP	499 (19)
Fkbp14	1.19793e-78	0.627534	0.712	0.426	2.57891e-74		Integrin Signaling	5.55	0.103	2.357	ACTB,ARF1,ARF4,CAPNS1,Cdc42,FYN,GSN,ILK,ITGB3,ITGB5,ITGB8,MYL12B,MYL9,MYLK,PFN2,PIK3R1,PPP1R12A,RHOA,RHOBTB1,RHOC,ROCK1,RRAS		KITLG		growth factor		1.375	bias	1.9e-10	ACTB,AXL,B2M,BTG1,BZW2,Ccl2,EDNRB,EEF1A1,F2R,FABP5,FOS,GAS6,GJA1,Ifi27l2a/Ifi27l2b,IGFBP3,ITGB3,LY6E,MME,NFKBIA,NPM1,PIM1,RPL7,RPLP0,RPS23,Rps3a1,RPS6,RPS7,SEC22B,Srgn,Tmsb4x (includes others),Tpm4,TSC22D3,UCP2	301 (17)
Il4ra	5.04586e-98	0.625897	0.551	0.138	1.08627e-93		Inhibition of Angiogenesis by TSP1	5.92	0.265	2.449	CD47,FYN,HSPG2,JUN,SDC1,SDC2,TGFBR2,THBS1,VEGFA		GNAQ		enzyme		0.991	bias	1.93e-10	ADAMTS1,ANXA3,ATF3,ATP2A2,BMP2,Ccl2,Ccl7,CCND1,CD44,CTSV,FOS,FST,GAS6,GBP2,INSIG1,KCNK2,MGST1,MYC,PGR,PHLDA1,PLAT,SH3BP5,THBD,VEGFA	421 (22)
Cd55	1.25008e-75	0.624093	0.528	0.182	2.69117e-71		Actin Nucleation by ARP-WASP Complex	3.58	0.118	2.449	Cdc42,ITGB3,ITGB5,ITGB8,PPP1R12A,RHOA,RHOBTB1,RHOC,ROCK1,ROCK2,RRAS		RAF1		kinase		1.13	bias	2.12e-10	ANXA1,BTG1,CCND1,CD44,CTSH,DIO2,ESR1,FOS,GRN,HSPB1,IGFBP3,ITGB3,ITGB5,JUN,LDHA,MAOB,MYC,NOP56,PHLDA1,PLAT,PNP,PRDM1,RAN,RPS2,SDC1,SPRY2,Tpm1,TSC22D1,VEGFA,ZFP36L2	409 (20)
Selenok	2.6999e-61	0.623301	0.884	0.884	5.81234e-57		VEGF Signaling	1.32	0.0707	2.449	ACTB,FOXO1,PIK3R1,ROCK1,ROCK2,RRAS,VEGFA		Hdac		group		-1.555		2.22e-10	ADAMTS1,AHR,ATF3,BMP2,CCND1,DKK3,EDNRB,EGFR,FBXO32,FOS,HOXA11,HOXD11,HPGD,HTRA1,IGF1,IGFBP3,JUN,KLF6,MYC,NRP1,SFRP2,SPRY2,TCF21,TGFBR2,WNT4,ZEB2	412 (20)
Gm49425	6.21207e-94	0.623204	0.343	0.002	1.33733e-89		CDK5 Signaling	0.742	0.0526	2.449	ADCY1,FOSB,LAMB1,NGFR,PPP1R12A,RRAS		rosiglitazone		chemical drug		0.208		2.23e-10	ADAMTS1,APOE,ATP1A1,CCL11,Ccl2,Ccl7,CCND1,CD164,COL1A1,COL1A2,COL3A1,COL6A1,CXCL10,DIO2,EGFR,FABP5,FASN,FN1,FOS,GBP2,HADH,HGF,HMGCS2,HPGD,IGF1,IGFBP5,ILK,INSIG1,ITGB3,KLF4,LDHA,LOX,LPL,LRP1,PDGFRB,PIK3R1,PLPP3,PLTP,RARRES2,RGS2,ROCK2,SERPINF1,SPON2,THBS1,TSC22D1,UCP2,VEGFA,WWTR1	375 (20)
Ncam1	3.91498e-83	0.621549	0.491	0.124	8.42817e-79		Phospholipase C Signaling	0	0.031	2.496	ADCY1,AHNAK,ATF4,Calm1 (includes others),Cdc42,CREB5,FYN,GNG12,IGKC,ITGB3,ITGB5,ITGB8,MEF2A,MYL12B,MYL6,MYL9,PPP1R12A,RHOA,RHOBTB1,RHOC,RRAS		NR1H3		ligand-dependent nuclear receptor		-0.357		2.5e-10	APOE,ARL4C,ATF3,Bst2,Ccl2,Ccl7,CD47,CD55,CXCL10,DIO2,FAM3C,FASN,GAS6,GPX3,Gsta4,ITGB3,LPL,LSP1,MFGE8,MIF,Mt1,Mt2,NFKBIA,PLTP,PTCH1,RPS14,SLC16A2,THRB,UBC,VCAN,VEGFA	282 (19)
Ddit4l	1.51667e-29	0.619843	0.689	0.556	3.26509e-25		Wound Healing Signaling Pathway	8.76	0.119	2.556	CEBPB,COL16A1,COL18A1,COL1A1,COL1A2,COL3A1,COL4A2,COL4A3,COL4A5,COL4A6,COL5A1,COL5A2,COL5A3,COL6A1,COL6A2,COL6A3,Col6a4,COL6A6,EGFR,FGF2,FN1,FOS,JAK1,JUN,LAMB1,NFKBIA,NGFR,RRAS,TGFBR2,VEGFA		bexarotene		chemical drug	Activated	2.155		2.77e-10	ADD3,APOE,APP,AXL,Ccl2,CCN1,CCND1,CTSH,DUSP1,EGFR,FKBP2,Gsta4,HERPUD1,LOXL2,LPL,MAF,MALAT1,Meis1,NGFR,PIK3R1,PLAT,PLOD2,PNRC1,RABAC1,SELENOM,SPARC,TSC22D3,XBP1	382 (20)
Manf	8.23908e-26	0.619593	0.849	0.887	1.77371e-21		Gαq Signaling	1.93	0.0706	2.646	Calm1 (includes others),Cdc42,GNAI1,GNG12,NFKBIA,PIK3R1,RGS2,RHOA,RHOBTB1,RHOC,ROCK1,ROCK2		RELA		transcription regulator	Activated	2.935		2.83e-10	A2M,ADAMTS5,AHR,APOE,APP,AR,B2M,BMP2,CCL11,Ccl2,CCND1,CD44,CEBPB,COL1A1,COL1A2,CTSB,CXCL10,DIO2,DUSP1,ELN,FCGRT,FGF2,FN1,FOS,FOSB,GPRIN3,HES1,HSP90B1,IGF1,IGKC,JUN,JUNB,LEF1,LUM,MIF,MYC,NFKBIA,PRDM1,PRDX6,PTGER4,PTP4A2,QKI,S100A6,SDC4,SMOC2,TAPBP,VEGFA	309 (12)
Ppib	4.33683e-101	0.618499	0.949	0.968	9.33632e-97		PKCθ Signaling in T Lymphocytes	0	0.0125	2.646	FOS,FYN,HLA-A,JUN,NFKBIA,PIK3R1,RRAS		MAP2K1	0.253	kinase	Activated	2.011		3.53e-10	AHR,APOE,ATF3,CCN1,CCND1,CD44,CDH5,COL1A1,COL1A2,COL3A1,CTSB,DUSP1,F2R,FASN,FGF2,FOS,IL13RA2,ITGB3,JUN,JUND,LEF1,MAOB,MYC,NFKBIA,PIM1,THBS1,UBC,VEGFA	420 (18)
Serf2	2.4394e-94	0.617818	0.968	0.978	5.25154e-90		PCP (Planar Cell Polarity) Pathway	6.26	0.2	2.714	JUN,JUNB,JUND,NDP,PFN2,RHOA,ROCK1,ROCK2,RSPO3,WNT4,WNT5A,WNT5B		staurosporine		chemical drug		1.191		3.57e-10	ANXA5,APP,CCND1,CDK4,COL1A1,COL1A2,EGFR,FOS,IGF1,IGFBP5,INHBB,ITGB3,MME,MYC,PIM1,PINK1,PLAT,PRDM1,PTH1R,RPS11,Srgn,VEGFA	394 (20)
Gng12	1.03687e-29	0.616534	0.79	0.776	2.23217e-25		Production of Nitric Oxide and Reactive Oxygen Species in Macrophages	1.92	0.0681	2.714	APOE,Cdc42,FOS,HOXA10,JAK1,JUN,NFKBIA,NGFR,PIK3R1,PPP1R12A,RHOA,RHOBTB1,RHOC		LIF		cytokine	Activated	2.724		3.71e-10	A2M,AHNAK,BMP2,Ccl2,CCND1,CD34,CD9,CDH5,CEBPB,CXCL10,ENPP2,FN1,FOS,HES1,HGF,IFI16,IGF1,IL6ST,JUN,JUNB,KNG1,LPL,MYC,PGR,PIM1,SFRP4,SOCS2,VEGFA,WNT5A,XBP1	391 (24)
Adamtsl1	2.16566e-93	0.615612	0.611	0.202	4.66224e-89		Senescence Pathway	0.395	0.037	2.714	ATF3,Calm1 (includes others),CAPNS1,CCND1,CDK4,CEBPB,GADD45G,JUN,PIK3R1,RRAS,TGFBR2		HSF1		transcription regulator		-1.914		3.85e-10	B2M,CCT2,CCT3,CCT4,CCT5,CCT6A,CEBPB,COL18A1,COL6A2,DCTPP1,DLGAP1,EFEMP1,FASN,FBLN1,HSP90AB1,HSPA1A/HSPA1B,Hspa1b,HSPB1,HSPD1,HSPE1,INHBB,ITGB5,JUN,LDHA,LPL,SEMA3A,SERPINH1,TEX15,UBC,VCAN,XAF1	365 (8)
Arl1	7.56874e-61	0.614747	0.829	0.796	1.6294e-56		IL-8 Signaling	6.18	0.109	2.828	CCND1,Cdc42,CSTB,EGFR,FOS,GNAI1,GNG12,IQGAP1,ITGB3,JUN,LASP1,MYL12B,MYL9,NFKBIA,PIK3R1,RAB11FIP2,RHOA,RHOBTB1,RHOC,ROCK1,ROCK2,RRAS,VEGFA		MRTFB		transcription regulator	Activated	3.616		4.31e-10	ACTB,ADAMTS1,CCN1,CNN2,COL3A1,COL5A2,F2R,FHL1,HLA-A,HPGD,Ifitm1,IGFBP5,LMNA,LOXL1,MAP2,MYH10,MYH9,MYL9,RAMP1,RHOBTB1,SDC2,SERINC3,SLFN5,TAGLN,THBS1,Tpm4	47 (4)
Fam114a1	3.63981e-76	0.612588	0.722	0.452	7.83578e-72		Cardiac Hypertrophy Signaling	4.19	0.0846	2.828	ADCY1,Calm1 (includes others),Cdc42,GNAI1,GNG12,HAND2,HSPB1,IGF1,JUN,MEF2A,MYL12B,MYL6,MYL9,PDIA3,PIK3R1,RHOA,RHOBTB1,RHOC,ROCK1,ROCK2,RRAS,TGFBR2		androgen		chemical drug		0.318		4.31e-10	AR,CALR,CCND1,CD44,COL4A2,CTSB,CTSV,FGF2,FOS,GJA1,GSN,IGF1,IGFBP5,JUN,MMP23B,Mt1,MYC,NFKBIA,PIK3R1,PIM1,PTP4A2,SDC1,SDC4,SFRP2,SOX4,WNT5A	397 (23)
Atf4	6.87806e-41	0.611437	0.77	0.671	1.48071e-36		HMGB1 Signaling	1.27	0.0599	2.828	Cdc42,FOS,JUN,NGFR,PIK3R1,PLAT,RHOA,RHOBTB1,RHOC,RRAS		methylselenic acid		chemical reagent		-0.31		4.31e-10	ADAMTS1,ADD3,AR,ATF3,ATF5,CAMK2N1,CCND1,CD44,CDK2AP2,CDK4,DNAJB9,ESR1,FN1,G3BP2,HSD17B11,HSP90B1,IGF1,ITGB5,JAK1,JUN,JUNB,KLF4,MANF,MAP1B,MATN2,MYC,PDIA4,RABAC1,SAT1,SEC24D,SH3BP5,VEGFA	399 (22)
Maf	9.33936e-34	0.611418	0.894	0.906	2.01058e-29		IL-6 Signaling	2.92	0.0938	2.887	A2M,CEBPB,COL1A1,FOS,HSPB1,IL6ST,JUN,NFKBIA,NGFR,PIK3R1,RRAS,VEGFA		EIF4E		translation regulator	Activated	2.06		4.36e-10	B2M,Bst2,CAPZB,Ccl2,CCND1,CDK4,CEBPB,EGFR,ESR1,FGF2,FN1,GPX3,HLA-A,IFI16,Ifi27l2a/Ifi27l2b,INSIG1,LGALS3BP,MYC,NFKBIA,NHP2,NRP1,PA2G4,PIM1,REPS2,RPL10A,RPL19,RPS13,TAPBP,TMEM119	445 (21)
C1ra	1.30085e-56	0.610396	0.75	0.571	2.80047e-52		Signaling by Rho Family GTPases	4.92	0.0896	3	ACTB,Cdc42,CDH5,FOS,GNAI1,GNG12,IQGAP1,ITGB3,ITGB5,ITGB8,JUN,MYL12B,MYL6,MYL9,MYLK,PARD3,PIK3R1,PPP1R12A,RHOA,RHOBTB1,RHOC,ROCK1,ROCK2,STMN1		cisplatin		chemical drug	Activated	3.511		4.41e-10	A2M,ACTB,ADAMTS1,ALDH1A1,ANXA1,ANXA5,ATF3,ATF4,Ccl2,CCND1,CD44,COL1A1,CTSB,CXCL10,CXCL14,DUSP1,ESR1,FASN,FBLIM1,FN1,FOS,FYN,GAMT,GAP43,GAS5,GHR,HMGCS1,IGFBP3,IL4R,IL6ST,ITGB8,JUN,JUND,LAMB1,LMNA,LMO4,LRIG1,MGP,Mt1,MYC,NCAM1,NFKBIA,NRIP1,OAT,P4HA2,PLA1A,PLAT,PPIA,REV3L,ROCK1,RPL13A,RPS16,RPS5,RPS9,S100A10,SAT1,SLC6A6,STMN1,THBS1,Tmsb4x (includes others),Tpm1,TSC22D1,UCP2,USP2,WNT4	358 (15)
Lbh	1.13598e-32	0.609717	0.43	0.221	2.44554e-28		GP6 Signaling Pathway	10.5	0.181	3.128	Calm1 (includes others),COL16A1,COL18A1,COL1A1,COL1A2,COL3A1,COL4A2,COL4A3,COL4A5,COL4A6,COL5A1,COL5A2,COL5A3,COL6A1,COL6A2,COL6A3,Col6a4,COL6A6,FYN,ITGB3,LAMB1,LAMC3,PIK3R1		nitric oxide		chemical - endogenous mammalian		0.888		4.56e-10	AHR,APP,AR,ATF3,Ccl7,CCND1,CD44,CTSH,CXCL10,DUSP1,FOS,HSP90AB1,HSPG2,JUN,JUNB,MGST1,Mt1,Mt2,MYC,NCAM1,PDIA4,PRKG1,THBS1,TIMP2,VEGFA	327 (14)
Lgals9	4.77448e-55	0.609669	0.757	0.618	1.02785e-50		Oxytocin Signaling Pathway	5.59	0.0932	3.138	ATF4,ATP2B1,ATP2B4,Calm1 (includes others),CREB5,EEF2,EGFR,FOS,GJA1,GNAI1,GNG12,HSPB1,LPL,MYH10,MYH9,MYL6,MYL9,MYLK,PIK3R1,PPP1R12A,PRKG1,RHOA,ROCK1,ROCK2,RRAS,SLC39A7		ADCYAP1		other		0.227		4.76e-10	ADD3,Ccl2,CEBPB,CNN3,COL3A1,COL5A1,COL5A2,CRTAC1,CXCL10,DIO2,EMB,ENPP2,FOS,FST,GAP43,GPC3,GREB1,GREM2,LUM,MAN1A1,MME,MYC,NFKBIA,PRDX6,QKI,RPSA,S100A10,SERPINF1,SPARC,TSC22D1,UCP2	310 (19)
AW112010	7.62999e-68	0.607874	0.493	0.159	1.64258e-63		Unfolded protein response	4.36	0.133	3.162	ATF4,CALR,CEBPB,DNAJB9,HSP90B1,HSPA1A/HSPA1B,Hspa1b,INSIG1,P4HB,PDIA6,PPP1R15A,XBP1		F2R	-1.133	G-protein coupled receptor		1.843		4.95e-10	Ccl2,CCN1,CCND1,CD44,CD55,DUSP1,ESR1,F2R,FN1,FOS,GJA1,IGFBP7,LAMB1,MIF,PGR,PLAT,RHOA,TAGLN,THBS1,VEGFA	358 (17)
Tppp3	5.91033e-34	0.606223	0.792	0.71	1.27238e-29		Ferroptosis Signaling Pathway	1.89	0.0758	3.162	ARF1,ARF4,ATF4,CTSB,FTL,HSPB1,RRAS,SAT1,STEAP3,WWTR1		bisphenol A		chemical - endogenous mammalian		-0.723		5.04e-10	AR,CCN1,CCND1,CDK4,COL1A1,COL1A2,COL5A1,COL5A3,CTSV,CXCL10,ELN,ESR1,FOS,HAND2,Hnrnpa1,HOXA10,HSP90AB1,HSP90B1,HSPA1A/HSPA1B,IGF1,PALS2,PGR,RBPMS,RPN2,S100G,SMOC1,THBS1,VCAN	379 (22)
Sar1a	1.05143e-69	0.604172	0.871	0.825	2.26351e-65		Pulmonary Fibrosis Idiopathic Signaling Pathway	17.3	0.147	3.355	ACTB,ADAMTS1,AXL,CCND1,COL16A1,COL18A1,COL1A1,COL1A2,COL3A1,COL4A2,COL4A3,COL4A5,COL4A6,COL5A1,COL5A2,COL5A3,COL6A1,COL6A2,COL6A3,Col6a4,COL6A6,EGFR,F2R,FGF2,FN1,FOS,FOXO1,HES1,IL17RA,IL6ST,ILK,JUN,LEF1,MMP23B,PDGFRB,PIK3R1,PINK1,RBPJ,RHOA,ROCK1,ROCK2,RRAS,TGFBR2,THBS1,WNT4,WNT5A,WNT5B,WWTR1		MAPK1		kinase		-0.323		5.36e-10	ADH1C,APOE,AR,ATF3,C1S,CCDC80,CCND1,COX17,CTSB,DCN,DUSP1,ESR1,FBXO32,FN1,FOS,FOSB,FOSL2,FOXO1,GBP2,HLA-E,HOXA11,IFI16,IFITM3,IGFBP7,ITGB3,JUN,JUNB,JUND,LGALS3BP,LMNA,LOX,MAOB,MYC,NRP1,NUPR1,PRKG1,QKI,RGS2,SFRP2,SOCS2,SPRY2	303 (22)
Angptl2	5.52582e-51	0.601915	0.646	0.428	1.1896e-46		PI3K Signaling in B Lymphocytes	3	0.0909	3.464	ATF3,ATF4,ATF5,Calm1 (includes others),CD81,FOS,FYN,IL4R,JUN,NFKBIA,PDIA3,PIK3R1,RRAS		RASSF1		other		1.608		5.4e-10	ALDH1A1,APOE,CCND1,COL4A2,CPE,EFEMP1,EGFR,ESR1,FGF2,FOS,GHR,GSN,IGFBP3,KLF4,LITAF,MAP1B,MYC,MYL9,NOG	387 (19)
Ccn1	5.37621e-12	0.600654	0.32	0.211	1.15739e-07		Adrenomedullin signaling pathway	2.15	0.0704	3.464	ADCY1,CALCRL,Calm1 (includes others),CEBPB,CFH,FOS,MYLK,PDIA3,PIK3R1,PRKG1,RAMP2,RAMP3,RRAS,SLC39A7		lactacystin		chemical - protease inhibitor		0.67		5.67e-10	ACTB,APP,ATF3,ATP1A1,Ccl2,CCND1,CCT2,CD9,CYB5A,DUSP1,ESR1,FOXO1,FTL,GJA1,GNAI1,HLA-A,HSP90B1,HSPB1,IGFBP5,MAP1B,NFKBIA,P4HA2,PPIA,RPLP0,SAT1,STMN1,THRB,ZFP36L2	420 (17)
Pnrc1	1.08967e-42	0.600381	0.857	0.858	2.34585e-38		Hepatic Fibrosis Signaling Pathway	11.3	0.107	3.703	ATF4,Calm1 (includes others),CCND1,Cdc42,CEBPB,COL18A1,COL1A1,COL1A2,COL3A1,COL5A3,CREB5,FGF2,FOS,FOXO1,FTL,GNAI1,IL17RA,ITGB3,ITGB5,ITGB8,JAK1,JUN,LEF1,LRP1,MYC,MYL12B,MYL6,MYL9,MYLK,NFKBIA,NGFR,PDGFRB,PIK3R1,PTCH1,RHOA,RHOBTB1,RHOC,ROCK1,ROCK2,RRAS,TGFBR2,VEGFA,WNT4,WNT5A,WNT5B		NOTCH1	0.265	transcription regulator		-0.295		5.7e-10	BMP2,CCN1,CCND1,CD44,CDCA7,CEBPB,COL1A1,COL1A2,EGFR,FGF2,FOS,FOSB,GRN,HES1,HSP90AB1,HSPE1,IFI16,IGFBP3,LEF1,LOX,MYC,MYLK,NGFR,NR2F2,OAT,PDGFRB,PDIA3,SPRY2,TAGLN,TGFBR2,VEGFA,WNT4,WNT5A	469 (18)
Atp1a1	1.54392e-47	0.600356	0.87	0.86	3.32375e-43		Coronavirus Pathogenesis Pathway	17.4	0.187	5.84	AR,ATF4,CCND1,CDK4,EEF1A1,FAU,FOS,IL17RA,JAK1,JUN,KNG1,NFKBIA,NPM1,PA2G4,RPS10,RPS11,RPS12,RPS13,RPS14,RPS15,RPS16,RPS18,RPS19,RPS2,RPS20,RPS23,RPS25,RPS26,RPS27A,RPS3,RPS4Y1,RPS5,RPS6,RPS7,RPS8,RPS9,RPSA,TGFBR2		OGA		enzyme		0.15		5.84e-10	ADAMTS5,APOE,CALCRL,Ccl2,CCND1,CD44,CD47,CD55,CDCA7,CEBPB,CPE,CREB5,DPEP1,FBLN1,FN1,GADD45G,GAS6,GDF10,GLUL,GSN,HMGCS1,HPGD,HSP90AB1,IGF1,IGFBP3,IGFBP5,IGFBP7,IL6ST,ITGB5,JAK1,JUN,LAMB1,LRIG1,PIK3R1,PLPP3,PRKG1,S100A6,SOCS2,TGFBR2,THBS1,TIMP2,TUBA1A,WWTR1	501 (20)
Ctsl	1.08402e-74	0.600137	0.933	0.966	2.33367e-70		Hepatic Fibrosis / Hepatic Stellate Cell Activation	17.3	0.191	#NUM!	A2M,COL16A1,COL18A1,COL1A1,COL1A2,COL3A1,COL4A2,COL4A3,COL4A5,COL4A6,COL5A1,COL5A2,COL5A3,COL6A1,COL6A2,COL6A3,Col6a4,COL6A6,EDNRB,EGFR,FGF2,FN1,HGF,IGF1,IGFBP3,IGFBP5,IL4R,KLF6,MYH10,MYH9,MYL6,MYL9,NGFR,PDGFRB,TGFBR2,TIMP2,VEGFA		CR1L		transmembrane receptor	Inhibited	-2.331	bias	6.44e-10	BGN,COL18A1,COL1A1,COL1A2,COL3A1,COL4A2,COL5A1,COL6A1,COL6A3,LUM,MGP,PTGER4
Sfrp4	3.92752e-31	0.598242	0.487	0.268	8.45516e-27		Regulation of eIF4 and p70S6K Signaling	15	0.184	#NUM!	EIF3E,EIF3K,EIF3M,FAU,ITGB3,ITGB5,ITGB8,PABPC1,PIK3R1,RPS10,RPS11,RPS12,RPS13,RPS14,RPS15,RPS16,RPS18,RPS19,RPS2,RPS20,RPS23,RPS25,RPS26,RPS27A,RPS3,RPS4Y1,RPS5,RPS6,RPS7,RPS8,RPS9,RPSA,RRAS		AKT1		kinase		0.265		6.78e-10	AR,BMP2,CCL11,CCND1,CD44,CDK4,CTSV,CXCL10,ESR1,FABP5,FASN,FBXO32,FGF2,FN1,FOS,FOSB,FOXO1,FSTL1,HMGCS1,IGFBP5,JUND,LAMB1,MYC,MYH10,PCOLCE,PDGFRB,PGR,PHLDA1,PIK3R1,RAMP1,RAMP3,SERPINF1,THBS1,VCAN,VEGFA	359 (18)
Ost4	1.63555e-58	0.595977	0.872	0.888	3.52101e-54		Role of Macrophages, Fibroblasts and Endothelial Cells in Rheumatoid Arthritis	6.74	0.0951	#NUM!	ATF4,Calm1 (includes others),CCND1,CEBPB,CREB5,DKK3,FGF2,FN1,FOS,IGKC,IL17RA,IL6ST,JUN,LEF1,LRP1,MIF,MYC,NFKBIA,NGFR,PDIA3,PIK3R1,RHOA,ROCK1,ROCK2,RRAS,SFRP2,SFRP4,VEGFA,WNT4,WNT5A,WNT5B		ADRA1B		G-protein coupled receptor				6.9e-10	CCND1,CEBPB,COL3A1,CTSV,DUSP1,FABP5,FN1,FOS,IL6ST,JUN,LOX,NFIX,PRRX1,VEGFA	358 (17)
Sdk1	5.80043e-57	0.595897	0.53	0.246	1.24872e-52		Role of Osteoblasts, Osteoclasts and Chondrocytes in Rheumatoid Arthritis	5.19	0.0982	#NUM!	ADAMTS5,BMP2,Calm1 (includes others),COL1A1,CTSK,DKK3,FOS,FOXO1,GSN,IGF1,ITGB3,JUN,LEF1,LRP1,NFKBIA,NGFR,PIK3R1,SFRP2,SFRP4,WNT4,WNT5A,WNT5B		tanespimycin		chemical drug		1.725		7.88e-10	AHR,AR,AXL,CCND1,CDK4,FASN,HMGCS1,HNRNPC,HSP90AB1,HSP90B1,HSPA1A/HSPA1B,JUN,LDHA,MIF,MYC,PTCH1,RPL24,RPL27A,RPS16,RPS8,SERPINH1,VEGFA	417 (23)
Ctsh	2.71485e-41	0.594832	0.641	0.478	5.84454e-37		Caveolar-mediated Endocytosis Signaling	5.18	0.16	#NUM!	ACTB,ARCN1,B2M,CD55,COPA,EGFR,FYN,HLA-A,HLA-E,ITGB3,ITGB5,ITGB8		bucladesine		chemical toxicant	Activated	2.248		8.85e-10	ADAMTS1,ANXA1,APOE,AR,CCND1,CD44,CEBPB,CXCL10,DIO2,DUSP1,FN1,FOS,FOSL2,FOXO1,FST,GAP43,GJA1,GLUL,IGF1,IGFBP3,IGFBP5,INHBB,JUN,JUNB,MME,Mt1,MYC,NCAM1,PDE5A,PGR,PTCH1,PTGER4,PTH1R,RGS2,THBD,TIMP2,WNT4,XAF1,ZEB2	439 (21)
Oat	6.47997e-55	0.593713	0.772	0.672	1.39501e-50		Axonal Guidance Signaling	5.08	0.0728	#NUM!	ADAMTS1,ADAMTS2,ADAMTS5,BMP2,EPHB2,FYN,GNAI1,GNG12,IGF1,ITGB3,ITGB5,ITGB8,MME,MMP23B,MYL12B,MYL6,MYL9,NGFR,NRP1,PDIA3,PFN2,PIK3R1,PITRM1,PTCH1,RGS3,RHOA,ROCK1,ROCK2,RRAS,SDC2,SEMA3A,SEMA5A,TUBA1A,VEGFA,WNT4,WNT5A,WNT5B		CXCL12		cytokine	Activated	2.12		8.99e-10	AXL,BMP2,CCND1,CD44,CD47,CD9,COL1A1,COL3A1,CTSK,CXCL10,DAD1,EGFR,F2R,FN1,FOS,FYN,IGFBP7,ITGB3,JUN,JUNB,LOXL2,MYC,PGR,RHOC,ROCK1,RRAS,SOCS2,THBS1	231 (15)
4930523C07Rik	1.1801e-89	0.592793	0.495	0.113	2.54052e-85		Molecular Mechanisms of Cancer	3.96	0.0694	#NUM!	ADCY1,BMP2,CCND1,Cdc42,CDK4,FOS,FOXO1,FYN,GNAI1,GNG12,ITGB3,ITGB5,ITGB8,JAK1,JUN,LEF1,LRP1,MYC,NFKBIA,PA2G4,PIK3R1,PTCH1,RBPJ,RHOA,RHOBTB1,RHOC,RRAS,TGFBR2,WNT4,WNT5A,WNT5B		CREBBP		transcription regulator	Activated	2.1		9.17e-10	ANXA6,AR,ASL,B2M,CCN1,CCND1,CD44,CDH5,CKB,CNN3,COL1A2,CRISPLD2,CXCL10,DUSP1,FGF2,FOS,FOSB,FOSL2,HMGCS1,HMGCS2,JUN,JUND,LGALS3BP,LPL,MAF,MYC,NFKBIA,PDGFRB,PGR,RGS2,RHOA,SDC1,SDC4,SMOC1,TAGLN,TAPBP,TIPARP,VEGFA,WNT5B,XIST,ZFP36L2	346 (24)
Sec24d	3.01415e-68	0.592261	0.772	0.592	6.48886e-64		Glucocorticoid Receptor Signaling	3.84	0.0637	#NUM!	A2M,ACTB,ANXA1,AR,B2M,CCL11,DUSP1,EGFR,ESR1,FOS,GHR,GJA1,H2-T22,HLA-A,HLA-E,HSP90AB1,HSP90B1,HSPA1A/HSPA1B,Hspa1b,IGF1,IL13RA2,IL17RA,IL4R,IL6ST,JAK1,JUN,KRT83,MYC,NFKBIA,NRIP1,PGR,PIK3R1,POLR2F,RRAS,SMARCA2,TGFBR2,TSC22D3		ADRB		group		-1.689		1.1e-09	ANXA5,ATF3,ATF5,AXL,BOK,Ccl2,CCND1,CDK4,CXCL10,DIO2,FOS,HMGCS1,HSPD1,INSIG1,JUN,JUNB,KLF4,LBH,NCL,NFKBIA,NPM3,RAN,SRM	282 (17)
Zfp36l2	3.87773e-36	0.591782	0.764	0.644	8.34798e-32		Semaphorin Signaling in Neurons	3.7	0.145	#NUM!	Cdc42,FYN,NRP1,RHOA,RHOBTB1,RHOC,ROCK1,ROCK2,SEMA3A		PPARG		ligand-dependent nuclear receptor		0.661		1.11e-09	APOE,APP,ATP2A2,CCL11,Ccl2,CCND1,CEBPB,COL1A1,COL1A2,CXCL14,EGFR,FABP5,FASN,FN1,FST,HES1,HGF,HMGCS2,IGF1,IGFBP3,IGFBP5,IGFBP7,INSIG1,JUN,KLF4,KLF6,LAPTM4A,LPL,MAP2,MBNL1,MGST1,NR2F2,PEPD,PRDM1,RARRES2,RPSA,SAT1,SDC1,SHISA5,SLC44A1,TAGLN,TGFBR2,TKT,TSC22D3,UCP2,VEGFA,WWTR1,ZNF703	451 (21)
Nfix	8.78841e-63	0.5879	0.894	0.912	1.89197e-58		Prostate Cancer Signaling	3.44	0.107	#NUM!	AR,ATF4,CCND1,CREB5,FOXO1,HSP90AB1,HSP90B1,LEF1,NFKBIA,PA2G4,PIK3R1,RRAS		E. coli B5 lipopolysaccharide		chemical - endogenous non-mammalian	Activated	2.915		1.16e-09	ADAMTS1,ADH1C,ALDH2,B2M,CCL11,Ccl2,Ccl7,CCND1,CD44,CD83,CXCL10,DUSP1,EEF1A1,EGFR,FASN,FOS,GBP2,HLA-A,IL13RA2,IL17RA,IL6ST,INHBB,JUNB,NFKBIA,PHLDA1,PPIA,PRDM1,SDC1,SOCS2,TGFBR2,THBS1,VEGFA	407 (14)
Fam110b	2.03017e-71	0.586702	0.609	0.287	4.37055e-67		Virus Entry via Endocytic Pathways	3.16	0.106	#NUM!	ACTB,B2M,CD55,FYN,HLA-A,HLA-E,ITGB3,ITGB5,ITGB8,PIK3R1,RRAS		potassium chloride		chemical drug		0.943		1.19e-09	ATF3,ATP1A1,ATP2B1,ATP2B4,CALR,Ccl2,COL1A1,COL3A1,FOS,HERPUD1,HSP90B1,IGF1,IGFBP5,JUN,MYC,PDIA3,PDIA4,PIK3R1,S100G,XBP1	371 (23)
Ccl2	2.63683e-14	0.586052	0.128	0.038	5.67656e-10		Regulation of the Epithelial-Mesenchymal Transition Pathway	3.06	0.0821	#NUM!	EGFR,FGF2,HGF,JAK1,LEF1,LOX,PDGFRB,PIK3R1,RBPJ,RHOA,RRAS,TGFBR2,WNT4,WNT5A,WNT5B,ZEB2		FOSL1		transcription regulator		-0.071		1.24e-09	AXL,Ccl2,Ccl7,CCN1,CCND1,CD44,ELN,FOS,FOSB,HPGD,JUN,JUNB,MAP1B,NRP1,PRDM1,SPARC,THBD,THBS1	332 (17)
Ano4	7.74508e-109	0.584486	0.435	0.029	1.66736e-104		Phagosome Maturation	3.04	0.0881	#NUM!	ATP6V0D1,B2M,CALR,CTSB,CTSH,CTSK,CTSV,HLA-A,HLA-E,LAMP1,LAMP2,PRDX2,PRDX6,TUBA1A		Pkc(s)		group		1.472		1.31e-09	AHR,APP,ATF3,CCN1,CD55,COL1A1,COL3A1,CTSB,DUSP1,EGFR,FGF2,FN1,FOS,GAP43,HPGD,HSP90B1,JUN,JUNB,KLF6,MAOB,P4HB,PDIA4,PHLDA1,PPP1R15A,RGS2,SLC6A2,TAGLN,VEGFA,XBP1	333 (17)
Wnt5b	5.17737e-80	0.583004	0.536	0.173	1.11458e-75		RAR Activation	2.86	0.0784	#NUM!	ACTB,ADCY1,ADH1C,Akr1c14,ALDH1A1,DUSP1,FOS,IGFBP3,JUN,NR2F2,NRIP1,PIK3R1,PNRC1,SMARCA2,TRIM24,VEGFA		SOD1		enzyme		0		1.34e-09	ACTB,APEX1,APOE,APP,ASL,ATF4,ATP1A1,B2M,CCND1,CDK4,CKB,COL1A1,FOS,FOSL2,GPX3,HLA-E,HSPB1,IFI16,Ifi27l2a/Ifi27l2b,IGF1,JUN,JUNB,LPL,MAOB,Mt1,Mt2,P2RX4,PRDX6,PRRX1,SLFN5,STMN1,TGFBR2,Tmsb4x (includes others)	467 (20)
Myl6	4.26729e-64	0.578811	0.97	0.99	9.18662e-60		Cellular Effects of Sildenafil (Viagra)	2.83	0.0872	#NUM!	ACTB,ADCY1,Calm1 (includes others),MYH10,MYH9,MYL12B,MYL6,MYL9,MYLK,PDE5A,PDIA3,PPP1R12A,PRKG1		IL1		group	Activated	2.816		1.38e-09	ADAMTS1,ADAMTS5,AHR,APOE,APP,AR,BMP2,CBR3,Ccl2,CD34,CD55,COL1A1,CTSB,CXCL10,DCN,DUSP1,EGFR,FN1,FOS,FST,GJA1,HGF,IGF1,IL4R,JUN,KLF6,LAMB1,LOX,LRP1,MYC,NGFR,PDGFRB,SDC4,SPARC,THBD,VCAN,VEGFA,WNT5A	323 (16)
Col5a2	2.25651e-53	0.578292	0.921	0.96	4.85782e-49		Antigen Presentation Pathway	2.77	0.154	#NUM!	B2M,CALR,HLA-A,HLA-E,PDIA3,TAPBP		EZH2		transcription regulator		-1.235		1.42e-09	ACTB,ANXA6,ATF3,BMP2,Ccl2,CCND1,CD63,CDK4,CLEC3B,COL1A1,COL1A2,COL5A1,CRISPLD2,CXCL10,CYP1B1,EGFR,FBLN1,HGF,HOXA10,HOXA11,HOXA9,Ifi27l2a/Ifi27l2b,IGF1,IGFBP3,KCNK1,KIAA1217,KLF4,Meg3,MYC,MYL6,NFKBIA,NGFR,PGR,PRDM1,PTN,Rian,RPL10A,RPL13,SFRP2,SFRP4,TIMP2,VEGFA	430 (22)
Gabarap	1.12979e-91	0.577095	0.938	0.957	2.4322e-87		Germ Cell-Sertoli Cell Junction Signaling	2.74	0.0819	#NUM!	A2M,ACTB,Cdc42,GSN,ILK,IQGAP1,LAMC3,PIK3R1,RHOA,RHOBTB1,RHOC,RRAS,TGFBR2,TUBA1A		KLF11		transcription regulator		-0.902		1.44e-09	ADAMTS1,CCL11,CEBPB,COL1A2,COL3A1,DCN,DIO2,HGF,IL13RA2,ILK,ITGB3,ITGB5,ITGB8,LOX,MAOB,MYC,PLAT,SERPINH1,TGFBR2,THBS1,TIMP2,VEGFA	200 (9)
Ssr1	1.06765e-56	0.574178	0.854	0.82	2.29844e-52		Clathrin-mediated Endocytosis Signaling	2.67	0.0777	#NUM!	ACTB,APOE,DNM3,EPHB2,F2R,FGF2,IGF1,ITGB3,ITGB5,ITGB8,PIK3R1,RPS27A,SH3GLB1,UBC,VEGFA		benzo(a)pyrene		chemical toxicant		-0.133		1.46e-09	AHR,ANXA1,CCN1,CDK2AP2,CYB5A,CYP1B1,FASN,FOS,FST,FYN,GNAI1,Gsta4,HSPA1A/HSPA1B,Hspa1b,HSPB1,IGF1,INHBB,JUN,MAF,Mt2,PRKG1,RHOC,SEMA5A,SFRP4,SOD3,TCF21,THBS1,TKT,VEGFA	468 (19)
Fosl2	6.20559e-60	0.573891	0.644	0.335	1.33594e-55		Agranulocyte Adhesion and Diapedesis	2.64	0.0748	#NUM!	ACTB,CCL11,Ccl2,Ccl7,CD34,CDH5,CXCL10,CXCL14,FN1,GNAI1,MMP23B,MYH10,MYH9,MYL6,MYL9,SDC4		NFKB1		transcription regulator		0.895		1.64e-09	A2M,APOE,APP,AR,B2M,BMP2,CCL11,Ccl2,CCN1,CCND1,CD44,COL1A1,COL1A2,CTSB,CXCL10,DUSP1,EGFR,ENPP2,FCGRT,FN1,FOS,FOSB,GJA1,HSP90B1,IFI16,IGFBP3,IGKC,MYC,NFKBIA,PIM1,RACK1,SAR1A,SDC4,VEGFA	402 (17)
Trim24	9.93789e-39	0.571564	0.748	0.631	2.13943e-34		Human Embryonic Stem Cell Pluripotency	2.42	0.0783	#NUM!	BMP2,FGF2,FOXO1,GNAI1,GNG12,LEF1,NOG,PDGFRB,PIK3R1,TGFBR2,WNT4,WNT5A,WNT5B		RRP1B		transcription regulator				1.67e-09	CCND1,CEBPB,EIF4B,FOXO1,HSP90AB1,ITGB5,RPL11,RPL13,RPL13A,RPL14,RPL19,RPL6,RPS10,RPS14,RPS19,RPS26,RPS3,RPS5,RPS8,RPS9
Tmem263	3.89495e-51	0.568998	0.765	0.618	8.38506e-47		Ephrin A Signaling	2.35	0.128	#NUM!	FYN,NGFR,PIK3R1,RHOA,ROCK1,ROCK2		CD44	-0.661	other		1.674		1.76e-09	ACTB,BGN,CALR,Ccl2,Ccl7,CCND1,CD44,CD63,CDH5,COL18A1,COL1A1,COL3A1,COL5A2,CTSK,EMILIN1,FASN,FN1,HSP90AB1,JUN,LAMB1,MTCH1,MYC,PLPP3,PMEPA1,SDC4,SFRP2,THBS1,WNT5A	378 (18)
Actb	4.82204e-37	0.566927	0.99	0.993	1.03809e-32		CCR3 Signaling in Eosinophils	2.25	0.0815	#NUM!	Calm1 (includes others),CCL11,GNAI1,GNG12,MYLK,PIK3R1,PPP1R12A,RHOA,ROCK1,ROCK2,RRAS		BMP2	0.383	growth factor		1.579		1.81e-09	BMP2,BMP2K,CCND1,CDK4,COL1A1,COL1A2,CREB3L1,CTSK,FGF2,FN1,FOS,FOSB,FOXO1,FST,IFI16,IGFBP5,JUN,JUNB,KLF4,MYC,NOG,PTH1R,SPARC,TAGLN,TMEM119,TWSG1,VCAN,VEGFA,WNT4	414 (17)
Serp1	7.67034e-34	0.565732	0.835	0.819	1.65127e-29		Tight Junction Signaling	2.17	0.073	#NUM!	ACTB,CDK4,FOS,JUN,MYH10,MYH9,MYL6,MYL9,MYLK,NGFR,RHOA,TGFBR2,YBX3		TERT		enzyme		-0.104		1.92e-09	AR,ATF3,B2M,CALU,CCND1,COL5A2,EFEMP1,EGFR,F2R,FGF2,GSN,HTRA1,IFI16,MFGE8,MYC,NFKBIA,NOP58,PLOD2,PLTP,PRSS23,SERP1,SPON1,XBP1	393 (20)
Yipf5	3.20827e-54	0.565181	0.813	0.71	6.90676e-50		Hereditary Breast Cancer Signaling	2.09	0.0775	#NUM!	ACTB,CCND1,CDK4,GADD45G,NPM1,PIK3R1,POLR2F,RPS27A,RRAS,SMARCA2,UBC		CEBPA		transcription regulator		1.214		2.03e-09	A2M,ADH1C,ANXA1,ARL4C,ASL,ATF4,BTG1,CCND1,CDK4,CEBPB,CKAP4,COL1A1,COL1A2,CTSK,FASN,FHL1,FOS,FOXO1,GJA1,HGF,HPGD,IGF1,IGFBP3,ITGB5,JUN,JUNB,KLF4,LITAF,LPL,MYC,NRP1,PFN2,PLOD2,PRDM1,QKI,RARRES2,RGS2,S100G,SERPINF1,THBD,THBS1,THRB,TSC22D3,VCAN	474 (24)
Ptk7	6.67894e-55	0.5616	0.84	0.737	1.43784e-50		IL-17A Signaling in Fibroblasts	2.09	0.132	#NUM!	CEBPB,FOS,IL17RA,JUN,NFKBIA		camptothecin		chemical drug		0.06		2.05e-09	APOE,AR,ATF3,CCND1,CD200,CD47,CD83,CDK4,EEF1A1,EEF1B2,EGFR,FKBP3,FOS,FOSB,FOXO1,GADD45G,GAMT,GBP2,GRB10,HLA-A,HLA-E,HOXA11,IFI16,IGFBP3,IL17RA,INSIG1,JUN,LITAF,MARCKSL1,MICAL3,Mt1,MYC,NCL,NFKBIA,NRP1,OSR2,P2RX4,PARD3,PINK1,PPIA,PTGER4,PTP4A2,RBMS1,RGS3,RPL3,RSL1D1,SAT1,SDC1,SDC4,SPRY2,SYNE1,THBD,VEGFA	412 (18)
Tapbp	5.32046e-50	0.560224	0.758	0.59	1.14539e-45		Macropinocytosis Signaling	1.88	0.0921	#NUM!	HGF,ITGB3,ITGB5,ITGB8,PIK3R1,RHOA,RRAS		SNAI1		transcription regulator		1.755		2.08e-09	AXL,CCN1,CCND1,CD55,CDH5,CDK4,COL1A1,COL1A2,FASN,FN1,FOS,FST,GSN,HPGD,LASP1,LEF1,SDC1,SERPINH1,SLC29A1,SPARC,SPARCL1,TGFBR2,THBD,ZEB2	461 (26)
Prrx2	4.70338e-52	0.559123	0.604	0.362	1.01254e-47		Arginine Biosynthesis IV	1.82	0.333	#NUM!	ASL,OAT		Pdgf (complex)		complex		1.467		2.35e-09	Ccl2,CCND1,CD44,EGFR,FGF2,FN1,FOS,FOSB,FOXO1,GJA1,ITGB3,JUN,JUNB,MYC,NCAM1,NOG,SPARC,THBD,VEGFA	251 (16)
Plscr4	1.14141e-76	0.556542	0.648	0.307	2.45723e-72		Role of Tissue Factor in Cancer	1.81	0.0776	#NUM!	CCN1,EGFR,FYN,ITGB3,P4HB,PDIA6,PIK3R1,RRAS,VEGFA		MM-589		chemical reagent	Inhibited	-3.058		2.36e-09	CCDC80,COL16A1,COL1A1,COL1A2,COL3A1,COL5A2,ELN,FBLN1,FBLN2,IGFBP5,LOXL2,PLOD2,USP2
P2rx4	8.16086e-65	0.556338	0.64	0.353	1.75687e-60		FAK Signaling	1.79	0.0769	#NUM!	ACTB,CAPNS1,EGFR,FYN,ITGB3,ITGB5,ITGB8,PIK3R1,RRAS		RET		kinase		0.931		2.52e-09	ANXA1,ATF4,Ccl2,CCND1,COL1A1,COL1A2,CTSB,CTSV,DCN,EDNRB,ELN,FOS,GJA1,HSPA1A/HSPA1B,HSPD1,LOX,MAF,MYL6,PLOD2,PRNP,PTN,SDK1,TCF21	398 (17)
Krt83	5.09938e-39	0.555806	0.192	0.018	1.0978e-34		Role of IL-17F in Allergic Inflammatory Airway Diseases	1.78	0.111	#NUM!	ATF4,CREB5,CXCL10,IGF1,IL17RA		MET		kinase		-0.033		2.58e-09	Ccl7,CCND1,CD44,COL5A2,CTSV,ESR1,FBXO32,FN1,FOS,HGF,Hspa1b,HSPB1,IGF1,JUN,KLF4,LEF1,MYC,PIM1,SH3BP5,TSC22D1,VEGFA,ZEB2	401 (18)
E330013P04Rik	1.82314e-40	0.555472	0.655	0.479	3.92485e-36		Iron homeostasis signaling pathway	1.74	0.0719	#NUM!	ATP6V0D1,BMP2,CYBRD1,EGFR,FTL,JAK1,LRP1,PDGFRB,STEAP3,TWSG1		TCF		group		0.13	bias	2.66e-09	ALDH1A1,CCND1,CD44,CNN2,DIO2,DPEP1,FOS,GJA1,HTRA1,INHBB,JUNB,LEF1,MME,MYC,PTCH1,QPCT,SLC6A2,TSC22D1	443 (17)
Mxra8	7.38806e-52	0.555374	0.81	0.717	1.5905e-47		Aldosterone Signaling in Epithelial Cells	1.66	0.0671	#NUM!	DNAJB9,DUSP1,HSP90AB1,HSP90B1,HSPA1A/HSPA1B,HSPB1,HSPD1,HSPE1,PDIA3,PIK3R1,SCNN1B		PRKCA		kinase		1.034		2.93e-09	APP,ARL4C,CCND1,CD55,COL1A1,CTSB,CXCL10,FN1,FOS,FOXO1,HES1,HSPA1A/HSPA1B,IGFBP3,INSIG1,JUN,LAMP2,LPL,MYC,NFKBIA,PPP1R12A,VEGFA	284 (17)
H2-T22	5.00058e-53	0.555287	0.686	0.451	1.07652e-48		TR/RXR Activation	1.66	0.0833	#NUM!	COL6A3,DIO2,FASN,PIK3R1,SLC16A2,THRB,UCP2		Collagen(s)		complex	Activated	2.041		3.21e-09	ACTB,ATF4,CCN1,CD55,CD63,CREB3L1,FN1,HERPUD1,LAMP1,LAMP2,PPP1R15A,SERPINH1,THBS1	176 (10)
Myh9	2.09189e-45	0.554034	0.785	0.67	4.50341e-41		Granulocyte Adhesion and Diapedesis	1.6	0.0635	#NUM!	CCL11,Ccl2,Ccl7,CDH5,CXCL10,CXCL14,GNAI1,MMP23B,NGFR,SDC1,SDC2,SDC4		TGFBR2	0.514	kinase		-0.105		3.27e-09	ADAMTS5,ADCY1,AR,ATF4,BGN,Ccl2,Ccl7,CCND1,CCT5,CD44,CKB,COL1A1,COL1A2,COL4A6,CRISPLD2,DYRK2,FASN,FGF2,FN1,FST,GADD45G,GJA1,HGF,HPGD,JUN,LDHA,NFKBIA,NRP1,PTCH1,PTH1R,RAMP3,SDC1,SLC39A1,SPARC,TAGLN,TGFBR2,THBD,THBS1,VEGFA	435 (20)
Ppfibp1	8.85225e-70	0.553364	0.555	0.22	1.90571e-65		Superoxide Radicals Degradation	1.57	0.25	#NUM!	CYGB,SOD3		lovastatin		chemical drug	Activated	2.28		3.29e-09	ADAMTS1,APOE,AR,ATF3,ATF4,CCND1,CDK4,COTL1,CXCL10,FASN,GAP43,GPX3,HMGCS1,IGF1,KLF4,LMNA,MYC,PALS2,PLAT,RARRES2,RHOA,RHOC,SDC4	350 (19)
Rarres2	1.61884e-42	0.551009	0.912	0.947	3.48504e-38		GADD45 Signaling	1.56	0.15	#NUM!	CCND1,CDK4,GADD45G		STAT5A		transcription regulator		0.798		3.3e-09	A2M,APOE,AR,Ccl2,CCND1,CDK4,CEBPB,Ctla2a/Ctla2b,CYP1B1,ESR1,FASN,FKBP14,FOS,FOSB,FOSL2,GADD45G,GALC,GASK1B,Ifitm1,IGF1,IL6ST,LEF1,MAF,MAP1LC3A,MYC,PIM1,PRDM1,PRSS23,QPCT,SLC7A8,SOCS2,TGFBR2,ZFP36	361 (20)
Zeb2	2.61694e-36	0.549963	0.908	0.947	5.63375e-32		Atherosclerosis Signaling	1.5	0.0687	#NUM!	APOE,CCL11,COL18A1,COL1A1,COL1A2,COL3A1,COL5A3,LPL,PRDX6		MTOR		kinase		-1.288		3.51e-09	AR,ARL4C,ATP2A2,ATP2B1,CCND1,CEBPB,DUSP1,EGFR,FABP5,FASN,FBXO32,FN1,FST,GAP43,HMGCS2,HSP90AB1,HSP90B1,HSPB1,IFI16,IGF1,IL4R,LDHA,MAP2,Mug1/Mug2,MYC,NCAM1,PGR,PIM1,PPIB,PTH1R,RHOA,RPL12,RPS11,RPS18,RPS6,SEC22B,SOX4,VEGFA	463 (17)
Col4a2	1.05343e-53	0.549809	0.886	0.891	2.26782e-49		Glutamine Biosynthesis I	1.48	1	#NUM!	GLUL		levodopa		chemical - endogenous mammalian	Inhibited	-2.051		3.57e-09	ADD3,ATP2A2,AXL,CBR3,CCND1,CD200,CD63,COTL1,CRTAC1,CTSB,DDIT4L,DDOST,DLGAP1,DUSP1,EDNRB,FAM114A1,FBLN1,FBLN2,FCGRT,FOS,FOSB,FOXO1,FTL,GDF10,GPC3,GRB10,HLA-A,IGFBP5,IQGAP1,JUNB,KCNK1,KLF6,LAMP2,LASP1,LMNA,LPP,NAV1,NPM3,PA2G4,PALS2,PARM1,PFN2,PIK3R1,PSAP,RAMP1,RESF1,S100A10,SERPINB6,SH3PXD2B,SMIM14,SRM,SYNE1,TMED10,VAT1,WWTR1,ZEB2	299 (19)
Gpx3	5.03134e-09	0.549266	0.36	0.261	0.000108315		Docosahexaenoic Acid (DHA) Signaling	1.43	0.105	#NUM!	APP,FOXO1,PIK3R1,SERPINF1		bleomycin		biologic drug		1.321	bias	3.61e-09	Ccl2,COL1A1,COL1A2,COL3A1,CTSK,CXCL10,DCN,EGFR,ELN,F2R,FN1,IGF1,IL13RA2,IL4R,JAK1,LOX,MIF,MYC,PLA1A,PLAT,SDC4,SFRP2,SOCS2,TGFBR2,THBS1,TIMP2,WNT5A	424 (18)
Pink1	2.90462e-62	0.548611	0.709	0.483	6.25306e-58		Sertoli Cell-Sertoli Cell Junction Signaling	1.36	0.0583	#NUM!	A2M,ACTB,ILK,ITGB3,ITGB5,ITGB8,JUN,PALS2,PRKG1,RRAS,TUBA1A,YBX3		methapyrilene		chemical drug		-1.807		3.93e-09	A2M,ANXA5,APOE,ATF3,ATF4,CCND1,CTSB,CTSV,EEF1A1,ENPP2,HMGCS2,IGF1,LGALS9B,MAOB,Mt1,MYC,RPL13A,RPS8,RPS9,SERP1,STMN1,Sult1a1
Lamb1	4.61306e-37	0.547649	0.88	0.845	9.93099e-33		Ethanol Degradation IV	1.35	0.125	#NUM!	ALDH1A1,ALDH2,CYGB		STAT6		transcription regulator		1.601		3.96e-09	Acot1,ACTB,AHNAK,ALDH2,ANO1,ANXA1,APOE,Bst2,CCL11,Ccl2,CKAP4,COL1A1,COL1A2,COL3A1,CRIP1,CTSB,CXCL10,FASN,FLRT2,FN1,GADD45G,GBP2,H2-T22,HMGCS2,IFI16,IFITM3,IGF1,IL13RA2,IL4R,IL6ST,KCTD12,LGALS3BP,MAF,NFKBIA,PARM1,PRNP,S100A10,SERPINB6,SERPINF1,SOCS2,TWSG1,USP2,XBP1,ZFP36	419 (14)
Cxcl10	9.5103e-19	0.547641	0.218	0.085	2.04738e-14		Ketogenesis	1.3	0.182	#NUM!	HMGCS1,HMGCS2		ATF4	0.611	transcription regulator	Activated	2.045	bias	4.02e-09	APEX1,APOE,ATF3,ATF4,ATF5,CALR,CD55,CEBPB,COL4A2,FASN,FN1,FYN,GRB10,HERPUD1,HSP90B1,IGFBP5,IGFBP7,JUN,KLF4,MGST1,NUPR1,PPP1R15A,PRRX2,RBPJ,SERPINF1,TKT,VEGFA	374 (17)
Plat	1.76839e-34	0.546073	0.625	0.458	3.80699e-30		Purine Nucleotides De Novo Biosynthesis II	1.3	0.182	#NUM!	IMPDH2,PAICS		SERPINE1		other		-1.165		4.23e-09	Acot1,CALR,DUSP1,FBLN2,FGF2,FN1,FOS,GAP43,HGF,ITGB3,JUNB,PHLDA1,PI16,SPON2,TGFBR2,ZFP36	370 (21)
Rpn1	7.53157e-49	0.545974	0.882	0.882	1.6214e-44		Tryptophan Degradation X (Mammalian, via Tryptamine)	1.22	0.111	#NUM!	ALDH1A1,ALDH2,MAOB		PTC-209		chemical reagent	Inhibited	-3.058		4.33e-09	CCDC80,COL16A1,COL1A1,COL1A2,COL3A1,COL5A2,ELN,FBLN1,FBLN2,IGFBP5,LOXL2,PLOD2,USP2
Rpn2	2.52441e-48	0.545164	0.857	0.817	5.43456e-44		FXR/RXR Activation	1.22	0.0635	#NUM!	APOE,FASN,FOXO1,KNG1,LPL,PLTP,SDC1,SERPINF1		MKNK1		kinase		-0.236	bias	4.42e-09	ANXA5,CCN1,CD34,CDH5,CFH,COL4A6,DNM3,E330013P04Rik,EEF1D,FOS,FOSB,GAP43,GNAI1,IFI16,KCTD12,MALAT1,MAP1B,MGP,MYC,PLTP,SERPINH1,SPARC,SPARCL1,SPRY2,TAGLN
Crip1	3.20104e-10	0.5427	0.703	0.703	6.8912e-06		Xenobiotic Metabolism Signaling	1.2	0.0517	#NUM!	AHR,ALDH1A1,ALDH2,CYP1B1,FTL,GSTK1,HSP90AB1,HSP90B1,MAF,MAOB,MGST1,NRIP1,PIK3R1,RRAS,SOD3		INS		other		1.8		4.43e-09	ANO1,Ccl2,CCN1,CCND1,CEBPB,DUSP1,FASN,FOS,FOSB,FOSL2,FOXO1,GRB10,HGF,IGF1,IGFBP3,IGFBP5,IGKC,JUN,JUNB,JUND,LPL,Tmsb4x (includes others),VEGFA,XBP1	411 (21)
Hist1h1c	4.31694e-32	0.542043	0.442	0.234	9.29352e-28		Asparagine Degradation I	1.18	0.5	#NUM!	ASPG		crocidolite asbestos		chemical toxicant		1.107	bias	4.56e-09	Ccl2,CCND1,CD44,EGFR,FOS,FOSL2,ILK,JUN,JUNB,JUND,MYC	275 (15)
Mrvi1	1.08442e-64	0.539076	0.627	0.306	2.33454e-60		Spermidine Biosynthesis I	1.18	0.5	#NUM!	SRM		TP63		transcription regulator		0.727		4.82e-09	ADAMTS1,AHR,AXL,BOK,CCN1,CCND1,COL4A3,COL5A1,CYGB,DKK3,EGFR,F2R,FASN,FN1,FOS,FOSL2,FST,GNAI1,HES1,HTRA1,IGFBP3,IGFBP7,ITGB8,JUN,JUNB,KCNK1,KHK,KLF6,LAPTM4A,MFGE8,MYC,P4HB,PRNP,SERPINF1,SOX4,SPON1,STMN1,TAGLN,TGFBR2,THBS1,VEGFA,WNT4,WNT5A,WWTR1,ZEB2	385 (15)
2310022B05Rik	9.91119e-58	0.538539	0.762	0.583	2.13368e-53		Xanthine and Xanthosine Salvage	1.18	0.5	#NUM!	PNP		ATF6		transcription regulator	Activated	2.421		4.82e-09	APP,ATP2A2,CALR,CEBPB,FOS,HSP90B1,MANF,PDIA4,PLAT,PRDX2,PRNP,RAN,SPARC,VEGFA,XBP1	449 (26)
Psap	8.22561e-64	0.538298	0.944	0.975	1.77081e-59		Fatty Acid Biosynthesis Initiation II	1.18	0.5	#NUM!	FASN		okadaic acid		chemical toxicant		1.159		5.48e-09	ANXA1,APP,AR,CCND1,CDK4,CYP1B1,ELN,ESR1,FOS,FOSB,FOSL2,JUN,JUNB,JUND,KLF4,MYC,NR2F2,PIM1	306 (24)
Ahr	8.00893e-83	0.535877	0.453	0.091	1.72416e-78		Glycine Degradation (Creatine Biosynthesis)	1.18	0.5	#NUM!	GAMT		ZFTA-RELA		fusion gene/product		1.941	bias	5.8e-09	BMP2,BMP2K,Ccl2,CD44,CXCL10,FN1,IL4R,LITAF,LSP1,NFKBIA,S100A6,SDC4,TAPBP
Gask1b	5.26535e-86	0.533412	0.444	0.077	1.13352e-81		Chronic Myeloid Leukemia Signaling	1.18	0.0654	#NUM!	CCND1,CDK4,MYC,PA2G4,PIK3R1,RRAS,TGFBR2		doxorubicin		chemical drug	Activated	2.972		5.8e-09	A2M,ADAMTS1,ANXA1,APEX1,APP,AR,ATF3,ATP2A2,BTG1,Ccl2,CCN1,CCND1,CD44,CD47,CKAP4,COL3A1,CTSB,DUSP1,EEF1A1,EEF1B2,EGFR,ESR1,FBLN1,FOS,GAS5,HAND2,IGFBP7,JUN,LGALS3BP,MYC,NCAM1,NFKBIA,P4HB,PLA1A,PMEPA1,PSAP,S100A10,SDC2,SLC6A6,STMN1,Tpm1,VEGFA,WNT4	473 (18)
Smim14	3.18544e-55	0.533012	0.75	0.582	6.85761e-51		Gap Junction Signaling	1.17	0.0556	#NUM!	ACTB,ADCY1,EGFR,GJA1,GNAI1,PDIA3,PIK3R1,PRKG1,RRAS,SLC39A7,TUBA1A		RXRA		ligand-dependent nuclear receptor		-0.659		5.89e-09	Acot1,ADH1C,ALDH1A1,APOE,APP,ARL4C,CCND1,COL1A1,CTSB,CTSH,CXCL10,FABP5,FASN,FOS,FSTL1,FTL,GAS6,HMGCS2,IGF1,ILK,INSIG1,KNG1,LPL,MAOB,MGP,PLTP,S100G,SAT1,SDC1,SLC16A2,STRA6,THBD,VCAN,VEGFA	462 (21)
Lsp1	1.5532e-29	0.53261	0.921	0.962	3.34372e-25		Role of p14/p19ARF in Tumor Suppression	1.15	0.103	#NUM!	NPM1,NPM3,PIK3R1		NEUROG1		transcription regulator		-1.291		6.06e-09	ADD3,C1S,CFH,COL3A1,FN1,GASK1B,ITGB3,LRIG1,MFAP4,NOG,P4HA2,RHOA,RIPOR2,SERPINF1,THBS1	289 (7)
Cnn2	4.65576e-28	0.532547	0.607	0.497	1.00229e-23		Remodeling of Epithelial Adherens Junctions	1.12	0.0735	#NUM!	ACTB,DNM3,HGF,IQGAP1,TUBA1A		CDKN2A		transcription regulator		0.752		6.32e-09	A2M,CCL11,Ccl2,Ccl7,CCND1,CEBPB,COL1A1,CXCL10,CXCL14,DUSP1,EEF1A1,FASN,FBL,FN1,FOS,FST,GABARAP,GADD45G,HACD3,HGF,IGFBP5,ITGB3,ITGB5,JUN,KCNK1,LAMP1,LEF1,MYC,NPM1,P4HA2,PDGFRB,PMEPA1,PPFIBP1,S100A6,TRIM28,VEGFA	371 (16)
Rspo1	1.43059e-85	0.530237	0.536	0.157	3.07977e-81		Urate Biosynthesis/Inosine 5'-phosphate Degradation	1.11	0.143	#NUM!	IMPDH2,PNP		EPAS1		transcription regulator		1.934		6.39e-09	AXL,Calm1 (includes others),CCN1,CCND1,CEBPB,CKB,CYBRD1,EGFR,FASN,FBLN2,FGF2,FHL1,FN1,FOS,GJA1,HMGCS1,IGFBP3,IGFBP5,INHBB,ITGB3,LDHA,LOX,LOXL2,LPL,MANF,MIF,PLOD2,SLC29A1,TGFBR2,VEGFA	463 (25)
Pgm5	4.18369e-63	0.530206	0.59	0.277	9.00665e-59		Mevalonate Pathway I	1.11	0.143	#NUM!	HMGCS1,HMGCS2		CYP19A1		enzyme		0.448		6.41e-09	AR,ASPG,CCND1,CD44,CXCL10,EGFR,ESR1,FASN,FGF2,GBP2,HLA-A,HLA-E,IGF1,JUN,LPL,PGR,S100A10,Srgn,VEGFA	401 (21)
Cybrd1	1.43666e-106	0.530164	0.468	0.053	3.09283e-102		Phenylalanine Degradation IV (Mammalian, via Side Chain)	1.11	0.143	#NUM!	ALDH2,MAOB		G protein alphai		group	Activated	3.837	bias	6.42e-09	ADAMTS1,ATF3,Bst2,C1R,C1S,CCN1,CXCL10,F2R,FOS,FOSL2,GBP2,HLA-A,IFITM3,KLF4,SERPING1,THBS1	286 (23)
P4ha2	7.46343e-50	0.529962	0.709	0.545	1.60673e-45		Protein Ubiquitination Pathway	1.11	0.0509	#NUM!	B2M,DNAJB9,HLA-A,HLA-E,HSP90AB1,HSP90B1,HSPA1A/HSPA1B,HSPB1,HSPD1,HSPE1,RPS27A,UBC,UBE2G2,USP2		ALDH1A2	0.533	enzyme		-1.286		6.72e-09	ALDH1A1,ATF3,BGN,CCN1,CD44,Cdc42,COL1A2,COL3A1,FGF2,PCOLCE,SPARC	309 (7)
Galc	4.98004e-77	0.529583	0.578	0.222	1.0721e-72		Adipogenesis pathway	1.08	0.0593	#NUM!	BMP2,CEBPB,FGF2,FOXO1,LPL,NR2F2,WNT5A,XBP1		FOXO1	0.487	transcription regulator	Activated	2.299		7.07e-09	A2M,ANXA3,AR,CCND1,CDH5,COL1A1,COL4A2,CTSK,CTSV,CXCL10,DIO2,EDNRB,FABP5,FASN,FBXO32,FN1,FOS,FOSB,FOXO1,FST,FYN,GPX3,GRN,GSTK1,HSP90AB1,HSPD1,IGF1,IGFBP7,IL17RA,JUN,JUNB,KLF4,KLF7,LAMP2,LPL,MYC,PPP1R15A,PRDM1,RIPOR2,SOX4,SPRY2,THBS1,TKT,WNT4	402 (20)
Qpct	5.08665e-59	0.528758	0.644	0.373	1.09505e-54		Superpathway of Citrulline Metabolism	1.06	0.133	#NUM!	ASL,OAT		PIK3R1	0.395	kinase	Activated	2.114		7.42e-09	AR,ATF4,ATF5,ATP1A1,CCND1,CD44,COL1A2,CXCL10,DNAJB9,FOS,FOXO1,HSP90B1,LDHA,MYC,PDGFRB,PIK3R1,VEGFA	383 (21)
Sdc2	2.0204e-45	0.528207	0.715	0.511	4.34951e-41		Leukotriene Biosynthesis	1.06	0.133	#NUM!	DPEP1,GGT5		CCN1	0.601	other		1.172		7.42e-09	BOK,Ccl2,Ccl7,CCN1,CCND1,COL1A1,COL1A2,CXCL10,ESR1,FN1,IL6ST,ITGB3,MIF,MYC,TIMP2,VEGFA,WNT5A	268 (14)
Ift20	1.875e-39	0.526077	0.827	0.812	4.03651e-35		TNFR2 Signaling	1.05	0.0938	#NUM!	FOS,JUN,NFKBIA		wortmannin		chemical drug		-0.846		7.6e-09	AR,ATF3,Ccl2,CCND1,CD44,CKB,COL1A1,COL1A2,COL3A1,CXCL10,ESR1,F2R,FASN,FN1,FOS,GAP43,IGF1,ITGB5,JUN,MAF,MYC,NFKBIA,PGR,RHOA,SLC6A2,SOCS2,VEGFA	438 (21)
Ubc	2.24178e-42	0.523635	0.94	0.965	4.8261e-38		IL-10 Signaling	1.04	0.0694	#NUM!	FOS,IL4R,JAK1,JUN,NFKBIA		ADRA1D		G-protein coupled receptor				7.69e-09	CEBPB,COL3A1,CTSV,DUSP1,FABP5,FN1,FOS,IL6ST,JUN,LOX,NFIX,PRRX1,VEGFA	354 (18)
Ccl7	1.31923e-38	0.523496	0.216	0.031	2.84005e-34		Diphthamide Biosynthesis	1.02	0.333	#NUM!	EEF2		FAS		transmembrane receptor	Inhibited	-2.49		7.94e-09	BGN,Ccl2,CD200,CD44,CD83,COL18A1,COL1A1,COL1A2,COL3A1,COL4A2,COL5A1,COL6A1,COL6A3,CXCL10,FOS,FOSB,FOXO1,GADD45G,GBP2,IL17RA,ITGB8,JUN,JUND,LUM,MGP,MIF,MME,NFKBIA,P2RX4,PINK1,PPP1R15A,PTGER4,PTP4A2,RGS3,SDC1,THBD,VEGFA,ZFP36	374 (18)
Bmp2k	8.56247e-47	0.522423	0.673	0.48	1.84333e-42		Guanine and Guanosine Salvage I	1.02	0.333	#NUM!	PNP		BCL6		transcription regulator	Inhibited	-3.063		8.09e-09	A2M,ANXA6,BMP2,Ccl2,Ccl7,CCND1,CD44,COL1A1,CTSK,CXCL10,FCGRT,FGF2,IL4R,JUNB,KLF6,LBH,LITAF,LMNA,LPP,MAF,MGP,MYC,PRDM1,PRSS23,SDC1,SH3PXD2B,SOCS2,VWA5A,XBP1	430 (20)
Pofut2	1.27199e-53	0.52235	0.693	0.502	2.73833e-49		Thyronamine and Iodothyronamine Metabolism	1.02	0.333	#NUM!	DIO2		MAP2K7		kinase		1.744		8.18e-09	ATF3,CCND1,CXCL10,ENPP2,FCGRT,FN1,GJA1,JUNB,LSP1,MAOB,MYC,P2RX4,PDIA3,RPS6	284 (18)
Calr	1.18903e-51	0.521053	0.953	0.981	2.55975e-47		Palmitate Biosynthesis I (Animals)	1.02	0.333	#NUM!	FASN		NKX3-1		transcription regulator				8.18e-09	AR,CTSB,CTSV,FOS,IGFBP3,MMP23B,MYC,PIK3R1,PIM1,PTP4A2,RAMP1,SDC1,SDC4,SOX4	416 (23)
Cox17	9.19712e-44	0.520905	0.793	0.718	1.97996e-39		Inosine-5'-phosphate Biosynthesis II	1.02	0.333	#NUM!	PAICS		metribolone		chemical reagent	Activated	2.143		8.49e-09	ADAMTS1,ADH1C,APP,AR,ATP6V0D1,B2M,CCND1,CCT2,COX17,DNAJB9,FASN,FOS,FOXO1,GADD45G,GREB1,HADH,HMGCS1,HMGCS2,HSD17B10,IGF1,IGFBP5,LDHA,LRIG1,MAF,MIF,MYC,MYL12B,NDUFA1,PITRM1,PLOD1,PMEPA1,PPIA,PPIB,PRDX6,SAT1,SPON2,THBS1,TIMP2,TSC22D1,VCAN,VEGFA,WIPI1	423 (21)
Socs2	1.07815e-61	0.52008	0.482	0.168	2.32104e-57		Thyroid Hormone Metabolism I (via Deiodination)	1.02	0.333	#NUM!	DIO2		ACOX1		enzyme		-1.193		8.8e-09	ADAMTS1,CD63,COL4A2,CSTB,CTSV,EGFR,FASN,IGF1,KLF6,LGALS3BP,LPL,MFGE8,NUPR1,OAT,PHLDA1,QPCT,RGS2,RPL12,Rpl36,SLC4A4,UCP2,XBP1	419 (13)
Pim1	8.39313e-48	0.519817	0.458	0.181	1.80687e-43		Adenine and Adenosine Salvage I	1.02	0.333	#NUM!	PNP		glutamine		chemical - endogenous mammalian		-0.646		8.81e-09	ACTB,ATF4,ATF5,CCND1,CEBPB,COL1A1,DUSP1,FABP5,FN1,FOS,HSPA1A/HSPA1B,JUN,JUNB,KLF4,MYC,NFKBIA,NGFR,VEGFA,XBP1	300 (19)
Sec61a1	2.60302e-37	0.51961	0.804	0.779	5.60379e-33		Small Cell Lung Cancer Signaling	0.996	0.0625	#NUM!	CCND1,CDK4,MYC,NFKBIA,PA2G4,PIK3R1		colistin		biologic drug		0.243		8.81e-09	CCND1,CD63,CD9,CTSB,FOS,GAS6,IGFBP5,ITGB5,JUNB,LAMP2,Nrg1,NRIP1,RHOA,SEC22B,SLC7A8,SOCS2,SOX4,TMEM100,USP2
Fcgrt	1.2519e-53	0.517831	0.796	0.646	2.69508e-49		IL-1 Signaling	0.996	0.0625	#NUM!	ADCY1,FOS,GNAI1,GNG12,JUN,NFKBIA		IFNB1		cytokine		0.657		9.17e-09	ANXA5,AXL,Bst2,Ccl2,CD83,Ctla2a/Ctla2b,CTSK,CXCL10,DKK3,F2R,FBLN2,FGF2,FKBP9,FOS,GBP2,HLA-A,HMGCS1,IFI16,Ifi27l2a/Ifi27l2b,Ifitm1,ITGB3,LAMB1,MYC,NFIX,OGN,PRDM1,PTCH1,RNASE4,SPRY2,THBS1,TIMP2,XAF1,XIST	354 (16)
Fkbp9	4.4992e-56	0.51705	0.886	0.864	9.68588e-52		Role of JAK2 in Hormone-like Cytokine Signaling	0.987	0.0882	#NUM!	GHR,JAK1,SOCS2		RHOA	0.468	enzyme		-0.248		9.18e-09	CCND1,Cdc42,CEBPB,COL1A1,COL3A1,CXCL10,ESR1,FN1,FOS,HSPD1,ITGB5,JUN,PRKG1,RHOA,RHOC,ROCK2,SDC2,TAGLN	421 (22)
Grn	1.2528e-41	0.515709	0.851	0.807	2.69702e-37		Ethanol Degradation II	0.987	0.0882	#NUM!	ADH1C,ALDH1A1,ALDH2		FGFR2		kinase		1.281		9.25e-09	CCND1,COL1A1,COL3A1,COL4A2,CPE,CTSH,FN1,FST,GASK1B,GJA1,GRB10,HES1,IGF1,INHBB,LAMB1,MYC,NOG,PCOLCE,PTH1R,S100G,Srgn	374 (19)
Fkbp10	3.15833e-37	0.515029	0.734	0.628	6.79926e-33		Circadian Rhythm Signaling	0.963	0.0489	#NUM!	ADCY1,ATF4,CREB5,FYN,GNAI1,GNG12,MYC,NGFR,PDIA3,PRKG1,RACK1,RRAS,SLC39A7		RB1		transcription regulator		-0.503		9.95e-09	ACTB,ATF3,ATP1A1,CALCRL,CCND1,CD44,CD83,COL4A2,COL5A1,COX17,DIO2,DUSP1,FGF2,FN1,FOS,FOSB,FST,GNAI1,HACD3,HES1,IFITM3,IGF1,IL6ST,JUN,JUNB,KCNK1,LOXL2,MAF,MYC,NFKBIA,P2RY14,PIM1,PMEPA1,PPFIBP1,PPP1R15A,PRSS23,RAMP2,RAMP3,RSL1D1,SLC26A7,SRPRA,Tpm1,TUBA1A,VEGFA,ZEB2,ZFP36	299 (15)
Tgfbr2	1.52674e-45	0.513867	0.846	0.784	3.28676e-41		p53 Signaling	0.963	0.0612	#NUM!	CCND1,CDK4,GADD45G,JUN,PIK3R1,THBS1		STAT1	0.271	transcription regulator		1.434		1.06e-08	A2M,APOE,AXL,B2M,BTG1,C1R,C1S,Ccl2,CCND1,COL1A1,COL3A1,CXCL10,FGF2,FN1,FOS,FOXO1,GBP2,GREB1,HES1,HLA-E,HTRA1,IFI16,IFITM3,IGF1,JUN,KCTD12,KLF4,LY6E,MYC,PDGFRB,PHACTR1,PIM1,PTN,S100A10,SERPING1,SLFN5,UCP2,XAF1	396 (16)
Adprh	2.32052e-50	0.513555	0.825	0.782	4.99561e-46		IL-9 Signaling	0.959	0.0857	#NUM!	JAK1,PIK3R1,SOCS2		metronidazole		chemical drug		0.471		1.07e-08	CCND1,CD63,CD9,COL3A1,CTSB,FOS,GAS6,IGFBP5,ITGB5,JUNB,LAMP2,Nrg1,NRIP1,RHOA,SEC22B,SLC7A8,SOCS2,SOX4,TMEM100,USP2
Sec31a	2.21126e-46	0.510676	0.871	0.851	4.7604e-42		Superpathway of Geranylgeranyldiphosphate Biosynthesis I (via Mevalonate)	0.924	0.111	#NUM!	HMGCS1,HMGCS2		lysophosphatidic acid		chemical - other		1.237		1.09e-08	CCL11,Ccl2,CCN1,CCND1,CXCL10,DUSP1,EGFR,FOS,GRN,IL13RA2,JUN,JUNB,LPL,MYC,PDGFRB,TAGLN,VEGFA,WNT5A	258 (16)
Gm10638	1.78414e-45	0.510582	0.391	0.14	3.8409e-41		Toll-like Receptor Signaling	0.924	0.0641	#NUM!	FOS,JUN,NFKBIA,RPS27A,UBC		NORAD		other	Activated	2.335	bias	1.1e-08	BASP1,CCN1,COL4A2,COL5A1,COL6A2,IGFBP3,JUN,JUNB,RHOA,SDC1,TAGLN,THBS1	165 (7)
Tram1	8.80924e-46	0.509919	0.791	0.703	1.89645e-41		Cell Cycle Regulation by BTG Family Proteins	0.903	0.0811	#NUM!	BTG1,CCND1,CDK4		Z-LLL-CHO		chemical - protease inhibitor		0.539		1.16e-08	ACTB,AHR,APP,AR,ATF3,ATF4,ATP1A1,Ccl2,CCND1,CCT2,CDK4,CEBPB,CTSB,CXCL10,DCN,DUSP1,ESR1,FASN,FGF2,FOS,FOXO1,GNAI1,HSP90B1,HSPB1,HSPD1,JUN,MYC,NFKBIA,PGR,PPIA,PRDM1,RPLP0,STMN1,THBS1,VEGFA,YBX3	333 (16)
Calm3	5.80638e-48	0.509503	0.887	0.899	1.25e-43		Glutathione-mediated Detoxification	0.903	0.0811	#NUM!	Gsta4,GSTK1,MGST1		kanamycin A		chemical drug		0.243		1.2e-08	CCND1,CD63,CD9,CTSB,FOS,GAS6,IGFBP5,ITGB5,JUNB,LAMP2,Nrg1,NRIP1,RHOA,SEC22B,SLC7A8,SOCS2,SOX4,TMEM100,USP2
Tmem109	1.93736e-56	0.509094	0.734	0.53	4.17074e-52		Spermine and Spermidine Degradation I	0.896	0.25	#NUM!	SAT1		bortezomib		chemical drug		0.941		1.21e-08	ATF3,ATF4,CALR,Ccl2,CCND1,CDK4,CXCL10,ESR1,FOXO1,FST,GREB1,HSP90B1,HSPA1A/HSPA1B,Hspa1b,HSPE1,IGF1,IGFBP3,IGKC,IL6ST,MYC,PFN2,PGR,PPP1R15A,PRDM1,PTCH1,RBPJ,SDC1,TSC22D3,VEGFA,XBP1	506 (24)
Rbms1	3.14382e-40	0.508952	0.801	0.723	6.76801e-36		Phenylethylamine Degradation I	0.896	0.25	#NUM!	ALDH2		NCOA3		transcription regulator		-0.176		1.28e-08	AHR,CCDC80,CCN1,CCND1,FASN,FGF2,HES1,IGF1,IGFBP3,ILK,LDHA,NFKBIA,PGR,TAGLN,TKT,VEGFA,XBP1	379 (25)
Maged1	4.33799e-47	0.508662	0.91	0.926	9.33882e-43		Eumelanin Biosynthesis	0.896	0.25	#NUM!	MIF		RBPJ	-0.588	transcription regulator		-0.753		1.32e-08	BMP2,CCND1,CD44,CDCA7,DUSP1,FGF2,FOS,GDF10,GNAI1,HES1,HGF,IGF1,IL17RA,INHBB,JUN,LEF1,MYC,OAT,PRDM1,SDC1,SOX4,VEGFA,WNT5A	315 (20)
Syne1	1.24939e-53	0.50861	0.519	0.241	2.68969e-49		Glutathione Redox Reactions II	0.896	0.25	#NUM!	PDIA3		IGF2BP1		translation regulator	Activated	2.466		1.4e-08	ACTB,CD44,COL14A1,COL1A1,COL1A2,COL5A1,COL6A2,COL6A3,LUM,MYC,SERPINH1	299 (7)
Fbxo32	4.5067e-33	0.508322	0.719	0.563	9.70203e-29		Melatonin Degradation II	0.896	0.25	#NUM!	MAOB		imatinib		chemical drug		1.04		1.45e-08	APP,ATP1B3,ATP2B1,ATP6V0D1,BMP2,CALR,CCND1,CEBPB,COL1A1,COL3A1,CXCL10,EIF4B,FN1,HSP90AB1,HSP90B1,HSPE1,IGKC,JAK1,MME,MYC,NCL,NDUFA1,NPM1,NR2F2,P4HB,PDIA3,PDIA4,PDIA6,PIM1,PRNP,RPN1,SH3GLB1,SNRPD2,SOCS2,VEGFA	403 (17)
Fam3c	3.61338e-45	0.507616	0.65	0.447	7.77888e-41		Arginine Degradation I (Arginase Pathway)	0.896	0.25	#NUM!	OAT		diclofenac		chemical drug	Activated	2.828		1.53e-08	APP,ATF3,ATF4,CCND1,CEBPB,FOS,HERPUD1,HPGD,JUN,JUND,KLF4,LBH,LDHA,MYC,PPP1R15A,TMEM100,VEGFA	358 (21)
Txndc5	2.35491e-48	0.507404	0.888	0.894	5.06966e-44		Granzyme A Signaling	0.883	0.105	#NUM!	APEX1,SET		CCND1	-0.389	transcription regulator		-1.068		1.56e-08	AHNAK,AR,CALU,CCND1,CD44,CDCA7,CDK4,COL1A1,COL5A2,CPED1,EEF1B2,EGFR,ENPP2,GPC6,HSPA1A/HSPA1B,HSPB1,ITGB3,LASP1,MYC,MYLK,NOP58,PGR,PMEPA1,PPFIA2,QKI,RGS2,RPL13,RPL27A,RPS6,SEC61B,SERF2,SERINC3,SLC4A4,SOX4,TGFBR2	427 (23)
Thrb	6.29428e-69	0.506701	0.512	0.169	1.35503e-64		Purine Nucleotides Degradation II (Aerobic)	0.883	0.105	#NUM!	IMPDH2,PNP		BMP4		growth factor	Activated	2.866		1.65e-08	ASIP,BMP2,CCL11,CCN1,CCND1,CDH5,CEBPB,DIO2,EGFR,GJA1,HES1,HTRA1,INHBB,JUN,JUNB,KLF4,LEF1,MFAP5,MYC,NCAM1,NGFR,NOG,NUPR1,PTCH1,SPARC,TAGLN,VEGFA,WNT5A	404 (20)
Ube2g2	4.90525e-51	0.506428	0.707	0.482	1.056e-46		Glutaryl-CoA Degradation	0.812	0.0952	#NUM!	HADH,HSD17B10		SPP1		cytokine		0.788		1.7e-08	CAPNS1,Ccl2,CCND1,CD44,CD9,COL1A1,EGFR,FN1,FOS,IGF1,ILK,INSIG1,ITGB3,ITGB5,JUN,LOX,MYC,PIK3R1,PLOD1,S100A6,SERPINF1,SPARCL1,TGFBR2,VAT1,VEGFA	367 (21)
Rab1a	3.2647e-57	0.506276	0.826	0.754	7.02824e-53		Histamine Degradation	0.812	0.0952	#NUM!	ALDH1A1,ALDH2		EWSR1-FLI1		fusion gene/product	Inhibited	-3.435		1.72e-08	CCN1,CCND1,COL3A1,COL5A2,HPGD,IGFBP5,LOXL1,MAP2,MYH10,MYH9,RHOBTB1,SDC2,SLFN5,TAGLN,TGFBR2,THBS1
Lrig1	1.00733e-73	0.504252	0.496	0.15	2.16858e-69		Fatty Acid α-oxidation	0.812	0.0952	#NUM!	ALDH1A1,ALDH2		ADRA1A		G-protein coupled receptor				1.72e-08	CEBPB,COL3A1,CTSV,DUSP1,FABP5,FN1,FOS,IL6ST,JUN,LOX,NFIX,PRRX1,VEGFA	268 (16)
Rras	1.07088e-65	0.504038	0.638	0.353	2.3054e-61		Mechanisms of Viral Exit from Host Cells	0.807	0.0732	#NUM!	ACTB,CHMP4B,SH3GLB1		BRD4		kinase		1.107	bias	1.89e-08	CCND1,COL1A1,COL1A2,COL5A1,DCTPP1,FN1,FOS,FOSL2,ITGB5,LOX,LOXL1,LOXL2,MYC,NAV1,PDGFRB,PIM1,PLAT,PRDM1,SRM,THBS1,WNT5A,XBP1	482 (24)
Abhd2	8.22242e-47	0.502838	0.57	0.316	1.77012e-42		Arsenate Detoxification I (Glutaredoxin)	0.807	0.2	#NUM!	PNP		inosine		chemical - endogenous mammalian	Activated	3.057		2.22e-08	A2M,ANXA1,ANXA5,C1S,CD63,FTL,GAP43,IFITM3,LGALS3BP,Mt1,RHOC,SERPING1,TUBA1A
Psd	2.52629e-55	0.502755	0.595	0.323	5.43861e-51		Proline Biosynthesis II (from Arginine)	0.807	0.2	#NUM!	OAT		TCF4		transcription regulator		0.707		2.25e-08	ANXA6,CCT6A,CD55,CD9,CKAP4,DSTN,FKBP7,FOXO1,HES1,HSP90B1,IFI16,IGFBP3,IGFBP5,ITGB3,ITGB5,LRP1,MANF,NGFR,PDIA4,PDIA6,PRDM1,RHOC,RIPOR2,RPL7,SDC2,SEC24D,SERPINF1,SH3BP5,SH3GLB1,SHISA5,TENT5A,TIA1,TXNDC5,WDR12,XBP1,ZEB2
Adh1	5.11926e-34	0.500391	0.236	0.053	1.10207e-29		Creatine-phosphate Biosynthesis	0.807	0.2	#NUM!	CKB		ZBTB16	-0.373	transcription regulator		-0.371		2.28e-08	ASL,BMP2,Ccl2,Ccl7,CCND1,CD34,CD44,CD55,CD81,CD83,COL1A1,Ctla2a/Ctla2b,CXCL10,EMB,F2R,FOXO1,HOXD11,HPGD,IL4R,IL6ST,ITGB3,LMO4,MAF,MYC,PIK3R1,TSC22D1,TSC22D3	379 (25)
Rhobtb1	4.99892e-60	0.498622	0.605	0.301	1.07617e-55		Citrulline-Nitric Oxide Cycle	0.807	0.2	#NUM!	ASL		IL1A		cytokine	Activated	2.574		2.45e-08	ADAMTS1,ADAMTS5,ALDH1A1,APP,ATF3,CCL11,Ccl2,CCN1,CD44,CD83,CTSK,CXCL10,FGF2,FOS,FOSB,HSPG2,IGF1,IGFBP5,ITGB3,JUN,JUNB,LDHA,LOX,MYC,NFKBIA,NR2F2,S100A10,SPARC,WNT5A	307 (15)
Rev3l	3.29558e-26	0.498474	0.901	0.92	7.09472e-22		April Mediated Signaling	0.785	0.0714	#NUM!	FOS,JUN,NFKBIA		PPP3CA	0.28	phosphatase				2.49e-08	APP,ATP2A2,CD9,CDK4,CSRP1,CTSV,FN1,FTL,GRN,LAMP2,LITAF,MAOB,MGST1,PLPP3,PSAP,SDC4	185 (7)
Cavin3	1.55532e-27	0.497589	0.823	0.854	3.3483e-23		Retinoate Biosynthesis I	0.785	0.0714	#NUM!	ADH1C,Akr1c14,ALDH1A1		SRC		kinase		0.73		2.49e-08	ABCA9,ATP8B1,CCND1,COL1A2,CTSB,CTSV,CXCL10,DUSP1,EGFR,F2R,FN1,FOS,GJA1,JUN,LAMP1,LAMP2,MYC,PLAT,PTH1R,VEGFA	420 (23)
Hdlbp	1.97678e-48	0.497051	0.895	0.924	4.25561e-44		IL-12 Signaling and Production in Macrophages	0.772	0.0515	#NUM!	APOE,CEBPB,FOS,JUN,MAF,NFKBIA,PIK3R1		IL17A		cytokine	Activated	2.719		2.53e-08	ACTB,B2M,Calm1 (includes others),CCL11,Ccl2,Ccl7,CCN1,CCND1,CD83,CEBPB,COL1A1,COTL1,CTSK,CXCL10,FGF2,FOS,GBP2,HGF,IGF1,IL17RA,JAK1,JUN,LOX,LPL,MYC,NRP1,PLAT,PRDM1,TGFBR2,THBD,TIMP2,VEGFA	414 (15)
Rabac1	1.7412e-53	0.496077	0.891	0.885	3.74846e-49		B Cell Activating Factor Signaling	0.764	0.0698	#NUM!	FOS,JUN,NFKBIA		ethanol		chemical - endogenous mammalian		-0.042		2.53e-08	ADH1C,ATF3,ATF4,Ccl2,Ccl7,CCND1,CEBPB,COL1A2,COL3A1,DUSP1,EDNRB,EGFR,ESR1,FASN,FGF2,FOS,FOSB,FOSL2,GNAI1,GREM2,Gsta4,HLA-A,HSD17B10,HSP90AB1,HSP90B1,JUN,KLF4,KLF6,MAP1B,MAP2,Meis1,MME,MYC,NGFR,NRIP1,PLAT,RARRES2,TENT5A,TIMP2,TSC22D3,TUBA1A	335 (19)
Sat1	2.70361e-25	0.495268	0.569	0.422	5.82033e-21		Oncostatin M Signaling	0.764	0.0698	#NUM!	IL6ST,JAK1,RRAS		6-hydroxydopamine		chemical toxicant	Activated	2.534		2.55e-08	ATF4,CALR,FOS,FOSB,GADD45G,GAP43,HERPUD1,HSP90AB1,HSPA1A/HSPA1B,JUN,NCAM1,P4HB,PDIA3,PPIB,SERP1,TIMP2,UBC	288 (21)
Pdia3	2.85417e-53	0.494914	0.937	0.965	6.14445e-49		Pyruvate Fermentation to Lactate	0.735	0.167	#NUM!	LDHA		NRAS		enzyme		-1.033		2.59e-08	ATF5,B2M,CALCRL,CCND1,CD34,CFH,COL1A2,FBLN2,FHL1,FN1,GBP2,GJA1,HLA-A,HTRA1,IFI16,JCHAIN,KCTD12,LSP1,MGP,NCAM1,PLTP,PRDX2,RBPMS,SDC1,VEGFA,ZNF703	369 (15)
Il17ra	3.07463e-71	0.494623	0.497	0.16	6.61906e-67		Urea Cycle	0.735	0.167	#NUM!	ASL		EGR1	0.341	transcription regulator		1.882		2.59e-08	APP,AR,ATF3,ATP2A2,Ccl2,Ccl7,CCND1,CD44,COL1A1,COL1A2,EGFR,FGF2,FN1,FTL,FYN,HPGD,JUN,JUNB,JUND,MAOB,MYC,TGFBR2,THBS1,VEGFA,WNT4	447 (19)
Tcf21	3.42478e-42	0.49379	0.618	0.391	7.37286e-38		Phospholipases	0.735	0.0597	#NUM!	LPL,PDIA3,PLA1A,PRDX6		IL2		cytokine	Activated	2.208		2.6e-08	AHR,ANXA1,ATF5,AUTS2,BMP2,CAMK2N1,CCL11,Ccl2,CCND1,CD44,CD47,CD83,CD9,CDK4,CXCL10,DAP,DKC1,ENPP2,FGF2,FOS,FOXO1,FYN,GADD45G,GRN,HSP90B1,HSPA1A/HSPA1B,HSPD1,IL4R,ITGB8,ITM2B,JAK1,JUN,JUND,KCNK1,KLF6,LY6E,MAF,MLLT3,MME,MYC,NAV1,NRP1,PDIA3,PHLDA1,PIM1,PNP,PRDM1,PTCH1,RGS2,RHOC,RPS6,SOCS2,VEGFA,XBP1	424 (16)
Sh3glb1	1.33425e-38	0.493784	0.826	0.781	2.87238e-34		Arginine Degradation VI (Arginase 2 Pathway)	0.735	0.167	#NUM!	OAT		MMP2		peptidase		-0.704		2.68e-08	BMP2,CCL11,Ccl2,CCND1,CD44,CEBPB,COL18A1,COL3A1,EGFR,FN1,IL4R,IL6ST,INSIG1,LRP1,MYC	383 (17)
Herpud1	7.37145e-38	0.489765	0.709	0.602	1.58693e-33		Pentose Phosphate Pathway (Non-oxidative Branch)	0.735	0.167	#NUM!	TKT		GnRH-A		chemical reagent	Activated	2.792		2.68e-08	ANXA5,AR,ATF3,FOS,FOSB,FST,HADH,JUN,JUNB,KLF4,KLF6,PPP1R15A,PRSS23,RGS2,ZFP36	444 (24)
B830012L14Rik	1.06835e-85	0.489612	0.36	0.023	2.29994e-81		Estrogen Biosynthesis	0.724	0.0667	#NUM!	CYP1B1,HSD17B10,HSD17B11		25-hydroxycholesterol		chemical reagent		1.557		2.68e-08	ATF3,ATF4,FASN,FOS,FOSB,FOSL2,GPX3,HMGCS1,INSIG1,JUN,JUNB,JUND,MYC,NFKBIA,PTCH1	294 (15)
Myl12a	6.21454e-45	0.489546	0.891	0.916	1.33787e-40		Role of OCT4 in Mammalian Embryonic Stem Cell Pluripotency	0.706	0.0652	#NUM!	MEF2A,NR2F2,SH3GLB1		DOT1L		phosphatase				2.76e-08	HOXA10,HOXA9,LMO4,PABPC1,PPIA,RPL19,RPLP0,RPS2,RPS23
Hmgcs2	5.44117e-17	0.488839	0.631	0.524	1.17138e-12		Role of JAK1 and JAK3 in γc Cytokine Signaling	0.703	0.058	#NUM!	IL4R,JAK1,PIK3R1,RRAS		EP300		transcription regulator		1.696	bias	2.87e-08	ANXA6,AR,B2M,CCND1,CKB,CNN3,COL1A2,CRISPLD2,DUSP1,EPHB2,FASN,FN1,FOS,FOSL2,FOXO1,GREB1,HMGCS2,HSP90AB1,IGF1,IL17RA,JUN,LDHA,LGALS3BP,LMNA,MAF,MME,MYC,NFKBIA,PDGFRB,PGR,RHOA,SDC1,SDC4,SMOC1,TGFBR2,TIPARP,VEGFA,WNT5B,XBP1,XIST,ZFP36L2	320 (21)
Hist1h2bc	1.71726e-27	0.487347	0.841	0.813	3.69691e-23		IL-4 Signaling	0.703	0.0538	#NUM!	HLA-A,IL4R,JAK1,PIK3R1,RRAS		SHH		peptidase		-1.763		2.88e-08	ADAMTS1,ATF5,BMP2,CCND1,EGFR,FN1,HAND2,HGF,HOXD11,IGF1,IGFBP5,IMPDH2,LASP1,MAGI1,MYC,NOG,NR2F2,PLAT,PTCH1,SFRP2,SLC29A1,SRM,THBD,TSC22D3,WNT5A	481 (23)
Foxo1	4.22935e-51	0.486829	0.594	0.341	9.10496e-47		Role of JAK family kinases in IL-6-type Cytokine Signaling	0.695	0.08	#NUM!	IL6ST,JAK1		MYOCD		transcription regulator		0.396		3.01e-08	ANO1,ATF4,ATP2A2,COL1A1,COL1A2,COL3A1,FBXO32,FN1,FOS,GJA1,HAND2,LPP,MYLK,TAGLN,VCAN,VEGFA,XBP1	145 (7)
Trpc4	2.3095e-102	0.486697	0.46	0.054	4.97189e-98		Ceramide Biosynthesis	0.676	0.143	#NUM!	SPTSSA		desmopressin		biologic drug		0.102		3.01e-08	ACTB,ADD3,AHNAK,ATP1A1,EIF4B,FOS,GNG12,HSPA1A/HSPA1B,LMNA,MME,MYH10,PPIA,RHOA,RPS3,SCNN1B,SEC22B,SEC61B
Xbp1	2.90164e-34	0.483039	0.822	0.753	6.24666e-30		Adenine and Adenosine Salvage III	0.676	0.143	#NUM!	PNP		ID2		transcription regulator		0.172		3.04e-08	CCL11,CCND1,CD44,CD83,CDK4,CEBPB,DUSP1,EEF1D,FOXO1,GADD45G,IFI16,IL4R,INHBB,ITGB3,ITGB5,KLF6,KLF7,LMO4,LRIG1,MAF,MYC,NGFR,PIK3R1,SDC1,SMOC2,SOX4,TUBA1A	337 (18)
Lpp	1.64267e-36	0.480859	0.832	0.825	3.53634e-32		Mitochondrial Dysfunction	0.674	0.0468	#NUM!	APP,COX17,CYB5A,HSD17B10,MAOB,NDUFA1,PINK1,UCP2		hydrocortisone		chemical - endogenous mammalian		1.076		3.06e-08	APP,CCND1,CEBPB,COL1A1,COL1A2,FGF2,FN1,GAP43,GLUL,GPR153,HGF,HSPD1,IGF1,IGFBP3,IGFBP5,IGFBP7,LOX,LPL,Mt1,NFKBIA,PLAT,TSC22D3	467 (17)
Ddost	5.35834e-46	0.48036	0.871	0.886	1.15354e-41		Purine Ribonucleosides Degradation to Ribose-1-phosphate	0.625	0.125	#NUM!	PNP		JAK2		kinase		0.855	bias	3.06e-08	ACTB,Ccl2,CCND1,CXCL10,ENPP2,ESR1,FGF2,FN1,FOS,FOXO1,GBP2,Ifitm1,JCHAIN,LY6E,MYC,SDC4,SERPINH1,SET,THBS1,TRAM1,TSC22D1,XIST	376 (17)
Fyn	2.41256e-35	0.479714	0.826	0.743	5.19377e-31		Tryptophan Degradation III (Eukaryotic)	0.622	0.0714	#NUM!	HADH,HSD17B10		MAPK8		kinase		1.623		3.14e-08	APOE,BMP2,Ccl2,CCND1,CEBPB,COL1A1,DIO2,DUSP1,FOS,FOSL2,FOXO1,HMGCS1,JUN,JUND,KLF6,MAOB,MIF,MYC,NRP1,PTCH1,TSC22D3,WNT4,WNT5A,ZFP36	420 (16)
Matn2	5.28431e-19	0.478991	0.846	0.891	1.13761e-14		Leptin Signaling in Obesity	0.607	0.0526	#NUM!	ADCY1,FOXO1,PDIA3,PIK3R1		MAP3K12		kinase	Activated	2.525		3.2e-08	ACTB,APP,JUN,RPL12,RPL27A,RPS18,RPS2,RPS8,STMN1,TUBA1A	393 (16)
Zfp36	3.74784e-20	0.478126	0.424	0.263	8.06834e-16		TNFR1 Signaling	0.602	0.0577	#NUM!	FOS,JUN,NFKBIA		succinic acid		chemical - endogenous mammalian		-1.265		3.2e-08	ANXA3,CCDC80,CD44,CLEC3B,COL1A1,DIO2,GAP43,MAN1A1,SERPING1,SPARCL1
Cd248	5.05778e-19	0.477704	0.722	0.734	1.08884e-14		Superpathway of Cholesterol Biosynthesis	0.6	0.069	#NUM!	HMGCS1,HMGCS2		dimethyl sulfoxide		chemical drug		1.806		3.26e-08	ACTB,ANXA1,BMP2,C1QTNF3,CALR,CEBPB,FOS,GAS5,HSP90AB1,IFI16,JUN,JUND,LPL,MYC,NR2F2,NUPR1,PTH1R,RAMP1,ROCK1,Tpm1	285 (18)
Ctr9	2.40414e-13	0.477584	0.714	0.722	5.17563e-09		Angiopoietin Signaling	0.593	0.0519	#NUM!	FOXO1,NFKBIA,PIK3R1,RRAS		STAT4		transcription regulator	Activated	2.144	bias	3.34e-08	AHNAK,ATF4,Ctla2a/Ctla2b,CXCL10,DAP,GADD45G,GAS5,GJA1,Hspa1b,KDELR2,LRP1,MAGED1,MLLT3,Mt1,MYC,P4HA2,PFN2,PLOD2,PRDM1,PRDX6,RAMP1,RAMP2,RCN3,RNF130,SAT1,SH3GLB1,VEGFA	390 (15)
Xaf1	2.04665e-68	0.477251	0.543	0.204	4.40603e-64		Antiproliferative Role of Somatostatin Receptor 2	0.593	0.0519	#NUM!	GNG12,PIK3R1,RRAS,SLC39A7		GH1		growth factor		0.625		3.37e-08	ATF3,ATF4,CEBPB,FASN,FN1,FOS,GHR,IGF1,IGFBP3,IL4R,JUN,JUNB,MGST1,RHOA,RPL6,S100G,SOCS2,TKT,ZFP36	353 (20)
Tmem50a	4.93238e-48	0.474878	0.908	0.926	1.06184e-43		Role of MAPK Signaling in Inhibiting the Pathogenesis of Influenza	0.593	0.0519	#NUM!	CXCL10,JUN,NFKBIA,PRDX6		TNFSF11		cytokine		1.904		3.44e-08	AHR,Ccl2,Ccl7,CCND1,CD44,CD83,CKB,CSRP1,CTSK,DUSP1,ESR1,FOS,FOXO1,GRB10,GRN,IGF1,ITGB3,JUN,JUNB,MARCKSL1,MYC,NFKBIA,PA2G4,PIM1,PRDM1,PTGER4,RRAS,SDC1,SDC4,STMN1	269 (14)
Arf1	1.06704e-52	0.473356	0.891	0.91	2.29712e-48		Role of WNT/GSK-3β Signaling in the Pathogenesis of Influenza	0.582	0.0513	#NUM!	LEF1,WNT4,WNT5A,WNT5B		ROCK		group		0.426		3.63e-08	APP,BMP2,CCND1,COL1A1,COL3A1,FN1,FOS,LPP,MYC,NGFR,PPP1R12A,TAGLN,THBS1	406 (20)
Slc44a1	1.47263e-41	0.473004	0.747	0.578	3.17029e-37		Pathogenesis of Multiple Sclerosis	0.58	0.111	#NUM!	CXCL10		let-7a-5p (and other miRNAs w/seed GAGGUAG)		mature microRNA	Inhibited	-2.471	bias	3.91e-08	ADAMTS2,APP,BMP2K,Calm1 (includes others),CCND1,COL1A1,COL1A2,COL3A1,COL4A2,COL4A5,COL5A1,COL5A2,DAD1,FN1,ITGB3,LOXL2,MYC,PLOD2,PRDM1,SPARC,TAGLN,TGFBR2,THBS1,Tpm1,VCAN	188 (7)
Ccdc80	4.01675e-25	0.472625	0.826	0.81	8.64725e-21		Citrulline Biosynthesis	0.58	0.111	#NUM!	OAT		NCAM1	0.622	other		0.874		4.38e-08	CALR,EGFR,GLUL,MALAT1,MAP2,NCAM1,NFKBIA,THBS1
Dipk1a	1.00017e-72	0.472117	0.529	0.182	2.15316e-68		GABA Receptor Signaling	0.548	0.0451	#NUM!	ADCY1,GABARAP,GNAI1,GNG12,RPS27A,UBC		SEMA7A		transmembrane receptor		1.667	bias	4.39e-08	COL1A1,COL1A2,COL3A1,CTSB,ELN,FGF2,FN1,IL13RA2,IL4R	132 (5)
Laptm4a	9.65201e-78	0.471427	0.953	0.981	2.07788e-73		α-Adrenergic Signaling	0.535	0.0463	#NUM!	ADCY1,Calm1 (includes others),GNAI1,GNG12,RRAS		NR1H4		ligand-dependent nuclear receptor		1.279		4.42e-08	ABCA9,APOE,ATP8B1,BGN,Ccl2,CDH5,CEBPB,COL14A1,COL1A1,COL1A2,COL5A2,COL6A1,CTSB,FABP5,FASN,FN1,Gsta4,KLF4,KNG1,LDHA,MYC,PLTP,RARRES2,SDC1,SOD3,THBD,TIMP2	435 (21)
Meis1	1.99004e-42	0.470666	0.596	0.352	4.28415e-38		CD27 Signaling in Lymphocytes	0.53	0.0526	#NUM!	FOS,JUN,NFKBIA		MYF6		transcription regulator	Activated	2.773		4.46e-08	CCL11,Ccl2,CTSB,CTSH,CXCL10,DCN,FGF2,FST,FSTL1,GSN,IGF1,IGFBP3,Nrg1,RECK,SERPINF1,SPARC,THBS1,VEGFA
Nrp1	4.48832e-13	0.469854	0.599	0.526	9.66245e-09		Role of IL-17A in Arthritis	0.53	0.0526	#NUM!	IL17RA,NFKBIA,PIK3R1		HAVCR1		other		0.735		4.46e-08	AHR,B2M,CALR,CCN1,CDK4,CEBPB,IL6ST,JUN,LMO4,LOXL2,MYH10,NFKBIA,QKI,SLC29A1,SLC39A7,SPARC,VEGFA,XAF1	214 (11)
Rnf130	9.38804e-43	0.469714	0.819	0.75	2.02106e-38		Cancer Drug Resistance By Drug Efflux	0.516	0.0517	#NUM!	FOXO1,PIK3R1,RRAS		LDLR	0.351	transporter		-1.606		4.51e-08	APOE,BGN,BMP2,Bst2,Ccl2,Ccl7,CCND1,CD47,CD55,DUSP1,FABP5,FAM3C,FASN,GADD45G,GAS6,GJA1,HSPG2,ITGB3,LPL,LRP1,LSP1,MFGE8,MIF,MYC,PLTP,PPP1R15A,UBC,VCAN	434 (20)
Arsi	2.35026e-106	0.468129	0.453	0.042	5.05963e-102		Sucrose Degradation V (Mammalian)	0.507	0.0909	#NUM!	KHK		VCP		enzyme				4.64e-08	Ccl2,DUSP1,HERPUD1,LMNA,NCL,NPM1,P4HB,PPIB,SYNE1,SYNE2	160 (6)
Rhoa	1.86124e-53	0.468093	0.926	0.96	4.00687e-49		Pentose Phosphate Pathway	0.507	0.0909	#NUM!	TKT		WNT1		cytokine		0.19		4.84e-08	CCDC80,CCND1,COL3A1,EEF1A1,ENPP2,FN1,FOS,GADD45G,GRN,HES1,IGF1,JUN,JUNB,LBH,LEF1,LY6E,Meis1,MYC,RPS6,STRA6	458 (20)
Nktr	4.6879e-29	0.467901	0.869	0.898	1.00921e-24		GDP-glucose Biosynthesis	0.507	0.0909	#NUM!	PGM5		NCOA2		transcription regulator		-0.071		4.89e-08	AHR,AR,BMP2,C1R,Ccl2,CCND1,CXCL10,FASN,FST,GPX3,HLA-A,HMGCS1,Ifitm1,KHK,KLF4,LPL,NFKBIA,PGR,PLTP,SOD3,TMEM100,TSC22D3	531 (25)
Ssr4	2.74054e-35	0.467773	0.911	0.946	5.89983e-31		4-1BB Signaling in T Lymphocytes	0.503	0.0588	#NUM!	JUN,NFKBIA		GAST		other		0.502		5.05e-08	ARCN1,ATF4,CCND1,FOS,HERPUD1,HES1,IMPDH2,JUN,MYLK,NACA,NFKBIA,PIK3R1,RHOA,RPL7,RPS19,S100A6	306 (18)
Dap	1.49726e-32	0.46764	0.879	0.886	3.22331e-28		HIPPO signaling	0.503	0.0471	#NUM!	CD44,PARD3,PPP1R12A,WWTR1		TRPC4AP		transporter	Activated	2.236	bias	5.11e-08	APP,BZW2,FBL,HSPD1,NOP56,NPM1
Nrk	1.91234e-19	0.466456	0.182	0.06	4.11689e-15		SPINK1 Pancreatic Cancer Pathway	0.491	0.05	#NUM!	CPE,CTSB,TGFBR2		aplidine		biologic drug		1.709		5.11e-08	DUSP1,FOS,FOSB,JUN,JUNB,JUND	304 (20)
Ppp1r15a	2.64176e-27	0.466145	0.544	0.372	5.68718e-23		Assembly of RNA Polymerase I Complex	0.476	0.0833	#NUM!	POLR2F		PAK2		kinase		-0.905		5.16e-08	CKB,DUSP1,IFI16,IGF1,IGFBP3,IGFBP5,PGR,S100A6,SMARCA2,TAGLN,ZEB2	234 (10)
Parm1	1.37025e-70	0.466093	0.348	0.045	2.94988e-66		Glucose and Glucose-1-phosphate Degradation	0.476	0.0833	#NUM!	PGM5		KDM1A		enzyme	Inhibited	-2.695		5.21e-08	A2M,ATF3,BMP2,Bst2,CD63,CD9,CEBPB,COL1A1,COL1A2,CXCL10,FASN,FOXO1,GAP43,GBP2,Ggta1,GREB1,HLA-A,IFI16,IFITM3,LGALS3BP,MAP2,MYC,NCL,PPP1R12A,PRNP,RAB2A,RARRES2,S100A6,SFRP2,SFRP4,SOCS2,STEAP3,THBS1,UCP2,WWTR1,ZBTB20	302 (18)
Arcn1	5.43086e-35	0.464809	0.816	0.807	1.16916e-30		Glycogen Degradation II	0.476	0.0833	#NUM!	PGM5		SRF		transcription regulator	Activated	2.869		5.38e-08	A2M,ACTB,ANO1,ATF3,BMP2,CDK4,CNN2,CSRP1,DSTN,FHL1,FOS,FOSB,FST,GADD45G,GSN,HSPG2,IGF1,JUN,JUNB,LBH,LPL,LRP1,MALAT1,MGST1,MYH9,MYL9,MYLK,NPM1,PPIA,RAMP1,SEMA3A,TAGLN,Tpm1,Tpm4,VCAN	341 (19)
Tmed9	1.61807e-39	0.463759	0.902	0.927	3.48339e-35		MIF-mediated Glucocorticoid Regulation	0.471	0.0556	#NUM!	MIF,NFKBIA		BHLHE40	0.253	transcription regulator	Activated	2.256		5.55e-08	AHR,ANXA1,ATF3,ATP2A2,AXL,B2M,BTG1,CALCRL,Ccl7,CD47,CD9,FASN,GBP2,HDLBP,IFI16,Ifitm1,IL17RA,IL6ST,JCHAIN,LDHA,LEF1,LGALS3BP,LOX,P2RY14,PHLDA1,PNRC1,RPS9,SDC4,SLC6A6,SPARCL1,SPPL2A,TENT5A,TIPARP	319 (7)
Adamts1	6.76931e-12	0.463522	0.678	0.604	1.4573e-07		Fatty Acid β-oxidation I	0.471	0.0556	#NUM!	HADH,HSD17B10		EML4-ALK		fusion gene/product		-1.5		5.99e-08	ARF1,BMP2,CD44,CDK4,COL3A1,COL5A2,DUSP1,EGFR,IGFBP3,IL4R,ITGB5,JUNB,PIK3R1,SPARC,THBD,VCAN	348 (14)
Prrc1	1.61455e-36	0.463031	0.705	0.587	3.47581e-32		Interferon Signaling	0.471	0.0556	#NUM!	IFITM3,JAK1		H89		chemical drug	Inhibited	-2.15		6.88e-08	ANXA1,APP,BMP2,Ccl2,CCND1,CD55,CD83,CEBPB,DUSP1,EGFR,ESR1,FGF2,FOS,GJA1,IGF1,IGFBP5,MYC,NFKBIA,PGR,SDC1,UCP2,VEGFA	384 (18)
Iqgap1	3.55804e-41	0.462671	0.757	0.624	7.65975e-37		Th1 and Th2 Activation Pathway	0.457	0.0407	#NUM!	HLA-A,IL4R,JAK1,JUN,MAF,PIK3R1,TGFBR2		bicuculline		chemical - endogenous non-mammalian	Activated	2.556		7.27e-08	APP,ATF3,CCN1,DUSP1,FOS,FOSB,GADD45G,JUN,JUNB,KLF4,SNORD22,SPTY2D1,TIPARP	450 (22)
Dstn	1.23717e-41	0.462522	0.919	0.957	2.66337e-37		Oleate Biosynthesis II (Animals)	0.449	0.0769	#NUM!	CYB5A		tacrolimus		chemical drug		-1.503		7.6e-08	APP,ATP2B4,BASP1,Ccl2,CCND1,CD200,CDK4,COL1A1,COL3A1,CXCL10,FN1,FOS,FOSB,GAP43,HSPD1,ITGB8,JUN,JUNB,LBH,MAF,MARCKSL1,MYC,MYH10,NFKBIA,NRP1,PA2G4,PRNP,TMEM100	363 (21)
Phactr1	1.82436e-80	0.461189	0.503	0.138	3.92748e-76		γ-glutamyl Cycle	0.449	0.0769	#NUM!	GGT5		N-acetyl-L-cysteine		chemical drug		-1.766		7.6e-08	AR,ATF4,ATP1A1,BMP2,Ccl2,CCN1,CCND1,COL1A1,CTSK,CXCL10,DUSP1,FASN,FBXO32,FGF2,FOS,GJA1,JUN,LPL,MAP1LC3A,MYC,NFKBIA,PGR,PRDX2,TAGLN,TGFBR2,THBD,VEGFA,XAF1	298 (18)
Anxa6	2.53236e-37	0.460857	0.823	0.786	5.45166e-33		Guanosine Nucleotides Degradation III	0.449	0.0769	#NUM!	PNP		PRKCE		kinase		0.983	bias	8.32e-08	APP,CCN1,CCND1,CD55,CEBPB,EGFR,FOS,HSP90AB1,IL6ST,JUN,JUNB,MYC,PIM1,RGS2,VEGFA	309 (15)
Junb	6.61319e-08	0.460008	0.431	0.356	0.00142369		Crosstalk between Dendritic Cells and Natural Killer Cells	0.444	0.044	#NUM!	ACTB,CD83,HLA-A,HLA-E		resveratrol		chemical drug		1.082		8.67e-08	APP,AR,ATF3,BMP2,Ccl2,CCND1,CDK4,CTSK,CXCL10,CYP1B1,EGFR,ESR1,FASN,FN1,FOS,FOSL2,FOXO1,GSTK1,IGFBP3,JUN,JUND,LITAF,MALAT1,MYC,NFKBIA,NRIP1,PGR,PPP1R15A,PTCH1,RAN,ROCK1,XBP1	428 (19)
Ly6e	2.6116e-15	0.459825	0.88	0.904	5.62226e-11		Notch Signaling	0.44	0.0526	#NUM!	HES1,RBPJ		MIR17HG		other		-1.103		8.75e-08	APP,CCND1,COL5A1,CPE,FBN2,GPC3,HEG1,HSPG2,IL6ST,LRP1,PTK7,RECK,SMOC1,SOX4,TAGLN,TGFBR2,TWSG1,WNT5A,ZNF703
Capns1	5.70389e-51	0.458435	0.905	0.946	1.22793e-46		PXR/RXR Activation	0.433	0.0462	#NUM!	ALDH1A1,FOXO1,HMGCS2		valproic acid		chemical drug	Activated	2.483		8.77e-08	ADCY1,AMPD3,AR,ATF3,ATF4,ATP2B4,CALR,CCN1,CCND1,CD44,CD83,CDCA7,CTSB,CYP1B1,DNAJB9,ESR1,GAP43,GLUL,GREB1,HERPUD1,HMGCS1,HMGCS2,ITM2C,JUN,JUND,MME,NAA10,NCAM1,PDGFRB,PDIA6,PLAT,PLTP,PRSS23,SERP1,SERPINH1,SLC7A8,THBS1,THRB,TMEM258,TSC22D3,WNT5A,XBP1	482 (22)
Mtch1	3.47815e-36	0.45798	0.887	0.911	7.48777e-32		Activation of IRF by Cytosolic Pattern Recognition Receptors	0.433	0.0462	#NUM!	JUN,NFKBIA,PPIB		atorvastatin		chemical drug		1.585		9.79e-08	APOE,APP,BMP2,Ccl2,CCN1,CD55,COL1A1,DUSP1,EGFR,F2R,FOS,FOSB,GJA1,HMGCS1,JUN,JUNB,LPL,MAP1LC3A,P4HB,PLAT,PRNP,RHOA,SOD3,TSC22D3,VEGFA,ZFP36	427 (21)
Nenf	1.48245e-47	0.457464	0.912	0.93	3.19141e-43		Role of PI3K/AKT Signaling in the Pathogenesis of Influenza	0.423	0.0455	#NUM!	GNAI1,NFKBIA,PIK3R1		ERBB4		kinase		-1.546		9.82e-08	CCND1,COL3A1,COL5A2,DUSP1,EGFR,FBLN2,GAP43,GHR,GJA1,IGFBP5,JUN,MYC,PGR,SPARCL1,THBS1,Tmsb4x (includes others)	409 (18)
Aldh1a1	8.32184e-67	0.456933	0.349	0.053	1.79153e-62		Role of IL-17A in Psoriasis	0.423	0.0714	#NUM!	IL17RA		MAP2K1/2		group		1.744		9.94e-08	ATF3,Ccl2,CCND1,DUSP1,ELN,FOS,GJA1,HERPUD1,HSPB1,JAK1,JUN,MYC,PGR,PHLDA1,VEGFA	429 (22)
Litaf	2.44223e-36	0.456669	0.826	0.786	5.25763e-32		Glycogen Degradation III	0.423	0.0714	#NUM!	PGM5		MMP9		peptidase		-0.215		9.94e-08	CCL11,Ccl2,CCND1,CD44,COL18A1,CTSB,CTSK,EGFR,FOS,GAP43,GJA1,HPGD,MYC,SDC4,VEGFA	283 (15)
Dad1	1.33061e-41	0.455674	0.919	0.953	2.86454e-37		Mineralocorticoid Biosynthesis	0.423	0.0714	#NUM!	Gsta4		phosphate		chemical - endogenous mammalian		-0.728		1.05e-07	A2M,ADAMTS2,AXL,BMP2,COL5A1,DCN,DHRS7,DIO2,EMILIN1,F2R,GDF10,JAK1,LDHA,NPM1,OGN,RHOC,ZFP36L2
Aox3	1.064e-30	0.453751	0.63	0.422	2.29059e-26		Glutamate Receptor Signaling	0.423	0.0455	#NUM!	Calm1 (includes others),GLUL,GNG12		RARA		ligand-dependent nuclear receptor		0.214		1.07e-07	ABHD2,ADH1C,ALDH1A1,AR,ATF5,CCND1,CD44,CD9,CEBPB,DUSP1,FOS,FOSL2,GAP43,GHR,GREB1,HOXA10,JUN,KLF4,LAMB1,LGALS3BP,MAOB,MAP1B,Meis1,METTL7A,MGP,MYC,NRP1,RGS3,SEC31A,SLC16A2,STRA6,TAPBP,THBD,XBP1,ZNF703	500 (25)
Zfp469	3.97131e-79	0.453463	0.512	0.148	8.54943e-75		Thyroid Hormone Metabolism II (via Conjugation and/or Degradation)	0.412	0.05	#NUM!	DIO2,Sult1a1		TO-901317		chemical reagent		0.256		1.08e-07	Acot1,ADH1C,ALDH2,APOE,APP,Ccl2,CCND1,CDK4,CFH,COX17,FABP5,FASN,GAMT,GHR,Gsta4,HMGCS2,HSD17B11,IGF1,KNG1,LPL,Mt1,Mt2,Mug1/Mug2,NFKBIA,PLTP,TKT,VEGFA	228 (15)
Calm2	1.06043e-34	0.452454	0.885	0.895	2.28289e-30		Superpathway of Melatonin Degradation	0.412	0.0448	#NUM!	CYP1B1,MAOB,Sult1a1		Collagen type I (complex)		complex		0.113		1.11e-07	APOE,APP,CCND1,CD83,COL1A1,FN1,MYC,PGR,PLOD2,PRRX1,PRRX2,RECK,S100A10,TIMP2	389 (17)
Aspg	1.98614e-35	0.451795	0.281	0.082	4.27576e-31		ERBB4 Signaling	0.402	0.0441	#NUM!	Nrg1,PIK3R1,RRAS		PDGFB		growth factor		0.097		1.11e-07	CCND1,COL1A1,COL1A2,COL3A1,FN1,FOS,FOXO1,MYC,MYL6,PDGFRB,PHLDA1,SERPINF1,THBS1,VEGFA	413 (19)
Ssr2	5.91038e-29	0.451118	0.887	0.9	1.27239e-24		Eicosanoid Signaling	0.402	0.0441	#NUM!	DPEP1,PRDX6,PTGER4		COLQ		other		1.508		1.11e-07	ADAMTS2,ADAMTS5,BGN,COL4A2,COL5A2,COL6A3,DCN,FN1,HSPG2,LAMB1,MFAP2,SDC4,VCAN,WNT4
Reck	5.91943e-47	0.450045	0.648	0.417	1.27433e-42		Glucocorticoid Biosynthesis	0.399	0.0667	#NUM!	Gsta4		Ccl2	0.586	cytokine		1.881		1.13e-07	CCL11,Ccl2,Ccl7,CTSB,CTSK,CTSV,CXCL10,HGF,IGF1,ITGB3,KLF4,LPL,SDC4	424 (18)
Lamp2	2.38968e-53	0.44952	0.936	0.97	5.14449e-49		Extrinsic Prothrombin Activation Pathway	0.378	0.0625	#NUM!	THBD		tributyltin		chemical reagent		1.414		1.13e-07	AHR,ANGPTL7,COL1A1,COL1A2,COL3A1,COL5A1,COL6A1,COL6A2,DCN,FN1,HTRA3,ITGB3,LDHA,LPL,PARM1,PDGFRB,ROCK2,SOD3,THBS1
Mical3	9.13559e-29	0.448645	0.663	0.523	1.96671e-24		Adenosine Nucleotides Degradation II	0.378	0.0625	#NUM!	PNP		ADAM10		peptidase		-0.731		1.16e-07	APP,ATP2A2,CALCRL,CCND1,CDH5,DLGAP1,EGFR,FOS,GADD45G,IFI16,IL6ST,KNG1,PDIA3,PRNP,QKI,RAMP2,ROCK1,RPN1,RPS10,Rrbp1	417 (19)
Sparcl1	2.36078e-23	0.448338	0.948	0.963	5.08229e-19		Melatonin Signaling	0.365	0.0417	#NUM!	Calm1 (includes others),GNAI1,PDIA3		CX3CL1		cytokine		-0.194		1.16e-07	ADAMTS1,CDCA7,COL3A1,Ctla2a/Ctla2b,EGFR,FABP5,FGF2,GSN,IFI16,IGF1,LGALS3BP,LMO4,MAP1B,Meis1,MFGE8,MYLK,SEMA5A,SERPINF1,SOX4,SPON2	183 (7)
Slfn5	7.16883e-34	0.448333	0.464	0.244	1.54331e-29		G Protein Signaling Mediated by Tubby	0.364	0.0455	#NUM!	GNAI1,GNG12		actinomycin D		biologic drug	Inhibited	-2.036		1.18e-07	ACTB,APP,AR,ATF4,ATP1A1,CCL11,CCN1,CCND1,CD55,COL1A2,DUSP1,FASN,FN1,FOS,FOSL2,IGFBP5,JUN,LPL,Mt1,MYC,NPM1,PTH1R,RGS2,ROCK2,SCNN1B,THRB,VEGFA	451 (19)
Csrp1	6.52559e-23	0.447784	0.777	0.754	1.40483e-18		B Cell Development	0.364	0.0455	#NUM!	HLA-A,IGKC		heparin		chemical - endogenous mammalian		-0.132		1.18e-07	APOE,CCND1,CD83,COL1A1,DUSP1,EPHB2,FN1,FOS,IGFBP3,IL6ST,LPL,PLAT,ROCK2,THBD,VEGFA	359 (16)
Gulp1	2.30026e-39	0.44717	0.614	0.415	4.95199e-35		RAN Signaling	0.359	0.0588	#NUM!	RAN		diethylnitrosamine		chemical toxicant		-1.461		1.21e-07	CCND1,CD63,COL1A2,COL3A1,CSTB,HGF,Hspa1b,JUN,LPL,Mt1,Mt2,MYC,OAT,PHLDA1,QPCT,Rpl36,TIMP2,VEGFA	427 (16)
Pepd	1.80035e-38	0.446119	0.569	0.361	3.87579e-34		Serotonin Receptor Signaling	0.352	0.0444	#NUM!	ADCY1,MAOB		CREBZF		transcription regulator		-1.831	bias	1.28e-07	ATF4,CEBPB,DNAJB9,FASN,HERPUD1,HSPA1A/HSPA1B,INSIG1,XBP1	261 (10)
Lysmd3	9.34391e-30	0.445837	0.636	0.492	2.01156e-25		tRNA Splicing	0.341	0.0435	#NUM!	APEX1,PDE5A		CDKN1A		kinase		-1.304		1.31e-07	ACTB,APP,CCN1,CCND1,CD44,CDK4,COL4A2,COL5A1,CTSB,CTSK,DUSP1,FN1,GNAI1,GRN,HSPA1A/HSPA1B,IFITM3,ITGB3,ITGB5,LGALS3BP,LOXL2,MAF,MYC,NFKBIA,NPM1,PRSS23,PSAP,STMN1,VEGFA,WNT4	435 (19)
Clec14a	4.83108e-56	0.445769	0.386	0.107	1.04004e-51		IL-23 Signaling Pathway	0.341	0.0435	#NUM!	NFKBIA,PIK3R1		bromobenzene		chemical toxicant		-0.094		1.34e-07	CTSV,FOS,Gsta4,HMGCS1,HSPB1,JUN,JUND,Mt1,Mt2,MYC,PPP1R15A,RPL28,TSC22D1,TUBA1A
Vat1	7.73148e-31	0.445116	0.64	0.497	1.66443e-26		Isoleucine Degradation I	0.34	0.0556	#NUM!	HSD17B10		calcimycin		chemical reagent		1.707		1.38e-07	APP,AR,ATF3,ATP2A2,CALR,CD83,ELN,FGF2,FN1,FOS,FOSB,HERPUD1,HSP90B1,IGF1,JUN,JUNB,MYC,VEGFA	301 (14)
Nova1	1.06563e-68	0.441906	0.442	0.114	2.29408e-64		Bile Acid Biosynthesis, Neutral Pathway	0.34	0.0556	#NUM!	Akr1c14		JUNB	0.46	transcription regulator	Activated	2.036		1.42e-07	ATF3,Ccl7,CCND1,CD44,COL1A1,COL1A2,CYP1B1,DUSP1,EEF2,FASN,FBLN2,FN1,HES1,HPGD,IFI16,ITGB3,JUNB,PIM1,ROCK1,SERP1,XBP1	389 (19)
Copa	7.81454e-45	0.441661	0.88	0.88	1.68231e-40		GPCR-Mediated Integration of Enteroendocrine Signaling Exemplified by an L Cell	0.339	0.04	#NUM!	ADCY1,GNAI1,PDIA3		troglitazone		chemical drug		0.319		1.6e-07	ABHD2,Acot1,AR,ARF4,ATF3,ATP2B1,Ccl2,CCND1,CD34,CDK4,COL1A1,COL1A2,CXCL10,DCN,EGFR,FABP5,FASN,FN1,FOS,GBP2,HGF,IFI16,IL13RA2,JUN,KLF4,LPL,MAOB,MME,MYC,NFKBIA,NR2F2,NRIP1,QKI,SDC1,UCP2,VEGFA	476 (22)
Tmed10	2.04569e-45	0.441515	0.928	0.937	4.40395e-41		nNOS Signaling in Neurons	0.331	0.0426	#NUM!	Calm1 (includes others),CAPNS1		IGF2		growth factor		-0.394		1.64e-07	BMP2,Ccl2,CCND1,CTSV,CYP1B1,DUSP1,FN1,GHR,GRN,IGF1,IGFBP3,IGFBP5,ITGB5,JUNB,MYC,NFKBIA,OGN,PHLDA1,PIK3R1,PIM1,SAT1,VEGFA	396 (22)
Ikbip	9.18038e-35	0.441512	0.734	0.642	1.97635e-30		γ-linolenate Biosynthesis II (Animals)	0.323	0.0526	#NUM!	CYB5A		SYVN1		transporter		0.804	bias	1.65e-07	AHR,APP,ATP1A1,ATP1B3,AXL,CCND1,CD44,CYP1B1,DIO2,DUSP1,FASN,HLA-A,HSPB1,IGKC,LAPTM4A,LGALS3BP,PLPP3,RPL18,RPN2,SLC6A6
Rab11fip2	1.14372e-28	0.441325	0.761	0.674	2.4622e-24		Apelin Muscle Signaling Pathway	0.321	0.0417	#NUM!	GNAI1,GNG12		phenylephrine		chemical drug		-0.704		1.66e-07	ATP2A2,COL3A1,DIO2,DUSP1,EDNRB,EGFR,FOS,FST,GJA1,HOXA9,JUN,MYC,RGS2,STEAP3,THRB	220 (17)
Lhfpl2	3.09034e-30	0.441224	0.549	0.358	6.65288e-26		Dopamine Receptor Signaling	0.308	0.038	#NUM!	ADCY1,MAOB,PPP1R12A		dalfampridine		chemical drug	Activated	2.514		1.71e-07	APP,ATF3,CCN1,DUSP1,FOS,FOSB,GADD45G,JUN,JUNB,KLF4,SNORD22,SPTY2D1,TIPARP	295 (19)
Serinc3	1.484e-40	0.441138	0.747	0.646	3.19474e-36		Inflammasome pathway	0.308	0.05	#NUM!	CTSB		Creb		group		1.689		1.74e-07	ATF3,ATP2A2,CCN1,CCND1,CEBPB,CSRP1,CTSB,CTSV,CXCL10,DUSP1,FOS,FOSB,GJA1,HES1,HPGD,IFI16,IGF1,JUN,JUNB,LASP1,LMO4,MALAT1,MIF,PCOLCE,PLAT,PPFIBP1,QKI,RGS2,SOX4,STMN1,TIA1,UBC,VEGFA	499 (23)
Nrip1	6.92252e-23	0.440361	0.847	0.846	1.49028e-18		MYC Mediated Apoptosis Signaling	0.301	0.04	#NUM!	MYC,NGFR		RAB1B		other	Activated	2.173		1.78e-07	ARF4,ARL1,JUN,KDELR3,RAB11FIP2,RABAC1,SEC22B,SEC24D,SEC31A,SERP1
Sppl2a	5.57931e-39	0.440296	0.71	0.553	1.20111e-34		Triacylglycerol Biosynthesis	0.301	0.04	#NUM!	ASPG,PLPP3		CD28		transmembrane receptor		-0.873		1.78e-07	AHR,ANXA1,BTG1,CCND1,CDK4,DAD1,FBL,FKBP2,FOS,FYN,GBP2,HSPA1A/HSPA1B,IGFBP5,JUN,KDELR2,LDHA,LSP1,MAF,MYC,NCL,NFKBIA,PNP,PRDM1,PTGER4,RAB2A,RHOC,RPL6,RPS14,SEC61B,SOCS2,THBS1,TRIM24,TSC22D1,TWSG1	405 (20)
[truncated: 3,034 more rows]

## Sheet: Mustn1 peri
Ingenuity Canonical Pathways	-log(p-value)	Ratio	z-score	Molecules
[truncated: 405 more rows]

## Sheet: Mesen-cluster
gene	p_val	avg_log2FC	pct.1	pct.2	p_val_adj	cluster
[truncated: 3,068 more rows]

[truncated: 3 more sheets: Lars2 GE ffvsdd, Lcn2 vs Npl LE, Epi-cluster]
