# Supplementary material for: TRIM28 modulates nuclear receptor signaling to regulate uterine function
Source: Nat Commun. 2023 Aug 1;14:4605. doi: 10.1038/s41467-023-40395-7 (PMC10393996; doi:10.1038/s41467-023-40395-7)
Supplement: Supplementary file 9 — Supplementary Data 6 [file 41467_2023_40395_MOESM9_ESM.xlsx]

## Sheet: Antibody
Antibody
RIME by Active Motif
	Cat.	Vendor
PR	sc7208	Santa Cruz
Rabbit IgG	2729	Cell signaling
co-IP
	Cat.	Vendor	Dillution
PR	8757	Cell signaling	1µg/500µg
HA-tag	3724	Cell signaling	1µg/500µg
TRIM28	ab10484	Abcam	1µg/500µg
ERα	06-935	Millipore	1µg/500µg
Rabbit IgG	2729	Cell signaling	1µg/500µg
Proximal Ligase assay
	Cat.	Vendor	Dillution
PR	8757	Cell signaling	1:400
TRIM28	ab22553	Abcam	1:2000
IHC and IF
	Cat.	Vendor	Dillution
PR	8757	Cell signaling	1:400
TRIM28	ab10484	Abcam	1:500
TRIM28	ab109545	Abcam	1:500
ERα	1D5	biocare medical	1:100
LGR5	LS-A1232-50	LS-Bio	1:200
FOXO1	2880	Cell signaling	1:500
GJB2	33-5800	Invitrogen	1:200
COX2	12282	Cell signaling	1:200
GFP	ab6673	Abcam	1:400
MUC1	ab109185	Abcam	1:1000
FOXA2	8186	Abcam	1:400
VIM	sc7557	Santa Cruz	1:100
αSMA	ab5694	Abcam	1:500
KI67	ab15580	Abcam	1:1000
CD31	ab28364	Abcam	1:100
HAND2	sc9409	Santa Cruz	1:200
biotinlylated anti-rabbit secondary antibody	BA-1000-1.5	Vector laboratories	1:500
biotinylated anti-mouse secondary antibody	BA-9200-1.5	Vector laboratories	1:500
Donkey anti-Rabbit IgG (H+L) Highly Cross-Adsorbed Secondary Antibody, Alexa Fluor™ 488	A-21206	Thermo fisher scientfic	1:500
Donkey anti-Rabbit IgG (H+L) Highly Cross-Adsorbed Secondary Antibody, Alexa Fluor™ 594	A-21207	Thermo fisher scientfic	1:500
Donkey anti-Goat IgG (H+L) Cross-Adsorbed Secondary Antibody, Alexa Fluor™ 488	A-11055	Thermo fisher scientfic	1:500
Donkey anti-Mouse IgG (H+L) Highly Cross-Adsorbed Secondary Antibody, Alexa Fluor™ 594	A-21203	Thermo fisher scientfic	1:500
Western
	Cat.	Vendor	Dillution
TRIM28	ab109545	Abcam	1:2000
TRIM28	ab22553	Abcam	1:2000
PR	1294	Agilent	1:1000
ERα	06-935	Millipore	1:2000
HA-tag	3724	Cell signaling	1:1000
GAPDH	5174	Cell signaling	1:5000
AffiniPure Goat Anti-Rabbit IgG (H+L)	111-005-144	Jackson ImmunoResearch	1:5000
AffiniPure Goat Anti-Mouse IgG (H+L)	115-005-166	Jackson ImmunoResearch	1:5000
ChIP
	Cat.	Vendor	Dillution
PR	sc7208	Santa Cruz	10µg/ChIP
TRIM28	ab10484	Abcam	10µg/ChIP
ERα	sc542	Santa Cruz	10µg/ChIP
H3K27AC	39133	Active motif	10µg/ChIP
H3K27me3	39155	Active motif	10µg/ChIP
CUT&RUN
	Cat.	Vendor	Dillution
TRIM28	ab10484	Abcam	1µg/500M cells
PR	sc-7208	Santa Cruz	1µg/500M cells

## Sheet: Primer
PCR primer sequence
hPrle1F1	ACCTTCATTCCAGAAGTACCCT
hPrle2R1	CCCTTTCCATGGCGATCCTT
hIgfbp1e5F1	GGCTCTCCATGTCACCAACA
hIgfbp1e6R1	CCATTCCAAGGGTAGACGCA
hTRIM28e3F1	CTACTGTGTGGAGTGCTCGG
hTRIM28e6R1	CGAACCTCCTTGGTGCTCTT
hSULF2F1	TTGCCGTGTACCTCAATAGCA
hSULF2R1	TTCCGACACAGCGTGTAGTTA
hSULFpro3F1	CTGTGTGTTACTGTGGGCCT
hSULFpro3R1	CCTCTGGCCAGCCTATTCAA
mLifre1F1	CCAGTAAGCAGCACCCCTC
mLifre2R1	CCACCATGAGTAAGCTGCCA
mSpink3e1F1	CTTCTCAGTGCTTTGGCCCT
mSpink3e3R1	AAATTCTGGGACATCCCGCC
mIl6ste11F1	TGTGTTGAAGACTGGCAGCA
mIl6ste12R1	CGTGGCGAATACGGGAGTTA
mLifF1	GGCAACCTCATGAACCAGAT
mLifR1	TAGGCGCACATAGCTTTTCC
mIhhF1	CATCTTCAAGGACGAGGAGAACA
mIhhR1	CATGACAGAGATGGCCAGTGA
mIl13ra2F2	ACCGAAATGTTGATAGCGACAG
mIl13ra2R2	ACAATGCTCTGACAAATGCGTA
mhand2F1	GAGAACCCCTACTTCCACGG
mhand2R1	GACAGGGCCATACTGTAGTCG
mAregF1	GCGCGCTCAGTGCTGTT
mAregR1	GGGTCATTGAGCTCCAAAGC
mNplF1	TCGCGGAGGAATGGGTTA
mNplR1	CGTTTAGTGCTCCCACGTGAA
mIhh19kbF1	ACTCATCCCTGCACATGCTC
mIhh19kbR1	GGGAGCTCATGCTGTTCCTT
mIhh63kbF1	TAGTCCCTGGGGGTGGTTAG
mIhh63kbR1	GGGTGAAGGTGATCCCACTG
mIgf1upF1	TGGGAACAAAGGGAGGAGGA
mIgf1upR1	GTTGCTGCCGTGTGTTTGAT
mNplproF1	ACTTCACTCCTCTGCTCGGT
mNplproR1	CCGACGTGGAACTACAACCC
mNpldwF2	AACTGATTACAGACACCCGCCG
mNpldwR2	TTTACGGGCCGTGGGCG
mTtrproF1	ACAAGCCGGTTTACTCTGACC
mTtrproR1	GGACAGCATCCAGGACTTTGA
mTtrdwF1	CGGGTACTTACCGATGCCTG
mTtrdwR1	AGGAAGATGTCTGCGCTCAA
mWfdc3proF1	TCGTCCCTTGACTGAATGGC
mWfdc3proR1	GGGTTGCTATGGGAACCGAA
mTac2proF1	CTTGGTGTACCCTGCTCTGG
mTac2proR1	GTTGTCATCTGGGGAGTGGG
mRims1upF1	GTGCGTCACGAAAAACCGGAG
mRims1upR1	TCCGCTCTCACTATCCCGCT
mMeig1ProF1	ATCCGCGATTACCCTCGTTC
mMeig1ProR1	TACACCGGCCGTAACAGTTG
mNr4a3proF1	GGGTGACCGAGGGGAATCTA
mNr4a3proR1	GAGGGCGCTCCTACATTGAA
mCalcaupF1	GCTGCCTGTACTGACTCACA
mCalcaupR1	TTTGGGGTGCCCAAGGATAC
mC2cd4aupF1	GCTAAAGCTGGGGATCTGGG
mC2cd4aupR1	TGTGGCTACATCGACAGCAG
mMuc20upF1	AATGGGGGATCCTGTTCAGC
mMuc20up5R1	TGGCTTCCCATTCTCGACAG
mAbca4proF1	GCCTGTCTGAGCAGCTTTCT
mAbca4proR1	TGGATGCTTCTGCGTTGAGT
mMsx2dwF1	GAACACAAAGCACTGCGGAC
mMsx2dwR1	CTATTTGACACGCTGCGACC
mIgf1F1	ACAGGCTATGGCTCCAGCAT
mIgf1R1	GCTCCGGAAGCAACACTCA
mRamp3F1	GGAGCCACGTGTGACCTACTG
mRamp3R1	AGCCCACACTGGACACAGAAT
mInhbbF1	GCTCATCGGCTGGAACGA
mInhbbR1	GCCCTCACAGTAGTTCCCGTAGT
mLtfF1	CAGCAGGATGTGATAGCCACAA
mLtfR1	CACTGATCACACTTGCGCTTCT
mPgrproF1	AGGACAGGAGCTGACCAAGA
mPgrproR1	TGGAAGGGACCTGAGTCCAA
mPgr3peak3F1	AAGGTGATGTGCCAGGTCAA
mPgr3peak3R1	CACAGAGCATTTTCTGGGCT
mFosF1	GGAATGGTGAAGACCGTGTCA
mFosR1	CCTCTTCAGGAGATAGCTGCTCTAC
mEgr1F1	CCCTATGAGCACCTGACCAC
mEgr1R1	CGAGTCGTTTGGCTGGGATA
mGdf15F1	AACACGCATGCGCAGATCAAAG
mGdf15R1	TCTGTCCTGTGCATAAGAACCACC
mHdcF1	GGTGCAGCCACGGACTTC
mHdcR1	CCACAGCTTAATGGAGCGAAA
mFkbp5F1	CCTCGCAGCCTTCCTGAAC
mFkbp5R1	CACTCCACGGCTTTGTTGTACTC
mVime2F1	TCCAGAGAGAGGAAGCCGAA
mVime4R1	CTTTCATACTGCTGGCGCAC
mGreb1F1	CACACGGTTTGAAGAGGTCCT
mGreb1R1	CCGCCTTCTAACGATGACAG
mCftrF1	CTGGACCACACCAATTTTGAGG
mCftrR1	GCGTGGATAAGCTGGGGAT
mFstF1	TCTTCTGGCGTGCTTCTTGA
mFstR1	CCTCCGTTTCTTCCGAGATG
mHas1F1	GGCGAGCACTCACGATCATC
mHas1R1	AGGAGTCCATAGCGATCTGAAG
mCyp26a1F1	AAGCTCTGGGACCTGTACTGT
mCyp26a1R1	CTCCGCTGAAGCACCATCT
mTrim28e1F1	CCCTGTCTACATTCGGCCTG
mTrim28e3R1	ACGATGTCTTTGGAGTAGCACT
mFoxa2F1	TAGCGGAGGCAAGAAGACC
mFoxa2R1	CTTAGGCCACCTCGCTTGT
