# Supplementary material for: TRIM28 modulates nuclear receptor signaling to regulate uterine function
Source: Nat Commun. 2023 Aug 1;14:4605. doi: 10.1038/s41467-023-40395-7 (PMC10393996; doi:10.1038/s41467-023-40395-7)
Supplement: Supplementary file 11 — Supplementary Data 8 [file 41467_2023_40395_MOESM11_ESM.xlsx]

## Sheet: 2
F	PGR CUT&RUN qPCR at PTGFR promoter				G	PGR CUT&RUN qPCR at SULF2 promoter
	siNT	siTRIM28				siNT	siTRIM28
	5.17898	2.41078				14.2559	10.6391
	6.38252	4.93497				24.9228	12.5991
	4.04362	1.7819				10.1123	5.71957
	p value	0.148668				p value	0.263014

## Sheet: 4
E	PGR ChIP qPCR at Ihh 19kb peaks				PGR ChIP qPCR at Ihh 63kb peaks
	TRIM28f/f	TRIM28d/d			TRIM28f/f	TRIM28d/d
	2.7931	0.835319			4.12911	0.51707
	2.04832	0.640429			2.73932	0.864289
	1.55347	0.978624			3.55508	1.10678
	2.01774	1.08998			6.00021	1.67827
	2.13432	0.847234			4.88905	1.32739
	1.6898	0.980191			3.38708	0.990572
	p value	0.000746688			p value	0.000889605

## Sheet: 5
E	ESR1 ChIP qPCR at Pgr promoter			ESR1 ChIP qPCR at Pgr 3' Peaks
	TRIM28f/f	TRIM28d/d		TRIM28f/f	TRIM28d/d
	4.02261	2.70072		5.23549	1.4405
	1.92241	0.933613		2.54021	0.231111
	2.94152	0.883293		4.74754	0.784181
	3.2479	0.913897		1.91721	1.63429
	2.48967	0.774128		1.5004	1.01596
	2.3315	0.584138		1.82688	2.40379
	p value	0.00325605		p value	0.0406311

## Sheet: 6
E		E2 6h								P4 6h								D3.5
		TRIM28f/f				TRIM28d/d				TRIM28f/f				TRIM28d/d				TRIM28f/f						TRIM28d/d
	Igf1	13.4347	9.46158	7.10251	7.23909	5.79529	4.03842	3.9947	3.79228	0.351108	0.620747	0.217247	0.523602	0.106483	0.129272	0.129373	0.0842319	2.91933	7.77058	2.64735	2.96651	3.30389	12.8347	0.213165	0.208599	0.367528	0.363502	0.188434	0.115092
	Fos	16.6924	4.69796	5.38314	7.78174	3.87851	3.45196	3.10069	2.46572	0.558048	0.866124	0.502995	0.379695	0.359768	0.122909	0.366324	0.560279	7.17203	4.16929	1.33666	1.6498	8.45169	6.86494	0.400621	0.255115	0.227879	0.187646	0.273102	0.182266
	Lif	31.939	20.4991	23.8557	27.8821	17.2693	15.5806	9.8748	16.6849	0.30914	0.784852	0.66098	0.158706	0.175362	0.0955423	0.177167	0.122283	3.91471	9.59339	3.28429	0.695579	1.99192	5.8148	0.374119	0.420342	0.377151	0.376669	0.228202	0.189598
	Egr1	11.8911	8.98313	11.2216	16.9295	4.6586	2.96089	3.21827	3.42269	0.100833	0.171015	0.666685	0.357491	0.318651	0.305805	0.416673	0.37835	7.55222	8.19285	12.3325	12.8205	16.9866	15.2277	0.493231	0.0757576	0.0361752	0.0796942	0.0660688	0.0649172
	Fst	6.42298	9.08726	14.4655	7.76823	0.57732	0.465545	1.96514	1.9585	0.721282	2.78393	1.58268	1.26586	0.249322	0.237059	0.119181	0.393887	2.50887	3.05546	1.35526	1.98218	4.82519	5.13693	0.477534	0.257066	0.449368	0.390173	0.348305	0.340785
	Has1	6.44409	4.18148	12.5899	5.32594	4.76266	5.94254	2.49034	2.65432	0.316971	0.254675	0.507007	0.716146	0.122257	0.27248	0.297108	0.180776	2.69596	2.22137	1.41358	0.388562	2.19317	2.68369	0.275434	0.324376	0.275794	0.121801	0.403186	0.15082
	Ltf	3.3521	2.06076	3.50223	2.25218	0.758371	1.04675	1.108	0.945321	0.98875	0.665554	1.60143	1.81841	1.24594	0.652872	1.96617	1.50528	0.150023	0.525899	0.198491	0.352308	0.195959	0.299792	6.34983	2.54066	7.9451	3.122	7.28941	1.0207
	Inhbb	26.3974	15.794	12.9647	10.9621	8.64345	13.4343	9.59213	5.14032	0.134734	0.124408	0.123649	0.216957	0.319589	0.18596	0.532625	0.119849	0.610241	0.967936	0.298369	0.249221	0.72722	0.483871	2.90963	2.15478	1.92281	2.08022	4.3049	2.48949
	Ramp3	25.1605	21.6414	21.2637	27.034	16.2153	19.4577	12.0078	12.6737	0.105721	0.148205	0.1261	0.502027	0.378594	0.162495	0.410201	0.179572	0.850998	0.887394	0.242526	0.444251	0.910056	0.348191	2.85931	1.87618	1.80778	1.14199	1.71276	1.48223
	Gdf15	12.2441	12.6177	19.3488	6.3989	7.7681	6.15846	8.76679	8.04506	0.276125	0.199084	0.158887	0.156939	0.102166	0.134756	0.113233	0.0805328	0.357984	0.606872	0.18408	0.204988	0.529551	1.05865	1.58912	1.21585	0.920437	0.582835	0.963689	0.666519
	Cftr	4.77096	3.0384	6.14621	3.41904	1.64805	1.68779	2.9291	1.93206	0.115746	0.20456	0.206268	0.336409	0.327715	0.447223	0.15646	0.209244	0.809451	0.432881	0.37503	0.394689	0.610175	1.46176	2.16578	2.53235	1.62519	1.55877	1.53343	0.977548
	Greb1	4.31281	3.20489	3.46225	7.44522	3.66246	3.08957	5.27872	2.38341	0.275424	0.888096	0.64091	1.45594	1.4802	1.44596	1.70604	0.344987	0.727434	0.395163	0.665501	0.307843	0.43422	0.862516	2.98698	2.58296	1.27472	1.78366	3.22978	1.65509
	Hdc	2.17109	0.841199	0.915383	2.20225	0.38881	0.157261	0.47936	0.474854	3.03001	5.56287	6.86534	5.51999	1.33585	0.637996	1.08447	2.32043	1.29771	2.86799	1.19523	1.42565	2.65081	3.1377	0.37227	0.147372	0.285904	0.196635	0.202599	0.162107
	Areg	4.97534	7.30941	4.55486	4.6705	0.730785	0.914145	0.376739	0.276569	8.64298	50.7507	27.0234	22.7583	1.4272	1.0915	0.300638	0.745842	52.5758	60.9227	2.55224	43.3615	16.783	68.4589	0.0355552	0.0495605	0.038462	0.0402227	0.0530519	0.0174081
	Ihh	6.10141	4.06355	5.47454	3.42361	0.233517	0.467622	0.458378	0.428105	3.59755	4.37793	7.74582	5.76474	1.91088	0.900091	1.35907	1.29474	3.70474	4.64604	2.40129	1.69742	3.75328	3.07512	0.59372	0.241628	0.195707	0.224912	0.297192	0.706288
	Fkbp5	0.338364	0.588161	0.758354	0.526296	0.905862	1.25576	0.996036	0.97352	2.1532	4.9051	6.4028	5.81496	2.33129	2.94964	1.97367	1.61279	0.845248	1.53082	0.758579	0.782069	1.33176	2.21565	0.406823	0.527185	0.329899	0.231478	0.731874	0.188557
	Il13ra2	0.738621	0.169438	0.266539	0.373395	0.0799862	0.277996	0.184616	0.139391	19.2088	16.3902	21.4879	10.3973	1.06596	0.991412	0.835492	1.42669	4.31997	12.0912	4.31629	4.35464	5.20955	6.4437	0.222492	0.412294	0.278565	0.0896226	0.0570342	0.239969
	Cyp26a1	0.0467294	0.0260845	0.11122	0.112666	0.749322	0.37089	0.332229	0.43521	12.125	13.9829	21.7392	24.0672	0.884999	0.440721	1.25452	0.830222	1.74988	4.75798	11.9407	1.17101	2.72847	10.9615	0.544665	0.316606	0.267211	0.168348	0.212687	0.360269
H	PRA	TRIM28	DNA				p value, compared to vector	p value compared to PGRA
	-	-	+	0.00172396	0.00184714	0.00173572
	-	+	+	0.00230342	0.00227851	0.00207546	0.9081
	+	-	+	0.00302646	0.00286657	0.00322503	0.311
	+	+	-	0.00964514	0.00643637	0.00868404	<0.0001	0.0003
	PRB	TRIM28	DNA
	-	-	+	0.00172396	0.00184714	0.00173572	p value, compared to vector	p value compared to PGRB
	-	+	+	0.00230342	0.00227851	0.00207546	0.9501
	+	-	+	0.0376574	0.0372657	0.0383083	<0.0001
	+	+	-	0.0681754	0.0664845	0.064125	<0.0001	<0.0001
	ERα	TRIM28	DNA				p value, compared to vector	p value compared to ESR1
	-	-	+	0.00247466	0.00212916	0.00182453
	-	+	+	0.00247051	0.00203669	0.00198254	>0.9999
	+	-	+	0.0347263	0.0296428	0.0312145	<0.0001
	+	+	-	0.0710721	0.0684461	0.07086	<0.0001	<0.0001

## Sheet: 9
B	TRIM28d/d signature in mouse uterus correlations with human endometriosis														D	siTRIM28 signature in decidual HESCs correlations with human endometriosis
	CE	CP	DiE	OMA	PE	Pel	PP									CE	CP	DiE	OMA	PE	Pel	PP
	-2.24303	1.26321	-0.188376	2.5784	-0.775094	1.40263	3.63313			p value, compared to CE	p value, compared to CP					-1.34504	-4.04667	-2.85798	-0.236147	-0.274722	0.589178	0.528755				p value, compared to CE	p value, compared to CP
	-0.82971	1.79966	-0.567501	-0.352662	1.01174	0.7413	1.91053		CP	0.0787						-2.87744	-1.62959	2.71412	0.272912	-1.3282	-0.0598159	0.261251			CP	0.6301
	0.0836255	1.23109	1.40978	4.58462	-0.394573	0.0199068	0.894487		DiE	0.3112						-4.51476	-1.09983	3.13383	0.346127	0.641694	0.56652	1.3231			DiE	<0.0001
	-0.575011	0.822192	-0.602545	0.602192	1.36626	1.33854	-0.348996		OMA	0.0169						-5.31231	0.451516	0.43435	0.144371	-4.20633	0.627859	-0.387094			OMA	<0.0001
	1.82361	-0.473981	1.09884	5.43188	-2.69159	-1.79312	1.53077		PE	0.9997						-0.480969	-2.69696	-0.418304	1.07496	-0.551215	-0.880149	0.556526			PE	0.7688
	1.55166	1.89299	2.14803	2.54936	-1.89283	2.38808	1.05336		Pel	0.131	0.946					-2.08843	-0.422253	0.116538	1.64866	-0.282411	-0.572366	0.576075			Pel	0.0718	0.9922
	-0.59011	1.02442	-1.05292	1.61774	0.113278	2.55117	1.04188		PP	0.0003	0.9608					1.0967	-0.0833654	1.48696	0.670547	-0.609984	-0.902688	2.32985			PP	0.0003	0.2133
	-1.58983	1.697	-0.13775	0.440647	-1.53409	-3.31778	-0.528798									-2.59861	0.947065	0.684422	-1.88665	-0.716261	-1.4483	-0.241801
	-0.946725	2.01065	-1.20588	1.19053	-2.5361	0.186131	-2.15131									-0.625558	0.47307	1.49661	0.704636	-0.65013	-3.86229	-0.0232909
	-0.317442	2.40999	-0.318227	2.80402	2.61329	3.71888	1.23757									-1.3992	-0.543714	0.255325	2.02824	-0.0449303	1.42746	2.35386
	0.442753	1.83705	-2.5472	1.54555	-0.195105	-2.69991	2.04507									-1.9322	-1.77626	-0.894015	0.446929	-2.56533	-1.45841	0.690065
	-0.460807	0.138885	-0.738989	1.97442	1.35262	-4.00645	1.18929									0.570249	0.241569	1.75745	1.80851	0.241877	-0.675304	0.385475
	1.86729	0.651294	-1.27073	-1.02467	-0.523135	0.709249	2.22437									-2.69348	0.347062	-1.16265	0.598868	-2.92643	-1.643	0.742155
	-3.32987	0.352664	-0.552448	-1.15833	1.78912	3.33566	2.47399									-3.51935	-0.114963	1.61111	-1.64225	-1.10794	-0.0540489	0.608457
	2.68207	0.815799	0.49785	-1.56266	1.09495	1.37701	1.70381									-0.817175	-0.688995	-1.35063	-1.23928	-5.47273	-1.26688	-0.598714
	3.12229	1.38907	-3.84575	1.31119	-2.75319	1.40168	1.27515									-2.56032	0.649139	-2.85413	-0.383319	-0.799883	-5.12345	0.0825929
	0.00622043	0.0112712	-0.408186	-1.93494	0.425198	0.644855	2.31205									0.119945	0.190858	2.58321	1.89314	-0.906431	0.685707	-0.122921
	-0.0783772	-0.037609	-2.01816	3.25927	-2.1654	0.538931	3.47258									-0.260462	-0.165419	2.51989	-0.41726	-0.536203	0.636617	2.27662
	-1.29148	-0.520904	0.555459	0.067415	-2.98412	0.795722	1.51857									0.528149	-0.144004	3.68796	1.29186	1.38661	-2.89376	-0.936046
	-1.39675	-0.61336	0.137665	1.42567	0.256998	4.61142	2.30477									-2.47054	-0.135428	1.89927	0.45749	-4.15159	0.222018	0.427751
	0.0210748	0.977136	-0.330662	0.763881	0.292039	2.96596	2.2449									-4.47872	-3.66823	2.48954	0.939451	2.24533	0.380523	-2.2852
	-3.20296	0.55697	1.09958	-2.57151	-1.05014	-0.246415	2.89469									-1.5057	0.939211	0.471603	-0.550797	-0.624652	-0.680376	1.33167
	-0.247039	-0.00831945	-0.997353	0.304401	1.13798	-2.70117	2.07858									-1.27329	-2.21392	-0.0605355	0.280418	-1.61643	-1.08142	0.38114
	-2.07848	3.06635	3.76101	2.21017	-0.254496	4.07137	0.696859									-0.151602	-0.0148595	1.28651	0.751908	-2.65962	0.876421	-0.441167
	-2.03096		0.306057	2.32864	0.943134	2.93968	2.34446									-1.27427		3.1035	0.682011	-1.54919	0.73848	0.137192
	0.660276		0.982792	2.74076	-0.391306	-0.178024	-2.16287									0.661523		2.25222	2.37836	0.499033	1.84299	0.25161
	-3.00751		-1.67157	0.874415	-1.56405	-0.696757	2.25822									-1.88931		-0.328193	1.83324	0.33454	-1.80638	0.182254
	-3.40444		1.27256	-1.4771	1.15287	0.798858	2.85239									-1.97743		1.1938	1.98063	-0.618395	-3.01423	1.47693
	-1.29431		1.14547		2.76262	-0.343555	3.37013									0.392114		2.02654		-1.89064	0.544375	0.882052
	-1.27742		2.815		0.384208	0.41353	-3.225									-1.50783		4.16335		-2.069	-0.230172	-0.0940579
	-1.06377		-4.19568		1.02463	0.866681	3.18246									-2.29127		-0.552204		1.85908	-0.53732	1.21883
	-0.961888		0.959249		1.68645	2.28722	0.705294									-0.985876		2.5598		-1.11318	-1.65607	-0.969961
	1.37014		0.988106		0.0830787	0.919378	1.12393									-0.363385		3.45589		0.598638	1.71928	-1.94305
	3.24787		1.22633		-0.670289	0.396608	2.10356									0.60935		2.43098		1.37714	1.10529	0.546165
	2.32693		1.5649		2.39153	-1.4652	2.11852									0.85808		3.51593		-4.01986	-3.72501	-0.301533
	-0.424633		2.92988		0.485503	-0.838086	2.82366									-0.287171		5.05373		-0.496576	0.149844	1.05993
	-1.16124		-1.67389		0.0787617	2.47745	-0.88113									-0.440163		-1.46375		1.6025	-0.69758	1.108
	-1.46464		-2.94047		1.22672	-0.558348	-0.302211									-1.67926		-0.50213		-5.46005	-1.10115	-0.102516
	-1.44215		-4.08994		-0.939098	-2.2546	0.0174122									-1.47883		-2.43148		-0.372222	-1.00175	-0.906163
	3.25018		0.88184		-1.87706	-0.850932										1.28368		3.31164		0.0928008	0.663162
	0.240449		1.88838		-2.90361	0.202518										-3.37746		3.1149		-0.129486	1.00075
	1.65104		-3.08184		0.107276	4.34339										1.69128		-2.29192		-4.11503	1.48186
	-0.368209		-2.21926		-2.19026	-1.96171										-3.02248		-0.338485		-1.59931	0.409375
			-2.80164		0.604588	2.60818												1.24386		-3.55286	-0.758829
			-2.59895		-0.125815	-1.97804												1.13588		-2.88472	0.819884
			-3.31151		0.27886	3.67862												-0.808788		1.42476	-0.193106
			-2.35977		-0.333792	0.734054												2.46297		-0.804573	0.37346
			-1.25015		-1.60988	3.0449												-1.25732		-0.873675	0.16841
			-2.36405		-1.02476	2.4833												-1.84312		-1.84054	0.804539
			-2.60971		1.32203	-0.329089												1.07248		-4.07532	0.322682
			-0.519996		-1.14173	-0.905273												0.417116		-0.56377	-0.695957
			-4.11399		-2.43245	0.83267												-1.83648		-0.530509	0.127336
			-3.23498		-0.413476	2.68821												-0.598788		-1.04146	0.568399
			-1.38415		-0.631942	-0.516429												-0.0172662		0.963348	-3.51083
			-0.735374		0.374382	1.12653												-1.20902		-1.78846	-3.1844
			-4.19668		-0.330851	-0.908526												-1.48169		0.748384	-3.49352
			-2.51174		-0.215532	-2.4484												1.43728		-1.46669	-0.82231
			-1.29964		0.0974834	-2.35028												-2.10576		-0.0128407	-0.227709
			-3.49786		1.37184	-0.0136174												2.29224		-0.456214	-2.44054
			0.124115		0.569351	2.67542												2.94027		-1.34936	1.52865
			-0.627115		2.75361	1.18504												-1.51068		-0.120532	-1.80495
			-1.64831		-0.364642	-3.02967												1.74807		0.366133	-0.610811
			-3.38611		0.0409231	3.19416												0.0120515		-1.97634	1.84908
			-2.71711		0.860148	-2.21934												-0.922524		-0.61489	-0.918728
			-0.369061		-1.40912	0.513033												1.32446		-3.74172	0.174338
			-1.79387		-0.686709	1.61581												0.935999		-0.276975	1.90924
			-1.43383		-0.483309	-1.50349												0.804005		-0.44692	0.812684
			-1.90742		-2.19305	2.61223												-0.54439		-0.900958	-0.231398
			-0.0412693		-1.53567	1.26018												1.94442		0.930829	1.63226
			-3.43795		-1.02393	1.50672												0.491447		-2.14871	-2.71264
			1.54138		0.754853	3.2556												-0.325416		-1.75473	0.678521
			-3.61347		-0.199403	1.68711												-2.8941		0.661587	-3.4481
			-2.38416		-1.38285	0.721517												1.70513		-0.191717	-0.297002
			-2.33921		-3.18871	2.52497												0.334979		-1.51051	0.29766
			1.57905		-0.899102	-1.16886												1.99623		-0.253197	-0.305589
			0.628945		-2.20193	1.25371												2.28047		-0.940255	-1.69672
			-2.63493		-0.80153	-2.67541												-2.64809		0.519967	-0.763519
			-0.307597		1.05834	-3.26724												1.11989		1.60856	-2.03645
			-1.31412		-2.73947	0.900956												-0.844894		-0.403078	1.9941
			-4.00337		-0.324453													-0.269899		0.449515
			-0.850436		0.519535													-0.592448		0.166604
			2.73623		1.11914													1.66223		-4.13131
			-3.15774		-0.115009													-1.27087		-0.740545
			-1.57161		1.03615													-0.308842		-1.30861
			-2.09032		-1.67585													-0.13639		-1.72607
			-1.84213		-3.76952													-0.476876		-2.61212
			-1.43183		-0.513127													0.0078401		1.39304
			-0.72515		-0.342356													0.382289		-0.818125
			1.48274		-0.421423													-0.299075		0.662197
			-1.16957		-1.75703													0.690596		-0.660371
			-3.42996		-0.572399													1.08435		-0.589483
					0.146007															1.24127
					0.420945															-0.755178
					-1.68173															-2.6282
					-1.5956															-0.697096
					-0.229942															0.597328
					-1.11399															0.122894
					-0.430533															0.734492
					-2.20988															0.41083
					-0.806779															-3.04667
					-1.0934															-0.105811
					-2.72535															-0.76351
					-1.75243															-0.909949
					0.324391															-2.54466

## Sheet: S1
A	EdU+%			B	N. of migrated
	siNT	siTRIM28			siNT	siTRIM28
	75.6751	63.9894			70	29
	86.3557	56.0506			82	34
	75.0729	66.3469			71	25
	p value	0.0256105			p value	0.00116744
D	TRIM28					IGFBP1					PRL
	siNT		siTRIM28			siNT		siTRIM28			siNT		siTRIM28
	PrD	Dec	PrD	Dec		PrD	Dec	PrD	Dec		PrD	Dec	PrD	Dec
	2.14209	6.39579	0.279186	0.175804		0.0941643	280.395	0.0163039	8.24696		0.0640872	62.879	0.0591412	4.24775
	2.63662	3.57402	0.343549	0.354728		0.0298291	176.287	0.0147661	17.9829		0.0150666	58.6237	0.0206149	21.0678
	2.65037	6.82062	0.27466	0.191682		0.0257391	131.523	0.00961585	5.12059		0.0663724	67.3465	0.0588854	4.65487
p value, compared to unD		0.0117		0.9998			0.0011		0.9863			<0.0001		0.1745
p value, compared to siNT			0.0687	0.0004				>0.99999	0.0016				>0.99999	<0.0001

## Sheet: S3
A	N. of litter				little size				B	N. of Implantation site
	TRIM28f/f	TRIM28d/+	TRIM28d/d		TRIM28f/f	TRIM28d/+	TRIM28d/d			TRIM28f/f	TRIM28d/d
	3	3	0		9.66667	5.33333	0			12	0
	3	3	0		8.66667	4	0			11	0
	4	4	0		7.25	4.5	0			7	0
	3	4	0		7.33333	3.33333	0			8	0
	3	3	0		7.33333	3	0			10	0
	3	2	0		7.5	3.33333	0			6	0
	4	2	0		6.33333	2.5	0			p value	0.000239888
	3	2	0		7	1	0
	3	1	0		6.33333	2.5	0
p value compared to TRIM28f/f		0.155491	1.97866e-08		p value	1.17748e-06	2.75659e-08
D	Weight Injected/uninjected
	TRIM28f/f	TRIM28d/d
	18.6454	0.132632
	36.037	1.06122
	22.1311	1.22581
	33.2419	1.8209
	40.048	1.1828
	33.2545	1
	p value	0.000327568
G	P4 (ng/ml)			E2 pg/ml)			H	N. of flushed embryo D3.5					Embryos with different morphology				p value		I	UW/BW
	TRIM28f/f	TRIM28d/d		TRIM28f/f	TRIM28d/d				TRIM28f/f	TRIM28d/d			TRIM28f/f	49	7	0	<0.0001			TRIM28f/f	TRIM28d/d
	16.31	22.346		9.1	6.7				5	4			TRIM28d/d	14	10	20				0.218631	0.123457
	21.09	37.974		6.8	8				5	5				blas	moru	bad				0.2851	0.119332
	20.98	30.212		6.5	8.8				5	3										0.269841	0.137059
	30.4	16.842		9.3	3				7	4				Embryo locations		p value				0.328508	0.117168
	31.19	16.611		6.1	7.3				5	6			TRIM28f/f	56	0	<0.0001				0.22108	0.142132
	24.26	30.792		6.6	7.9				5	9			TRIM28d/d	30	13					0.317375	0.1277
	24.39	27.55		6	6				7	1				uterus	oviduct					p value	0.000456157
	27.88	21.876		8.9	4.2				6	4
	p value	0.767645		p value	0.306408				4	5
									7	3
									p value	0.13361
J	Acta2			Vim
	TRIM28f/f	TRIM28d/d		TRIM28f/f	TRIM28d/d
	0.95945	0.759602		2.11834	0.472543
	1.27426	1.13628		2.76709	0.518
	0.901914	0.389657		1.4699	0.17365
	1.22604	1.04043		4.094	0.513213
	1.8703	0.270596		2.27919	0.45036
	2.25808	1.08233		3.50837	0.346952
	p value	0.0416912		p value	0.00191999

## Sheet: S4
A	Ihh			Nr2f2			Hand2			Il13ra2			Areg			Hdc
	TRIM28f/f	TRIM28d/d		TRIM28f/f	TRIM28d/d		TRIM28f/f	TRIM28d/d		TRIM28f/f	TRIM28d/d		TRIM28f/f	TRIM28d/d		TRIM28f/f	TRIM28d/d
	3.70474	0.59372		1.02546	0.318982		2.05221	0.442915		4.31997	0.222492		52.5758	0.0355552		1.29771	0.37227
	4.64604	0.241628		3.44592	0.609403		5.42881	0.96349		12.0912	0.412294		60.9227	0.0495605		2.86799	0.147372
	2.40129	0.195707		2.12271	0.827896		1.90047	0.613724		4.31629	0.278565		2.55224	0.038462		1.19523	0.285904
	1.69742	0.224912		1.72818	0.551397		1.85093	0.201632		4.35464	0.0896226		43.3615	0.0402227		1.42565	0.196635
	3.75328	0.297192		1.66811	0.693318		2.02745	0.289493		5.20955	0.0570342		16.783	0.0530519		2.65081	0.202599
	3.07512	0.706288		1.8139	0.300235		3.17401	0.262075		6.4437	0.239969		68.4589	0.0174081		3.1377	0.162107
	p value	0.000976522		p value	0.00676015		p value	0.00992456		p value	0.00503485		p value	0.0119745		p value	0.00338074
	Lif			Lifr			Il6st			Foxa2			Spink3
	TRIM28f/f	TRIM28d/d		TRIM28f/f	TRIM28d/d		TRIM28f/f	TRIM28d/d		TRIM28f/f	TRIM28d/d		TRIM28f/f	TRIM28d/d
	3.91471	0.374119		1.19056	0.344928		1.29912	0.640864		2.25644	0.509137		36.3586	0.0278271
	9.59339	0.420342		1.88402	0.994672		3.31961	0.73004		3.70974	0.448152		53.1957	0.0681169
	3.28429	0.377151		6.68661	0.584353		1.69139	0.704377		2.59773	0.453569		41.7287	0.0273693
	0.695579	0.376669		2.33228	0.380705		1.26075	0.57836		1.63352	0.304948		28.7973	0.00883977
	1.99192	0.228202		2.03304	0.463144		1.21142	0.656614		1.68476	0.349735		31.8992	0.0261884
	5.8148	0.189598		5.53937	0.0719294		2.78269	0.24847		4.3485	0.34821		40.2141	0.0272353
	p value	0.0294415		p value	0.0282469		p value	0.0144447		p value	0.00369765		p value	0.000108522
	Ramp3			Ltf			Inhbb			Greb1			Cftr
	TRIM28f/f	TRIM28d/d		TRIM28f/f	TRIM28d/d		TRIM28f/f	TRIM28d/d		TRIM28f/f	TRIM28d/d		TRIM28f/f	TRIM28d/d
	0.850998	2.85931		0.150023	6.34983		0.610241	2.90963		0.522334	1.23566		0.809451	2.16578
	0.887394	1.87618		0.525899	2.54066		0.967936	2.15478		0.605862	1.42177		0.432881	2.53235
	0.242526	1.80778		0.198491	7.9451		0.298369	1.92281		0.600862	1.51964		0.37503	1.62519
	0.444251	1.14199		0.352308	3.122		0.249221	2.08022		0.526031	1.67157		0.394689	1.55877
	0.910056	1.71276		0.195959	7.28941		0.72722	4.3049		1.02399	1.75869		0.610175	1.53343
	0.348191	1.48223		0.299792	1.0207		0.483871	2.48949		0.689516	1.51518		1.46176	0.977548
	p value	0.00229917		p value	0.012564		p value	0.00155466		p value	1.19877e-05		p value	0.00418179

## Sheet: S5
	PGR ChIP qPCR at Rims1 upstream			PGR ChIP qPCR at Tac2 promoter
	TRIM28f/f	TRIM28d/d		TRIM28f/f	TRIM28d/d
	2.47445	0.347979		3.30096	0.634052
	2.41526	0.408248		3.68026	0.129223
	1.8751	0.734915		1.85014	0.3289
	2.393	0.764908		3.31162	0.783845
	2.5971	0.252944		1.31601	0.169306
	4.77822	1.91763		2.31874	1.20065
	p value	0.00305867		p value	0.00172777
	PGR ChIP qPCR at Nr4a3 upstream			PGR ChIP qPCR at Npl promoter
	TRIM28f/f	TRIM28d/d		TRIM28f/f	TRIM28d/d
	1.38697	0.90098		2.18482	2.09627
	1.75257	0.145394		6.83285	0.888342
	2.97094	0.119605		2.349	0.520419
	11.9381	0.303564		2.7412	0.773426
	2.19268	0.131645		1.58862	0.166643
	6.47429	0.20934		3.24388	0.166845
	p value	0.0558482		p value	0.0252644
	PGR ChIP qPCR at C2cd4a upstream			PGR ChIP qPCR at Muc20 upstream
	TRIM28f/f	TRIM28d/d		TRIM28f/f	TRIM28d/d
	3.62057	0.119743		2.51085	1.72449
	2.91779	0.166378		2.89342	2.05944
	3.09303	0.413867		1.49433	1.25019
	1.17589	0.470082		5.77862	0.721994
	1.61385	0.204635		4.79564	0.150082
	1.85154	2.39945		5.78539	1.29504
	p value	0.008315		p value	0.01375
	PGR ChIP qPCR at Msx2 downstream			PGR ChIP qPCR at Abca4 promoter
	TRIM28f/f	TRIM28d/d		TRIM28f/f	TRIM28d/d
	2.78551	3.1419		2.82604	1.13725
	2.13791	0.558931		3.37148	0.889316
	1.03664	0.231626		2.8109	0.700223
	2.50507	0.411223		3.75272	0.989828
	3.97962	0.160144		2.1229	0.365948
	1.73328	1.28754		3.37151	0.976626
	p value	0.0481265		p value	5.79797e-05
	PGR ChIP qPCR at Igf1 upstream			PGR ChIP qPCR at Npl downstream
	TRIM28f/f	TRIM28d/d		TRIM28f/f	TRIM28d/d
	3.63802	0.318		9.2368	11.2356
	4.1266	1.01818		11.4836	0.946725
	3.63786	0.790444		9.22684	0.416667
	6.24919	0.786161		17.5281	0.6046
	3.45876	0.764761		3.73485	2.36279
	1.87762	0.688268		11.775	3.55372
	p value	0.00269892		p value	0.0149814
	PGR ChIP qPCR at Ttr promoter			PGR ChIP qPCR at Ttr downstream			PGR ChIP qPCR at Wfdc3 promoter
	TRIM28f/f	TRIM28d/d		TRIM28f/f	TRIM28d/d		TRIM28f/f	TRIM28d/d
	1.72904	1.22347		1.42199	0.771878		0.886606	0.146583
	2.02292	0.15446		1.37315	0.784518		5.74315	0.612095
	3.09993	1.30185		3.91572	0.668378		1.00744	0.125123
	2.34965	1.36658		2.03327	0.612008		1.5732	0.312257
	4.21923	0.5084		2.63656	0.246975		2.02678	0.311532
	5.78688	1.09575		5.9139	0.230579		4.01631	0.750273
	p value	0.0144387		p value	0.0223154		p value	0.0403969
	PGR ChIP qPCR at Calca upstream			PGR ChIP qPCR at Meig1 promoter
	TRIM28f/f	TRIM28d/d		TRIM28f/f	TRIM28d/d
	4.47345	7.05795		2.65305	6.16535
	5.90059	0.484693		10.6734	1.77053
	6.24781	1.36407		1.6349	0.379581
	2.18774	0.882144		2.36904	0.213503
	3.36504	1.11298		2.14264	0.662265
	12.2773	2.33915		1.39142	11.1216
	p value	0.0760251		p value	0.969056

## Sheet: S6
A	N. of total pups				Number of accumulated pups
	TRIM28f/f	eTRIM28d/d		TRIM28f/f	7	18	23	32
	31	2			4	12	20	20
	20	1			4	14	22	27
	32	2			7	16	21	25
	27	0			7	15	23	31
	25	0			7	14	20	28
	28	0		eTRIM28d/d	2	2	2	2
		4			1	1	1	1
	p value	8.60726e-06			2	2	2	2
					4	4	4	4
					0	0	0	0
					0	0	0	0
					0	0	0	0
				Litter	1	2	3	4
C	N. of implantation site
	TRIM28f/f	eTRIM28d/d
	7	0
	9	0
	7	0
	8	0
	6	0
	8	0
		0
		0
	p value	1.11187e-05
D	Weight Injected/uninjected
	TRIM28f/f	eTRIM28d/d
	16.8	1.36364
	13.8235	1.5
	12.5294	0.571429
	15.5	1.07143
		1.30769
		1.18182
	p value	0.000602463
E	Lif			Spink3			Foxa2			Ltf
	TRIM28f/f	eTRIM28d/d		TRIM28f/f	eTRIM28d/d		TRIM28f/f	eTRIM28d/d		TRIM28f/f	eTRIM28d/d
	6.4035	0.420399		3.69863	0.569327		1.2605	0.579386		0.328027	0.499825
	5.72205	0.367932		4.00052	0.525764		1.45296	2.16883		0.786822	1.822
	3.44659	0.223222		4.43066	0.25359		1.8865	1.00982		0.759587	1.02595
	1.38535	0.341691		1.8872	0.223193		0.849296	0.842186		0.366887	1.76581
	7.88304	0.602216		3.31255	0.401024		2.34803	1.2201		0.833555	2.99917
	6.03801	0.458897		2.5211	1.19104		1.05204	0.640665		0.403387	1.65358
		0.149694			0.0353714			0.605804			2.43154
		0.761702			1.17974			0.747338			0.675384
		0.264388			0.666236			0.676606			0.303109
		0.542781			0.387107			1.12201			2.10302
		0.462949			0.984413			0.218193			0.493739
		0.348483			1.82181			0.521473			1.11212
	p value	0.00417705		p value	0.000541695		p value	0.0482199		p value	0.00763607
	Egr1			Areg			Ihh			Trim28
	TRIM28f/f	eTRIM28d/d		TRIM28f/f	eTRIM28d/d		TRIM28f/f	eTRIM28d/d		TRIM28f/f	eTRIM28d/d
	4.79736	0.343525		9.96353	0.1918		1.60284	0.436456		1.87972	0.341727
	2.67082	0.8359		6.61677	0.209645		1.27906	1.03236		1.26235	0.778615
	1.93362	0.44773		7.85686	0.21718		1.35035	0.557889		2.5844	0.616859
	2.1651	0.443823		4.97788	0.552836		0.831644	0.88565		1.21493	0.871776
	2.31876	0.596232		6.22948	0.296832		1.2246	1.27831		2.3015	1.05723
	2.08887	0.970687		4.50644	0.255049		1.30774	0.590103		1.19286	0.72151
		0.261226			0.512556			0.927119			0.357293
		0.727763			0.170736			0.99305			0.735097
		0.958997			0.33241			1.16028			1.16159
		0.391542			0.267458			0.722786			0.714474
		1.40617			0.482877			0.252332			0.392331
		0.277269			0.0352526			0.431404			0.521035
	p value	0.00503815		p value	0.000531963		p value	0.00348975		p value	0.00689357
	Il13ra2			Igf1			Ramp3			Inhbb
	TRIM28f/f	eTRIM28d/d		TRIM28f/f	eTRIM28d/d		TRIM28f/f	eTRIM28d/d		TRIM28f/f	eTRIM28d/d
	0.724204	1.44653		1.01823	1.48602		0.689027	1.92789		1.40593	1.28114
	1.02237	1.06451		0.686886	1.52768		0.758095	1.44622		1.03632	0.860965
	0.643561	1.07521		0.721287	1.09447		0.966692	1.25895		0.920526	1.30424
	0.974192	0.444722		1.60247	0.429533		0.734803	0.424648		1.03012	0.169262
	3.02228	0.90441		2.50779	0.770108		1.86878	0.796552		3.59145	0.857117
	0.954137	0.659598		0.827347	0.573951		1.28586	1.0962		1.40121	0.575718
	p value	0.483951		p value	0.495397		p value	0.711389		p value	0.153655

[truncated: 1 more sheets: S7]
